# Supplementary material for: Genome-wide analysis of long noncoding RNAs in response to salt stress in Nicotiana tabacum
Source: BMC Plant Biol. 2023 Dec 15;23:646. doi: 10.1186/s12870-023-04659-0 (PMC10722832; doi:10.1186/s12870-023-04659-0)
Supplement: Supplementary file 1 — Additional file 1: Table S1. Sequences of qPCR primers. [file 12870_2023_4659_MOESM1_ESM.xlsx]

## Sheet: Sheet1
Table S1. Sequences of qPCR primers.
Gene name	Forward primer (5'-3')	Reverse primer (5'-3')
P5CS	CTGCAAGAGAATGCGCCAG	GCCAGGATTTCCTCTTCATT
DREB2A	GCAGTGCATTACTACTGCCT	TCGTGACATTCCTGTGAC
NtNPF6.13	GACCATCTCAACTATAAT	TAGGACCATGAGTTGTTTG
MSTRG.15181	AGCTCTCCCTGTACCCGATT	CCTAACCCATAGCCTGCTCG
MSTRG.21465	TTAGTTGCGTCGCCTCTGTT	AGCTGACAACCACGGACTTT
MSTRG.31017	TGCAGCGATTGTTGGGTTTG	GTCCACTGCCACTAGTCACC
MSTRG.34192	GCTCGCACACAACTTGTTCC	CCACCAACTTTTGCTGTCCC
MSTRG.34378	TTTCGAAGAGCAGCGACACT	AAGGCGCTGAGAGTTTTGGA
MSTRG.34911	TCTGAAGTTTCTGCGGCAGT	CTCCTGATCGTTCCATCGCT
MSTRG.37778	TGCTAGCCATTTCTTCTTCTCCT	TCTGAAGTTTCTGCGGCAGT
MSTRG.42793	CTCCTGATCGTTCCATCGCT	ACCACTTCTGGCGAATCCTG
MSTRG.49853	CCACCTGAGAAGACGATCGG	GACTTTGTGTGTGTGGTCGC
MSTRG.52775	GTCAACAGGAGCACTTCGGA	ACTGCAGGTCGAAGAATGGG
MSTRG.8626	TCACAGGCCTTGGCATAAGG	CCCGCGTCATTCAGCAAAAA
26S	GAAGAAGGTCCCAAGGGTTC	TCTCCCTTTAACACCAACGG
