# Supplementary material for: Genome-wide analysis of long noncoding RNAs in response to salt stress in Nicotiana tabacum
Source: BMC Plant Biol. 2023 Dec 15;23:646. doi: 10.1186/s12870-023-04659-0 (PMC10722832; doi:10.1186/s12870-023-04659-0)
Supplement: Supplementary file 2 — Additional file 2: Table S2. Raw data and clean data statistics. [file 12870_2023_4659_MOESM2_ESM.xlsx]

## Sheet: Sheet1
Table S2. Raw data and clean data statistics.
	Raw data						Clean data
Sample	ReadLen	ReadNum	BaseNum	Q20(%)	Q30(%)	GC(%)	ReadLen	ReadNum	BaseNum	Q20(%)	Q30(%)	GC(%)	CleanRatio(%)
RCK-1	150	78493782	11774067300	98.3	94.63	42.5	150	76715372	11507305800	98.35	94.7	42.44	97.73
RCK-2	150	90652286	13597842900	98.21	94.48	42.82	150	89528660	13429299000	98.26	94.54	42.79	98.76
RCK-3	150	83489260	12523389000	98.04	94.09	42.65	150	82312440	12346866000	98.1	94.16	42.62	98.59
R12h-1	150	85202208	12780331200	98.25	94.56	42.44	150	84101512	12615226800	98.31	94.63	42.41	98.71
R12h-2	150	88640876	13296131400	98.24	94.55	42.67	150	87377838	13106675700	98.3	94.62	42.64	98.58
R12h-3	150	86437516	12965627400	98.06	94.01	42.85	150	85094334	12764150100	98.12	94.07	42.82	98.45
R3d-1	150	95305884	14295882600	98.18	94.44	43.07	150	93888676	14083301400	98.24	94.51	43.04	98.51
R3d-2	150	100594106	15089115900	98.19	94.41	42.38	150	99110234	14866535100	98.25	94.48	42.34	98.52
R3d-3	150	85991280	12898692000	98.19	94.52	43.76	150	84806168	12720925200	98.25	94.59	43.73	98.62
R7d-1	150	86545194	12981779100	97.65	93.35	44.68	150	85415952	12812392800	97.71	93.43	44.64	98.7
R7d-2	150	88638568	13295785200	98.22	94.49	42.33	150	87624378	13143656700	98.28	94.56	42.3	98.86
R7d-3	150	84833002	12724950300	98.31	94.72	42.43	150	83686042	12552906300	98.37	94.78	42.4	98.65
LCK-1	150	91605898	13740884700	98.34	94.67	41.99	150	90042102	13506315300	98.38	94.72	41.96	98.29
LCK-2	150	95443466	14316519900	97.48	92.83	43.37	150	94230186	14134527900	97.52	92.88	43.35	98.73
LCK-3	150	100102960	15015444000	98.28	94.57	41.93	150	98156830	14723524500	98.32	94.62	41.9	98.06
L12h-1	150	106122454	15918368100	98.02	93.82	41.76	150	104127380	15619107000	98.05	93.86	41.72	98.12
L12h-2	150	101236356	15185453400	98.23	94.45	41.81	150	99884132	14982619800	98.26	94.5	41.78	98.66
L12h-3	150	96617204	14492580600	98.48	95.04	41.8	150	94803582	14220537300	98.52	95.08	41.76	98.12
L3d-1	150	99983868	14997580200	98.51	95.03	41.95	150	98805920	14820888000	98.53	95.06	41.92	98.82
L3d-2	150	93316850	13997527500	98.53	95.12	42.02	150	91999278	13799891700	98.56	95.16	41.99	98.59
L3d-3	150	103412860	15511929000	98.51	95.1	41.87	150	101716588	15257488200	98.54	95.14	41.84	98.36
L7d-1	150	100040082	15006012300	98.5	95.02	41.97	150	98593216	14788982400	98.53	95.05	41.93	98.55
L7d-2	150	86846072	13026910800	98.06	94.08	43.39	150	85786174	12867926100	98.09	94.12	43.37	98.78
L7d-3	150	87868758	13180313700	98.44	94.92	42.06	150	86879714	13031957100	98.47	94.95	42.04	98.87
