# Supplementary material for: Genome-wide analysis of long noncoding RNAs in response to salt stress in Nicotiana tabacum
Source: BMC Plant Biol. 2023 Dec 15;23:646. doi: 10.1186/s12870-023-04659-0 (PMC10722832; doi:10.1186/s12870-023-04659-0)
Supplement: Supplementary file 3 — Additional file 3: Table S3. FPKM of lncRNAs. [file 12870_2023_4659_MOESM3_ESM.xlsx]

## Sheet: Sheet1
Table S3. FPKM of lncRNAs.
ID	RCK-1	RCK-2	RCK-3	R12h-1	R12h-2	R12h-3	R3d-1	R3d-2	R3d-3	R7d-1	R7d-2	R7d-3	LCK-1	LCK-2	LCK-3	L12h-1	L12h-2	L12h-3	L3d-1	L3d-2	L3d-3	L7d-1	L7d-2	L7d-3
MSTRG.2588.4	1.75178	1.68477	1.93638	0.664751	0.64246	0.868984	1.57511	1.38141	1.35249	0.613621	1.85845	1.54668	0.329368	0.009552	0.609926	0.210089	0.455517	0.131484	0.432443	0.405532	0.392435	0.264553	0.110449	0.207987
MSTRG.2588.1	0.826889	0.507543	0.296205	0.531998	0.851022	0.949857	0.775822	0.729569	0.80676	0.517656	1.61909	1.40649	0.532422	0.183024	0.35031	0.569403	0.446829	0.794256	0.406779	0.418201	0.501461	0.40748	0.07928	0.747635
MSTRG.2588.2	1.36565	1.19138	0.933659	0.697351	0.622439	0.882976	0.841662	1.03914	0.713278	0	0.732417	1.36074	0	0.146005	0.362985	0.341185	0.41911	0.009254	0.482233	0.141181	0.410277	0	0	0.240305
MSTRG.2588.3	0	0	0.079854	0.303808	0.321728	0.433518	0	0	0.163842	0.621955	0.420685	0	0.119359	0.117913	0	0.157933	0	0.458914	0	0.152932	0	0.25557	0.199071	0.139067
MSTRG.47256.2	1.53621	1.12728	1.21878	0.945054	2.04251	1.91258	1.67247	1.6763	2.13385	0.977775	2.56227	2.21649	0	0	0.031488	0.338944	0.087658	0.204857	0	0.135582	0.360752	0.238772	0.003286	0.183605
MSTRG.47256.1	6.15463	5.56749	5.40758	4.76655	3.85612	4.3672	3.48056	6.32403	1.08526	3.75422	5.10476	5.06079	0.683108	0.590596	0.837521	0.521627	0.83478	0.701031	0.696501	0.248702	0.269855	0.540949	0.511264	0.684948
MSTRG.2472.1	0.74294	1.17217	0.675579	3.36702	4.35477	3.4886	2.35805	1.26405	2.00947	2.34057	2.23831	1.98321	0.505741	0.219457	0.333337	0.455695	0.365475	0.314552	0.526172	0.537931	0.463127	0.405209	0.443701	0.424622
MSTRG.40931.1	5.34149	6.10378	6.71611	3.78861	0	0	0	0	5.9052	0	2.99473	0	0	0	0	0	0	0	0	0	0	0	0	0
MSTRG.67760.1	0.058819	0.179369	0	0.718377	0.779276	0.500803	0.925514	0.132662	2.40092	0.088334	0.14095	0.29088	0	0	0.04606	0.00951	0	0	0.033367	0	0	0.015953	0.038204	0
MSTRG.23198.1	10.5005	11.2501	12.5499	12.3908	8.34009	11.3775	7.86331	11.5299	13.7713	2.63241	7.83155	8.01037	0	0	0	0	0	0	0.028083	0.356234	1.14064	0.39015	0.076232	0.075861
MSTRG.67203.1	0.081293	0.19731	0	0	0.0384	0	0.452263	0.273167	0.379066	2.61636	1.20611	0.87857	0	0	0	0	0	0.143139	0.140517	0.051339	0	0.061177	0	0
MSTRG.12025.1	1.19938	0.905409	1.0472	1.31869	1.29183	1.43312	1.51995	1.4879	1.29878	1.11848	1.70785	1.97278	0.80043	0.725495	0.575049	0.936514	0.485545	0.706994	0.427536	0.696416	0.459115	0.44523	0.691786	0.533855
MSTRG.64632.1	1.39741	0.661302	1.19721	0.600301	0.573059	0.34421	0.623255	1.14881	0.265796	2.80021	2.09222	1.62342	0	0.045332	0.090066	0.170762	0.191341	0.066907	0.15629	0.093478	0.175181	0.103807	0.155108	0.104501
MSTRG.42833.1	0.261572	0.268217	0.435177	0.32661	1.79418	1.26766	0	0.399369	0	0.179207	0.055358	0.871513	0	0.031827	0	0.092817	0.208852	0	0	0	0.152382	0.053536	0.05111	0
MSTRG.28465.1	0.963545	0.68975	0.697002	0.75062	0.59495	0.347704	2.19854	0.860258	3.26526	0.507822	1.65045	0.913878	0.566397	0.140976	0.367148	0.126411	0.126182	0.269534	0.280417	0.58873	0.276016	0.376728	0.574688	0.648508
MSTRG.5538.2	0.588785	0.206891	1.33339	2.00236	1.97384	1.3638	1.65091	0.456613	3.42371	1.01643	0.96747	1.01487	0.159057	0.027418	0	0.05444	0.12079	0.127835	0.107676	0	0.383449	0.124368	0	0.180902
MSTRG.33687.3	2.13022	1.97297	1.70991	1.90573	1.90102	1.60798	2.19465	1.49985	1.84534	0.807676	1.24853	1.25237	0.399334	0.03558	0.179204	0.285467	0.209901	0.473059	0.492548	0.288429	0.301456	0.436888	0.157748	0.367195
MSTRG.33687.1	1.42234	1.06868	1.06618	1.7452	0.903613	0.594655	1.28551	0.393848	3.37545	0.896167	0.85097	0.520214	0.000267	0.06941	0.316329	0.066353	0.070611	0.117842	0.15721	0.175184	0.083781	0.081925	0.207141	0.0831
MSTRG.9097.1	0.159912	0.13589	0.0433	0.308468	0.243644	0.238437	0.29492	0.025216	2.17671	0	0	0.10176	0	0	0	0	0	0	0	0	0	0	0	0
MSTRG.6970.1	2.00566	2.97302	3.31933	0.786547	0.762911	0.745135	1.37376	2.31278	0.765078	0.791759	2.44017	1.87695	0.313963	0.17268	0.358765	0.215379	0.096552	0.24443	0.156473	0.210578	0.210621	0.193582	0.058538	0.23956
MSTRG.20354.1	0.323315	1.09702	0.707587	0.963172	0.367607	0.385117	0.628309	0.634231	0.310486	1.13235	0.69223	0.58266	0.0147	0.058916	0.008934	0.049628	0.013214	0	0	0	0	0.195456	0.189502	0
MSTRG.21773.1	1.13791	0.904031	0.897948	0.647888	0.92038	0.701257	1.25999	0.817929	0.663698	1.20978	1.17936	1.15586	0.251755	0.163964	0.287533	0.327274	0.360882	0.249627	0.2824	0.1229	0.440735	0.3192	0.27669	0.306959
MSTRG.51394.1	1.02426	1.00013	0.907518	2.13447	2.28101	2.76915	2.11917	1.45684	2.0801	0.736384	1.24078	1.5339	0.071237	0.051305	0.088393	0.120358	0.152818	0.121412	0.117272	0.09922	0.129347	0.170913	0.10549	0.071822
MSTRG.63350.1	1.11989	0.961149	1.66099	0.509427	0.677856	0.566676	1.13713	1.44094	0.733609	1.44993	0.971997	1.54589	0.454105	0.633048	0.40595	0.294873	0.291082	0.354658	0.559107	0.316994	0.26204	0.59061	0.459653	0.334006
MSTRG.62433.1	1.93327	2.75691	1.63138	1.51687	1.55136	1.6396	1.43225	1.38047	1.27288	0.810674	1.62373	1.43802	0.253991	0.042844	0.288389	0.410526	0.454696	0.34014	0.348388	0.178136	0.297426	0.750258	0.059648	0.435993
MSTRG.25032.1	7.546	10.5222	10.1797	5.07364	3.05638	3.3211	5.42741	6.87719	2.67903	5.39851	6.80469	6.37468	0.541533	0.495182	0.52248	0.620925	0.088693	0.536662	0.300562	0.420923	0.774182	0.360584	0.108548	0.193148
MSTRG.2136.4	2.31113	1.85386	2.07518	0.557677	0.678723	0.638833	0.309296	0.595385	0.339537	0	0.456705	0.459301	0	0	0	0	0	0	0	0	0	0	0	0
MSTRG.32133.1	1.33074	1.41358	1.72477	0.784393	1.06856	0.453628	2.03279	1.76036	1.4845	6.79106	1.92178	2.03204	0.751754	3.43151	0.579161	0.316482	0.366171	0.858945	1.17696	1.35428	1.73125	1.00082	4.2671	1.12805
MSTRG.14204.7	0.021834	0.038358	0.042098	0.290061	0.509185	0.389299	0.147052	0.023965	0.54587	0.004856	0.010105	0.147601	0	0	0	0	0	0	0	0	0	0	0	0
MSTRG.57213.1	2.45406	2.32919	2.13636	2.53752	1.7374	1.64538	2.25386	2.01098	1.89396	1.64491	2.75597	2.23564	0.62184	0.80173	0.584445	0.551116	0.521206	0.75662	0.710704	0.722021	0.669873	0.638604	0.548968	1.01861
MSTRG.59561.1	1.27972	0.744296	0.788681	1.30956	3.35499	1.76175	1.80654	0.966092	3.91307	1.13907	1.33751	0.965989	0.017414	0	0.103771	0.031079	0.049763	0.037767	0.032359	0.043623	0.130482	0.02861	0.019853	0.139763
MSTRG.20844.2	1.69787	1.04688	1.02582	1.80496	3.33025	2.23136	2.16307	1.61752	3.44981	0.063131	1.58173	1.22161	0.39871	0.073951	0.318074	0.228145	0.300249	0.560389	0.554492	0.253944	0.546142	0.398975	0.202358	0.451816
MSTRG.14830.1	1.93708	2.28612	2.23978	1.56394	2.08387	1.41383	2.42165	1.89527	1.56562	1.74477	2.49729	2.90998	0.976263	0.912324	0.892217	0.368872	0.334293	0.573757	0.537019	0.85432	0.50035	0.763552	0.422075	0.728952
MSTRG.20844.1	0.857181	0.662878	1.21259	1.00317	1.80421	0.898862	0.542859	0.563587	0.382642	0	0.656173	1.41513	0.23478	0	0	0.280015	0.016362	0.0415	0.388512	0.265515	0	0.273565	0	0.383491
MSTRG.21806.1	0.382046	0.58089	0.472281	0.78794	1.01385	1.04592	0.424609	0.432459	0.378121	0.465906	0.25865	0.244022	0.049747	0.088935	0.043984	0.159789	0.14519	0.091937	0.029112	0.071447	0.040272	0.037057	0.061372	0.067817
MSTRG.37958.4	0.18404	0.10291	0.126236	0.574273	0.268472	0.375754	0.301431	0.140606	0.201614	0.354059	0.546538	0.143672	0.017937	0.107798	0.002455	0.054363	0.101498	0.051019	0.110598	0.052136	0.108694	0.064144	0.456467	0.147566
MSTRG.4112.2	3.34874	3.3089	3.86244	3.69186	3.91401	3.14079	4.51676	5.96817	5.44219	1.85424	6.97269	2.96058	1.33813	0.548746	0.746858	0.707747	0.795237	2.38836	1.49061	0.966626	1.43537	1.1711	0.858159	0.82506
MSTRG.4112.1	0.981218	0.311178	0.189247	1.05277	1.38769	0.918415	1.1891	0.405795	1.14494	2.27125	1.21119	0.218757	0.106512	0	0.01517	0.143488	0.269058	0.403742	0.177313	0.055537	0.070853	4.88232	0.176472	0
MSTRG.62982.1	19.7863	17.4557	17.5914	43.6922	48.5865	56.9245	42.5473	16.8279	40.3547	25.4921	17.2679	22.1564	5.08153	8.25902	5.49827	6.20153	4.94707	4.12103	4.17973	4.94883	4.23462	5.51919	8.65825	5.67416
MSTRG.18789.4	0.141976	0.100939	0.226593	0.221307	0.11345	0.002295	0.398041	0.453536	0.364493	1.03428	1.0311	0.498723	0.058414	0	0.034591	0	0	0.054034	0.055381	0.071415	0	0.067414	0.164426	0.033622
MSTRG.18789.3	0.327022	0.130765	0.37728	0.248229	0.735414	0.105248	0.680438	1.0036	1.53038	1.5748	3.22059	2.68403	0.167667	0.009182	0	0.107281	0.142662	0.147242	0.333785	0.201338	0.151071	0.145852	0.021882	0.23412
MSTRG.18789.2	0	0.032569	0.100597	0.150576	0	0	0.101279	0.183025	0.311411	0.749467	0.313591	0.294626	0	0.065346	0	0	0	0.040191	0.033006	0	0.025305	0	0	0
MSTRG.18789.1	0.745368	0.695258	0.342145	1.09971	0.349231	0.307797	0.77882	1.56174	1.41084	1.47983	2.63192	1.86996	0.102242	0.043551	0.088593	0.156919	0.161783	0.665124	0.228546	0.209034	0.040509	0.24431	0.199896	0.179049
MSTRG.64280.1	1.97222	0.824303	1.31777	0.752897	0.483027	0.561889	1.19045	1.69386	0.424165	1.49325	1.78506	1.25366	0	0	0.01473	0.036086	0.049154	0.009932	0	0.145749	0.023801	0.070477	0	0.083392
MSTRG.26993.1	0.704011	1.97976	1.54093	0.487026	0.372197	0.168221	0.660534	1.14256	0.212966	0.444887	1.0008	0.586429	0	0.039647	0	0	0	0.044212	0	0	0.014554	0	0	0
MSTRG.40931.2	0	0.001897	1.99186	0	3.15747	3.15842	3.92686	6.44911	0.038887	1.95809	1.28218	4.9184	2.70004	0.694309	2.53205	1.55214	1.28929	1.00819	1.44116	1.51407	1.49626	1.51493	0.335808	1.77076
MSTRG.6883.1	4.40737	3.80433	4.32597	1.1463	2.16924	2.34008	3.11372	4.6615	1.70931	4.43766	5.10607	5.5842	0.750919	1.07422	0.948893	1.33088	0.923661	1.42077	1.59974	0.920836	0.661211	0.604615	1.17711	0.899283
MSTRG.46932.1	0.120565	0.073823	0.337518	0.610643	0.197458	0.771675	0.198955	0.196741	0.506473	0.253784	0.250498	0.335748	0.111017	0	0	0.161391	0.291914	0.135496	0.059798	0.380581	0.054502	0.125682	0.021179	0.130279
MSTRG.70175.1	0.238183	0.294572	1.31547	0.576321	0.428717	0.31108	0.048246	0.610435	0.379775	0.076007	0.218043	0.10406	0	0.018527	0.062179	0.045872	0	0.123753	0.079767	0.15149	0	0	0	0.015539
MSTRG.54923.3	1.03524	0.239534	0.348303	3.11357	3.18077	2.52366	1.74494	0.629215	1.67304	0.213637	0.417317	0.45685	0.068435	0.12618	0	0	0.218972	0.323035	0.059982	0.172161	0.320767	0	0	0
MSTRG.42021.3	0.36032	0.209104	0.459029	1.66936	1.06749	1.12037	0.013159	0.180366	0.081378	0.379718	0.133114	0.248854	0.074099	0.171453	0.136782	0.109961	0.197001	0.137987	0.167123	0.087752	0.115874	0.307999	0.188453	0.084475
MSTRG.31544.1	0.556336	0	0.24839	0	0	0.084451	0.061315	0.200064	0	0.866784	0.472751	0.757394	0.993327	0.962553	0.108968	0	0	0.648918	1.53073	0	0.8363	1.41188	3.47079	1.25362
MSTRG.31544.2	0.103573	0.086439	0.249342	0.183679	0.376743	0	0.320638	1.261	0.31426	1.17299	1.09409	1.27263	0.284481	0.413297	0.815786	0.14406	0.182139	0.12385	2.42023	0.65816	2.14217	3.03207	3.3411	1.84787
MSTRG.30454.1	0.971055	1.17535	1.06055	0.961582	1.36895	0.967886	1.30282	0.74831	1.62808	0.53886	1.50318	1.46161	0.230167	0.102913	0.452651	0.50193	0.327352	0.351519	0.240585	0.206819	0.841287	0.396741	0	0.242223
MSTRG.17001.1	0.863864	0.817525	0.660365	2.99242	2.04606	1.9936	1.81036	0.967666	1.93093	1.01035	1.58198	1.81273	1.14723	0.727467	0.745178	1.19805	1.13604	1.41855	1.29267	1.57979	1.26934	1.59037	1.27216	1.07708
MSTRG.62748.1	2.10889	1.50529	1.55765	1.78518	2.67898	1.45763	2.45429	2.02673	2.25017	1.71914	2.27414	2.64442	0.549256	0.423855	0.412543	0.204483	0.398619	0.401025	0.225022	0.62041	0.573943	0.880875	0.536191	0.576858
MSTRG.13808.2	1.44363	2.23665	4.12381	0.739707	2.59682	2.41357	0.98496	1.25451	3.02409	0.008138	4.35623	4.84054	0.618131	0.343629	0.410054	0.558477	0.354827	0.696785	0.542365	0.396901	0.129026	0.392662	0.224454	0.577992
MSTRG.22965.2	0.572713	0.41523	0.938482	1.70248	0.946236	1.03191	1.10694	0.552975	1.28609	0.780889	0.351599	0.287139	0.066431	0	0	0.233676	0.208027	0	0.224204	0	0.084715	0.097173	0.229709	0
MSTRG.22965.1	2.26641	2.17256	2.39579	1.15918	1.79687	1.30075	2.09701	2.14906	1.71664	1.42432	2.21616	2.67653	0.706459	0.637903	0.637194	0.605775	0.683842	0.626654	0.629059	0.571948	0.650055	0.584688	0.355966	0.613094
MSTRG.26166.2	0.22053	0.793887	0.24502	0.606878	0.510028	0.402524	0.384374	0.315385	0.502999	0	0.447156	0.52994	0	0	0.019527	0	0.430385	0.247866	0.037437	0.049152	0	0	0	0
MSTRG.26879.2	0.095085	0.500202	0.413683	0.14937	0	0.048843	0	0.316008	0	0.158951	0.26651	0	0.278377	0	0.11475	0	0.068664	0	0.102696	0.039336	0	0	0	0
MSTRG.50656.1	0.595028	0.485442	0.762492	0.953421	1.15458	0.751513	0.770599	0.921583	0.83366	1.14242	1.10279	1.05749	0.401516	0.436009	0.224483	0.315207	0.392916	0.288366	0.082646	0.425821	0.210176	0.206837	0.517712	0.284363
MSTRG.38691.1	0.997665	0.571604	0.62773	0.788555	0.608055	0.771629	0.963449	1.13362	0.558026	0.775221	1.26448	1.69433	0.340414	0.43179	0.299757	0.100653	0.122419	0.106607	0.716606	0.537025	0.353513	0.596811	0.494954	0.634485
MSTRG.5237.2	0	0	0	0	0.797313	0	0	0	0	0	0	0	0	0	0	0	0	0	0	0	0	0	0	0
MSTRG.42417.1	1.92503	2.40336	2.04583	2.07392	1.49982	3.0319	2.63231	0.924929	3.14934	0.551341	1.51048	0.905378	0	0	0.005548	0	0.016534	0.017101	0.005235	0	0.017227	0.005677	0	0.006114
MSTRG.15504.2	0.508243	0.905873	0.061838	4.06517	1.95197	2.762	1.34873	1.23936	5.70249	0.282728	1.35385	2.43789	0.035544	0	0.079638	0.089867	0.159241	0	0.190068	0.053325	0	0	0.467034	0.480849
MSTRG.56516.2	0.813051	0.800866	1.14663	0.817956	0.4433	0.57347	1.0025	0.966583	1.42548	1.00999	0.791337	0.881285	0.199254	0.379931	0.182228	0.107475	0.087798	0.169958	0.33038	0.351375	0.224586	0.239266	0.179925	0.227342
MSTRG.52789.1	1.81306	1.96796	1.83024	1.11741	1.11269	0.948639	1.88701	1.82666	1.35766	1.77521	2.34919	1.87507	0.605753	0.677942	0.614893	0.464474	0.576487	0.599641	0.862171	0.840451	0.512879	0.699161	0.773155	0.805242
MSTRG.62343.1	0.812473	1.39021	1.00123	0.702218	1.13886	1.50542	1.32942	0.848041	0.386167	1.91696	1.79089	1.07013	0.153107	0.162935	0.122098	0.159102	0.297899	0.091066	0.084451	0	0.159422	0.308357	0.055183	0.041586
MSTRG.21906.4	0	0.253897	0.253425	0.811841	0	0.425849	0.909562	0.405927	0.576623	0	0.165722	1.05564	0	0	0	0.067671	0	0	0.342984	0	0	0	0	0
MSTRG.44921.1	4.42262	4.77754	5.55524	4.33022	5.78833	5.29649	4.35328	4.70649	3.55201	2.75158	4.35634	6.30123	1.31481	0.431407	0.598448	0.744778	0.687009	0.82058	0.840265	0.704143	0.451175	0.669649	0.204598	0.580338
MSTRG.21906.2	1.12183	0.341316	0.352381	0.284197	1.63553	0.232065	0.42272	0.509639	2.04915	0	0.422565	0.127382	0	0	0	0.088558	0	0.320288	0.037954	0.383873	0	0	0	0
MSTRG.21906.3	0	0.448637	0.3566	0	0	0.194351	0.573464	0.727413	0	1.72293	0.793662	0	0	0.22095	0.230127	0.046918	0	0	0	0	0.16094	0	0	0.077493
MSTRG.57450.1	0.057079	0.120578	0.125494	0.072213	0.140038	0.06341	0.299628	0.127838	0.099596	0.153817	0.169618	0.198524	1.40871	1.76296	1.73917	0.519075	0.741283	0.664526	1.64279	1.19796	1.06662	1.06448	1.37876	1.44177
MSTRG.41806.1	6.5537	5.67576	6.49352	5.97608	7.97479	6.60551	6.14281	6.52659	5.72021	2.61211	8.4243	7.80414	1.20547	0.747488	1.21877	0.456319	0.912801	0.559089	1.04248	0.805655	0.931729	0.652829	0	0.842717
MSTRG.28894.1	1.5209	0.740899	0.927904	0.705072	0.706072	0.788989	1.03768	0.926642	0.838479	0.469065	1.27822	1.57365	0.176966	0.036267	0.164312	0.322734	0.222619	0.184443	0.206088	0.101522	0.174286	0.309013	0.185666	0.169039
MSTRG.28981.1	0.895969	1.0393	1.16087	0.632107	0.750517	0.530692	0.993132	0.987883	0.984015	0.834648	1.1894	1.30578	0.302827	0.19233	0.248902	0.205742	0.148375	0.205996	0.221989	0.195217	0.169975	0.140135	0.11555	0.16323
MSTRG.18781.2	5.10576	1.12972	0	3.51856	8.53261	5.1321	2.57698	0.633823	0	0	0	1.89939	0	0	0	0	0	0	0	0	0	0	0	0
MSTRG.18781.1	71.4308	65.9331	66.2883	48.192	127.262	67.0525	45.4127	52.8256	17.4019	16.984	35.8748	25.1677	1.75756	0.267615	0.048262	0.254236	0.617044	0.008481	0.029404	0.326166	0	0.092015	0	0
MSTRG.9342.2	0.233334	0.423463	0.438298	2.7118	3.28239	3.04277	2.18066	0.910907	2.75573	0.696179	0.429476	1.35017	0.085162	0	0	0.107546	0.087216	0.093727	0.087899	0.059412	0.013942	0.124825	0.08926	0.014992
MSTRG.51870.2	0.458025	0.166729	0.375222	0.408862	0.522984	0.095626	0.474865	0.368663	0.784364	0	0.508703	0.375399	0.036935	0	0.04358	0	0.022934	0.069405	0	0	0	0.044285	0	0
MSTRG.5755.1	0.392781	0.340063	0.500813	0.850869	0.98143	0.394806	1.40171	0.741626	2.46407	0.7588	0.808041	0.571952	0.272517	0	0.306468	0.751854	0.469012	0.515076	0.235732	0.440535	0.179195	0.2734	0.450577	0.323355
MSTRG.5755.2	0.401094	0.18438	0.107065	0.361163	0.843138	0.436642	0.782793	0	0.593839	1.27231	0.739342	0.860271	0.050685	0.434669	0	0.05191	0.446871	0.062228	0.143708	0.235124	0.218063	0.082824	0.46527	0.128662
MSTRG.64065.1	1.00942	1.97611	1.93809	1.29229	1.65025	1.79941	1.76411	1.9605	1.12339	1.42873	2.1399	2.13812	0.137549	0.021021	0.243971	0.633493	0.466227	0.916223	0.157948	0.121015	0.255414	0.312487	0.164236	0.195185
MSTRG.59067.1	1.22883	1.45411	1.25277	0.787862	1.04786	1.19378	1.06208	1.29548	1.34184	1.01737	1.59715	1.02537	0.301009	0.254227	0.165238	0.2971	0.322846	0.277617	0.15878	0.209474	0.218334	0.508832	0.284606	0.378281
MSTRG.46936.1	0.400364	0.364586	0.386988	0.333755	0.64349	0.288325	0.476435	0.605184	0.425404	0.263836	0.690989	1.27852	0.096646	0.062381	0.045858	0.240397	0.12257	0.070199	0.165978	0.198953	0.139187	0.153904	0.034082	0.120823
MSTRG.13290.1	0.900092	0.726396	0.852261	1.54249	1.40736	1.42235	1.24581	0.98939	1.08415	0.728763	1.17758	1.344	0.305897	0.254499	0.321093	0.265113	0.312718	0.330526	0.436595	0.296473	0.2974	0.466963	0.247581	0.368668
MSTRG.33599.1	2.09156	1.89289	2.08584	0	0.115178	0.097828	0.333428	1.11983	0.296589	0	1.54742	1.01848	0	0	0.389893	0	0.200593	0.111051	0.104234	0.229697	0.10255	0.19324	0	0
MSTRG.42099.1	0.537344	0.407688	0.268876	1.05663	0.354327	0.517386	1.10113	0.250741	0.563072	0.346479	1.66332	0.585272	0.280684	0.27123	0.213516	0.873625	0.633343	1.12137	0.283781	0.551984	0.127787	0.412699	0.207982	0.512471
MSTRG.7028.1	17.366	15.8578	20.5923	9.24411	3.24383	2.31581	7.81718	43.3008	1.70379	18.9073	71.9292	23.5831	0	0	0	0	0	0	0	0	0	0	0	0
MSTRG.18409.2	1.22143	0.407662	0.608048	1.16567	1.48525	0.828598	2.65985	0.761135	1.65694	0.587996	1.36024	1.20264	0.203686	0.086656	0.111551	0.151815	0.095667	0.337548	0.285467	0.079627	0.24324	0.176354	0.309881	0
MSTRG.60286.1	17.8088	17.2574	15.2301	12.4485	31.4346	16.2819	11.1468	14.0048	4.24613	5.87258	7.65041	6.26101	0.610662	0.157551	0	0.045546	0.170909	0.012615	0.008543	0.157778	0	0.014822	0	0
MSTRG.2516.1	0.67531	0.675432	0.985163	0.732108	0.437798	0.739955	0.771179	0.782969	0.65575	1.25254	1.08544	0.707344	0.106809	0.35722	0.085953	0.238866	0.191786	0.16002	0.111307	0.130695	0.231319	0.168028	0.168583	0.167003
MSTRG.37044.1	0.511067	1.05285	0.854603	2.18045	0.986553	1.27693	0.762854	1.21454	0.357371	0.859912	1.30635	1.11773	0	0	0	0.035427	0	0	0	0	0	0	0	0
MSTRG.62824.1	0.624594	0.705625	0.691496	0.980778	0.914622	0.929933	0.698034	0.954169	1.23608	0.750626	0.510581	0.673066	0.314948	0.188537	0.171475	0.160264	0.176388	0.239297	0.242168	0.178797	0.22266	0.108419	0.202161	0.10106
MSTRG.47366.2	0.63587	0.876148	1.14798	1.00521	0.937486	0.629119	2.55149	1.0142	0.881425	0.471796	1.49811	1.45578	0.167807	0	0.021484	0.079267	0.052979	0.097257	0.027016	0	0.08663	0	0	0.3599
MSTRG.51404.1	3.96272	5.36457	3.8008	1.85865	1.92159	1.64484	1.76219	4.60922	1.45688	1.7288	4.9104	5.84596	0.374134	0.42696	0.185663	0.214496	0.477648	0.336757	0.355938	0.074999	0.3383	0.220515	0.273266	0.114649
MSTRG.65164.1	2.52144	2.62879	2.992	1.65172	0.270925	2.38504	1.44277	3.3422	0.349188	1.76093	1.9058	2.8343	0	0.623196	1.18857	0.725813	0.943102	0.854239	0.962428	0.895592	0.627711	0.086903	0.051596	0.395732
MSTRG.37870.2	0	0	0	0.002909	0	0.00827	0	0	0	0.603415	0.001779	0	0.009603	0.020068	0.08093	0.005311	0	0	0.064324	0.125296	0.005825	0.022892	0	0.003525
MSTRG.38115.1	0.761906	0.536996	1.46629	1.82313	0.399415	2.25353	2.11029	1.4868	2.32041	0.298262	1.25791	0.114088	0.334084	0.086174	0.388033	0.191313	0.350925	0.182621	0.513697	0.341138	0.433886	0.416681	0	0.40702
MSTRG.56954.2	0.330614	0	0	0	0	0	0	0	0.565844	0	0	0	0	0	0	0	0	0	0	0	0	0.61211	0.818487	0.706929
MSTRG.55353.1	1.45186	2.25858	1.54523	5.23847	3.99343	5.29883	2.92394	1.96669	1.9871	0	1.08982	1.39832	0.127729	0.094319	0.300365	0.32312	0.242708	0.24713	0.34302	0.227561	0.550328	0.400857	0	0.114419
MSTRG.9490.1	0.903606	0.900903	0.856211	0.861399	1.02168	0.513947	0.550508	0.929166	0.347568	2.54059	1.16212	1.59474	0.187352	0.262452	0.222718	0.098286	0.061114	0.064459	0.206604	0.079573	0.148657	0.195637	0.582276	0.448718
MSTRG.32533.1	0.99107	1.54551	1.33135	1.45168	1.57995	1.03042	1.46457	1.61965	1.04332	1.15131	1.36103	1.64453	0.099452	0.122109	0.141814	0.12141	0.092956	0.146499	0.167513	0.138227	0.16252	0.158853	0.178059	0.225978
MSTRG.11926.2	1.23482	1.3826	1.53855	0.046873	0.247358	0.179709	0.710417	1.28061	0.126353	0.203124	0.838152	0.256876	0.012328	0.194873	0	0.132052	0.060958	0.035997	0.091759	0.128711	0	0.0744	0.050956	0.113172
MSTRG.23569.1	0.326661	0.369109	0.161168	0.325707	0.44536	0.266379	0.312647	0.240735	0.512146	0.186377	0.45084	0.291708	0.147937	0.01628	0.048752	0.038304	0.05254	0.098916	0.067363	0.063004	0.106257	0.137714	0.033008	0.143935
MSTRG.23569.2	0	0.117492	0.079703	0.49928	0.050647	0.037539	0.20352	0.088959	0.794952	0.200628	0.032922	0	0	0.020682	0	0	0	0	0	0	0	0.015434	0.016664	0
MSTRG.23569.4	1.30617	1.27394	1.32478	1.58292	2.11508	1.46297	1.71499	1.38275	2.62647	1.11527	1.66412	1.60109	0.40273	0.235317	0.305932	0.300244	0.325118	0.340112	0.30489	0.307588	0.320968	0.275309	0.319379	0.374407
MSTRG.50965.1	1.27373	0.361882	1.03072	1.50971	1.30892	0.500258	1.09077	1.08891	1.34014	2.21778	1.06593	1.02143	0.248362	0.281846	0	0.271485	0.130763	0.246551	0.293892	0.166734	0.226139	0.144499	0.677993	0.283633
MSTRG.26975.12	0.235	0.166146	0.244426	1.13221	1.15806	1.66583	0.691793	0.427655	1.39782	0.561576	0.252157	0.472386	0.092097	0.032657	0.048828	0.059911	0.047791	0.059876	0.091578	0.089624	0.090273	0.086312	0.040428	0.055585
MSTRG.34482.1	0.174292	0.172904	0.353154	0.15101	0.381471	0.396744	0.75963	0.458948	1.09308	0.344044	0.31813	0.502021	0.218321	0.174066	0.118383	0.023688	0.013467	0.042733	0.152517	0.027948	0.127852	0.050353	0.066338	0.058914
MSTRG.24288.1	3.54814	4.09246	5.00265	1.3273	1.98166	1.01638	2.83003	4.28106	1.992	2.35996	3.99662	3.04342	0.254601	0.187614	0.176409	0.199777	0.220127	0.172699	0.156608	0.224121	0.193925	0.246763	0.214515	0.31756
MSTRG.34926.2	0.755732	2.86371	1.08964	0.265791	1.95722	2.33181	1.16985	2.08217	0.278338	0.47568	1.27931	0.473066	0	0	0.201499	0.139795	0	0	0.492989	0.386737	0.048077	0	0.385589	0.497395
MSTRG.34926.1	1.23629	0.316175	1.80593	2.44374	0.669684	0	2.30915	1.04326	2.66839	2.24605	2.05366	4.6374	0.228448	0.303918	0.100316	0.117157	0.379532	0.525908	0	0.162949	0.503974	0.605025	0	0
MSTRG.19163.1	1.38903	1.10632	0.646962	1.35731	2.16201	1.12712	1.5291	1.45008	0.906131	0.975497	1.52748	1.49628	0	0.04574	0.037293	0	0.164509	0.077879	0	0.08354	0	0.104641	0	0
MSTRG.9472.3	0	0	0	0	0	0	0	0.620429	0	0	0.136214	0	0	0	0	0	0	0	0	0	0	0	0	0
MSTRG.9472.1	0.616944	2.05728	0.68311	0.08702	0.055646	0.389167	0.066355	1.53331	0.01433	0.35317	0.601467	0.698437	0.033544	0.031196	0.144208	0.061291	0.036738	0.064912	0.189508	0.034943	0.039177	0	0	0.04358
MSTRG.30226.1	1.43687	1.67459	1.69884	1.82947	0.68068	1.10509	1.27843	1.76514	0.419676	1.11927	1.43918	1.36902	0.031347	0	0.061721	0.216784	0.123142	0.268665	0.266327	0.033028	0.044686	0.134867	0	0.0328
MSTRG.3885.1	1.29943	0.643051	0.60318	0.709312	1.29422	0.813182	1.44721	1.54705	1.56499	2.54553	2.15294	2.06203	0.227675	0.481566	0.205331	0.283466	0.23644	0.316857	0.366665	0.207738	0.305865	0.350705	0.595609	0.35428
MSTRG.30892.1	3.10675	3.78178	4.2151	4.67551	4.84915	5.40561	3.21615	3.16287	3.86885	2.05006	3.27454	4.27274	1.15331	0.496172	0.830978	0.289877	0.096523	0.315543	0.150119	0.540503	0.4233	0.477892	0.473088	0.480584
MSTRG.17257.1	0.576373	0.448246	0.500882	0.262753	0.637993	0.398825	0.478869	0.607257	0.283549	0.281482	0.644585	0.67324	0.155504	0.014139	0	0.245883	0.06916	0.158539	0.234181	0.162927	0.130798	0.266584	0.108256	0.198192
MSTRG.45120.2	0.574298	0.597625	0.41668	0.773894	0.493111	0.955012	0.640778	0.372985	1.15276	0.422526	0.918503	0.72769	0.612228	0.208057	0.303164	0.30309	0.181643	0.288455	0.293261	0.385921	0.177412	0.092032	0.487269	0.207579
MSTRG.45120.3	0.380089	0.26125	0.063947	0.28182	0.19734	0.378489	0.614979	0.100703	0.697596	0.243744	0.287823	0.363447	0.199938	0	0.068623	0.102126	0.128783	0.158219	0.106193	0.238583	0.110812	0.123982	0.059891	0.355893
MSTRG.25491.3	0.306613	0.229249	0.370669	0.510875	0.604642	0.377133	0.729172	0.424219	1.10328	0.422025	0.547566	0.676244	0.197518	0.113711	0.05779	0.128012	0.046212	0.056177	0.123515	0.068716	0.072106	0.224472	0.124119	0.161871
MSTRG.54783.1	0.645708	0.809039	0.506051	0.472663	0.386785	0.43205	0.899401	0.726581	0.560366	1.75638	1.47811	1.35475	0.079355	0.152181	0.02401	0.201446	0.201285	0.122112	0.070354	0.095985	0.067605	0.208617	0.3213	0.11524
MSTRG.41419.1	1.60796	1.67378	1.37825	2.11558	2.51401	1.74616	2.3919	1.27297	2.2344	0.424917	2.26324	1.96058	0.732073	0.203304	0.539201	0.469768	0.348777	0.466218	0.707927	0.139648	0.450408	0.40768	0.129577	0.77989
MSTRG.64518.1	0.197476	1.01213	1.08997	0.705761	0.464126	0.526608	1.87274	2.15419	0.668736	0.464486	1.39461	1.26136	0	0	0	0	0	0	0	0	0	0	0	0
MSTRG.3110.1	1.15898	0.672828	0.983012	1.37056	0.944826	1.3342	1.47328	1.10119	1.3099	1.32844	2.13653	1.82575	0.616965	0.498772	0.418622	0.598654	0.314244	0.271662	0.775707	0.717274	0.905071	0.356343	0.513138	0.585942
MSTRG.51282.2	1.61128	1.35556	0.477074	0.870931	1.07123	0.950999	1.31891	1.02084	2.2861	1.75423	1.92124	2.17922	0.583486	0.96812	0.365406	0.495875	0.692223	0.728636	0.597996	0.428323	0.439149	0.71645	0.871303	0.205115
MSTRG.6031.1	1.28045	1.25622	1.27246	1.88917	1.7419	1.91141	1.42153	1.25906	0.984374	1.06489	1.41742	1.71078	0.216548	0.197967	0.248429	0.355137	0.292028	0.344951	0.151024	0.207985	0.269691	0.307616	0.282946	0.256574
MSTRG.57390.1	1.31337	1.17373	1.09189	0.479405	0.569693	0.764855	0.698003	1.20466	0.433441	1.28165	1.06364	1.39219	0.226021	0.078565	0.23722	0.365606	0.336425	0.334415	0.222171	0.112019	0.197363	0.307677	0.112855	0.36628
MSTRG.47794.1	1.12283	1.5231	0.764023	1.68437	1.78071	2.43965	1.52603	1.4596	1.03982	0.564149	0.801082	1.37942	0.750968	0.072439	1.02872	1.06828	1.37836	0.858239	0.980651	0.739854	0.524431	0.824509	0.172261	0.571243
MSTRG.47794.4	1.84954	1.87129	1.36487	2.66868	1.53244	2.33262	2.34804	1.5316	1.83454	0.855013	1.82932	1.81759	0.811851	0.488682	1.24405	1.35655	1.22701	1.037	0.911466	0.839371	0.826016	0.660767	0.532941	0.50328
MSTRG.42193.1	0.888883	1.33905	1.89912	0.6496	0.726398	1.50802	2.1582	1.24826	1.3127	0.454666	2.45703	1.34956	0.084409	0	0.096016	0.143309	0.121682	0.307379	0.159664	0.255595	0.230037	0.558731	0.123781	0.304339
MSTRG.38787.18	0.054647	0.071387	0.008508	0.682845	0.274664	0.244999	0.453306	0.03103	0.224571	0.00147	0.259022	0.255016	0	0	0	0	0	0	0	0	0	0	0	0
MSTRG.38787.15	0	0	0	0.954047	0.389234	0.226306	0.177566	0	2.94558	0	0.055185	0.274911	0	0	0	0	0	0	0	0	0	0	0	0
MSTRG.38787.14	1.2876	0.6289	0.567663	10.325	9.23404	11.5482	6.95352	2.39276	9.3871	3.15596	2.04749	4.34328	0	0.024808	0.036722	0.037623	0.028991	0.045822	0.067792	0	0.039167	0.028857	0.070504	0.114153
MSTRG.32742.1	0.744307	0.932893	0.846999	2.38069	2.79043	3.30218	2.33659	1.23354	2.64382	0.941495	1.43873	2.25089	0.141576	0.082457	0.173386	0.136195	0.072781	0.19592	0.171094	0.190349	0.230043	0.18469	0.145977	0.204509
MSTRG.9845.1	1.07488	0.870123	1.19057	1.69996	2.03647	1.46983	1.03239	0.972103	1.89003	1.53691	1.20998	1.29397	0.324109	0.219425	0.161247	0.241775	0.259423	0.445534	0.235799	0.182491	0.311773	0.295965	0.46577	0.273906
MSTRG.13149.1	0.165711	0.804136	0.433002	0.636299	0.531137	0.710962	0.960238	0.508181	1.22603	0.856528	0.703164	0.985224	0.307635	0.194099	0.29454	0.101617	0.059042	0.201194	0.298441	0.358858	0.166124	0.242801	0.330337	0.402397
MSTRG.12891.1	0.459418	0.610478	0.581286	0.611959	0.795702	0.499915	0.490526	0.818187	0.338787	1.11123	1.11191	0.900399	0.226708	0.409837	0.115273	0.27411	0.194253	0.436058	0.221959	0.215133	0.317302	0.446802	0.317441	0.302471
MSTRG.12891.2	1.60947	1.10108	1.07739	0.447999	0.577393	0.693626	1.35254	1.33471	0.961665	0.240866	0.681109	0.703551	0.518009	0.171705	0.252275	0	0.208728	0.343516	0.389275	0.285718	0.440522	0.380791	0.324575	0.48455
MSTRG.23038.2	0.2499	0.163992	0.142902	2.45161	1.60943	1.78857	1.26979	0.261516	1.63773	0.358676	0.519002	0.536771	0.386435	0.404589	0.223176	0.506488	0.409383	0.432521	0.309065	0.338947	0.251596	0.245291	0.249992	0.302425
MSTRG.6224.1	0.465099	0.648071	0.230334	0.393856	0.381442	0.164595	0.659891	0.441378	0.396058	0.39999	1.32011	0.51627	0.129754	0.044383	0.073935	0.1828	0.146714	0.285699	0.16775	0.065062	0.162311	0.589524	0.242211	0.323823
MSTRG.66326.1	19.283	21.3971	22.68	18.4321	23.9282	27.3498	12.307	20.7719	11.1983	4.94839	17.5582	16.8049	2.44858	0.611889	1.33674	5.53571	4.60067	1.19162	2.00798	2.15566	1.80128	1.57526	0.274641	1.2423
MSTRG.20199.1	1.14637	1.0548	1.73113	0.409257	0.421515	0.379123	0.357999	1.24933	0.124314	1.10734	0.783301	0.713507	0.017575	0	0	0	0	0	0	0.016027	0	0	0.021649	0
MSTRG.15658.1	0.959887	1.00929	1.21142	0.342724	0.400562	0.424127	0.646714	0.806586	0.292656	0.440176	1.04815	0.816425	0.227783	0.194332	0.387635	0.246284	0.130017	0.344041	0.301526	0.140159	0.318468	0.189173	0.055085	0.216273
MSTRG.55748.1	0.419093	0.676997	0.482533	1.02508	0.884281	0.89991	0.946806	0.719911	1.51224	1.08153	0.652269	0.505629	0.286505	0.333595	0.084345	0.082053	0.047752	0.212695	0.224617	0.196852	0.111086	0.312972	0.17512	0.103844
MSTRG.54375.1	0.592105	0.346579	0.466017	1.64644	1.51773	1.44945	1.09901	0.570506	1.15908	0.450235	0.524029	1.19594	0.601004	0.414519	0.663334	0.766012	0.760409	0.765285	0.433513	0.484956	0.254943	0.304735	0.283211	0.336631
MSTRG.18378.1	1.74168	1.77466	1.85453	3.87687	3.28644	3.0042	2.44325	2.14025	2.29715	2.22874	2.58325	2.6844	0.87444	0.813306	0.338816	0.655714	0.546638	0.458227	0.657538	0.354074	0.701947	0.86429	0.626253	0.637204
MSTRG.20844.3	2.53381	3.36751	3.672	3.67365	4.10276	3.49147	2.0912	2.78771	2.11586	1.86796	4.42928	3.38214	0.352069	0.26359	0.459634	0.381058	0.613747	0.720423	0.48385	0.253987	1.43286	0.662916	0.375802	0.430919
MSTRG.18376.1	0	5.05358	0	2.2489	0	0	1.56902	2.93818	0	0.943959	0	0	0	0	3.35503	5.71078	0.32102	6.48519	0	0	0	0	0	0
MSTRG.371.1	0	0	0	0.054284	0.307016	0.180485	0.13931	0	1.22492	0	0	0	0	0	0	0	0	0	0	0	0	0	0	0
MSTRG.12645.2	1.09759	0.597717	1.62131	1.40481	1.30745	1.16505	0.870371	0.708388	0.529149	0.600031	1.60407	0.797862	0.117854	0.262633	0.032953	0.395789	0.120386	0.213842	0.134755	0.268898	0.182022	0.586172	0.182956	0.238581
MSTRG.13897.1	5.39853	2.99233	3.53877	0	0.052628	0.004102	0.105412	1.84144	0.070062	0.607563	0.708162	0.44593	0.298501	0.2482	0.241027	0.002547	0	0	0.24421	0.113003	0.127337	0.102244	0.154137	0.067216
MSTRG.51626.1	2.6852	2.15728	1.78993	0.714658	1.92006	1.19356	1.08146	1.71956	1.30153	1.83337	2.33721	2.06288	0.503126	0.452691	0.369314	0.48028	0.272963	0.500661	0.41387	0.201722	0.476295	0.577703	0.764524	0.396971
MSTRG.51626.2	0	0	0	1.54472	0	0	0	0	0	0	0.316938	0	0	0	0	0	0	0	0	0	0	0	0	0
MSTRG.19274.1	0	2.42447	0	0.418297	0	0.178197	0	0	0	0	0	1.32952	0	0	0.895849	0.701336	0	0.565732	0	0	0.656294	0	0	0.753715
MSTRG.19274.2	2.11802	0.041758	3.81514	0.004959	0.361499	0.414774	1.49838	2.98578	0.468111	0.31168	2.97979	0.028783	1.26669	0.28986	0.034336	0.029163	0.687902	0	1.48329	0.73282	0.019755	0.550626	0.210628	0
MSTRG.1863.1	1.6704	1.68713	1.56182	1.33448	1.31181	1.47648	1.8045	1.93898	1.62319	2.34125	1.98776	3.138	0.186984	0.190237	0.210517	0.304637	0.183668	0.272957	0.439976	0.316237	0.385997	0.361343	0.470115	0.308667
MSTRG.20625.3	0	0.179541	0.105232	0.842506	0.636194	0.601133	0	0.217819	0.615728	1.37394	0	0.303492	0.193243	0.235541	0.071698	0	0	0	0.036505	0.069682	0.093769	0	0.045879	0.112137
MSTRG.20625.2	2.34127	2.0123	1.88882	3.18323	2.3658	1.76689	3.22991	1.71391	3.5287	2.27959	2.27862	3.3197	0.42522	0	0.207238	0.392484	0.209527	0.814603	0.482175	0.221844	0.315492	0.6526	0.90296	0.432953
MSTRG.20625.1	2.46337	3.15204	2.10236	3.59973	5.27022	4.03565	3.10365	2.16853	3.23059	1.60198	2.29542	2.23222	0.593714	0.774954	0.793358	1.06637	0.851579	0.793643	0.692902	0.788676	1.24363	0.693995	0.84579	0.709883
MSTRG.619.2	0	0	1.83557	0	0.67575	0	0	0.459525	0.165446	0	0	0	0	0	0	0	0	0	0	0.242239	0	0	0	0
MSTRG.619.1	2.72247	2.88021	1.19346	3.97802	2.65748	3.70285	3.49778	3.50313	4.13014	2.54937	3.94731	4.66058	0.692683	0.268336	0.48333	0.849836	0.695774	0.991691	0.622258	0.492538	0.620889	0.737448	0.342502	0.700173
MSTRG.34985.1	1.21767	1.17772	1.50065	0.640849	0.517758	0.356188	0.913133	1.6563	0.732753	1.97584	2.35097	1.95627	0.262784	0.112013	0.162229	0.176924	0.111586	0.312625	0.272261	0.340757	0.169198	0.372869	0.289262	0.382655
MSTRG.56180.2	0	1.12685	1.02437	0	0.02655	0.243065	0	0.11474	0	0	0	0.680615	0.215456	0	0.187268	0	0	0	0.47331	0.672148	0	0.640641	0	0.553679
MSTRG.6148.1	0.011776	0.053335	0.052101	0.93531	0.658995	0.892503	0.602537	0.057049	0.65788	0.028961	0.026507	0.078198	0.000233	0	0.013895	0	0	0	0	0	0	0	0.000214	0
MSTRG.34517.1	1.0669	1.33229	1.19573	1.00767	0.595121	0.876859	1.00941	0.725722	0.821667	0.492595	0.869952	1.14397	0.411525	0.123775	0.225314	0.225537	0.118438	0.397539	0.466914	0.349687	0.422132	0.353795	0	0.3406
MSTRG.57571.1	1.54317	1.99517	2.60211	4.37367	3.78598	4.77535	4.80073	2.75006	3.92219	3.90905	3.41305	3.97563	0.349312	0.37704	0.335644	0.341162	0.189501	0.281717	0.273009	0.37928	0.238329	0.315111	0.54966	0.398455
MSTRG.6657.2	0	0	0	0	0	0	0	0	0	0.385145	0	1.45273	0	0	0	0	0	0	0	0	0	0	0	0
MSTRG.21219.1	3.40351	3.95546	4.00936	4.92591	6.11135	5.05502	4.97686	4.25386	3.93974	2.21245	2.95574	5.64033	1.05676	0.42119	0.866847	0.427277	0.298685	0.762981	0.474281	0.78597	0.521143	0.523604	0.398779	0.676438
MSTRG.21219.2	1.50735	1.52235	1.41881	1.23477	1.85863	1.71922	1.57715	1.92758	1.55877	1.38944	1.79658	2.33928	0.394287	0.202484	0.384745	0.318525	0.177188	0.255393	0.376335	0.149579	0.281211	0.287811	0.154448	0.467661
MSTRG.67537.1	13.3868	19.9909	21.047	4.69566	2.57161	2.88	2.4268	19.5798	0.343325	2.94309	12.4093	8.82698	0	0	0	0	0	0	0	0	0	0	0	0
MSTRG.49005.2	0	0	0.007379	0	0	0	0	0.022608	0	0.040909	0.418906	0.024612	0	0	0	0	0	0	1.50273	0.006339	0	0	0	0
MSTRG.36397.1	0.610383	1.14561	0.996839	2.23975	1.9907	2.57414	1.56852	1.24906	2.05782	1.20151	1.07226	1.64717	0.175796	0.511203	0.086411	0.158685	0.107079	0.092249	0.295353	0.220617	0.182335	0.154789	0.469383	0.19042
MSTRG.2461.1	1.35436	2.12259	1.0837	0.037098	0.13911	0.651145	0.471397	1.17528	0.064025	0.777307	2.17608	0.464826	0	0	0	0	0	0.064101	0	0	0.003139	0	0.011483	0
MSTRG.42231.1	0.54101	0.61949	0.559635	0.994861	1.37424	0.932841	0.97008	0.844231	1.42044	1.01092	0.814679	1.21238	0.230764	0.466247	0.203735	0.424748	0.375541	0.347202	0.089597	0.228544	0.018178	0.240813	0.331474	0.451465
MSTRG.13446.2	0.457213	0.194809	0.21361	0.410954	0.455939	0.293918	0.755291	0.646796	0.5382	1.47025	0.783484	0.452157	0.11476	0.126786	0.079206	0.149258	0.09288	0.139425	0.185732	0.084552	0.133291	0	0.36849	0.11961
MSTRG.13446.1	1.1723	0.552464	0.978801	0.63719	0.742348	0.500187	0.767287	0.512271	1.01795	2.37691	0.354457	1.23258	0.376334	0.477347	0.073196	0.101653	0.18136	0.299081	0.172999	0.287273	0.165624	0.232341	0.600114	0.09342
MSTRG.55301.1	0.566166	0.539052	0.786982	0.566277	1.17846	1.18769	2.19525	2.09553	0.8162	1.54912	2.05509	2.63515	0.074039	0.080928	0.058795	0.102251	0.206649	0.458692	0.3437	0.082141	0.027948	0.206769	0.113417	0.471419
MSTRG.5888.8	1.67732	1.22831	1.90246	0.864058	1.41461	0.633285	1.4149	2.44487	10.6031	8.00573	3.26901	6.58563	0.344847	0	0.136449	0	0.150882	0	0.45809	0.261486	0.202133	0.680762	0	0.394652
MSTRG.5888.9	4.01103	2.61157	0.744308	10.3081	8.55101	5.43362	5.94949	5.79723	9.36904	18.0327	3.95198	8.24957	0.569897	0.890826	0.157888	0.289991	0.255382	0.05662	0.306682	0.187554	0.562216	0.377474	1.12595	0.611886
MSTRG.5888.1	2.30705	2.50091	0.582852	44.7427	48.3505	68.4293	17.5599	6.54092	25.4641	2.97112	3.55291	7.57592	0.705022	1.47742	1.05616	0.95263	1.08228	0.732856	0.797234	0.557739	0.409411	0.12745	0.592153	0.383576
MSTRG.5888.2	1.86653	1.68609	2.0201	5.1172	2.60999	2.91393	2.89525	2.15378	5.64864	10.6412	2.86833	3.35416	0.23695	3.04994	0.064746	0.512875	0.266236	0.911281	0.384926	0.02291	0.301926	0.759214	1.72215	0.051051
MSTRG.5888.3	0.354792	0.281192	0.293172	4.91559	4.2242	5.23086	0.63138	0.484124	1.53708	0.757705	0.753525	0.132049	0.136749	0.146504	0.019267	0.073298	0.059014	0.090317	0.131141	0.009771	0.036051	0.019205	0.054665	0.114939
MSTRG.5888.4	0.854016	1.04913	0	1.89641	1.24787	0.620223	0.556163	0.586955	1.5131	1.52835	0.883671	0.353534	0.157332	0	0	0	0.136457	0	0.192636	0	0	0	0	0
MSTRG.5888.5	0.651498	1.06059	0	19.7494	10.7883	9.46288	6.37004	2.73729	2.98506	3.63869	2.26458	4.49055	0.447012	0	0.415976	0.211577	0.067628	0.069934	0.525997	0.31496	0	0.068792	0.614134	0.14796
MSTRG.5888.6	3.18924	2.42104	0.742397	22.2178	18.4999	16.0651	18.5052	6.53484	14.3625	7.14748	5.0201	6.41824	0.824399	0.139278	0.443798	0.347115	0.225124	0.748325	0.790148	0.576627	0.811241	0.378795	0.899241	0.322363
MSTRG.5888.7	1.71122	1.33793	2.97819	1.67881	2.23882	1.13282	1.39624	2.1081	10.7733	5.10797	3.84499	5.70236	0.249871	0	0.231489	0	0.146498	0	0.414732	0.812872	0.134408	0.398645	0	0.519431
MSTRG.54588.1	4.531	2.42343	2.87532	6.9873	8.7811	9.33654	4.52909	2.3967	2.183	1.37685	1.94172	2.90131	0.663782	0.489473	0.39017	1.12463	0.946418	0.644419	0.600153	0.652574	0.342042	0.98962	0.537877	0.597417
MSTRG.54588.3	0	1.18106	0.863568	0.918801	0	0.415393	1.03486	0.924596	2.2881	0.795013	1.36888	0.364532	0	0	0	0	0	0	0	0	0	0	0	0.093765
MSTRG.1798.2	1.28169	0.513734	0.098946	0.699001	0.684137	0.614353	1.6494	0.553131	1.59974	0.755461	0.534564	1.15304	0.199268	0.173709	0.281206	0.103251	0.061655	0.083991	0.279207	0.284679	0.035209	0.124971	0.103061	0.193444
MSTRG.20570.5	0.375685	0.446838	0.073103	0.584781	0.271844	0.54443	0.024311	0.303061	0.182492	0.084011	0.082473	0	0	0	0	0	0	0	0.013692	0	0	0	0	0
MSTRG.20570.2	0.345404	0.653381	0.283261	0.982599	0.341795	0.776107	0	0.348112	0.459734	0	0.092408	0.143546	0	0	0	0	0	0.061177	0	0	0	0	0	0
MSTRG.13668.1	1.90752	2.97	2.35062	1.25637	0.81397	1.56375	1.91203	2.19736	1.10966	1.17221	3.59527	1.64273	0.288791	0.165171	0.523808	0.397031	0.264214	0.441618	0.356213	0.085903	0.433315	0.226502	0.125129	0.261417
MSTRG.1900.2	1.84208	1.31192	1.56915	1.1498	0.906448	0.954255	1.40329	1.69599	1.29253	1.25967	1.38857	1.81564	0.329728	0.244379	0.285544	0.457703	0.368582	0.450793	0.512156	0.286463	0.662816	0.460445	0.58109	0.485183
MSTRG.25930.2	0.136689	0.075418	0.146124	0.228197	0.110607	0.025537	0.358621	0	0.993099	0.625142	0.436531	0.285399	0	0.081395	0	0.020488	0.050683	0.083963	0	0	0	0.046892	0	0
MSTRG.22932.1	1.34073	0.999264	1.15483	2.93987	1.59387	1.43646	0.912404	0.956801	1.53786	0.111183	0.320327	0.215012	0	0	0	0	0	0	0	0.042025	0	0	0	0
MSTRG.44289.2	0.110408	0.657511	0.035088	0.323239	0.248022	0.649931	0.680462	0.03063	0.492217	0.8564	0.41589	0.922566	0	0	0.576367	0.269118	0	0.038152	0.024636	0.44049	0.01313	0	0	0
MSTRG.40263.3	0	0.404081	0	1.54361	0.020109	0.011941	0.028801	0.029952	0.058168	0	0.05562	0.052221	0	0	0	0.008805	0	0	0.087126	0	0.01989	0	0	0
MSTRG.40263.2	0.602121	0	0.439043	0	0.387476	0.257389	0.252837	0.466522	1.11073	0.282846	0.39887	0.277209	0	0.06816	0	0	0	0	0	0	0	0	0	0
MSTRG.40263.1	0	0.308712	0.213026	0.510829	0.389954	0.571617	0.650626	0.191638	0.293538	0	0.292669	0.771898	0.044415	0	0.214767	0.288614	0.082096	0.206104	0	0.091126	0	0.082112	0	0.107053
MSTRG.21146.1	2.29928	2.48002	2.85518	1.43325	1.22679	1.42183	2.70499	2.65502	2.92449	2.06964	2.05673	2.25571	0.759393	0.439362	0.415905	0.644453	0.460161	0.646143	0.718014	0.544002	0.476805	0.77131	0.487923	0.477396
MSTRG.24208.2	0.115659	0.224641	1.4666	0	0	0	1.16696	0	0	0	1.31842	0	0	0.17721	0	0	0	0	0	0	0	0	0	0
MSTRG.68404.1	58.2226	64.6443	62.1874	100.497	120.203	157.446	61.4019	112.625	45.8344	18.2047	43.571	32.6658	0.027347	0	0	0	0	0	0	0	0	0.030577	0	0
MSTRG.47557.1	1.34897	1.877	1.31007	2.11946	2.8254	2.76549	1.92716	1.21752	1.51307	2.14228	1.56544	2.54168	0.266588	0.069783	0.133237	0.301221	0.225076	0.233719	0.155267	0.248757	0.172725	0.144489	0.074613	0.070388
MSTRG.6599.6	0.929072	0.017557	0.973053	0.772078	0.422901	0.304458	0.206942	0.211627	0.134475	0.088596	0.859573	0.292436	0.598072	0.213596	0.425855	0.118302	0.154717	0.216773	0.936283	0.343649	0.214133	0.530953	0.237235	0.55251
MSTRG.6599.7	0.015966	0.035482	0	0.240538	0	0	0.179462	0.432968	0.286905	0.154505	0.13106	0.050822	0.666147	0.192597	0.133376	0.192763	0.002328	0	0.137444	0.187188	0.271157	0.199529	0	0.151264
MSTRG.6599.4	0	1.32733	0	0	0.017857	0	0.163667	0	0.073278	0	0	0.070907	0.099966	0	0	0	0	0	0.043796	0.058175	0	0	0	0
MSTRG.6599.2	0.742554	0.435487	0.485728	1.44137	0.822657	0.702235	1.39895	0.68215	2.20911	0.62281	1.71703	0.933144	0.907302	0.854974	1.12291	0.70431	0.733276	1.0111	0.914076	0.855955	0.995033	0.906667	0.855839	1.00744
MSTRG.6599.3	0.044754	0.069964	0.110253	0	0.089208	0.005669	0.426661	0.203139	0.363079	0	0.292092	0.1412	0.609502	0.118356	0.513409	0.074694	0.127585	0.006339	0.151785	0.120321	0.495062	0.129806	0.428479	0.204957
MSTRG.6599.1	0.582482	0.230207	0	0.775616	1.1127	0.851212	1.64053	0.758449	2.37892	0.403016	2.30777	1.43393	0.652272	0.342487	0.668745	0.945585	0.579755	1.12688	0.600736	0.791584	0.302385	0.842798	0.687062	0.79222
MSTRG.48195.1	0.483641	0.52729	0.667769	1.33378	1.1801	1.70866	1.15665	0.741386	2.23887	0.150155	0.485037	0.767707	0.070996	0.057118	0.098329	0.357351	0.296114	0.139671	0.079382	0.160148	0.079125	0.251726	0.138789	0.319416
MSTRG.65592.1	2.27022	1.94489	2.02206	1.94671	4.51188	4.49939	3.91125	1.97529	2.54361	2.5934	4.36334	3.22195	2.14024	0.868374	1.68371	0.067137	0.684688	0.064344	4.10442	2.5682	4.60852	6.29663	1.4018	6.24504
MSTRG.33768.6	0.158772	0.302103	0.500911	0.897738	0.531179	1.01364	0.408456	0.437559	0.463168	0.568651	0.520985	0.395185	0.034975	0.02578	0.09211	0.022606	0.180218	0	0.119387	0.145602	0.177906	0.112053	0.09134	0.190711
MSTRG.37140.1	0.570204	0.21039	0.195911	0.111757	0.070698	0.09056	0.091648	0.380533	0	1.05163	0.339038	0.91897	0	0	0	0.022956	0.020906	0.016055	0	0	0.025111	0	0	0
MSTRG.16169.1	1.15177	1.60586	1.05579	3.40663	2.93234	2.76441	1.57204	1.25971	3.7367	2.07267	1.88949	1.80364	0.430599	0.844502	0.499321	0.162608	0.18562	0.267254	0.448516	0.318103	0.745833	0.475571	0.669966	0.780048
MSTRG.21936.11	2.64464	2.14762	1.99383	3.60322	3.21208	3.08518	3.14103	2.60961	3.41015	2.09476	2.62513	3.11234	0.594865	0.341639	0.442282	0.662142	0.572326	0.516507	0.493569	0.603938	0.449636	0.516191	0.615068	0.63267
MSTRG.21936.10	4.66543	4.37974	4.11765	4.31126	6.32644	4.58599	4.34354	4.40352	3.39168	3.73947	4.02364	4.4988	1.02832	0.531527	0.571498	1.38992	1.12595	1.2858	1.01808	0.903002	1.24368	0.999529	0.772924	0.995342
MSTRG.49163.1	11.0785	12.1941	12.0873	4.19644	4.01126	3.41393	6.77653	10.4449	3.20477	10.3474	10.0176	7.51591	1.54428	2.77968	1.69949	1.70064	1.83637	1.79573	2.13478	1.73042	1.97804	1.88182	2.82197	1.3998
MSTRG.52333.1	1.44572	2.13647	1.55155	3.75059	3.39078	2.94101	2.33049	1.97444	3.04469	2.3387	2.50086	2.21988	0.458972	0.416786	0.460255	0.462578	0.446095	0.35589	0.513705	0.455818	0.3334	0.629652	0.447528	0.603058
MSTRG.55673.1	0.691558	1.26658	1.79538	0.296306	0.57139	0.402696	0.555302	1.20952	0	0.358559	1.45581	0.737456	0	0	0	0	0.073605	0	0	0	0	0	0	0.028855
MSTRG.39566.2	0.382614	0.705614	1.10324	0.365661	0.418422	0.304658	0.957723	0.882813	0.343294	0	1.06299	1.08252	0.137598	0.07963	0.16967	0.094493	0.077169	0.053333	0.13936	0.325032	0.131991	0.248852	0.14822	0.22088
MSTRG.56760.2	0.573867	3.4511	1.5109	0	1.26933	0.028833	0	2.30329	0	0	2.79882	0.539812	0.124659	0	0	0	0	0	0	0	0	0	0	0
MSTRG.60184.1	1.04263	0.76557	1.0648	0.556122	0.569385	0.50812	0.78255	0.787735	0.618922	1.00666	0.898819	1.11135	0.08944	0.102326	0.044323	0.139729	0.152724	0.079684	0.043807	0.135349	0.109234	0.164737	0.205953	0.195905
MSTRG.47512.1	1.50613	0.898866	1.5017	0.74065	0.654962	0.516427	1.7544	2.29719	0.912652	2.46969	2.54264	2.56578	0.225249	0.134044	0.176449	0.36988	0.144914	0.349943	0.095584	0.080046	0.295702	0.269719	0.319746	0.167368
MSTRG.46987.1	2.42576	3.02303	2.94374	2.03304	1.81365	2.01682	3.18848	2.56054	1.82774	2.68891	2.881	3.95837	0.786713	0.992811	0.454252	0.397794	0.322723	0.640691	0.582157	0.539094	0.753923	0.670586	0.84142	0.759104
MSTRG.23285.1	0.708319	1.35703	0.704079	0.544292	0.497103	0.124359	0.562732	1.20567	0.220964	0.777997	0.886337	1.48406	0.256125	0	0.080479	0.818208	0.526942	0.380886	0.380182	0.092404	0.41851	0.304425	0	0.376997
MSTRG.38867.2	0	20.1309	0	0	27.6228	30.1779	0	18.4765	20.0691	6.24593	13.6133	15.2839	0	0	17.1691	6.19024	0	0	10.5774	0	0	0	0.836605	11.9539
MSTRG.38867.3	6.37539	2.94308	0	1.30965	2.98771	0.645175	9.39922	1.1838	3.87626	1.1743	0.71953	2.87321	0	0	3.35027	0.559032	0.880535	2.33038	0.832985	0	2.56177	4.64659	0	0.361172
MSTRG.38867.4	0.425343	0.405539	0	9.26255	4.21013	4.82632	0	4.2573	2.31913	1.70965	3.11923	0.799309	0	0	3.01733	1.47484	1.04929	0.599034	2.18921	0	0.632858	0.598355	1.27639	1.81298
MSTRG.1885.1	1.08012	1.55381	1.1302	1.03384	0.856363	0.551595	1.22674	1.56089	0.348564	0.385254	1.47278	1.06704	0.149873	0.07038	0.217383	0.817607	1.00499	1.25636	1.09958	0.429891	0.407987	0.583831	0.465849	1.0423
MSTRG.54193.1	0	0	0	0	0	0	0	0	0	0	0	0	2.26816	3.85403	2.73879	2.41134	2.30585	1.84315	2.57034	1.48948	2.3197	1.18764	2.61448	2.17959
MSTRG.705.2	4.75205	4.7979	4.99473	5.27309	6.65821	6.43358	4.47092	5.39522	4.72398	2.94632	4.74128	4.73917	0.984637	0.469819	0.708808	0.809338	0.891963	0.728864	0.702431	1.02594	1.01227	0.955008	0.821402	1.0188
MSTRG.71098.1	0.963125	0.962079	1.19692	1.20089	1.03637	1.354	1.28232	0.978071	0.92539	1.15429	1.04591	0.833873	0.212746	0.087747	0.049214	0.085196	0.100827	0.157677	0.125922	0.122158	0.16214	0.273202	0.141134	0.206632
MSTRG.705.4	0.145559	0.461074	0.490914	0.006331	0.066049	0.195661	0.329967	0.128598	0.22164	0	0.378886	0.119522	0	0.736441	0.389635	0.005054	0.069648	0.096882	0.339255	0.256858	0.042368	0.099669	0.740467	0.321199
MSTRG.3875.1	0.432143	0.425784	0.097817	1.14801	0.950966	0.985703	0.626225	0.250379	1.85548	0	0.144401	0.198894	0.067962	0.049861	0.072521	0	0	0	0.098248	0	0.190247	0.029397	0.130302	0.191256
MSTRG.55224.1	0	0.064314	0.052407	0.183268	0.275364	0.087138	0.238046	0.065796	0.405375	0	0.187153	0.289597	1.89571	0.316833	1.04708	1.81471	1.74954	1.49407	1.81063	1.50798	1.83166	0.882866	0.766467	0.879414
MSTRG.40956.1	1.66082	1.45936	1.80852	2.39014	2.0679	1.36179	1.75666	1.71183	1.2633	0.899387	2.03069	2.00784	0.203402	0.126193	0.12063	0.176921	0.195047	0.186299	0.222533	0.093629	0.140488	0.209447	0.170269	0.216372
MSTRG.40956.3	0.671862	0.726021	0.497283	0.490343	0.470225	0.242697	0.459227	0.392693	0.321352	0.073798	0.215478	0.204018	0.081654	0	0.057157	0.151332	0	0.031933	0.031415	0.084227	0.043346	0.015167	0	0.092239
MSTRG.57752.1	0	0.17635	0.458824	3.29043	2.33376	2.39176	1.6015	0.347988	1.40549	0.352526	0.252753	1.12901	0.401132	0.145424	0.938004	5.31294	4.32408	6.54345	0.898117	0.184804	0.920536	0.278978	0.076323	0.130669
MSTRG.58857.1	3.26052	4.74085	4.31981	1.4116	1.95752	1.85171	2.37765	4.23746	1.15855	0.866106	4.50824	3.94311	1.09862	0.215576	1.37502	1.19483	0.923548	1.0361	1.26161	1.28239	1.05595	0.99825	0.412608	1.27784
MSTRG.17074.1	0.661114	1.46523	1.21308	1.2678	0.182106	0.307684	1.57297	0.45951	0.838995	0.099606	0	0.340504	0	0	0	0	0	0	0	0	0	0	0	0
MSTRG.17074.3	0.13949	0.431808	0.395828	0.181009	0.102363	0.007076	0.660901	0.009442	0.10368	0.058928	0	0.066566	0	0	0	0	0	0	0	0	0	0	0	0
MSTRG.18452.4	0.184144	0.357744	0.569113	0.135975	0.063796	0.164618	0.093982	0.06035	0.072449	0	0.041719	0.013281	0	0	0.010582	0	0.053258	0	0	0.051538	0.028001	0.000117	0	0
MSTRG.44127.1	0.849683	0.99538	0.872232	1.54201	1.30249	1.23029	1.16216	0.870465	1.08316	0.567931	1.38228	1.04605	0.173187	0.078071	0.137478	0.400735	0.230945	0.275966	0.180494	0.193805	0.227194	0.275668	0.089404	0.284384
MSTRG.61351.1	0.596331	0.663481	0.440219	1.28286	1.35535	0.942022	0.215121	0.838961	0.805907	0.118794	0.828902	0.714931	0.090826	0.075278	0.087453	0.135581	0.071819	0.133833	0.146944	0.152094	0.038106	0.424581	0.043626	0.115312
MSTRG.51170.2	0.064819	0.080291	0.128552	1.61866	0.267471	0.700328	0.144894	0.064765	0.115674	0.094137	0.180886	0.288362	0.020856	0	0	0.057583	0	0	0.032667	0	0	0.024756	0	0.036786
MSTRG.1368.1	1.5696	1.64288	1.32558	0.813485	0.966998	0.911857	1.23351	1.27067	1.42453	0.67984	1.41839	1.29084	0.368115	0.178176	0.369333	0.306054	0.257171	0.382987	0.443269	0.083608	0.36894	0.311163	0.276008	0.393011
MSTRG.9011.1	0.923567	1.0151	1.04613	1.02705	0.463192	0.711012	1.82531	0.619229	1.78345	0.332285	1.02465	0.802509	0.087882	0.237054	0.249991	0.03758	0.06925	0.37372	0.355315	0.153199	0.30591	0.212528	0.141689	0.445762
MSTRG.2659.1	0.355955	0.134693	0.398429	0.554196	0.797465	0.163285	0.958663	0.766761	0.794425	0.722288	0.835439	1.02895	0.309029	0.231428	0.250946	0.188366	0.154211	0.163051	0.27079	0.196382	0.158234	0.373881	0.152938	0.274971
MSTRG.2659.3	1.29205	1.02548	1.33812	0.357561	0.707003	0.584654	0.839696	1.35083	0.762232	0.91827	1.16949	1.37369	0.283366	0.20286	0.177537	0.148672	0.120293	0.161547	0.307622	0.161634	0.147549	0.253585	0.317902	0.312666
MSTRG.2659.2	1.27495	1.78398	1.738	0.063293	0.099155	0.48829	0.275568	1.04037	0.07239	0.531751	1.33412	0.538366	0.034606	0.033104	0.06135	0.014567	0	0.034998	0.132923	0.020237	0.011946	0	0.046914	0.110588
MSTRG.10929.1	1.32429	1.43913	1.55286	0.184095	0.24367	0.213319	0.883959	1.45288	0.347558	0.467273	1.15755	1.06269	0.258995	0.113581	0.207299	0.140327	0.107648	0.203817	0.275861	0.209403	0.202527	0.263879	0.322127	0.322139
MSTRG.20563.2	0	1.60635	0	0	0	0	0	0	0	0	0	0	0	0	0	0	0	0	0	0	0	0	0	0
MSTRG.690.1	0.938686	1.50185	1.00117	1.35078	1.27351	1.19996	1.1214	1.37303	1.67197	1.91226	1.983	2.97227	2.90001	3.03837	2.13261	1.72126	2.58846	1.61059	2.76041	1.68667	1.82384	2.00978	2.69448	1.92967
MSTRG.53193.1	0.70948	0.765818	0.74661	0.801874	1.31144	0.880626	1.13201	1.00568	1.30339	1.12781	1.02568	1.09092	0.282097	0.096463	0.117011	0.189098	0.134999	0.154543	0.243718	0.244411	0.076796	0.192206	0.456842	0.118488
MSTRG.69469.1	0.295545	0.256366	0.513911	0	0.314778	0	1.34666	0.777524	0.455906	0.736692	0.199467	1.83542	0	0	0	0	0	0	0	0	0	0	0	0
MSTRG.46060.1	1.81118	1.65016	1.54465	1.36896	1.44806	1.61492	2.19356	2.15329	1.50506	1.41468	2.09859	2.5788	2.08431	1.83172	3.4872	3.76551	3.39379	3.46886	3.47075	1.9435	3.0204	1.81445	1.37808	2.2028
MSTRG.15807.2	0.989752	0.642616	0.881496	0.650896	0.575224	0.269895	0.345445	0.636876	0.123111	0.833879	0.536092	0.565315	0	0	0	0.027457	0	0.020928	0	0	0.059349	0	0	0.020756
MSTRG.42746.1	0.807074	1.57901	1.22921	0.488176	0.292891	0.449782	0.94892	1.34996	0.384047	0.428648	1.85481	1.4949	0	0	0.018499	0.101578	0.036471	0.074718	0.06028	0.023977	0.077818	0	0.02649	0.042514
MSTRG.41561.1	0.826502	1.11394	0.852041	0.956282	0.984808	1.35754	1.53091	0	1.1744	1.30458	1.11959	2.1614	0.288336	0.060748	0.234341	0.235196	0.165835	0.146828	0.19562	0.522642	0.013489	0.161463	0.081815	0.192947
MSTRG.31021.1	2.79066	1.70818	2.12959	1.84619	1.72988	1.43022	2.07167	2.69512	1.80072	1.40697	3.18782	3.54915	0.895485	0.554655	0.73068	1.55768	1.4364	1.44755	1.16866	0.814943	0.981092	0.979641	0.757287	1.17902
MSTRG.54454.2	1.03398	0.831037	0.190373	1.48767	0.8381	1.65571	0.233005	0.855068	2.24058	0.394855	1.50104	1.06246	0.302459	0.620335	0.187466	0.405046	1.38062	0.013381	0.109787	0.107365	0.17126	0.194137	0.677981	0.788216
MSTRG.54454.1	0.697178	0.88586	1.75288	0.891245	0.791531	0.888924	1.3168	0.357067	0.100088	2.1156	1.34978	1.34685	0.13714	0.056505	0.328958	0.640693	0.222599	1.26389	0.459812	0.337982	0.423726	0.884304	0.052693	0.54993
MSTRG.22856.1	1.58604	1.6971	1.93993	1.48437	1.95683	1.56078	2.01772	1.51705	2.29989	1.09874	1.91071	1.85915	0.664341	0.13486	0.470267	0.80667	0.545602	0.648618	0.459757	0.333063	0.207333	0.648864	0.525236	0.805039
MSTRG.41315.1	0	0	0	0	0	0	0	0	0	0	0	0	5.18991	1.20579	4.81323	16.0558	16.1488	14.7734	13.6399	8.69789	12.8567	10.7761	3.14852	18.9312
MSTRG.55457.1	2.5268	2.62023	3.13658	4.54719	3.61115	3.57173	3.65697	2.76247	4.10729	4.09343	2.23464	2.9216	0.914914	1.28241	0.154143	0.64451	0.379302	0.67591	0.678626	0.489667	0.574998	0.682406	1.30457	0.958056
MSTRG.14306.1	0.612573	1.11218	1.31298	1.04196	1.56359	1.20471	1.02069	1.38332	1.1866	0.261226	1.27725	1.33967	0.295855	0.126496	0.20505	0.182628	0.191555	0.206862	0.229457	0.235044	0.128153	0.319324	0.045935	0.164435
MSTRG.31544.4	0.088078	0.260686	0.080433	0.078308	0.354893	0.629559	0.432322	0.97795	0.277656	1.50293	0.850349	0.680307	0.264512	1.40894	0.593216	0.576036	0.253582	0.12434	1.61869	1.00709	2.47102	1.4076	1.97167	1.2159
MSTRG.56966.2	0	0.76213	0	0	0.47607	0.806199	0	1.24668	0	0.658595	0.509619	0	0	0.122764	0	0	0.108382	0	0.463103	0.361141	0.173099	0.247502	0	0
MSTRG.17947.2	0	0.125872	0.189643	0.329864	0.204935	0.248756	0.545517	0.133103	0.573087	0.087835	0.125564	0.311107	0.178607	0	0.050413	0	0	0.077964	0.072103	0.248012	0.033729	0.17839	0.163954	0
MSTRG.49477.1	3.33406	3.50016	2.72895	2.37638	2.41201	2.27836	2.50157	2.50421	1.97804	1.59986	1.67971	2.39039	0.309419	0.424762	0.339421	0.563858	0.405857	0.832687	0.647386	0.342362	0.605266	0.354229	0.356217	0.33387
MSTRG.49477.2	0	0	0	0	0	0	0	0	0	0	2.8436	0	0	0	0	0	0	0	0	0	0	0	0	0
MSTRG.11702.1	3.60653	5.06593	4.44819	2.81342	2.8565	3.29941	2.99173	4.68531	2.07889	3.99756	3.43777	3.45424	0.476637	0.970794	1.01914	0.480827	0.234104	0.69818	0.439026	0.342122	0.496034	0.357349	0.432593	0.740864
MSTRG.53171.2	0.670265	0.772465	0.866911	0.427455	0.326109	0.524084	1.14261	0.582458	0.979984	0.343797	0.396908	1.11154	0.631923	0.050592	0.44293	0.547478	0.175835	0.391151	0.337168	0.319424	0.213463	0.382951	0.02909	0.33427
MSTRG.40300.2	0	1.20062	0	0	0.176612	0	0	0.071271	0.488684	0	0.459798	0.354682	0	0	0	0	0	0	0	0.086315	0	0	0	0
MSTRG.49748.1	0.71898	0.785278	0.913568	1.01153	0.798674	0.721446	1.05365	1.11166	0.449632	0.6871	1.45043	1.44336	0.642141	0.089349	0.26487	0.183126	0.175557	0.323441	0.422902	0.255829	0.380802	0.29886	0.312587	0.588443
MSTRG.24543.1	1.57791	1.53618	1.84705	0.573649	1.09832	0.890638	1.44341	1.66553	1.58516	2.50692	1.99441	1.7233	0.28515	0.267688	0.20344	0.199432	0.216001	0.240916	0.258189	0.362188	0.18303	0.297254	0.799991	0.48987
MSTRG.32840.1	2.19173	2.63095	3.57392	1.54492	0.849908	0.997074	2.25124	3.22555	1.38865	1.06161	2.94029	2.13823	0.935024	0.157932	0.439331	0.53456	0.579467	0.870026	0.87766	0.851423	0.578839	0.563174	0.107496	0.6351
MSTRG.17127.1	1.129	2.26335	2.73785	1.94826	0.751117	0.912882	1.47918	1.9461	0.366635	0.196823	2.17524	1.82287	0	0	0	0.129302	0.039599	0.110747	0.02859	0	0	0	0	0
MSTRG.47436.1	2.21976	2.47886	2.14916	3.20719	2.24496	1.62923	2.78507	2.87539	2.60708	2.0086	3.03227	3.15318	0.461007	0.372773	0.445525	0.398001	0.35914	0.381943	0.767814	0.535277	0.670919	0.432901	0.594803	0.74745
MSTRG.55737.1	3.21993	3.96094	4.15853	1.73827	1.61801	2.04781	2.55127	4.46722	2.0115	4.83554	4.14784	4.59035	0.6851	0.828906	0.849446	0.773167	0.635931	0.656775	0.658496	0.623822	0.839705	0.711076	0.644187	0.820738
MSTRG.22247.1	0.721512	0.518251	0.608101	0.877045	1.09456	0.249117	0.757581	0.51643	0.753914	0.223911	0.759674	1.44104	0.461697	0.07387	0.118434	0.371809	0	0.431318	0.410285	0	0.431119	0.546988	0	0.321089
MSTRG.22247.2	0.792148	1.11103	1.33063	1.1882	0	1.27751	1.11337	1.29322	0.456637	1.27933	2.60386	1.62149	0.346616	0.309043	1.14758	0.116626	2.10503	0.160696	0.682271	1.00788	0.119098	0.44655	0.871433	0.334381
MSTRG.8798.1	0.948713	0.799365	0.76814	1.27252	2.13436	1.83933	1.58588	0.84252	1.15078	0.940311	1.30735	1.10514	0.233026	0.124811	0.180138	0.278067	0.236199	0.108137	0.218758	0.248043	0.178348	0.46296	0.264453	0.328509
MSTRG.49113.2	0	0	0	0	0	0	0	0	0	0	0	0	0	0	0	0	0	0	0	0	0	4.14744	0	0
MSTRG.27230.1	1.44307	1.79149	1.68543	0.282902	0.391597	0.272737	0.60818	1.65236	0.292629	1.05452	1.33702	0.930479	0.242924	0.460494	0.403762	2.54881	1.69712	2.44447	0.4329	0.264257	0.287211	0.143846	0.077399	0.465049
MSTRG.31315.1	1.34219	1.21558	1.56837	0.4871	0.977395	0.320579	1.73739	1.17704	0.739901	0.949887	2.18497	1.51324	0.770678	0.381966	0.569677	0.477556	0.837311	0.353221	0.685061	0.692083	0.715338	0.817925	0.56272	0.607634
MSTRG.11253.1	5.42252	6.24963	6.55599	2.55016	1.73475	3.23289	2.03809	3.91212	0.845188	1.68955	3.61174	4.577	0	0	0	0.0284	0	0.06846	0.034341	0	0	0	0	0
MSTRG.11891.1	0.248688	0.11624	0	0.104153	0.060168	0.196128	0.285406	0.13655	0	0	0	0.171425	1.57769	2.7716	2.98342	3.0108	2.52898	3.33351	3.21867	2.56788	3.37061	2.50581	2.43486	2.39775
MSTRG.21449.1	1.35771	0.763082	0.807546	0.092968	0.66226	0.52462	0.198965	0.439496	0.835808	0.100131	0.279336	0.123286	0.181265	0	0.078768	0.09759	0.057815	0	0.144532	0.109594	0.034554	0.013948	0	0
MSTRG.22543.1	0.618738	1.20882	0.980626	0.229186	0.081156	0.186257	0.294259	0.277202	0.697709	0	0.270713	0.45582	0.040967	0	0.212247	0.073595	0.036752	0	0.091882	0	0.054209	0	0	0.080363
MSTRG.57262.1	0.87207	1.14998	0.880376	0.80635	0.51871	0.623143	1.164	0.922438	1.22002	1.27383	0.987197	1.10739	0.153812	0.256961	0.086445	0.077655	0.247594	0.109369	0.218698	0.112516	0.041549	0.138415	0.310061	0.203384
MSTRG.27942.1	2.06901	2.35328	1.6565	9.79212	7.79715	11.1925	5.46181	2.29543	5.65564	1.99091	2.48163	5.23756	0.190908	0.111835	0.211465	0.597536	0.402696	0.222098	0.075972	0.178497	0.18757	0.115946	0.019922	0.34908
MSTRG.14028.1	0.018645	0.012993	0	2.00083	2.25796	3.31895	4.13387	0.017028	10.9956	0.245616	0.08532	0.509299	0	0	0	0	0	0	0	0	0	0	0	0
MSTRG.46459.1	2.45524	2.82343	2.79637	11.5236	8.87349	11.6065	8.41374	3.66635	13.3843	3.04209	3.44264	7.59582	0.286304	0.315527	0.216049	0.04884	0.072892	0.262643	0.203294	0.167152	0.169619	0.16638	0.277178	0.176595
MSTRG.19406.1	1.32894	1.13474	2.02073	4.8642	1.99854	2.66491	2.72858	2.06299	1.85486	1.11291	2.80758	3.40958	0.524568	0.16738	0.285481	0.066711	0.252549	0.404053	0.581265	0.630101	0.203049	0.417445	0.467732	0.371678
MSTRG.19406.2	1.66888	1.8475	1.85723	1.80464	1.78021	1.6417	1.79099	1.94359	1.34936	1.289	2.40564	2.24641	0.415544	0.164576	0.231733	0.311172	0.22017	0.397027	0.419861	0.247447	0.351311	0.333632	0.29678	0.434443
MSTRG.2429.8	2.28523	2.44276	2.46852	1.62289	2.17031	1.6256	2.16266	2.61132	1.46893	0	2.24786	2.20948	0.564926	0.247322	0.313578	0.433452	0.222536	0.308221	0.425244	0.306202	0.403367	0.898714	0.307269	0.657117
MSTRG.2429.9	0.201275	0	0	0	0	0	0	0	0	1.68741	0.535702	0	0	0.129211	0	0	0	0	0	0.017725	0	0	0.203241	0
MSTRG.2429.6	3.67612	2.80892	2.22615	3.86693	3.45373	3.18385	2.66026	2.54115	1.30249	0.434557	1.81808	0.96329	0.57501	0.095299	0.778435	0.50902	0.452489	0.422006	0.487285	0.52931	0.372547	0.737242	0.254285	0.720352
MSTRG.2429.7	0.811853	0.677111	0.468866	0.171706	0.056356	0.352367	0.257293	0.229371	0.008846	0.211375	0.660202	0.276563	0.062498	0.010822	0.004263	0.009113	0.064058	0.075659	0.042822	0	0.003844	0.005389	0.110163	0.00766
MSTRG.2429.4	0	0	0	1.75522	0	0	0	0	0	0	1.5319	1.5144	0	0	0	0	0	0	0	0	0	0	0	0
MSTRG.2429.5	3.27216	3.35486	3.69448	3.01326	2.99437	2.78294	3.30923	3.9775	3.08277	2.31242	3.41414	3.63699	0.522172	0.631095	0.288084	0.408415	0.367441	0.370646	0.626661	0.444899	0.804673	0.806481	0.334201	0.667203
MSTRG.2429.2	0	0	0	0	0.718414	0	0	0	0	0	0.156662	0	0	0	0	0	0	0	0	0	0	0	0	0
MSTRG.2429.3	0.590057	0.524502	1.01016	0.518322	0.747677	0.649406	0.725573	0.53076	0.511647	1.20323	0.944979	1.0909	0.080881	0.121173	0.133362	0.073141	0.050714	0.010135	0.099248	0.148797	0.226552	0.067517	0.140283	0.269201
MSTRG.2429.1	1.21618	0.86636	0.59705	0.833183	1.32577	0.728846	1.42223	1.31782	0.983977	0.476133	0.792473	1.34651	0.091884	0.066572	0.257419	0.051184	0.091804	0.103772	0.264681	0.140757	0.187958	0.139709	0.042902	0.288783
MSTRG.987.1	9.1218	8.53754	8.63108	2.9154	2.56117	2.43085	4.70681	6.98108	4.69187	5.76108	6.95628	5.3104	4.37676	5.47058	4.3309	0.492827	0.096085	0.496295	5.90614	4.64508	4.85419	3.57445	4.89813	5.41481
MSTRG.987.2	0.582822	0.661445	0.816995	0.357094	0.480507	0.093196	0.406643	1.04802	0.485556	1.29707	0.966855	0.496708	0.801088	0.511843	0.752558	0.027041	0.383357	0.029823	0.645734	0.428612	0.702698	0.275197	0.127824	0.496173
MSTRG.987.3	0	0.189182	0	0	0	0	0	0	0	0	0	0	0	0	0	0	0	0	0.10189	0	0.144859	0	1.83212	0
MSTRG.4515.1	0.804571	1.07146	0.881403	0.469895	0.554877	0.6366	0.975862	1.06744	1.10479	1.03073	1.48726	1.86349	0.254983	0.294446	0.068774	0.200264	0.223491	0.17671	0.146085	0.050044	0.053613	0.089872	0.142851	0.087659
MSTRG.45831.1	2.66888	2.34944	2.81632	2.45276	3.30443	2.514	2.47561	2.49592	3.6001	0.725062	2.15808	2.3941	0.464035	0.011985	0.434086	0.45872	0.380852	0.616222	0.398779	0.564664	0.362042	0.500159	0.161295	0.300944
MSTRG.23667.1	1.37894	1.24341	1.99861	1.14821	1.9024	1.3591	1.47737	1.62967	1.26101	2.42938	1.71014	1.84804	0.440839	0.636532	0.349217	0.095822	0.221575	0.327456	0.298793	0.248885	0.226323	0.550453	0.621919	0.213072
MSTRG.6988.1	0	0	0	0	0	0	2.33861	0	0	0	0	0	0	0	0	0	0	0	0	0	0	0	0	0
MSTRG.6988.2	0	0	0	0	0	0	0	0	2.20172	0	0	0	0	0	0	0	0	0	0	0	0	0	0	0
MSTRG.6988.3	0.510596	0.309003	0.109252	1.14111	0.446811	0.567594	0.020919	0.504582	1.2124	0.221908	0.49392	0.213092	0.16499	0.107903	0.11827	0	0.016358	0.061634	0.094253	0.032864	0	0.080151	0.121142	0.090617
MSTRG.29468.1	4.93094	4.78348	6.05061	3.74034	4.34206	2.09311	4.94226	5.18089	6.11908	8.03309	4.75535	3.78193	1.46383	3.2826	1.02604	0.528803	0.545673	1.07751	1.17558	0.749587	0.909911	1.15924	1.29411	1.07932
MSTRG.44012.1	0.709256	1.40615	1.45753	0.175046	0.137467	0.250049	0.226595	0.745055	0.287862	0.510276	0.390538	0.254645	0	0	0	0.039973	0.035553	0	0.018113	0	0	0	0	0.04081
MSTRG.51382.1	1.03735	0.961704	0.94134	1.49025	1.64001	1.87637	0.89125	0.865319	0.842381	1.3285	0.955681	1.06652	0.544277	0.864944	0.429801	0.583216	0.574077	0.566861	0.58399	0.419122	0.524941	0.444335	1.03349	0.592715
MSTRG.19558.1	1.29902	1.63839	2.27901	0.135555	0.218983	0.165667	0.893884	1.48648	0.370049	1.54938	1.51066	1.05764	0.127272	0.090422	0.108405	0.103929	0.014356	0.249799	0.109499	0.069059	0.123881	0.111949	0.021419	0.08565
MSTRG.35660.4	4.72534	3.44339	1.04552	2.33029	9.76569	8.941	1.08908	4.46928	3.59947	0.42046	0.961708	1.84054	0.542925	0.092359	0.133862	0.604636	0.188021	0.94859	0.860797	0	0.817959	0.953352	0.319593	0.698641
MSTRG.33341.1	0.633591	0.762948	1.0808	0.717001	0.571831	0.20522	0.31662	0.813063	0.453447	0.099386	1.07884	1.25107	0.291346	0.083629	0.185211	0.161141	0.093574	0.162528	0.255322	0.398899	0.289224	0.176575	0.021513	0.212295
MSTRG.33341.2	0.83066	1.00435	0.983683	0.864937	1.4172	1.63673	0.879171	0.749197	0.534276	0.633624	1.18505	1.15374	0.412034	0.397744	0.381286	0.443082	0.440842	0.381892	0.468282	0.241854	0.54069	0.590417	0.423742	0.560789
MSTRG.33341.3	0.872872	0.87203	0.983141	1.26188	1.3814	1.42534	0.887552	0.912554	0.726892	1.00015	1.23828	1.76326	0.498791	0.430765	0.469598	0.393167	0.338693	0.439663	0.438972	0.425125	0.571959	0.850058	0.397497	0.645627
MSTRG.64180.2	0	0	0	0.311132	4.02369	2.85533	2.81386	0.161795	2.70125	1.11143	0	0.009992	0	0.116517	0.056155	0.024306	0.054122	0	0	0	0	0	0.261246	0.070695
MSTRG.64180.1	0.28072	0.964453	0.247646	5.36235	3.06827	3.84461	3.60926	0.702903	4.78182	2.77996	1.1047	4.16243	0.059626	0.008075	0.027752	0.228462	0	0.298315	0.067695	0.105038	0.102517	0.007365	0.011228	0.073837
MSTRG.18380.1	1.25415	1.61771	2.19097	1.64451	1.49778	1.31348	1.38195	1.25637	1.01063	2.0644	2.39608	1.40068	0.249274	0.251649	0.222598	0.376507	0.168736	0.505165	0.496398	0.55377	0.457086	0.601224	0.582783	0.61301
MSTRG.9302.1	0.97413	1.29421	0.991871	0.587304	0.863252	0.608794	0.721053	1.10918	0.569437	0.865427	1.31998	1.496	0.91841	0.799009	0.790721	0.951377	0.871634	0.803121	0.711857	0.78341	0.494465	0.795573	0.621871	0.68178
MSTRG.33546.1	3.48661	3.72492	2.45213	4.16822	4.43226	5.06836	4.49926	3.36842	2.99512	2.49903	3.87401	4.7268	0.635608	0.619369	0.7077	1.07983	0.929425	1.25788	0.854179	0.923946	0.80968	1.23366	0.626465	1.05482
MSTRG.47283.1	0.791282	3.0242	0.323073	73.2565	76.2352	95.3306	77.9177	8.50175	107.038	5.86349	5.40835	21.8668	0.012426	0.014625	0.017276	0.033573	0.007045	0.025518	0.03049	0.014625	0.055952	0	0	0.014336
MSTRG.18095.16	0.910415	3.9151	1.39152	1.08696	3.87236	0	0.484419	2.49694	3.07625	6.09205	4.14307	1.30605	0.889192	5.54688	0	0	0	0	2.50823	0	2.87047	0	1.11264	2.0156
MSTRG.40158.2	0.401482	0.951251	0.976668	0.437777	0.632613	0.28964	0.595326	0.555927	0.199814	0.057326	0.969032	1.07308	0.486994	0.114929	0.384188	0.251503	0.224153	0.017963	0.907528	0.262981	0.488853	0.574475	0.185359	0.448149
MSTRG.40158.1	0.411545	0.855346	0	1.16557	1.02878	1.10948	0.787237	0.643286	0.729764	0.348242	1.08028	1.14383	1.17456	0.330552	1.05879	0.934302	1.11334	0.961288	1.53282	1.10568	0.757781	0.821974	0.471568	1.05654
MSTRG.15272.1	2.21281	2.87923	2.09775	1.82961	1.48639	2.62468	1.90079	1.52784	0.873125	1.77392	1.89795	2.01708	1.20669	0.810746	1.27719	1.25619	0.79728	1.58603	1.80652	0.675864	1.90477	1.02862	1.41813	1.60235
MSTRG.1549.3	0.596333	0.555346	0	4.717	0	0	0.798744	0.607579	0	0	0.44866	0	0	0	0	0.340457	0	0	0	0	0	0	0	0
MSTRG.50294.1	2.84466	2.94392	3.44491	3.05962	2.48983	2.61068	4.31533	2.93369	3.34896	5.65009	3.54325	4.50841	1.10279	2.625	1.04408	0.829166	0.87028	0.949168	0.72482	1.02266	0.678031	1.26128	1.91528	1.38549
MSTRG.46483.1	1.15792	0.111803	0.470411	0	0	0.719189	0.183214	0.104141	0.316479	0.04908	0.093405	0.086322	0.059018	0.056035	0.112082	0.187863	0.117085	0	0.111449	0.172759	0.116862	0.095755	0.122233	0
MSTRG.46483.3	0	0	0	0.080352	0.030149	0	0	0	0	0.191779	0.516355	0	0	0	0	0	0	0	0	0	0	0	0	0.070784
MSTRG.46483.2	0.074007	1.94002	1.68078	0.690565	0.795512	0	0.681686	1.32225	0	0.344126	1.01384	1.54836	0	0	0	0	0	0.223009	0	0	0	0	0	0.210549
MSTRG.8384.1	1.91508	1.93114	1.98208	2.74274	3.20138	3.25188	2.61213	2.18061	2.73574	2.26779	2.74007	3.57323	0.579885	0.449897	0.45881	0.4309	0.332354	0.504651	0.558188	0.526425	0.43493	0.349029	0.570809	0.67214
MSTRG.21445.1	0.746241	0.889725	1.28481	0.763968	0.957079	1.33549	0.924622	0.858001	1.17342	0.688095	1.49841	0.990111	0.212928	0.081764	0.112969	0.249299	0.399164	0.386253	0.158068	0.141434	0.223371	0.364801	0.198236	0.203136
MSTRG.60333.1	3.49033	3.52293	4.0054	2.85908	3.60836	3.41013	3.35203	3.70757	1.75714	2.50589	3.7695	3.78398	1.34228	0.585528	1.05743	0.722587	0.720119	0.597828	0.715549	0.845096	1.0398	0.760403	0.566188	1.07802
MSTRG.49017.1	0.760043	0.86388	0.483567	0.55467	1.28362	1.25533	1.0297	1.46255	0.962873	0.721327	0.971389	2.12886	0.023747	0	0.051322	0.024277	0	0.070062	0.065666	0.121202	0.072337	0.125724	0	0.076783
MSTRG.56154.1	0.404718	0.756394	0.496308	0.543153	0.375398	0.54365	0.547478	0.723846	0.3067	0.686592	0.587065	0.825213	0.123877	0.587565	0.219439	0.285229	0.171927	0.295229	0.141229	0.196385	0.191626	0.076702	0.443532	0.155962
MSTRG.67418.1	3.52783	3.21216	3.34193	5.03701	4.64784	5.42565	4.70241	3.36995	4.62113	3.77328	2.16837	2.89998	0.289164	0.254725	0.332063	0.377802	0.536471	0.297651	0.319304	0.455678	0.650334	0.617662	0.347398	0.447855
MSTRG.67418.2	2.12783	1.35615	1.16339	0.653812	1.46621	1.20155	1.34002	1.2425	1.75303	0.737223	1.17521	1.27073	0.100966	0	0.083962	0.066318	0.097592	0.029092	0.19966	0.070482	0.190304	0.165356	0	0.007127
MSTRG.28016.2	0.884722	0.795616	1.06646	1.3507	1.44302	1.10463	0.623457	0.682616	0.941243	0.525695	0.817398	0.389696	0.11901	0.104559	0.058955	0.692893	0.537598	0.654012	0.137193	0.144298	0.14587	0.206355	0.209105	0.177159
MSTRG.28016.1	0.162239	0.263297	0.183877	0.358308	0.451081	0.567668	0.483385	0.147757	0.540859	0.218327	0.173997	0.070213	0	0.00863	0	0.00445	0.024207	0.021298	0.017606	0	0.004718	0.020609	0	0.008203
MSTRG.28016.4	0.046465	0.088013	0.455602	0.513525	0.62922	0.651345	0.558126	0.297637	0.357414	0.393829	0.227435	0.078163	0	0	0	0.101915	0.10277	0	0	0	0	0.021469	0	0
MSTRG.65380.2	3.16386	2.70711	3.74393	1.33669	1.89599	0	2.84573	0	0	0.39164	0	0	0	0	0.003205	0.035979	0.954894	0	0	0	0.913496	0	0	1.42691
MSTRG.65380.3	0	0.180784	0.222416	0	1.03341	0	0.738504	0	0	0	0	0	0	0	0	0.038785	0	0	0	0	0	0.073215	0	0
MSTRG.40429.1	0.53041	1.14759	0.989018	0.909769	0.541806	1.14276	1.03107	1.66574	0.861188	1.35719	1.07528	1.54151	0.435559	0.658914	0.403705	0.468946	0.203673	0.578324	0.353746	0.325462	0.223819	0.406936	0.587128	0.167309
MSTRG.41880.3	0.665725	1.10035	0.787978	0.882661	0	0.090813	0.814304	0.928706	1.16068	0.137164	1.01368	0.370064	0.318528	0.234028	0.326715	0.036361	0.097393	0.158833	0.371451	0.221343	0.483649	0.603991	0.106571	0.664995
MSTRG.41880.2	1.3085	1.74834	1.38575	1.12132	1.27991	1.48973	0.660769	2.1066	0.325852	0.926213	1.58332	1.45278	0.687227	0.613873	0.612619	0.420251	0.595721	0.226169	0.514607	0.874553	0.508463	1.33978	0.009192	0.516606
MSTRG.41880.1	3.14227	2.44943	4.1898	1.5064	2.49035	2.33484	3.14272	2.1965	3.3487	0.68477	2.29853	2.44181	0.947892	0	1.00387	0.764606	0.60412	1.02976	0.817143	0.851157	1.39094	0	0.870314	0.704848
MSTRG.11638.1	1.43478	1.29429	1.3267	1.69546	1.69274	1.84177	2.32834	1.68823	1.51638	0.382433	2.08149	2.26928	0.306802	0.238011	0.474693	0.500017	0.533468	0.637494	0.311182	0.473849	0.688332	0.469054	0.197553	0.560502
MSTRG.11638.2	0.355259	0.254458	0.645881	0.169616	0.259964	0.128133	0.374831	0.156636	0.293038	1.1166	0.307863	0.33132	0.029252	0	0	0.086068	0.122676	0.15547	0.068411	0.387155	0.037409	0.263153	0.062773	0.089555
MSTRG.4045.2	0.505244	0.068389	0.366693	0.353871	0	0.626164	0.984822	0.620148	0.319365	2.2414	0.904169	0.708068	0	0	0	0.057976	0	0.283597	0.004349	0	0	0.227339	0.144772	0.125824
MSTRG.4045.1	5.01194	6.09074	5.50022	4.2417	4.57746	4.07342	7.20706	6.07878	6.39099	9.69583	5.72116	6.01533	1.27647	1.48432	0.643949	1.0655	0.977384	1.00223	1.39583	1.02668	0.928525	0.922183	1.57485	1.00127
MSTRG.57947.1	3.44821	4.34884	3.73263	1.8975	3.04279	2.52305	3.30986	3.26019	2.82799	5.95069	4.53155	4.22319	0.769542	1.27954	0.656369	0.781623	0.741085	1.17892	0.802837	0.898681	0.707427	1.03917	1.68795	0.893517
MSTRG.16849.6	0	0.301853	0	0	0.0779	0.228435	0.391074	0.554573	0.038216	0.06759	0.353459	0.343382	0	0.116752	0	0	0	0	0.168833	0.067746	0.41236	0	0.142172	0.055399
MSTRG.12883.1	3.04502	2.18301	2.58421	4.90762	6.7956	6.83144	2.98134	1.87134	3.51511	0.854937	1.12854	2.14036	0.274828	0.067406	0.252161	0.403016	0.572496	0.682882	0.187553	0.184106	0.11956	0.100602	0	0.072871
MSTRG.15698.1	1.80357	1.57358	1.48546	0.965183	1.29912	1.45664	0.406995	0.746149	0.432241	0.173435	0.356238	0.592279	0.025967	0.632578	0.53004	0.081876	0.141157	0.193247	0.043071	0.281937	1.2728	0.088266	0.22748	0.146023
MSTRG.65496.1	2.25554	2.6568	2.81178	0.496164	1.46681	0.333218	1.47708	1.21161	0.843824	3.65511	3.32887	1.41056	0.219653	0.497387	0.358916	0.200741	0.090812	0.204112	0.349251	0.286104	0.295555	1.13606	1.44589	0.579187
MSTRG.26490.3	0.39453	0.447856	0.405929	0.369761	0.861015	0.270029	0.453963	1.24267	0.453722	0	0.466866	0.678731	0	0	0	0	0	0	0	0	0	0	0	0
MSTRG.26490.2	0.3716	0.35161	0.02025	0.408251	0.398447	0.073352	0	0.330491	0.024576	1.13813	0.032806	0	0	0	0	0	0	0	0	0	0	0	0	0
MSTRG.26490.1	0.868848	0.817991	1.59311	0.31543	0.567079	1.30271	0.18654	1.1805	0.097597	0.092119	0.705779	0.063175	0	0	0	0	0	0	0	0	0	0	0	0
MSTRG.4855.1	0.282265	0.273666	0.299934	1.23251	0.891497	1.19779	0.653202	0.703595	0.799078	0.55514	1.19453	1.23723	0.018884	0.031938	0.020162	0.118768	0.040756	0.124998	0.060592	0.134045	0.10467	0.140682	0.053799	0.301227
MSTRG.26879.1	2.06011	1.52846	2.18608	0.935974	1.00609	1.04851	1.19751	1.62291	0.660155	0.787284	2.18434	1.60428	0.381366	0.587514	0.780947	0.641053	0.517734	0.654149	0.453731	0.713515	0.66141	0.542181	0.29499	0.773987
MSTRG.52087.1	1.19196	1.12814	1.0995	0.967832	1.50541	0.947043	0.901072	1.0662	1.03508	0.444548	0.974073	1.28364	0.29396	0.127755	0.189254	0.385757	0.318722	0.223417	0.205914	0.242194	0.249763	0.533851	0.257811	0.30195
MSTRG.38672.1	1.81474	1.89744	1.19569	2.24247	2.18815	1.74504	2.31441	2.03482	2.13372	2.06404	1.78233	2.37978	0.142012	0.092518	0.26012	0.168022	0.176981	0.194789	0.40668	0.401214	0.389159	0.212612	0.165428	0.492981
MSTRG.50656.2	0.758933	0.632154	0.667201	0.798948	1.15413	0.945721	0.529374	0.644327	1.03142	0.941022	0.753334	0.440109	0.4222	0.345787	0.221725	0.210956	0.165476	0.258179	0.336747	0.256101	0.160588	0.125082	0.215951	0.24103
MSTRG.12047.1	1.66345	1.30866	0.506757	0.640933	0.811337	1.05172	0.601443	1.37651	0.21668	0.101302	1.13569	0.851704	0.008331	0	0.007416	0	0	0	0	0.014164	0.016619	0.013251	0.028785	0.018211
MSTRG.3341.1	1.82012	2.33785	2.54319	2.76934	2.07661	2.28398	2.2711	2.08784	1.1192	1.14254	1.92245	2.00015	0.491258	0.245023	0.320426	0.695249	0.452916	0.343177	0.400037	0.285657	0.486056	0.336418	0.233271	0.709386
MSTRG.3341.2	0	0	0	0.10966	0.391662	0	0.477277	0	3.15989	0	0	0	0	0	0	0	0	0	0	0	0	0	0	0
MSTRG.22906.1	1.43876	1.00912	1.40234	0.566331	1.02204	1.1794	2.0144	1.56001	1.12675	1.52246	2.17286	1.36902	1.0922	1.37808	0.969529	1.73745	1.49677	1.94653	1.37636	1.2131	1.2727	0.745755	0.534267	1.25238
MSTRG.44419.1	1.86219	2.01423	2.01525	1.07909	0.962225	0.530763	1.01678	1.56888	0.781432	1.69767	2.30114	1.46719	0.302283	0.112044	0.417434	0.485425	0.519447	1.12018	0.198774	0.170081	0.482063	0.12326	0.119882	0.187231
MSTRG.9110.1	2.28167	3.02909	2.3424	2.00032	2.31692	2.13444	3.01757	2.59052	2.69855	2.33326	2.57376	2.67009	0.605677	0.402923	0.525585	0.518523	0.476293	0.463309	0.595292	0.555952	0.485989	0.455422	0.384143	0.467745
MSTRG.61622.2	0	0	0	0.081774	0.128726	43.9534	0	0	13.7188	0.092345	0	0	0	0	0	0	0	0	0	0	0	0	0	0
MSTRG.16133.1	0.142905	0.557583	0.128131	0.182482	0.042124	0.031945	0	0.173516	0	0.079748	0.435175	0.21666	0.14639	0.166478	0.098314	0.18043	0.033112	0.146171	0.045869	0.092549	0.165459	0.101664	0.217938	0.0988
MSTRG.16133.2	0.276153	0	0.296591	0.256577	0.328498	0.324125	0	0.450959	0	0.679311	0	0	0	0.113074	0	0	0.13932	0.204203	0.04938	0	0	0	0	0
MSTRG.37.1	0.878002	0.617724	1.00285	0.696227	0.765585	0.586243	0.775623	0.902925	0.661622	1.05777	2.45894	0.833366	0.226048	0.098636	0.169626	0.246404	0.419656	0.509876	0.20994	0.263753	0.243181	1.55465	0.57474	0.487742
MSTRG.46638.1	1.01662	1.29111	2.12303	1.01065	0.589556	0.722167	1.55381	1.801	1.32164	0.859278	1.61372	1.35531	0.614062	0.272644	0.35212	0.387315	0.580198	0.278206	0.445552	0.444113	0.310068	0.607051	0.324356	0.575448
MSTRG.13829.5	1.2119	0.660237	0.77988	2.1672	2.66053	3.17161	0.819384	0.904179	1.26213	1.1702	1.86051	1.29095	0.546292	0.356097	0.575333	0.430061	0.169671	0.36161	0.863034	0.169353	0.551566	0.401738	0.063576	0.77037
MSTRG.13829.4	0.087346	0	0	2.05975	0	1.05717	0	0.299359	0	0.35537	0	0	0	0.052461	0	0	0	0	0	0	0	0	0.238348	0
MSTRG.13829.3	0.29938	0	0.633659	0.319287	0.148404	1.32242	0	0.659397	0.800633	0	1.17503	0.375422	0.103537	0.044635	0.464141	0.29932	0	0.304631	0.164785	0.026805	0.050702	0.459269	0	0.593383
MSTRG.13829.2	0.258598	0.443253	0.113043	0.276146	0.781379	0.94265	0.324449	0.16651	0.324	0.171984	0.410998	0.661621	0.193529	0.114038	0.138523	0.103842	0.186311	0.147077	0.053819	0.124683	0.017897	0.24858	0.251588	0.127151
MSTRG.13829.1	0.456174	0.603872	0.060872	1.21976	2.3345	1.65446	0.744107	0.066755	0.000691	0	0.192303	0.778521	0.104529	0.051628	0.043868	0.005132	0.204702	0.133971	0.274311	0.159602	0.158808	0.028706	0	0.078046
MSTRG.38424.1	0.842234	0.425294	0.35675	0.829908	0.762306	0.948282	0.747325	0.721309	0.66059	0.049869	0.852591	0.495654	0	0	0.054951	0.174167	0.092511	0.210428	0	0.089153	0	0.05007	0	0.12801
MSTRG.72589.1	0.141845	0.054325	0	0.100535	0.136434	0.125042	0	0.104444	0.42045	1.83047	0.200633	0.151197	0	0.037204	0	0	0	0	0.09301	0	0	0	0.439559	0
MSTRG.15596.2	0.190454	0.37793	0.27948	0	0.303616	0.174756	0.634558	0.422382	0.715977	0.409493	0.304922	0.189107	0.19263	0.015922	0.075011	0	0.015593	0.045986	0.085057	0.124611	0.127193	0.128667	0.064174	0.17133
MSTRG.40526.1	0.207918	0.397228	0.29512	0.281164	0.515572	0.223987	0.264973	0.319188	0.229013	0.877624	0.270013	0.457868	0.209745	0.118983	0.245006	0.211063	0.163831	0.095263	0.255574	0.085561	0.201194	0.167949	0.068413	0.174588
MSTRG.40526.3	0.856829	0.396253	0.33688	0.486151	0.845601	0.412916	0.450999	0.697867	0.426785	0.756473	0.587413	0.771165	0.247632	0	0.080373	0.357749	0.244097	0.271148	0.169776	0.069873	0.188714	0.287647	0.103139	0.119832
MSTRG.21842.1	0.657556	0.147392	0.136794	0.241533	0.122783	0.127585	0.26288	0.288726	0.169617	1.75933	0.867027	0.662368	0.446727	0.445877	0.280105	0.281618	0.254	0.209956	0.250509	0.431024	0.203621	0.291497	0.848712	0.502748
MSTRG.35183.2	1.43282	1.0972	1.4183	1.45178	1.23789	1.57397	2.85274	1.53596	1.9904	0.653927	1.84984	2.11556	0.103224	0.071186	0.343477	0.11027	0	0	0.065092	0	0.10757	0.260105	0	0
MSTRG.62306.1	0.68625	1.14334	1.30891	0.419815	0.695252	0.660534	0.844948	1.21075	0.353523	0.718652	1.14376	1.28731	0.013203	0.068063	0	0.301663	0.101802	0.29555	0.149415	0.105927	0.209917	0.100193	0.124842	0.046304
MSTRG.29696.1	2.57796	2.60801	2.0676	1.13051	0.652894	1.41015	1.73631	2.13168	0.555853	1.9937	3.45345	2.87246	2.70505	1.41237	1.53775	0.888606	0.900416	1.34194	1.44434	1.32688	1.5839	2.24882	1.14833	1.49233
MSTRG.43934.1	1.16314	1.03718	0.835753	2.25457	1.86731	1.78462	0.987234	1.11475	1.77412	0.757499	1.38199	1.25078	0.491408	0.357351	0.67109	0.891652	0.814961	0.605495	0.513111	0.331476	0.433559	0.575035	0.467476	0.699602
MSTRG.49460.1	0	0.030437	0	0.383325	0	0	0.060614	0	0	0	0	0.097664	0.401718	2.16158	3.39927	2.76253	1.09245	1.44923	1.78117	2.05521	5.89079	0.975271	1.51905	2.16271
MSTRG.14030.2	1.24475	1.13647	1.12716	1.79836	2.29679	2.45521	2.27222	1.34939	3.42849	2.33651	2.07338	3.27489	0.457081	0.290659	0.278915	0.348189	0.268151	0.263506	0.334147	0.252815	0.270929	0.507986	0.340079	0.351771
MSTRG.48187.2	1.20656	0.498143	0.604385	0.164417	0.486881	0.212306	0.943205	1.09924	1.02321	0.119773	0.666612	1.98175	0.244426	0.105335	0.058961	0.236164	0.235574	0.232614	0.071533	0.15504	0.033721	0.110495	0	0.226968
MSTRG.13803.6	1.74923	1.91815	1.94488	0.518444	0.540026	0.553501	1.33901	1.79999	0.723345	1.6308	2.03549	2.08515	0.471335	0.494878	0.433263	0.321034	0.269462	0.385614	0.332209	0.202761	0.582675	0.428904	0.275363	0.317324
MSTRG.13803.5	0	0	0	0	0	0	0.076204	0	0.868512	0.440155	0	0.117003	0	0	0	0	0	0	0.043771	0	0	0	0.093915	0
MSTRG.34665.1	2.76662	2.47676	2.69044	2.59983	1.95677	1.74943	2.96142	2.66945	3.96237	3.03907	2.6154	2.51968	0.681624	0.681683	0.31939	0.481304	0.312303	0.367529	0.535426	0.545063	0.438448	0.671075	0.41074	0.509896
MSTRG.37254.4	0.410485	0.442647	0.49685	0.916172	0.815503	0.695619	0.683372	0.71172	1.40156	0.227488	0.459807	0.598471	0.081197	0.032172	0.06255	0.074835	0.044657	0.045315	0.134079	0.09822	0.083975	0.064251	0.046682	0.07202
MSTRG.54119.1	3.71596	3.40212	0.823379	1.73588	1.67008	1.26842	1.32211	3.82626	1.34828	0.866596	3.04047	3.86401	0.631649	0.044809	0.429022	0.373015	0.453558	0	0.448392	0.486856	0	0.625657	0.140068	0.670999
MSTRG.24115.1	0.309327	0.367959	0.307211	2.3655	1.06026	0.878322	0	0.695715	0.316722	0.807536	0.62268	0.905946	0.62543	0.963166	0.921755	0.136734	0.110945	0.320841	0.465712	0.954356	1.51169	0	0.581038	0
MSTRG.22748.1	0.176134	0.091354	0.218185	0.085822	0.20903	0.515258	0.125988	0.815548	0.102105	0.647897	2.845	0.263225	0.085956	0.063558	0.068006	0.084142	0	0.091539	0.154305	0	0	0.226595	0.153941	0.043666
MSTRG.19966.1	0.879341	0.380172	0.4054	2.29532	1.67132	2.08478	1.07516	0.606	1.71186	0.312989	0.6105	1.0791	0.058491	0	0	0.059749	0.087746	0.104679	0.079097	0	0.075332	0.052107	0	0.046976
MSTRG.42807.1	0.219117	0.341659	0.40867	0.454775	0.391054	0	0.532958	0.399476	0.571538	0.502065	0.43002	1.03005	0.131697	0	0.24906	0	0	0	0	0	0.133537	0.251116	0.193187	0
MSTRG.34645.1	0.170063	0.680307	0.992807	0.597459	0.314523	0.261645	1.36284	0.698765	0.640215	0.218027	1.07659	0.450034	2.74665	1.06206	1.37455	2.11521	2.83652	2.43655	1.44025	1.65422	0.564987	2.3861	0.991285	1.30399
MSTRG.14971.1	0.304655	0.453193	0.310896	0.626885	0.438037	1.23564	0.441295	0.284717	0.716736	0.602262	0.283415	0.835784	0.082809	0.113188	0.115947	0.018589	0.036555	0.066072	0.064917	0.129123	0	0.061038	0	0.062789
MSTRG.31209.2	0.940403	5.45867	0.109432	0.55076	0.011032	0.030707	3.74267	0.513385	0.013514	1.17766	1.48069	0.013124	0	0.112526	0.880842	0.001585	0.025545	1.01233	0	0	0	0	0	0
MSTRG.13838.1	0	0	0	0	0	0	0	2.1833	0.26907	0	1.22486	0	0	0	0.955267	0	0	0	0	0	0	0	0	0
MSTRG.13838.2	1.43469	1.46466	2.24755	0.958573	0.297094	0.543648	0.882119	0.168689	0.104303	1.16199	0.241092	1.22226	0.744992	0.375838	0	0.392751	0.283104	0.224347	0.52771	0.837404	0.545721	0.534862	0.315889	0.611863
MSTRG.66954.1	0.295571	0.400806	0.420196	0.424077	0.434441	0.472728	0.278724	0.580934	0.479411	0.111707	0.519406	0.391941	1.9759	0.750009	3.10923	3.77768	4.125	3.96919	3.12933	2.6259	1.7059	0.656611	0.632893	1.6863
MSTRG.8069.1	1.21244	1.41182	1.50998	1.42801	1.32287	1.66959	1.43734	1.43318	0.725747	1.05832	1.70014	1.40637	0.531691	0.216333	0.264196	0.226792	0.335317	0.383015	0.42515	0.358355	0.319807	0.356977	0.338974	0.242255
MSTRG.143.2	1.17577	0.893066	1.02412	1.04154	0.923274	0.70889	0.700712	0.939144	0.724282	1.03833	0.892643	0.75915	0.273012	0.559876	0.379729	0.402487	0.24122	0.253458	0.166511	0.110845	0.227196	0.289994	0.248245	0.147613
MSTRG.47245.2	0.05568	0	0.015369	0	0	0	0.421098	0	0.734584	0	0.203223	0	0.054989	0	0	0	0	0	0	0	0	0	0	0
MSTRG.28272.1	1.54721	1.17652	1.23559	0.870419	1.2758	0.869514	1.11452	1.36094	0.542804	1.36822	1.65689	2.21654	0.162342	0.213991	0.205541	0.287276	0.170148	0.13868	0.185275	0.18063	0.169774	0.111852	0.086228	0.232932
MSTRG.37839.1	0.656116	1.25341	1.32309	0.517712	0.653049	0.345519	0.531397	1.22614	0.384872	0.488594	0.619776	1.13955	0.102405	0.088023	0.097353	0.136638	0.083686	0.128763	0.027235	0.044603	0.074547	0.043907	0.070693	0
MSTRG.57766.1	0.600443	0.524835	0.686315	0.464392	1.03296	0.537749	0.43241	0.583901	0.718746	0.850614	0.754793	0.742765	0.195728	0.214056	0.075053	0.141735	0.148336	0.124832	0.209176	0.112665	0.161638	0.192037	0.264682	0.121299
MSTRG.40058.1	0.408719	0.55939	0.418859	0.997849	0.859173	0.613697	1.18825	0.708045	2.34868	0.966982	1.09571	0.767063	0.55906	0.421475	0.405536	0.440411	0.508165	0.43252	0.424362	0.474588	0.513069	0.349482	0.377626	0.482892
MSTRG.9468.2	0	0.231368	0.589124	0	0	0	0	0	0	0	0.295945	0.485456	0	0	0	0	0	0	0	0	0	0	0	0
MSTRG.9468.3	3.04233	0.675729	2.06631	0.03991	0.126903	0.443184	0.857047	1.85249	0	0.976945	2.37288	1.68323	1.52202	1.30942	1.0252	0.515385	0.417669	0.050188	0.932475	1.55258	1.23114	0.953938	0.593889	1.80804
MSTRG.9468.1	0	1.54058	0.396905	0.172965	0	0	0	0.741628	0.340494	0.082862	0.033167	0	0.093659	0	0.039497	0.071462	0	0.45212	0.687879	0.096677	0.077479	0.014039	0.019501	0
MSTRG.5306.1	1.12719	0.350019	0.88715	0.901351	0.734489	0.539001	0.798175	0.723864	1.16249	2.30452	1.93759	1.51479	0.791944	0.755452	0.332549	0.539531	0.577461	0.633124	1.06434	0.528831	0.923727	0.810912	1.41377	1.08245
MSTRG.16384.2	0.365451	0.419906	0.597294	0.059498	0.70509	0.379751	0.367561	0.316259	1.57632	0.335534	0.201166	0	0.208238	0	0	0.022948	0	0.341264	0	0.127904	0	0	0.16675	0.089703
MSTRG.45418.1	0.924962	0.932957	0.83679	1.10662	1.02043	0.854505	1.47884	0.98353	1.69151	1.01166	1.98682	1.77863	0.326655	0.319383	0.183348	0.357136	0.385961	0.373826	0.63669	0.335352	0.325807	0.505529	0.280098	0.340968
MSTRG.38252.1	0.30307	0.146863	0.088757	0.89348	0.592519	1.10385	0.51091	0.327513	0.930852	0.069838	0.429138	0.340999	0	0	0	0.009255	0	0.014432	0	0	0	0	0	0
MSTRG.3443.3	1.48963	0.91799	1.95986	0.869055	0.21364	0.323261	1.13019	0.9912	0.328673	0.780152	2.0409	2.29626	0.393401	0	0.401018	0	0.015142	0.018413	0.989813	0.147887	0.308581	0.4065	0.169247	0.868338
MSTRG.59834.1	1.17678	1.92461	1.75431	2.22491	2.24304	2.39544	2.35659	1.60097	2.64256	2.15991	2.09043	1.79561	0.183297	0.293562	0.160557	0.172407	0.336492	0.358265	0.210627	0.316252	0.292393	0.189541	0.694378	0.502274
MSTRG.49642.1	1.50194	1.13666	0.962175	6.58711	7.10749	8.55362	5.41225	1.96719	4.33767	1.74937	1.54824	3.54681	0.21932	0.202355	0.196835	0.441721	0.27124	0.257007	0.41504	0.31616	0.395815	0.375583	0.297501	0.48017
MSTRG.45430.1	3.09487	3.31861	3.4757	1.75943	2.26847	1.77532	2.27891	4.005	2.5113	2.67926	4.09797	3.71411	0.680268	0.684686	0.472008	0.668541	0.189831	0.519686	0.346505	0.470049	0.534324	0.467297	0.409233	0.557839
MSTRG.70129.1	0.987302	1.07873	1.34287	0.245487	0.347847	0.331031	0.491414	0.702271	0.051248	0.396377	0.482575	0.822108	0.089271	0	0.069508	0.026164	0.029779	0	0.054041	0.167921	0.106228	0.038294	0	0.08905
MSTRG.61511.1	6.12616	4.35953	5.56725	0.061923	0.193622	0.100979	0.321538	2.59946	0.202485	1.27125	2.49144	3.22985	1.92894	0.88823	2.33084	0.169309	0.237183	0.136964	2.09159	1.50257	1.68896	0.499527	0.605062	0.84916
MSTRG.308.4	1.04547	0.684288	0.978996	1.0926	1.12672	0.851618	1.35139	1.15384	1.5129	0.835837	0.905577	1.8099	0.228475	0.169687	0.111609	0.195035	0.179856	0.189203	0.211744	0.124565	0.168754	0.1202	0.225116	0.258617
MSTRG.41515.1	0.289314	0.418612	0.176063	0.49953	0.91981	1.51622	0.510107	0.24172	0.838015	0.229942	0.627776	0.41184	0.058823	0	0.030901	0.01631	0.020108	0	0.055806	0.074334	0	0.066475	0.018905	0
MSTRG.13325.1	0.238762	0.820647	0.596064	0.59185	0.388896	0.498004	0.499299	0	0.849564	0.384704	0.083738	0.540073	0	0.091165	0	0	0	0	0.171472	0.083977	0.228805	0.348607	0.094705	0.01181
MSTRG.10178.1	1.20863	1.87845	2.0067	0.894395	1.0283	1.08112	0.872484	1.48707	0.4931	0.580126	1.34258	1.75276	0.513283	0.108652	0.441214	0.547101	0.707834	0.635437	0.730518	0.42773	0.43835	0.440882	0.257176	0.579074
MSTRG.57553.1	4.42455	9.14651	7.81925	3.45767	1.62932	2.39687	3.67703	11.3958	1.56466	4.20538	16.923	5.62533	0.095535	0.142696	0.476613	0.515815	0.510074	0.400076	0.538258	0.116229	0.531469	0.159512	0.0809	0.199871
MSTRG.43764.1	2.15164	1.79182	1.70992	1.04305	1.42527	1.25074	1.99808	2.04026	1.73563	1.09083	1.98332	1.38321	0.959948	0.680264	0.668761	0.381583	0.3371	0.338243	0.569267	0.492953	0.774346	0.678502	0.630482	0.53573
MSTRG.23702.1	0.585433	0.627731	0.281547	2.0301	2.18902	3.38321	3.02699	0.854994	6.88575	3.92191	1.04073	3.07069	0.413647	1.07106	0.438335	0.166508	0.117648	0.153952	0.269225	0.226542	0.21703	0.192463	0.431743	0.235818
MSTRG.21332.1	0.278201	0.435093	0.438066	0.322962	0.16431	0.219678	0.659675	0.251289	0.526582	1.75538	0.314904	0.222025	0.153115	0.164635	0.109023	0.349684	0.382754	0.245928	0.248163	0.223166	0.101283	0.244889	0.212719	0.307577
MSTRG.36851.3	0.9376	0.730437	0.705319	1.31461	1.61718	1.23236	1.67446	0.760718	1.02757	1.57684	1.93405	1.67811	0.464728	0.567105	0.461596	1.06162	1.07525	1.37747	0.760026	0.584212	0.469982	0.908879	1.01837	0.804335
MSTRG.27241.3	0.630054	0.609732	0.575747	1.13758	0.698655	1.42369	0.760831	0.687958	0.753498	0.113396	0.860258	0.642483	0.064795	0.043998	0.21126	0.27918	0.239929	0.269854	0.120398	0.132202	0.16115	0.258243	0.019251	0.173876
MSTRG.34127.1	3.39354	4.60109	4.05171	0.988545	1.52547	0.670148	2.40557	4.61609	1.35747	4.30506	4.77587	4.1754	0.783837	0.610462	0.785765	0.396243	0.340938	0.44494	0.747649	0.623627	0.664814	0.780079	0.464623	0.36159
MSTRG.38614.2	0	0.067548	0	0.625442	0.668887	1.16349	0.496721	0	1.12198	0.021207	0	0.193532	0	0	0	0	0	0	0	0	0	0	0	0
MSTRG.38614.1	0.019963	0	0	0.923858	1.0911	1.09224	0.309401	0	0.866759	0	0	0.076172	0	0	0	0	0	0	0	0	0	0	0	0
MSTRG.8107.1	0.77146	0.445642	0.44852	0.972593	2.84247	1.02435	0.366207	0.987254	0.550957	0.613651	0.709336	0.728827	0	0	0	0	0	0	0	0	0	0	0	0
MSTRG.14223.2	0.725821	0.678791	0.683447	1.8335	2.13514	1.99886	1.40939	0.781624	1.4594	0.897038	1.07205	1.27488	0.014774	0	0.016285	0.001347	0.044426	0.010082	0.011542	0.009731	0.016237	0.018253	0.008107	0.00304
MSTRG.14223.3	0.249298	0.280215	0.113111	1.59578	2.07003	1.39211	0.314647	0.309767	0.504368	0.861243	0.10185	0.649457	0.037141	0	0.059967	0	0.057061	0	0	0	0.013935	0	0	0
MSTRG.14223.1	0.211742	0	0.119809	0.835518	0.82477	0.630256	0.379254	0.200921	0.420064	0.078244	0.179889	0.205731	0.022626	0	0	0.052971	0	0	0.09204	0.010916	0.022408	0.026325	0	0.106394
MSTRG.5107.2	0	0.011325	0	1.39149	1.00309	1.3764	0.894928	0.06294	1.40925	0.066693	0.055222	0.306542	0.010694	0.002678	0	0.006111	0	0.006425	0	0	0	0.025856	0	0.014477
MSTRG.38787.2	0.852458	1.11241	0.454497	2.40298	3.32398	3.44047	0.561276	0.486463	0.738831	0.391221	0.802414	0.59261	0	0	0	0.059801	0	0	0.042149	0	0	0.003874	0.1092	0
MSTRG.15581.1	0.581185	0.705462	0.380175	0.539465	0.682755	0.058438	0.222085	0.329768	0.60093	0.354609	0.23334	0.525381	0.367326	0.106017	0.447348	0.11788	0.138976	0.147414	0.2415	0.197313	0.052952	0.043681	0.119786	0.340562
MSTRG.705.1	0.495057	0.770822	0.311713	0.145471	0.055358	0.149526	0.856314	0.670536	0.478691	0.13934	0.132053	0.367967	0.141153	0.201149	0.089868	0.029461	0.007339	0.052939	0.088666	0.086459	0.165792	0.106615	0.07598	0.017863
MSTRG.56777.1	0	0	0	1.86524	2.1489	2.17557	0	0	1.17541	1.44668	0.277334	0.192698	0	0.35072	0.667834	0.066043	0.427634	0	0.496338	0.426048	0.070826	0	0	0.943673
MSTRG.43978.1	0	0.08101	0	0.069124	0.4211	1.26019	0.303293	0.0468	0.127653	0.138839	0.071713	0.374537	0	0.055041	0	0	0	0	0	0	0	0	0	0
MSTRG.37762.1	7.01305	5.62749	5.03019	4.07408	7.38062	5.05466	5.2813	8.83781	10.8297	0	6.99322	9.1448	0	0	0	0	0	0	0.056544	0.049376	0	0.050665	0	0
MSTRG.37762.3	0	1.10145	1.48957	1.65282	1.56864	1.79672	1.82177	1.0148	1.42333	3.60045	3.04936	1.82456	0	0	0.06307	0	0	0.041322	0	0	0	0.028012	0.030687	0
MSTRG.37762.2	0.555231	0.285276	0.390602	0.51932	0.513105	0.337307	0.270117	0.269392	0.700471	1.31087	0.81946	0.716364	0.006211	0.00561	0	0.013574	0.023638	0	0	0.020676	0.062382	0.022057	0	0.025652
MSTRG.11974.1	0.181223	0.059741	0.240997	0.416087	0.964997	1.56401	2.16197	0.045749	1.07473	0	0	0.042864	0	0	0	0	0	0	0	0	0	0	0	0
MSTRG.6463.1	1.14492	0.617902	0.472108	0.436058	0.40065	0.41176	0.348007	0.401307	0.153856	0.695076	1.12569	1.04406	0.129887	0.143673	0.080026	0.084083	0.109277	0.105082	0.097148	0.098922	0.183447	0.174976	0	0.077031
MSTRG.11817.1	5.03076	6.34032	7.04558	2.39328	2.20013	2.06519	4.36933	5.64977	2.74766	3.20096	4.72587	3.3211	3.25633	2.94462	2.64926	1.97991	2.0112	2.38275	2.94558	1.85993	1.95829	2.8615	1.91325	2.07036
MSTRG.43406.2	0	2.00273	0	0.874138	0	0	1.32267	1.37172	0	1.6499	2.17619	2.35766	0	0.255051	0.545645	0	0	0.502479	0.412076	0	0	0	0	0
MSTRG.17135.5	0.861257	0.438791	0.444818	0.852477	0.53447	0.843258	1.3472	0.866165	0.321017	0.422011	0.861718	0.464201	0.517281	0.141234	0.422748	1.05753	0.307099	0.144394	0.633609	0.467475	0.453646	0.404695	0.366846	0.246793
MSTRG.32014.1	1.32618	1.19507	0.845329	1.35471	0.977326	1.31499	1.02099	1.66183	1.8198	1.65307	2.54359	1.9488	0.062178	0.278896	0.089244	0.12915	0.12122	0.151146	0.032875	0.132885	0.054378	0.068078	0.200932	0.183113
MSTRG.23195.2	0.180925	1.10673	0.834601	1.25012	1.52891	2.54789	1.10105	1.43232	3.4379	0.862715	1.88264	1.85238	0.346068	0	0.291737	0.070749	0.117211	0.055333	0.261201	0.065261	0.718535	0.136634	0.438944	0.118513
MSTRG.23195.3	0	0.444343	0.267233	1.53398	0.267643	0.140622	0.319652	0.473209	0.206358	1.03365	0.766034	1.40653	0	0.683345	0	0.151869	0.119729	0	0.329401	0	0.158198	0	0.141572	0.283297
MSTRG.42711.1	1.08108	1.07389	1.15488	1.66958	1.2787	1.13829	1.60694	1.14277	1.95871	0.864878	1.78421	2.31008	0.354755	0.076803	0.392553	0.243848	0.204428	0.19138	0.313287	0.291805	0.313981	0.460156	0.13467	0.32353
MSTRG.2205.24	0	0.320541	0.077533	0.711312	0.956967	0.316559	0.666456	0.051366	7.44937	0	0.113359	0.733977	0.108933	0	0	0	0	0	0	0.31901	0.218652	0.056416	0	0
MSTRG.2205.21	0	4.49002	0	0	0	0	0	0	0.395438	0	0	0	0	0	0	0	0	0	0	0	0	0	0	0
MSTRG.2205.20	0	0	0	0	0	0	0	0	0	2.11001	0	0	0	0	0	0	0	0	0	0	0	0	0	0
MSTRG.2205.23	0.026227	3.6e-05	0	0	6.6715	0	7.22796	0	15.7689	0	0	0	0	1.70202	0.006444	0.013338	0.00952	0	0.255334	0.019332	0	0.23458	0	0
MSTRG.2205.22	0	0	0	14.5979	3.03907	8.76442	8.39856	0	26.1042	0	0	0.356146	0	0	0.011042	0	0	0	0.578726	0	0	0	0	0
MSTRG.44096.1	6.61587	7.60225	7.32749	6.84649	5.15289	5.32103	7.37256	8.44844	6.94314	6.12171	8.44065	6.64004	4.59436	4.51689	3.55992	3.57781	3.66865	3.7582	3.88163	3.21652	3.28758	2.62405	2.33724	2.74286
MSTRG.41675.1	3.68333	1.44687	1.90051	1.96689	0.991171	4.9369	8.5793	1.45767	4.17092	14.3009	1.87782	2.20369	0.314643	0.608169	0.3274	0.527064	0.245534	0.601776	0.446362	0.277012	0.564376	0.430532	1.44085	0.629654
MSTRG.3881.2	0	0	0	0	1.29286	0	1.57829	0	1.49069	0	1.48046	0	0	0	0	0	0	0	0.218565	0	0	0	0	0.526954
MSTRG.12522.1	2.30662	1.51512	1.64167	1.50547	1.31701	1.20527	1.37972	1.71978	1.41901	2.30627	2.38823	1.7587	0.838764	0.856051	0.527632	0.552599	0.733255	0.967064	0.492974	0.782603	0.382136	0.62054	0.868574	0.853134
MSTRG.50525.1	1.02926	1.00074	0.798082	0.628285	0.396484	0.553095	0.583371	0.760635	0.311451	1.12979	1.2163	0.810234	0.148121	0.123736	0.067512	0.102633	0.1906	0.069314	0.063755	0.057253	0.090302	0.165576	0.18873	0.052488
MSTRG.71557.2	0	0	0	0	0	0	0	0	0	0	0	0	1.35517	3.50862	0.48732	2.6446	0.781251	0	0.01545	0.221544	0.183966	0	2.95432	0
MSTRG.19767.1	1.44035	1.04348	0.875967	0.639378	1.18593	0.54458	1.87787	1.33586	2.1968	1.39846	2.70838	1.83682	0.617892	0.147365	0.15982	0.092111	0.150592	0.249536	0.357267	0.470083	0.414379	0.594289	0.212652	0.516145
MSTRG.55806.1	2.40764	2.14838	1.3252	2.06392	2.0397	1.8524	1.46041	1.58593	1.71078	1.57073	1.82967	1.79988	0.330466	0.34782	0.313268	0.752868	0.377607	0.563997	0.427333	0.327315	0.255366	0.540841	0.249889	0.628402
MSTRG.22910.2	0.673589	0.675368	0.662198	2.79874	3.89373	2.41014	1.73849	0.762166	2.67286	1.88145	1.04299	1.57232	0.631533	0.564311	0.297386	0.437296	0.215092	0.208895	0.354586	0.343718	0.278329	0.283807	0.703675	0.567624
MSTRG.16789.1	0.497172	0.611994	1.33576	2.28791	1.78365	2.31955	1.37373	0.724524	1.37329	0.43341	0.669327	1.36531	0.380744	0	0.291834	0.277569	0.202568	0.136389	0.296743	0.133508	0.209478	0.342782	0.253948	0.699485
MSTRG.18802.1	1.46627	2.37448	2.72366	0.50505	0.397888	0.384127	1.7022	2.71593	0.214619	1.55721	2.70225	1.5689	0.146539	0.0971	0.413317	0.433104	0.228215	0.393187	0.372444	0.249808	0.375508	0.389294	0.332057	0.328367
MSTRG.29961.1	0.628948	0.536738	0.572576	0.378688	0.688189	0.417126	0.868385	0.426304	0.955916	1.15782	0.857656	0.815989	0.02852	0	0.070993	0.107341	0.155241	0.056096	0.029382	0.067614	0.027037	0.052779	0.067141	0.075283
MSTRG.9286.1	4.31332	3.15568	3.34417	1.44277	2.32328	2.60274	2.11439	2.80463	0.790703	1.29063	2.66311	3.40998	3.87704	1.95987	2.90745	4.23223	4.31389	3.75747	2.9669	2.45571	1.28916	2.15565	1.52784	2.77275
MSTRG.55678.1	0.517825	0.665328	0.334513	1.25241	1.13169	1.00758	0.808975	0.630365	1.06717	0.093801	0.779712	0.726	2.35017	0.84642	2.02109	1.93912	1.01505	0.976873	1.76092	1.77984	1.5468	0.604181	0.439472	0.828004
MSTRG.17317.1	1.87963	1.5442	1.14932	1.47182	1.24938	1.02402	0.939309	1.40273	0.620416	0.735886	1.64777	1.40067	0.640725	0.305112	0.666535	1.40176	0.982458	0.690937	0.741192	0.591105	0.650206	0.716681	0.426911	0.87423
MSTRG.45829.1	0.894863	1.52445	0.969624	0.262665	0.266111	0.217743	1.00317	0.958026	0.592722	0.720028	1.13487	1.1682	0.217485	0.157272	0.220996	0.187949	0.041807	0.129862	0.156499	0.221382	0.152665	0.167197	0.262716	0.158157
MSTRG.7548.2	0	0	0	0.627049	0.304761	0.421799	0	0	0.295848	0	0.575877	0.290173	0	0	0	0	0	0	0	0	0	0	0	0.070274
MSTRG.7548.1	0.690908	0.784769	0.659937	2.58337	2.68602	2.45604	1.49818	1.14154	1.08745	1.23083	2.78109	2.0533	0.422507	0.231791	0.261279	0.465604	0.4856	0.762515	0.785535	0.544165	0.636912	0.637664	0.475804	0.304541
MSTRG.21086.1	0.312577	0.660932	0.549392	0.511989	0.395906	0.393044	1.12851	0.452003	1.1864	0.55559	0.667201	0.595353	0	0	0	0.019632	0.115091	0	0	0	0	0	0	0
MSTRG.65869.1	1.47995	0.413861	1.86952	0.883688	1.00267	0.450232	1.14833	1.58976	0.66606	1.9935	1.36978	1.5738	0.145029	0.439869	0.461602	0.374573	0.289811	0.103613	0.173811	0.136191	0.305736	0.333191	0.803096	0.071809
MSTRG.24143.5	0.43904	0.161987	0.3924	0	0.166638	0.207201	0.192968	0.240582	0.585375	0.635057	0.354824	0.260416	1.01412	0.821102	1.2941	0.329367	0.11537	0.318256	1.42731	0.545764	0.410393	0.767407	0.861752	0.261005
MSTRG.24143.1	1.35208	0.126777	0	1.57164	1.29669	0.338536	3.16726	1.15858	2.63845	0.482022	0.418377	0	1.709	1.84869	1.21538	0.630439	0	0.373787	1.91081	2.18381	0.787825	1.68194	1.54371	1.07863
MSTRG.24143.3	0	0	0	0	0	0	0.074223	0	0.217904	0	0	0	0	0	0.560173	0	0	0	0.058833	0	0.940939	1.04747	0	0.930984
MSTRG.5766.1	0.481666	1.03136	1.02077	0.887848	0.59532	0.85292	0.492042	1.6418	0.196687	0.060147	0.582635	0.455283	0.699571	0	0.282634	0.59032	0.877641	0.437826	0.341303	1.05953	0.340293	0.257313	0.076031	0.170055
MSTRG.7675.1	0.894403	0.508265	1.24003	1.97192	0	0.239202	1.98444	1.29102	1.7241	0.726194	0.615843	0.805327	0.64486	0.532682	0.407299	0.547903	0.573297	0.258601	0.631196	0.447516	0.449655	0.623283	0.459392	0.727602
MSTRG.64321.1	3.28469	2.07286	2.32238	0.85929	2.14801	2.9188	3.69709	4.56635	1.17647	1.11613	4.11079	1.59522	0.100252	0.04005	0.522518	0.088569	0.79721	2.03161	0.085708	0.457747	0.309505	1.20564	0.508509	0.403927
MSTRG.34558.1	0.616519	0.81636	0.655474	0.879745	1.53854	1.20252	1.36538	0.523355	1.15708	0.597216	0.456251	1.69165	0.131835	0	0.153927	0.111336	0.131242	0.115579	0.180367	0.229542	0.219203	0.026962	0.076021	0.242283
MSTRG.34558.3	0.397437	0.489634	0	1.01408	0.907934	0.953752	1.27184	1.13541	1.10935	0.754079	0	0.724592	0.322409	0.16873	0.18374	0.308712	0.147729	0.268311	0.270401	0.160768	0.218253	0	0.128782	0.171
MSTRG.34558.2	0.622932	0.235425	0.390543	0.246463	0.066382	0.355934	0.280427	0.413806	1.17808	0	0.949309	0.070379	0.209699	0.295642	0.158969	0.095227	0.059147	0.129567	0.194974	0.089665	0.075289	0.375032	0.142841	0.140118
MSTRG.34558.4	0	0	0.46064	0.971275	0.418829	0	0	0	1.71221	0	0.939523	0	0	0	0	0	0	0	0	0	0	0.225451	0	0
MSTRG.48553.1	2.02233	1.68302	2.78214	0.530982	0.66131	0.881994	1.81513	1.55687	1.42304	1.67917	2.16811	2.56694	0.604603	0.313617	0.436095	0.229487	0.292641	0.213989	0.482464	0.460035	0.341802	0.661519	0.433835	0.541623
MSTRG.42855.1	0	0.038224	0	0.456393	0.911226	1.45369	0.625146	0	1.36474	0	0.049215	0	0	0	0	0	0	0	0	0	0	0.070408	0	0
MSTRG.32339.2	0.996494	0.50241	0.7847	0.561995	0.271397	0.316874	0.176769	0.169286	0	0	0.175779	0.184428	0	0	0.240504	0	0	0.157746	0.508784	0.358513	0.1568	0	0	0.177919
MSTRG.32339.1	1.72251	1.54352	1.6815	0.926923	1.0492	0.869838	1.44986	1.51276	1.02099	1.59508	1.79354	1.4721	0.46116	0.336257	0.302676	0.427286	0.290552	0.47499	0.234698	0.257412	0.440631	0.423173	0.516061	0.505414
MSTRG.23021.1	1.85224	0.852905	1.4261	0.212095	0.453001	0.341635	0.844461	0.690779	0.946198	0.712104	1.44671	1.03742	0.383949	0.164506	0.063701	0.232807	0.068089	0.1586	0.281657	0.327167	0	0.176281	0.438584	0.104648
MSTRG.23021.2	0	1.27212	2.09233	0.25954	0.425104	0.4031	1.04062	1.27264	0.59283	1.23595	1.48673	1.0674	0.122992	0.169105	0.149234	0.262318	0.176247	0.214609	0.174495	0.05603	0.311521	0.178075	0.145924	0.288593
MSTRG.49675.1	2.02483	2.05959	2.14906	3.57394	3.59348	2.89238	3.6509	1.80617	3.64674	1.94955	2.57477	2.14621	1.00536	1.25012	0.618835	0.726046	0.682445	0.701713	0.765005	0.871827	0.533309	1.04824	1.0893	1.13216
MSTRG.45194.1	1.35092	1.12412	0.411218	1.32014	1.46227	1.0517	0.9135	0.84165	1.13013	1.09471	0.809994	0.723787	0.119934	0.289811	0.295956	0.237808	0.262142	0.365167	0.092699	0.087139	0.386962	0.4868	0.310898	0.335358
MSTRG.14852.1	0.272862	0.082704	0.867411	0.113832	0	0	0.432072	0.214935	0.03853	0.238963	0.478526	0.680852	0.196323	0.031944	0.098664	0	0.039069	0.090099	0.028978	0.146434	0.192342	0.083975	0.018123	0.284896
MSTRG.26727.1	0.856091	0.912658	1.00147	1.51226	1.31327	1.25245	1.28306	1.09194	1.29367	0.877427	1.52266	1.61695	0.04834	0.1279	0.139561	0.408505	0.465685	0.214907	0.027865	0.130361	0.140057	0.150359	0.043037	0.074213
MSTRG.72326.1	0.679595	0.827321	0.576587	0.530735	0.517901	0.457022	0.790058	0.653633	0.361091	1.428	0.511366	0.619718	0.386771	0.968736	0.373371	0.349332	0.650543	0.43806	0.344602	0.396959	0.359597	0.301871	0.854605	0.220465
MSTRG.27064.1	1.15861	1.51624	2.09596	1.67199	2.22894	1.5949	2.44716	1.41575	3.50696	1.19074	1.78264	2.07308	0.807778	0.770365	0.610467	0.327447	0.243272	0.364525	0.57477	0.70462	0.574679	1.03215	0.237961	0.530206
MSTRG.28671.1	1.84554	1.79879	0.858787	0.047511	0.011636	0.014894	0.856397	2.24734	0.038048	1.08575	1.44189	3.31789	12.8867	3.86477	0.179007	0.059374	0.119693	0.13763	5.40318	12.7417	1.59826	1.87784	0.779838	0.609967
MSTRG.37766.1	0.925512	0.480788	0.406832	1.35224	0.727496	1.13898	1.3957	1.43542	0.4135	0.074603	2.58474	2.07402	0.964737	0	0.200544	0.408658	0.658923	1.33629	0.622709	0.916067	0.686811	0.622239	0.060684	0.563686
MSTRG.37766.2	0.644229	0.678381	1.27031	1.2246	0.915682	0.483763	0.871871	0.377413	1.0651	0.709176	0.59746	1.18246	0.249005	0.203593	0.526731	0.364341	0.033234	0.137971	0.352399	0.415708	0.327527	0.60337	0.140054	0.320504
MSTRG.52259.1	4.98164	6.09056	3.98669	12.1398	9.33792	13.4361	7.28237	5.05575	5.73864	4.67898	5.39978	4.99476	0.894202	0.898801	0.644072	1.39716	0.552327	1.2073	1.10022	0.961052	1.17599	0.923945	1.40412	0.965683
MSTRG.44578.1	4.89911	6.27837	6.73915	2.50426	2.05283	2.90864	2.87954	6.47165	1.87461	3.60294	6.13748	5.13154	0.916167	0.513149	0.896237	0.790302	0.748554	1.13765	1.21449	0.919941	0.861341	0.892374	1.34904	1.15042
MSTRG.50355.3	2.34544	0	0	0	0	0	0	0	0	1.23369	0	0	0	0	0	0.59692	0	0	0	0	0	0	0	0
MSTRG.56794.1	1.26708	1.04237	1.24227	2.79566	1.93115	1.41728	3.32694	1.36732	5.88162	1.58671	2.80924	2.81722	0.734661	0.218712	0.364209	0.174367	0.201471	0.174277	0.516246	0.360011	0.13116	0.693584	0.389656	0.382317
MSTRG.70473.1	0.186966	1.02196	0.726691	0.97641	0.527719	0.797267	1.20201	0.298181	1.39337	0	0.610426	0.769187	4.14604	0.203306	3.13829	3.45202	4.48471	3.17098	4.23975	4.52029	6.27189	6.70304	0.37679	4.85394
MSTRG.22357.1	0.256733	0.334942	0.749164	0.556551	0.650632	0.643463	0.688141	0.220693	0.27283	2.08971	0.349836	0.778846	0.201891	0.15009	0	0.213041	0.057084	0.021246	0.102794	0.220802	0.2024	0.427157	0.30441	0.164621
MSTRG.32352.7	1.10548	0	0	0	0.299736	0	0	0	2.39985	0.112153	0.746151	0	0	0	0	0	0	0	0	0	0	0	0	0
MSTRG.32352.5	0.01269	0.240482	0.129454	0.242053	1.01961	0.594541	0.690465	0.726043	0.581269	0	0.009351	0.337476	0.080849	0	0.080577	0.183849	0.176585	0	0.223444	0.245064	0.129749	0.136706	0.132628	0.451034
MSTRG.32352.4	0.162509	0	0	0	1.64902	0	0	0	0.471028	0.128652	0.123895	0	0	0	0	0	0	0	0	0	0	0	0	3e-06
MSTRG.32352.3	0.096131	0.180186	0.196034	1.13175	0.838574	0.747891	1.29211	0.309543	0.523752	0	0.141037	0.843224	0.050702	0	0.058581	0.520032	0.232939	0	0.062055	0.159094	0.116912	0.071006	0.018376	0.11466
MSTRG.32352.2	1.26606	1.64665	1.42734	2.29901	2.13996	2.35797	3.59492	1.47246	2.01539	0.624032	1.0636	1.38419	0.75621	0.131678	0.609311	0.754767	0.707154	0.293628	0.577436	0.660464	0.668774	0.728654	0.294011	0.627792
MSTRG.32352.1	0.706723	0.586865	0.309955	3.20042	2.98215	3.96182	1.63299	0.624706	2.30407	0	0.448636	0.73299	0	0.049139	0	0.390054	0.536058	0	0.052698	0.016764	0.007939	0	0.010915	0.297332
MSTRG.49089.2	2.33245	0.541767	1.16166	0	1.91878	0	0	0	0	0	1.10126	0.997792	0	0	0	0	0	0	0	0	0	0	0	0
MSTRG.50220.1	0.557296	0.421512	0.869517	0.433254	0.82914	0.748989	0.892658	0.723175	1.04679	1.00864	0.634284	1.06547	0.067878	0.308805	0.067865	0.100427	0.102451	0.07086	0.135358	0.195581	0.077457	0.161254	0.265679	0.114267
MSTRG.17751.1	0.442714	1.92967	1.42782	0.57998	1.29656	0.785367	1.39865	1.26464	2.13544	0.584395	1.42061	0.472509	0.409535	0	0	0	0	0	0	0	0	0	0	0
MSTRG.21925.1	0.903301	0.809851	0.74689	0.463876	0.6869	0.516493	0.752193	0.973103	0.699553	0.260792	1.34261	1.52465	0.199299	0	0.065962	0.309555	0.125322	0.309977	0.163821	0.192162	0.121079	0.364417	0.146396	0.415153
MSTRG.17751.2	1.09471	0.176383	0.085202	0.179304	0.090627	0.026062	0.109306	0.384551	0.288044	0.143097	0.338074	0.388046	0.090864	0.192795	0.339835	0.243617	0.139116	0.122883	0.111619	0.195444	0.191587	0.203944	0	0.330565
MSTRG.3661.1	1.48346	1.13508	1.07564	4.58683	3.15891	2.8202	3.99024	1.59022	7.03969	1.48742	1.93266	1.27883	0.767486	0.656249	0.381066	0.591646	0.449907	0.337554	0.523119	0.632145	0.553279	1.17817	1.16963	0.778665
MSTRG.7702.3	0	0.526484	0	1.46045	1.84089	1.65381	0.705049	0.949688	0.139707	1.25182	0.929667	1.29806	0	0	0.339501	0.18819	0.192689	0	0.455074	0	0.273276	0	0.257431	0.276195
MSTRG.13925.1	1.11189	0.758857	1.35345	0.947549	0.34097	0.445071	0.621746	0.497117	0.646584	2.04482	1.54178	1.17119	0.159991	0.398397	0.171463	0.449325	0.347714	0.485515	0.200185	0.424206	0.481984	0.587893	0.819151	0.181695
MSTRG.9930.1	1.71672	1.47861	1.32226	1.29679	1.2145	1.50856	1.50897	1.55672	0	2.05811	1.52161	1.56507	0.787742	0.830386	0.429418	0.319324	0.271853	0.507922	0.424615	0.419894	0.367061	0.579647	0	0.585782
MSTRG.9930.2	0	0.018645	0.234263	0.123506	0	0	0	0	1.48651	0	0	0.262179	0	0	0	0	0	0	0	0	0	0	1.05766	0
MSTRG.65721.1	0.372779	0.130719	0.208372	0.93721	1.85866	1.64066	0.93857	0.324345	1.05818	0.125062	0.039799	0.59921	0	0.109479	0.254793	0.299017	0.197303	0.067676	0.034043	0	0.089233	0.04506	0.053194	0.014217
MSTRG.14201.1	2.13441	2.07557	2.06498	1.34124	1.30922	0.921851	1.57073	2.43955	1.06022	2.03155	2.30088	2.68209	0.454612	0.332118	0.527149	0.431536	0.430561	0.376035	0.598177	0.656118	0.575247	1.00527	0.419524	0.406882
MSTRG.36109.1	1.00807	1.33598	1.53254	0.178159	0.244124	0.167383	1.0071	1.18949	0.395773	0.486121	0.77099	0.872042	0.03902	0.101618	0.102291	0.081151	0.045538	0.112717	0.29225	0.08472	0.149575	0.052894	0.075434	0.071757
MSTRG.28879.3	0.114162	0.212222	0.164441	0.778054	0.111273	0.348079	0.547866	8.00342	0.1723	0.545653	3.9259	4.62818	3.6248	0.780499	3.18435	12.9577	16.1176	34.8149	17.5265	6.83774	17.1009	39.9981	7.97473	35.91
MSTRG.36653.1	285.149	292.384	300.033	241.506	379.9	375.246	134.988	222.607	125.314	20.4003	73.5115	116.936	0.043879	0.056173	0.025047	0	0	0	0	0	0	0	0	0
MSTRG.19247.2	2.1398	0.262435	1.05338	3.14889	4.16301	6.46557	1.91507	1.73361	3.33094	1.68688	2.0515	1.06953	1.06486	0.787604	0.641729	1.52927	0.706782	0.355314	0.225907	1.03229	0.301032	0.431363	0.716407	0.418096
MSTRG.19247.1	4.49635	4.26961	3.62778	10.3418	11.7555	8.33299	5.70919	4.13605	7.80906	4.15966	4.65621	6.55415	3.02396	2.16987	2.80421	2.27671	2.54899	2.89903	3.34705	1.75621	2.52	2.19959	1.97921	2.72976
MSTRG.2205.9	0.415247	5.1e-05	0	0	0	3.38072	0	2.35156	0.469462	0.093014	1.44113	1.10423	2.49983	0	0	0	0	0.00036	0	0	0.003064	0	1.922	0
MSTRG.2205.7	1.6e-05	0.033155	0	0.731763	0.774633	2.95466	0.816978	0.033526	1.22205	2.32932	0	0	0.073354	0	0	0	0	0	0	0.094341	0.003458	0.100436	0	0
MSTRG.42455.2	3.48388	2.03166	3.4874	4.25749	4.54618	4.61517	1.09598	2.51906	2.86023	0.617425	3.19281	2.02872	4.24612	1.68313	4.76504	2.23382	2.4362	1.52836	4.52753	3.05135	2.8822	2.32869	0.897123	3.54402
MSTRG.7466.1	1.00439	0.555065	0.457877	0.170911	0.180437	0.183894	0.45071	0.566405	0.634471	1.02616	1.66528	1.32821	2.84935	2.79251	2.36769	2.49051	1.99752	2.33294	1.81366	1.15738	1.49679	1.29771	1.48489	1.3655
MSTRG.400.2	1.18837	1.3596	0.887201	0.730787	0.763992	0.42709	0.764542	1.09243	0.311777	1.78407	1.39052	1.93172	0.135291	0.246594	0.189482	0.355342	0.238734	0.199241	0.064411	0.070193	0.072839	0.13391	0.676079	0.092916
MSTRG.3016.1	1.98439	1.96871	1.38717	1.45138	1.77815	0.829245	0.818499	1.73972	0.999342	1.41785	1.54822	1.16197	0.350758	0.65723	0.181707	0.390577	0.294454	0.222408	0.41702	0.264025	0.405885	0.323896	0.377122	0.313215
MSTRG.59896.1	10.2456	11.8359	12.2573	6.39326	7.55623	7.30948	10.061	11.2178	6.72224	14.0631	15.1854	17.1959	2.7049	3.34409	2.80665	3.23474	2.87949	3.1381	3.08496	2.14705	2.2821	3.69886	3.75449	3.12006
MSTRG.35643.5	4.92634	3.72111	3.60566	0.460418	0.686955	0.960148	2.36377	5.10872	0.794665	2.76632	4.46941	3.87613	2.22985	0.930603	1.36606	0.923936	1.32977	0.915667	1.37715	1.47033	1.19182	3.12232	1.40208	1.67609
MSTRG.35643.4	1.24196	0.612986	1.19243	0.632915	0	0	2.43368	0.312557	0	0	0.480338	1.02506	0.477691	0.227504	0.66875	0.397896	0	0.65751	0.84836	0.418912	0.320096	0.546749	0.178815	0.965343
MSTRG.35643.1	1.0579	1.12824	1.36282	0.182356	0.363433	0.515016	0.363491	1.24932	0.3834	1.03357	0.465512	0.668437	0.46478	0.342814	0.263044	0.238862	0.318113	0.484774	0.483059	0.435794	0.440836	0.221758	0.497622	0.647285
MSTRG.35643.3	0.483568	1.05528	1.68549	0.08217	0.420806	0.321446	2.25191	1.20144	0.70648	0.720067	1.51146	1.0104	0.189266	0.740082	0.870791	0	0.148937	0.257814	0.652182	0.153655	0.521739	1.14159	0.429651	0.185244
MSTRG.35643.2	3.59099	4.36353	5.64331	0.815572	1.22817	1.21431	2.89147	4.03723	1.07214	2.96234	4.67303	3.03143	1.8596	1.93747	1.92163	1.5044	0.90691	0.756051	1.19658	1.57998	1.84692	3.03724	1.32871	1.42817
MSTRG.63204.1	0.617897	0.693917	0.482996	0.795933	1.24695	0.93252	1.4224	0.67871	1.43417	0.749082	0.726441	0.791621	0.286848	0.102579	0.292403	0.212548	0.258948	0.336296	0.354987	0.281209	0.334544	0.222086	0.042917	0.2642
MSTRG.2073.1	7.47691	6.94414	6.57863	12.6037	12.3962	12.3298	10.254	7.39515	8.60771	14.1073	7.63742	9.58953	2.12221	2.68574	1.79666	1.95412	2.07927	1.95945	2.07809	2.12643	1.89987	1.51563	3.87508	1.81494
MSTRG.19397.11	0.990183	0.228628	0.305501	0.519375	1.19876	0.440171	1.34226	0.733045	0.435287	0.485209	1.15544	0.508581	0.005175	0.072461	0.047599	0	0.004922	0.021511	0.022061	0.11271	0.157413	0.058107	0.296326	0.178991
MSTRG.19397.10	0	0	0	0	0	0	0.277259	0	0	0.139266	0	0.867063	0	0	0	0	0	0	0	0	0	0	0	0
MSTRG.19397.12	0.490655	0.41883	0.215806	1.38459	0	1.73762	0.382669	0.381626	0	2.0389	0.73674	0.631315	0.41431	0.079262	0.466373	0.187701	0.024619	0.180417	0	0.181382	0	0.609245	0.09405	0.468268
MSTRG.21531.1	0.04313	0.736045	0.260103	0.012432	0.00815	0.410805	0.026391	0.269461	0	0.087954	0.070193	0.082897	0	0.008684	0	0.005728	0	0	0.003003	0	0.009916	0.018969	0.000877	0.001543
MSTRG.17506.1	0.872151	1.02962	1.15808	1.85872	1.38344	1.17142	0.712879	1.2613	1.16176	1.08927	1.46597	1.9561	0.289133	0.153668	0.167629	0.108942	0.251022	0.113323	0.197937	0.134993	0.021176	0.315881	0.055002	0.319284
MSTRG.42836.1	1.63681	1.64283	1.11441	0.682267	0.857955	0.556701	1.1234	1.46959	0.665078	0.971075	1.18654	1.08882	0.293353	0.421594	0.218462	0.075595	0.083753	0.09275	0.160697	0.139372	0.221143	0.171172	0.141405	0.197511
MSTRG.3619.2	0.035544	0.039436	0.041131	3.04608	1.61593	4.44943	2.93731	0.175616	6.58661	0.539408	0.645524	1.48879	0	0	0	0	0	0	0	0	0	0	0	0
MSTRG.3619.3	0	0	0	2.42116	0.864867	2.97988	1.55141	0.246566	1.49448	0.856327	0.348383	0.533137	0	0	0	0	0	0	0	0	0	0	0	0
MSTRG.3619.4	0	0	0	0.11416	0	0.949012	0.344312	0	3.74051	0	0	0	0	0	0	0	0	0	0	0	0	0	0	0
MSTRG.40245.1	1.4494	2.00269	1.70299	1.15807	1.74218	0.783231	3.00972	2.31183	1.50598	4.08015	3.10634	3.52054	0.891942	0.491226	0.892212	1.27257	0.696575	0.713846	1.02912	0.91029	1.1527	0.917229	0.532617	0.882509
MSTRG.22437.1	2.0449	1.27353	1.91383	2.8327	2.56201	2.87867	3.09815	2.07094	2.60835	1.26974	2.25124	2.70607	0.757808	0.159904	0.355993	0.470157	0.604396	0.487017	0.527316	0.538372	0.433184	0.7348	0.525871	0.690017
MSTRG.28928.2	1.16508	1.19612	1.44343	2.97399	2.61718	0.741852	4.56865	1.45084	18.7089	1.30533	1.44441	2.54727	0.321424	0.28329	0.250487	0.183724	0.402087	0.462746	0.160499	0.123517	0.096387	0.048393	0.113127	0.092315
MSTRG.37465.1	2.60598	2.75354	3.34729	0.962419	2.22598	1.21897	2.66818	3.14636	2.04992	1.82508	3.18793	2.36487	0.743534	0.457865	0.680819	0.516533	0.106751	0.240931	0.334467	0.298854	0.496098	0.386336	0.283643	0.546891
MSTRG.20004.3	0.124792	0.14797	0.482658	0.49644	0.823916	1.07964	0.532772	0.863329	1.02513	0.357258	0.493207	0.413724	0.350496	0	0.161517	0.047909	0.305601	0.378243	0.340838	0.032212	0.130676	0.366106	0.10377	0.190703
MSTRG.20004.5	0.356253	0.329281	0.343952	2.00199	1.38865	1.20284	0.295267	0.610555	1.02344	0.348531	0.457145	0.595712	0.422001	0.281917	0	0.169142	0.261393	0	0	0.040741	0.16988	0.201753	0.106289	0
MSTRG.53494.1	5.90446	6.75655	5.90669	12.3824	15.0739	17.9616	10.1987	6.71066	10.4356	8.10388	6.52078	9.30695	1.60135	1.81509	1.0915	1.13916	1.14447	1.73063	1.6849	1.5338	0.823957	1.76903	1.61972	1.23022
MSTRG.58480.1	8.48019	8.00294	7.60272	6.9885	7.18937	7.26602	7.09401	8.74507	7.31322	9.0686	9.40505	9.85926	1.29539	1.17601	1.38782	1.49102	1.69595	1.68079	1.72357	1.08123	1.57492	1.66874	1.19048	2.02757
MSTRG.15586.1	1.98335	1.04281	1.23664	1.13968	1.40196	1.01066	1.28007	1.53595	0.966982	1.94304	1.38746	1.59934	0.624572	0.868069	0.425298	0.415979	0.182693	0.29123	0.384118	0.461913	0.3688	0.242629	0.549377	0.549469
MSTRG.4980.1	0	0	0	0	0	0	0	0	0	0	0	0	10.1176	2.20202	3.51076	1.97537	0.694556	1.51044	0.969445	2.30076	1.37234	0.280199	0.071914	0.41702
MSTRG.51597.1	1.6862	1.79932	1.56557	1.38168	0.951895	0.857255	1.61906	1.48198	1.05185	1.35123	1.90358	1.66665	0.678576	0.6512	0.725931	1.05076	1.22047	1.35421	0.796787	0.645358	0.661202	1.10142	0.986528	0.809671
MSTRG.39499.1	0.215058	0.01151	0.416766	0.309365	0.118457	0.041358	0.12209	0.379433	0	0	0.215029	0.294714	0.085148	0	0	0.152406	0.196469	0.568336	0	0.201688	0.191031	0.268308	0.210563	0.153199
MSTRG.54981.1	0	0	0	0	0	0	0	0	0	0	0	0	1.03826	0.630863	1.03455	9.77431	11.3843	11.75	0.997528	1.44032	0.842253	0.790935	0.520819	1.37004
MSTRG.38505.1	0.714886	0.235637	0.506037	0.260243	0.606918	0.291891	0.882729	0.832185	0.774082	0.766109	0.592313	1.02445	0.752309	0.262059	0.201185	0.203474	0.175428	0.132881	0.623374	0.406797	0.264683	0.433962	0.561564	0.588375
MSTRG.27978.2	0.92309	1.36082	0.726649	0.497416	0.713825	0.655849	0.385614	0.969361	0.447953	0.864282	0.924236	1.29363	0.658597	0.230989	0.088589	0.466907	0.463279	0.459674	0.535337	0.422589	0.543885	0.38951	0.173075	0.404981
MSTRG.186.2	1.18248	0	0	0	0	0	0	0	0	0	0	0	0	0	0	0	0	0	0	0	0	0	0	0
MSTRG.711.1	1.3183	1.30414	1.10143	1.49407	1.50409	1.64247	1.33425	1.06805	1.24557	1.37312	1.7726	1.91187	0.101352	0.103122	0.126512	0.174658	0.011021	0.234169	0.129913	0.11547	0.142841	0.149234	0.131468	0.114953
MSTRG.59922.1	1.22955	0.466185	1.02956	0	0	0	0.044295	1.57676	0	0.495986	0.625765	0.043562	0	0	0.021027	0	0	0	0	0	0	0	0	0
MSTRG.6069.1	3.23947	1.90036	2.43083	2.17948	1.564	1.23089	2.19844	2.4361	1.712	1.3614	3.22206	2.93124	0.984948	0.787547	1.08004	0.85569	0.661294	0.881416	0.770199	0.707613	0.571306	0.556983	0.47072	0.782418
MSTRG.9465.1	2.0927	1.84485	1.72555	2.2348	1.36878	1.7364	2.74386	2.85067	2.55508	2.68136	5.5865	4.44685	0.333355	0.234109	0.15299	0.109758	0.14721	0.412267	0.527242	0.58017	0.570646	1.59756	0.906498	0.562555
MSTRG.65725.1	0.596596	1.89631	0.860601	0.04607	0.032586	0.06731	0.788737	2.28121	0.1372	1.06286	1.68337	1.77235	1.02131	0.196205	0.519125	0	0	0	0.492641	0.761134	0.550285	0.418888	0.055918	0.184873
MSTRG.3269.1	1.5506	1.38221	1.48839	0.795053	0.967587	0.457603	0.545	0.82347	0.19936	0.086749	0.665045	0.343015	0	0	0	0	0	0	0	0	0	0	0	0
MSTRG.5972.1	1.79026	1.99532	3.72136	0.555813	0.710333	0.816031	1.39273	3.30172	0.556522	1.27732	3.38496	2.34054	0.269862	0.062094	0.125944	0.540166	0.415154	1.02193	0.341695	0.388916	0.423843	0.130087	0.160964	0.396882
MSTRG.34340.1	0.25291	0.409968	0.725473	0.985136	0.342718	0.679539	0.556208	0.870596	0.575319	0.594908	1.44591	1.47932	0.040197	0	0.161912	0.144822	0.065519	0.30954	0.160401	0.067716	0.181399	0.259755	0.157726	0.201546
MSTRG.57921.1	1.03268	0.974736	0.932953	3.66798	3.07279	3.65044	2.37446	1.64375	3.31177	1.03889	1.70378	1.30178	0.437133	0.228772	0.380725	0.467425	0.3404	0.531519	0.765184	0.396243	0.52946	0.550419	0.529575	0.71
MSTRG.47530.3	1.23392	0.60017	0.349745	0.323017	0.763145	0.196035	0.458215	0.758656	0.191395	0.464972	0.293985	0.44941	0.193417	0	0	0.086397	0	0.118529	0.068974	0	0.189666	0	0	0
MSTRG.47530.2	0.770409	1.51193	1.09968	0.615254	0.908156	0.728501	0.599442	1.11041	1.00911	0.758279	1.2525	1.0867	0	0.239216	0.072554	0.131213	0.412752	0.084304	0.141016	0.210446	0.001752	0.209089	0.263191	0.144563
MSTRG.39791.1	9.83636	10.6158	9.51412	12.2396	10.5944	9.54188	10.4878	10.7008	8.71881	14.6177	11.4053	13.6711	2.61283	3.03333	2.73611	2.15138	1.71014	1.86735	2.96173	2.72688	2.83175	3.79225	3.72178	3.32737
MSTRG.51530.1	0.513107	0.778036	0.716536	1.05076	1.42614	1.66665	1.17071	0.683043	1.56173	0.415013	0.927139	1.56565	0.175554	0	0.158183	0.120974	0.074029	0.274459	0.417482	0.055502	0.150068	0.427182	0.178262	0.320789
MSTRG.32679.1	8.76808	7.71485	9.94455	0.640442	0.952699	0.685021	2.16145	12.1363	0.42278	5.13929	12.0992	3.47191	0	0	0	0	0	0	0	0	0	0	0	0
MSTRG.23946.2	0.989584	1.10669	1.43206	1.61564	1.64398	1.43635	1.10064	1.04802	1.26092	1.1953	1.03172	1.08988	0.451948	0.523287	0.228405	0.306754	0.282827	0.268648	0.477918	0.358338	0.153673	0.273871	0.302863	0.211136
MSTRG.28064.1	18.5393	32.9868	34.7342	7.33037	6.55711	5.09975	4.86308	33.0721	1.43021	6.04869	28.2643	10.7422	0	0	0	0	0	0	0	0	0	0	0	0
MSTRG.52613.2	0.774351	0.425047	0.357729	0.521857	0.409362	0.269277	0.467847	0.490066	0.730482	0.582322	0.456799	0.450356	0.073156	0.216064	0.127947	0.058627	0	0.054518	0	0.153214	0	0.08793	0.160713	0.217694
MSTRG.46743.2	0.396116	0.191281	0.152153	0.047154	0	0.289844	0.444389	0.806437	0.071029	0.380207	1.19825	0.825966	0	0	0.005992	0	0	0	0	0	0	0	0	0
MSTRG.155.1	1.35204	0.777091	0.888923	0.37114	0.318577	0.291211	0.442223	0.272699	0.272351	0.083579	0.408297	0.323998	0	0	0	0	0	0.086905	0.031571	0.167082	0.06208	0	0	0.124453
MSTRG.67280.1	39.0156	29.2254	31.298	42.0122	43.4568	64.0553	14.4243	56.2964	14.5644	9.61592	9.42216	4.07642	0	0	0	0	0	0	0	0	0	0	0	0
MSTRG.13790.1	2.78874	3.21314	2.80351	1.16206	1.11992	1.3247	2.18267	2.72316	1.62552	1.46159	2.93873	2.23953	0.336007	0.228003	0.30545	0.270775	0.164516	0.284784	0.52929	0.425039	0.392516	0.411046	0.283055	0.480237
MSTRG.5069.1	1.61829	1.42098	1.6262	1.24772	1.38525	1.68677	1.32752	1.57327	1.50965	0.884038	1.63631	1.17419	0.254324	0.19815	0.334788	0.456435	0.243211	0.179829	0.337318	0.536852	0.153351	0.47654	0	0.262911
MSTRG.33476.1	1.16103	0.728805	1.21234	0.409757	0.507619	0.51457	0.958032	1.1591	0.780183	0.62552	1.46657	1.786	0.32243	0.154128	0.153933	0.312169	0.253725	0.39219	0.152776	0.153813	0.126645	0.239821	0.141906	0.151308
MSTRG.19563.2	3.88755	3.24594	3.39838	0.827361	1.81666	1.29877	0.920383	2.31813	0.284072	0.767499	1.71373	1.24073	0	0	0	0.033018	0	0	0	0	0.026448	0	0	0.016286
MSTRG.19563.1	3.37881	3.2698	3.10935	0.117698	1.3486	0.964877	1.0474	3.34973	0.009135	0.513773	1.94604	1.1226	0	0	0.041589	0	0	0	0	0	0.07098	0	0	0
MSTRG.2137.1	1.54799	2.48518	1.70729	0.411099	0.559728	0.720377	0.165296	0.40718	0.07747	0.100978	0.087984	0.295316	0	0	0	0	0	0	0	0	0	0	0	0
MSTRG.16677.1	1.4542	1.84227	2.45593	0.712272	0.781626	0.485876	1.12971	2.10085	0.734363	1.40838	2.0312	1.87416	0.175553	0.140349	0.213725	0.351388	0.237497	0.427958	0.204022	0.209399	0.30191	0.219741	0.267272	0.344515
MSTRG.25382.1	0.721709	0.939182	1.16216	0.175562	0.147912	0.306469	0.567941	0.956192	0.299525	1.52693	1.17296	0.676036	0.238756	0.218908	0.150821	0.175003	0.276466	0.165055	0.198159	0.36796	0.277153	0.33303	0.021513	0.196058
MSTRG.14512.1	0.719721	0.318074	0.644907	1.55443	0.61178	2.09942	0.742809	0.937095	0.736292	0.66032	1.79104	1.47045	0.255946	0.389843	0.342427	0.592804	0.206953	0.348012	0.237969	0.652286	0.454695	0.554285	0.135499	0.197519
MSTRG.58093.1	4.01571	3.50284	2.38917	3.05592	5.00423	3.51018	3.42488	4.22512	2.00238	1.188	3.03007	3.21571	0.580656	0.216655	0.372733	0.1528	0.456292	0.544392	0.476942	0.615449	0.724689	0.331162	0.192897	0.251629
MSTRG.8115.1	0.425887	0.417213	0.861783	0.401731	0.488644	0.995365	0.548763	0.599482	0.442268	0.974631	0.669303	0.336923	0.742999	0.170319	0.302165	0.708878	0.53154	0.800681	0.356793	0.447994	0.270826	0.600347	0.526381	0.410507
MSTRG.8115.3	0.623242	0.144722	0.210896	0.105222	0	0	0	0.308409	0	0	0.491508	0.649498	0.112662	0	0	0	0	0	0.169704	0.073012	0.023759	0.166223	0.012156	0
MSTRG.48466.8	0.421475	0.35702	0.79157	1.33384	0.210867	0.461269	0.496878	0.53237	0.424297	0.123325	0.519586	0.199261	0.117456	0.344906	0.079379	0.137979	0.200947	0.130892	0.115241	0.222777	0.137309	0.158705	0.066311	0.428253
MSTRG.48466.9	1.79387	1.13544	1.53171	3.36432	3.24612	3.92679	2.73311	1.84905	4.11161	1.16798	2.76251	2.82078	1.05625	0.335214	0.928011	0.972522	0.896615	0.88739	1.17641	1.26968	0.836652	1.14535	0.474248	1.34729
MSTRG.48466.4	0.093205	0.510273	0.3166	0.259961	0.016831	0.329022	0.334329	0.358476	0.013618	0.508487	0.782285	0.57002	0.495612	0.090162	0.141494	0.239528	0.072564	0.025013	0.070789	0.336658	0.245784	0.643608	0.043815	0.124583
MSTRG.48466.5	0.584039	0.239884	0.307274	0.250855	0.344675	0.431204	0.268817	0.455719	0.765926	0.212427	0.595393	1.23952	0.439774	0.135134	0.100167	0.162949	0.314306	0.193735	0.223974	0.288923	0.441954	0.628252	0.092492	0.535235
MSTRG.48466.6	1.81258	1.46556	1.50455	2.21726	2.31508	3.88824	2.92604	1.82627	1.68746	1.07354	2.3227	1.7908	0.820673	0.460924	0.281706	1.00198	0.584756	1.17624	0.978454	0.71645	0.992306	0.698495	0.563412	0.840804
MSTRG.48466.7	0.169653	0.264272	0.7777	0.361471	0.041944	0.538968	0.1851	0.067974	0.110251	0.241122	0.446305	0.344657	0.091507	0.01228	0.05309	0.071126	0.07312	0.082839	0.167112	0.175914	0.104639	0.157852	0.059801	0.201729
MSTRG.48466.2	0.81807	1.25341	1.0753	0.790617	1.00657	0.47924	1.41134	1.66096	0.159465	0.328985	1.96609	1.21274	0.397548	0.210747	0.254906	0.355999	0.435633	0.55403	1.11501	0.63316	0.951771	0.655324	0.225473	0.697708
MSTRG.15636.1	2.83618	3.18033	3.15105	2.18654	2.72228	2.26227	3.0396	3.05002	1.83012	3.9507	3.58092	3.76175	1.02351	1.02343	0.852833	0.601767	0.851712	0.993526	0.848264	0.737953	0.662836	0.784713	1.01866	1.1145
MSTRG.54192.2	1.48043	1.01889	1.43017	0.516954	0.379018	0.769443	0.550726	1.25221	0.379385	1.50266	1.09305	0.952269	0.2119	0.392509	0.161541	0.154649	0.268084	0.179972	0.243046	0.123709	0.080783	0.153019	0.074431	0.164602
MSTRG.41118.1	0	0.796689	0.674282	1.45369	1.61063	1.38351	1.4484	0.887362	1.56687	0.546247	1.5814	1.38675	0.822954	0.282323	0	1.28112	1.27098	1.28492	0.859776	0.862436	0.707953	0.727629	0.562289	1.05695
MSTRG.29386.1	0.060787	0	1.47657	1.09111	0	0	2.26829	0.079008	1.7598	4.83026	0.189851	0.382159	0	0	0	0	0	0	0	0	0	0	0	0
MSTRG.11908.3	0.041132	0	0.080788	0	0.018912	0.237185	0.003168	0.063541	0.033177	0.823728	0.043298	0.033423	0	0	0	0	0	0	0	0	0	0	0	0
MSTRG.11908.2	0.034876	0	0.098793	1.04625	0.314667	0.649648	0.10348	0.234672	0.045346	0	0.05388	0.140375	0	0	0	0	0	0	0	0	0	0	0	0
MSTRG.11908.1	0.591465	1.22329	2.3914	0.648331	1.35404	1.46716	1.62953	1.66068	0.899718	0	1.6301	0.331275	0	0	0	0	0	0	0	0	0	0	0	0
MSTRG.42637.2	4.15535	2.55087	2.61949	1.58457	2.64346	1.76027	2.99369	2.77686	2.7606	5.14663	3.04991	2.7471	0.740534	1.23272	0.633415	0.750301	0.692569	0.639096	0.867489	0.553695	0.618021	0.528828	1.34499	0.834838
MSTRG.40807.1	1.41313	1.23181	1.87552	1.25548	2.1216	1.4166	3.67108	1.79044	3.06743	2.96474	3.03035	3.01407	1.61235	1.17244	0.789269	0.681302	0.555857	0.611658	0.839641	1.1275	0.956469	1.39556	1.40791	1.04899
MSTRG.28598.2	1.22476	1.40986	0.825563	0.0264	1.0825	0.788665	0	0	1.08448	1.44522	0.33671	0.699107	0.354369	0	0.21047	0.075235	0.235054	0.234797	0	0.420091	0.106109	0	0.20328	0.110033
MSTRG.3642.1	0.887605	0.924553	0.331189	0.284276	1.4632	1.25954	0.621969	0.480141	0.549883	0.0712	0.409837	0.576008	0.371098	0.523906	0.743471	0.02645	0.193756	0.188532	0.296717	0.600514	0.17584	0.231806	0.069933	0.085642
MSTRG.23183.1	1.06642	0.793328	0.820973	2.94923	2.20252	2.55506	1.35444	1.17443	2.18972	1.21776	2.23559	1.47159	0.096216	0.082365	0.104975	0.135963	0.091645	0.233739	0.288774	0.19295	0.157711	0.249633	0.218725	0.298748
MSTRG.16245.1	1.24993	1.2752	1.313	0.585253	0.823161	0.500474	1.47467	1.1873	0.993286	1.37388	1.53913	1.44653	0.540589	0.423748	0.490564	0.244017	0.114633	0.291143	0.42135	0.333649	0.300581	0.402218	0.462493	0.486664
MSTRG.69461.1	1.55668	1.01079	1.57288	0.200371	0.188505	0.722343	0.324461	0.615201	0.469516	0.191797	0.247007	0.128471	0	0.032452	0	0	0	0.055049	0	0.033591	0.044742	0.048469	0	0
MSTRG.19347.2	0.765721	0.430902	1.40914	0.078726	0.148252	1.20511	2.19359	0.060214	0.085569	1.64736	0.789527	2.20625	0.773717	1.97595	0	0	0	0	0	0.699833	0	0	0	0.71931
MSTRG.19347.3	2.86396	2.90458	2.5143	1.15423	1.78382	1.77868	2.10695	3.3052	1.88983	2.12619	2.403	2.19873	0.690598	0.561021	0.872922	0.501525	0.194369	0.49069	0.595431	0.417388	0.607285	0.552539	0.753676	0.349156
MSTRG.19347.1	0.093776	0.075787	1.14179	1.49333	1.91417	0	0	0.401724	1.54193	4.58002	0.069276	0	0	0	0	0	0	0	0	0	0	0	0.864423	0
MSTRG.19347.4	0	0.273567	0	0	0.091951	0	0	0	0	0.526586	0.953197	0	0	0	0	0	0.112098	0	0	0	0	0.154253	0.185848	0
MSTRG.48934.1	5.41048	5.18774	4.96553	5.4426	9.42557	6.92418	4.46055	4.83874	4.50582	1.27137	3.40912	5.60236	0.236026	0.129636	0.046808	0.096551	0.056565	0.015012	0.047915	0.173926	0.166341	0.224542	0	0.23756
MSTRG.23256.1	0.447328	0.286463	0.809311	0.86783	1.58586	0.93739	0.988323	1.32445	0.909972	0.103156	0.43328	0.657464	0	0	0	0	0	0.030817	0.015825	0.016053	0.011744	0.016642	0	0
MSTRG.22393.1	1.06031	0.728859	0.672647	0.508723	0.577113	0.598171	1.1649	0.913535	0.695486	0.945219	1.34645	1.40109	0.640361	0.4175	0.560818	0.633915	0.366076	0.410451	0.552422	0.653719	0.544337	0.791965	0.715225	0.588984
MSTRG.64494.1	2.83979	2.31345	2.40693	3.96931	3.12722	4.36141	4.49642	2.40586	3.64127	2.50753	1.92319	3.43582	0.879892	0.491268	0.358186	0.403563	0.691211	0.459712	0.673196	0.708662	0.200028	0.685606	0.384531	0.618042
MSTRG.1715.1	1.50306	2.65448	2.78193	0.909637	1.52875	0.804397	1.90186	3.08272	0.610292	1.65829	3.06981	2.79351	0.670106	0.475098	0.828122	0.990598	0.589424	0.775802	0.493542	0.661518	1.04319	0.736205	0.191467	0.383454
MSTRG.57014.1	1.3825	1.18802	1.39791	1.14803	1.31161	1.44032	0.047526	0.194352	0.581617	1.22984	0	1.0331	0.256032	0.21246	0.103793	0.201572	0.172392	0.018143	0.28612	0.021439	0.121207	0.431156	0.216419	0.368073
MSTRG.60179.1	0.599421	0.548281	0.345715	1.78924	1.65983	1.31173	1.67027	0.551074	1.58797	1.01328	0.778492	0.206213	0.240812	0.084936	0.020773	0.135416	0.132655	0.169345	0.231979	0.268205	0.086915	0.299593	0.14857	0.079837
MSTRG.5547.1	2.49858	2.63428	2.5937	1.05952	1.87322	1.50337	1.3357	3.18884	1.72302	2.83054	3.0472	3.43101	0.120973	0.057855	0.080258	0	0.031146	0	0.008522	0.200223	0	0.026305	0	0
MSTRG.42416.1	145.875	163.6	154.824	255.368	317.108	377.115	150.685	286.176	108.937	68.5643	128.576	80.5818	0.016257	0	0	0.028612	0.060512	0	0	0	0	0.018176	0	0
MSTRG.33352.1	0.144006	0.268254	0.266613	0.889452	0.886314	1.03323	0.536538	0.270003	0.556357	0.152075	0.198372	0.35939	0	0	0.082041	0.10029	0.00348	0	0.054742	0.07064	0.027157	0.045599	0.026503	0
MSTRG.10247.5	0.342315	0.233166	0.394279	0.482993	0.513464	0.268839	0.561415	0.432303	0.744813	1.76779	0.670253	0.717879	0.135323	0.246444	0.03937	0.179352	0.146311	0.110542	0.116456	0.138399	0.133601	0.250447	0.330205	0.213558
MSTRG.27128.1	4.99409	3.73616	5.04203	6.06417	10.2553	8.55447	4.43266	3.8343	4.67474	1.30827	2.74587	3.60826	0	0	0	0	0	0.020577	0.011963	0	0	0	0	0
MSTRG.13413.1	0.350148	0.197147	0.127365	0.785776	0.968424	1.24374	0.320832	0.225386	0.599469	0.14311	0.481261	0.221531	0.045613	0.084012	0.084714	0.075293	0.096759	0.229819	0.015646	0	0	0.068431	0	0
MSTRG.11704.1	0.4376	0.51695	0.203261	2.49049	2.51093	2.3309	1.24062	0.371376	4.17727	0.839163	0.373834	2.07525	2.52615	2.71368	2.41376	2.98296	3.56875	2.97434	1.59264	0.064133	1.34582	1.07268	0.551839	1.72066
MSTRG.64256.1	1.39915	1.05839	0.990737	2.69752	2.36066	2.64945	2.03902	1.51128	3.27934	1.12317	1.18759	1.36952	0.020879	0	0	0.086637	0.055556	0	0	0	0	0.070539	0	0
MSTRG.31485.1	3.82994	4.13875	4.94326	4.97234	4.19492	4.03361	1.99169	3.62507	1.82827	1.52828	3.03943	2.56893	0.03892	0	0.052661	0.048775	0	0.113185	0	0.018286	0.057575	0.037887	0	0.034098
MSTRG.15265.1	0.901363	1.81034	1.3764	3.90009	3.36282	2.56251	1.23747	1.77873	0.597402	1.16576	2.24106	1.36346	0.017875	0.132443	0	0.15665	0.031112	0.071419	0.054107	0.035925	0.26865	0	0.031455	0.06994
MSTRG.19487.1	3.48084	2.54702	2.38594	3.11581	3.62992	5.23805	3.02289	2.76251	1.24111	1.07531	3.56954	2.44704	1.15443	0.396201	0.432225	1.02676	1.12688	0.936543	0.627914	0.936276	0.622791	0.782519	0.353475	0.504788
MSTRG.8125.1	0	0	0	0.042299	0	0.037927	0.086508	0	0.549967	0.012605	0.007951	0.024184	0	0	0.002132	0	0	0	0	0	0	0	0	0
MSTRG.6879.3	0.042729	0	0.443417	0.127587	1.9499	0	3.40333	3.04137	0.041673	0	0.057959	3.38438	0.906612	0	0	0	0	0	1.21094	0	0	0	0	0
MSTRG.48820.1	1.02234	1.61306	0.865498	1.38744	1.44808	1.07689	0.57197	0.610842	0.185213	1.56826	0.393421	1.45683	0.160343	0.226217	0	0	0.029808	0.029511	0.038938	0.066005	0.035534	0.250761	0.098947	0
MSTRG.43636.1	1.94868	1.51087	1.62398	0.813134	0.6816	0.565647	1.17223	1.88471	0.588217	1.9983	2.38195	1.65547	0.830957	0.479301	0.163585	0.267437	0.357213	0.407781	0.44684	0.494119	0.546928	0.597101	0.590286	0.517285
MSTRG.8713.1	0.535588	0.201409	0.369124	0.296	0.165997	0.122329	0.599981	0.653534	0.2461	0.573361	0.959762	1.26482	0.126207	0.029108	0.125266	0.195521	0.074932	0.070506	0.236351	0.048625	0.106523	0.147464	0.085171	0.192972
MSTRG.17349.2	1.0347	1.66979	1.55252	2.27158	1.76288	1.36053	1.62254	1.37807	1.40616	2.44609	1.33639	2.30171	0.921141	0.524437	0.472291	0.494442	0.581176	0.78429	0.46667	0.664415	0.30189	0.465379	0.74153	0.266231
MSTRG.17349.3	0.411478	0.38577	0	0.369378	0.170684	0.166201	0.55077	0.727645	0.237214	0	0.375816	0.545112	0	0	0.213938	0.103997	0.306666	0.113842	0.157409	0	0.079853	0	0	0
MSTRG.17349.1	3.11999	3.32393	3.12468	1.2355	2.36138	1.3836	2.21019	2.696	1.08912	2.48367	3.7649	2.00055	0.583918	0.554097	0.911564	0.966781	0.678417	0.993883	0.779305	0.462167	1.12355	0.622164	0.417043	0.820561
MSTRG.35220.1	0.467612	1.08668	0.741071	0.366561	0.858644	0.572934	1.10755	0.499782	1.2599	0.130408	1.14806	0.934901	0.285295	0.130027	0.490866	0.180749	0.050653	0.375316	0.578534	0.48499	0.048985	0.38694	0.134559	0.138967
MSTRG.50727.1	1.25556	1.17344	1.6906	1.30709	1.54462	1.37405	1.73433	1.03791	1.87316	0.704299	1.04263	0.943597	0.531714	0.27493	0.103395	0.138009	0.368242	0.428041	0.298904	0.145216	0.315957	0.558151	0.133089	0.404483
MSTRG.2434.1	3.17162	2.20699	3.25691	0.742528	0.610241	0.569959	1.43354	2.34601	1.24749	0.655714	2.24853	1.38603	0.73256	0.033165	0.26603	0.614377	0.367598	0.699612	0.672587	0.536081	0.699694	0.921692	0.047537	0.305882
MSTRG.42706.2	0	0	0	0	0	0	0	0	0	2.31138	0	0	0	0	0	0	0	0	0	0	0	0	0	0
MSTRG.42706.1	1.27975	0.428878	1.33397	1.36163	1.04295	1.3365	1.95945	1.50935	0.726926	0.774527	1.81987	1.45661	1.5148	2.83532	1.4049	0.527035	0.72296	0.626816	1.62791	1.20297	1.58459	1.44709	2.53041	1.32918
MSTRG.40000.1	0.7459	0.132796	0.161718	0.319011	0.500443	0.280239	0.132916	0.322324	0.707097	1.55184	0.409687	0.770543	0	0	0	0	0	0.056279	0	0.056697	0	0	0	0
MSTRG.388.1	1.00484	1.12977	1.06227	1.05847	0.606095	0.540383	0.640576	0.932979	0.185676	0.814004	2.69911	0.652695	0.010874	0	0.013287	0.094863	0.105563	0.113027	0	0	0	0.028294	0	0
MSTRG.33745.1	1.19209	1.38291	2.35215	1.83504	2.16116	2.65481	1.65734	1.71649	1.67756	3.11474	2.7208	2.55265	0.361053	0.263178	0.353589	0.182541	0.433808	0.291763	0.230274	0.645878	0.752705	0.22616	0.548779	0.288709
MSTRG.33745.2	0	0.613837	0	0.395585	0	1.36003	0.403525	0.239558	1.23259	1.10145	0.434016	1.06139	0	0.157702	0	0.083269	0	0	0	0.298319	0	0.44344	0.168819	0.162897
MSTRG.33745.3	0.619702	0.539082	0	0.847133	1.27082	1.00773	1.04774	0.276278	0	0.451088	0.968167	0	0	0	0.281218	0.115474	0.200431	0.118362	0	0	0	0	0	0
MSTRG.33745.4	1.9218	1.72748	0.606626	4.52442	1.55089	1.26984	5.17325	2.41476	1.83595	1.14989	5.42098	4.25878	0.723413	0.110302	0.003031	1.14579	0.005215	0.882491	0.942758	0.005536	0.00636	1.49465	0.13564	0.966179
MSTRG.47539.1	113.491	94.0998	90.4032	130.391	172.604	185.799	66.2064	180.568	39.3197	19.9347	51.3664	44.1623	0	0	0	0	0	0	0	0	0	0	0	0
MSTRG.19306.1	1.31856	1.0572	1.03081	1.59108	2.03602	1.09508	0.601913	1.28617	0.867231	0.920945	2.23839	1.49218	2.10558	0.487992	1.66213	0.558389	0.494985	0.593015	1.14009	1.5683	0.716381	1.03721	0.54603	0.904108
MSTRG.56975.1	1.11735	1.71203	1.57899	0.476763	0.745003	0.650084	1.13996	0.876138	0.756899	1.26258	1.411	1.66329	0.469929	0.338923	0.331474	0.610719	0.450451	0.542342	0.494112	0.686279	0.576287	0.898134	0.371765	0.732822
MSTRG.49468.1	0.489278	0.798056	0.480829	1.54325	1.20319	2.13287	0.77841	0.554726	1.06464	0.24265	0.600644	0.332168	0	0	0.081133	0.032356	0.00891	0	0	0.019439	0.059465	0.022197	0	0
MSTRG.19450.2	0.343334	0	0.348478	0.349405	1.0014	1.07758	0.318419	0.369178	1.12949	0	0.272498	0	0.149454	0	0	0	0.259707	0	0	0	0	0	0	0.132925
MSTRG.53162.1	0.972746	0.712092	0.391044	0.896291	1.43387	1.36473	0.688931	0.556408	1.08532	0.146655	0.571384	0.698739	0.336917	0.015745	0.255362	0.689606	0.587412	0.422288	0.280813	0.2919	0.17877	0.334972	0.055499	0.242104
MSTRG.44778.1	1.43467	1.38716	1.11616	0.847122	0.639084	0.536414	1.31985	1.02341	0.600268	0.732963	1.983	1.45081	0.319	0.204448	0.22525	0.35112	0.240735	0.235707	0.358499	0.447659	0.336689	0.373497	0.270731	0.304681
MSTRG.1124.1	1.09802	0.993101	1.26198	0.253692	0.482175	0.774835	0.42358	1.10367	0.65417	1.15898	1.17193	0.514401	0	0	0	0	0	0	0	0	0	0	0	0
MSTRG.37488.2	3.31702	4.12894	0	0.002325	0	0	0	0	0.015682	0	3.91376	0	1.06316	0	0	0	0	0	0.599103	0	0	0	0	0
MSTRG.37488.1	0	0	3.04522	1.23682	1.1947	0.74415	2.95418	3.17504	2.4735	3.30854	0	2.73696	0	0.658075	0.744321	0.347562	0.445892	0.414935	0	0.71998	0.705063	1.06082	1.07723	0.763441
MSTRG.16064.1	1.37159	1.80417	3.19513	1.19224	2.96733	1.28804	1.38259	1.53878	2.8061	3.79209	1.8671	3.34899	0.368288	0.525535	0.218055	0.277764	0.038795	0.192873	0.352272	0.274201	0.206722	0.276922	0.755148	0.104235
MSTRG.16064.2	4.67787	5.09134	3.89643	3.75509	4.42158	4.21207	4.67202	4.93991	2.79375	4.54896	4.84964	5.55275	0.792648	0.713954	0.623652	0.327172	0.419405	0.236527	0.618302	0.574195	0.665161	0.77024	0.696664	0.716988
MSTRG.60597.1	3.92261	4.55407	4.23801	2.07816	2.29174	1.7272	3.05294	4.14733	1.35267	4.37432	5.44514	3.99354	1.12952	1.24228	0.732814	0.714001	0.617994	0.877553	1.81132	0.916448	1.21338	0.735023	1.20363	1.52701
MSTRG.9472.2	0	0.616295	0	0	0	0	0	0.561552	0	0.016096	0.528712	0	0.06023	0	0	0	0	0	0	0	0	0	0	0
MSTRG.68541.1	2.29757	4.88499	4.1723	13.6442	14.18	14.9735	8.08012	3.99043	7.43163	0.62542	1.97912	0.212203	0	0	0.087002	0	0.210138	0.02128	0	0	0.012135	0.023644	0	0
MSTRG.36983.3	0.071452	0.054807	0.079414	1.42899	1.05015	0.802958	1.09541	0.292668	0.677686	0	0.167269	0.518502	0	0	0	0.006575	0.0466	0.013899	0	0	0	0	0	0
MSTRG.11016.1	0	0	0	1.16225	0.076099	0	0.55795	0	3.67343	0	0	0	0	0	0.149342	0	0	0	0.385357	0.65475	2.36106	0.56529	0	0.041094
MSTRG.50640.1	2.04691	1.9279	1.86277	3.07516	3.14431	3.46486	2.55314	1.62029	2.03886	0.657691	2.78172	1.47327	0.585781	0.180587	0.596407	0.819271	0.573988	0.659549	0.775401	0.621194	0.584645	0.875552	0.189419	0.674416
MSTRG.38327.1	1.61864	1.41678	1.77144	1.2414	1.36055	0.927289	0.792275	1.13409	0.694551	1.44022	1.51544	1.08285	0.816854	0.619887	0.533	0.198789	0.222408	0.473999	0.654431	0.529965	0.344858	0.345469	0.329349	0.537105
MSTRG.20.2	2.26892	1.44695	1.77129	1.41968	1.82332	1.51514	1.66874	1.67382	1.87392	1.36585	1.9835	1.90676	0.251488	0.284478	0.29356	0.35948	0.253619	0.294248	0.385012	0.312086	0.381546	0.359547	0.381909	0.477182
MSTRG.29605.1	2.70605	3.22935	2.85765	2.70046	2.38577	3.10374	2.80092	2.77404	1.94952	1.76887	3.13617	3.41315	0.982013	1.18155	0.951788	1.28024	1.21302	1.14943	1.09472	0.857087	0.885691	1.21856	0.726212	0.8459
MSTRG.12177.1	6.46021	6.79001	8.52846	3.58626	3.9961	3.54391	4.55373	8.29469	3.96505	6.4526	6.25888	6.52372	1.18717	0.864135	0.999636	0.580302	0.557941	1.35727	1.13996	0.691482	1.09195	0.995219	0.505316	0.839736
MSTRG.17128.1	34.5091	53.0603	50.3264	12.0111	12.0007	12.0814	11.159	53.7989	3.08449	14.5461	44.246	15.9673	0	0	0	0	0	0	0	0	0	0	0	0
MSTRG.29186.1	1.73235	1.77695	2.22278	2.45687	1.40802	1.70821	1.79213	2.06269	0.691927	1.80551	2.6821	3.22799	192.162	192.754	237.673	296.486	230.962	234.811	230.946	223.526	249.645	247.782	184.53	221.396
MSTRG.51283.1	1.83964	1.96928	1.6526	1.18837	2.20018	1.66685	0.78431	2.15851	0.78958	0.496663	2.338	2.25154	0.052719	0	0.019428	0.01174	0.035775	0	0.018274	0.05366	0.086329	0.041237	0.012498	0.067715
MSTRG.32298.1	0.62784	1.29358	0.593253	0.598123	0.936628	0.376042	1.14775	0.675961	0.708362	0.882509	0.782581	1.05734	0.299727	0.282277	0.177033	0.276367	0.464216	0.252033	0.217477	0.155532	0.208391	0.337197	0.100486	0.413935
MSTRG.63763.1	0.139217	0.036356	0.095736	0.287404	0.442854	0.146196	0.19261	0.226314	0.34129	1.22243	0.654737	1.36028	0	0	0	0	0	0	0	0.044945	0	0.048783	0	0
MSTRG.22477.2	0.747571	0.635231	0.681797	0.527498	0.617725	0.631111	0.815478	0.68335	0.785221	1.13578	1.24868	1.40231	0.227268	0.263512	0.184362	0.122999	0.13469	0.125535	0.269441	0.215332	0.170937	0.313033	0.238157	0.28372
MSTRG.22477.1	0.920278	0.986336	1.78518	0.898515	0.325943	0.994213	1.0696	1.40122	0.717696	0.746489	0.858682	0.134187	0.166987	0.038901	0.298903	0.420614	0	0.321443	0.269671	0.247342	0.206601	0.176575	0.067055	0.17294
MSTRG.63190.1	0.503854	0.112952	0.139568	0.381081	0.383646	0.287805	0.206591	0.283048	0.408786	0.557872	0.401177	1.42506	0.044807	0	0.018705	0.018904	0	0	0.04327	0.039535	0.159807	0.067159	0.045282	0.025256
MSTRG.34442.1	1.17332	1.01199	1.46595	0.189632	0.288314	0.192806	0.625755	1.01965	0.182529	1.23694	1.00314	1.26248	0.377834	0.211354	0.210167	0.093038	0.101384	0.194753	0.197534	0.18287	0.199578	0.245859	0.228639	0.213343
MSTRG.54782.1	0.106992	0	0.568587	0.671713	0	0.330721	0	0	0.335493	0.288293	0.606292	1.39437	0.409243	0.206874	0.153622	0	0	0	0	0	0	0.056622	0	0.051061
MSTRG.54782.2	1.06839	0.90239	1.13636	0.429853	0.867509	0	0.536161	1.21336	0.796625	0.698632	0.800987	0.592932	0.024173	0.062986	0.276375	0.094351	0.191563	0.293735	0.135868	0.270719	0.073279	0.128653	0.141572	0.094401
MSTRG.25971.1	1.08259	1.00429	1.30751	1.15652	1.08123	1.02642	1.17913	1.26618	0.777714	0.660451	1.58391	1.51078	0.410401	0.226194	0.270337	0.158839	0.206017	0.214192	0.213294	0.455788	0.385157	0.366197	0.131893	0.176633
MSTRG.49877.1	2.62074	3.24061	3.50018	1.1011	1.69654	1.79986	1.86983	2.54629	1.18636	6.00353	3.04248	2.60173	0.563472	0.760047	0.451206	0.340012	0.324317	0.388476	0.360228	0.407273	0.226976	0.375615	0.558126	0.58685
MSTRG.51351.1	6.04684	5.43411	6.4178	1.96816	1.87546	1.02993	1.87477	5.02684	0.558341	2.20654	5.99585	3.45243	0	0	0	0	0	0	0	0	0	0	0	0
MSTRG.68836.1	0.922273	0.820889	0.628366	0.332947	0.233463	0.233931	0.307776	0.552411	0.179062	1.21143	0.751009	0.524725	0.292582	0.158977	0.434574	1.28584	1.16193	1.05659	0.235981	0.14105	0.176233	0.416389	0	0.029723
MSTRG.11607.1	1.2464	0.449485	0.437685	0	0.148172	0.202807	0.583506	1.01588	0.094652	0	1.06896	0.330759	0.220899	0.109456	0.101503	0.187205	0.340041	0.182223	0.200933	0.080103	0.049556	0.152942	0.145326	0.402156
MSTRG.2672.1	0.813697	1.01734	1.01696	1.37528	1.95736	2.22414	1.47108	0.901928	1.95134	1.03443	1.24404	1.77026	0.40176	0.192197	0.490644	0.33319	0.363717	0.487738	0.36302	0.348044	0.229225	0.526562	0.577742	0.377699
MSTRG.24265.1	1.08688	0.865455	0.89516	1.72592	2.20711	1.53408	3.27585	1.24047	3.62709	2.37216	1.72083	2.38658	1.03496	0.729371	0.453973	0.343384	0.525411	0.372861	0.476125	0.626371	0.485943	0.462314	0.878464	0.712376
MSTRG.31878.2	0.477112	0.327953	0.822949	0	0	0	0.481095	0	0.190736	1.3992	0.826011	0	0.167675	0	0	0	0.163795	0	0.112756	0	0.416329	0	0	0
MSTRG.54396.1	2.09925	1.42881	1.29025	0.05598	0.728657	0.363412	1.34733	1.42729	0.17015	0.667974	2.07801	1.51444	0.623103	0.703942	0.125021	0.642889	0.519075	0.436379	0.370461	0.485333	0.347979	0.470816	0.289091	0.351895
MSTRG.12260.1	0.92455	0.950802	1.20576	0.525675	1.07952	0.807177	1.25648	0.907892	1.01788	1.55756	1.37093	1.83527	0.423404	0.454843	0.256247	0.288706	0.250723	0.506705	0.526917	0.550874	0.541512	0.790147	0.644132	0.694032
MSTRG.68251.1	0.862464	0.813443	0.705991	0.36241	1.08738	0.908125	0.680177	1.26502	1.17091	0.294643	0.566924	0.566422	0.110139	0.043338	0.093369	0.099589	0	0.069379	0.082857	0.155623	0.108574	0.240902	0.0417	0.073732
MSTRG.60290.1	0.973342	1.11937	1.24655	0.66661	1.12715	0.959238	1.16069	1.1726	0.387778	0.286912	1.43196	0.966611	0.3667	0.172235	0.271419	0.375419	0.263848	0.651367	0.450956	0.316397	0.503059	0.765503	0.203779	0.36278
MSTRG.56979.1	1.13796	1.15215	1.26724	1.6874	1.34788	1.62769	1.09783	1.52751	1.71002	2.35205	1.53085	2.10247	0.065139	0.054102	0.024804	0.04868	0.068163	0	0.057575	0.074251	0.014105	0.144325	0.09778	0.02916
MSTRG.44991.1	2.781	3.55795	3.19612	1.33292	1.41945	0.829839	2.67126	3.54828	3.34619	5.44938	3.35803	2.56666	0.427558	0.594229	0.377249	0.225771	0.168527	0.435225	0.757035	0.653331	0.485764	0.617775	0.806308	0.628966
MSTRG.22062.1	1.4831	1.58037	1.42895	0.594115	0.750225	0.985887	1.55386	1.34616	0.907707	2.2449	1.43643	1.93349	0.270764	0.3271	0.294	0.492034	0.445486	0.56791	0.310516	0.441283	0.380695	0.447561	0.633644	0.511821
MSTRG.9871.4	0.740282	0.706961	0.675704	3.73357	2.5059	2.75603	1.64469	0.789725	1.33764	0.656291	1.137	1.11494	0.561067	0.482137	0.366633	0.595302	0.92405	0.544981	0.657379	0.438444	0.490036	0.606633	0.413807	0.307241
MSTRG.10335.1	0	0	0	0	0	0	0	0	0	0	0	0	2.27235	1.58987	3.20735	0	0.029184	0	1.12713	1.24189	0.378135	0.12166	0.211749	0.33621
MSTRG.51496.2	0.17796	0.092034	0.146871	0.26806	0.195556	0.552877	0.314036	0.203151	0.335917	0.034691	0.293007	0.184347	0.022184	0	0.077572	0.046916	0.069024	0	0	0.058662	0.022164	0.105583	0	0.102594
MSTRG.47040.1	0.582857	0.968818	1.21021	1.03198	1.1037	0.961061	1.04742	0.871989	1.50769	0.83999	0.777834	1.48852	0.176836	0.164083	0.107606	0.233513	0.234353	0.173017	0.133209	0.145713	0.148842	0.239907	0.10301	0.312101
MSTRG.8812.2	0	0	0	2.26571	0	0	3.9975	5.59485	10.5883	0	0	0	0	0	0	0	0	0	0	0	0	0	0	0
MSTRG.8812.3	0	0	0	0	0	0	0	0	2.02477	0	0	0	0	0	0	0	0	0	0	0	0	0	0	0
MSTRG.3591.1	1.34394	2.1042	2.12125	1.9008	1.65481	1.60713	1.89995	1.36775	1.26315	1.87079	2.88137	2.13287	0.210802	0.301922	0.326829	0.661519	0.540695	0.594697	0.307544	0.266704	0.328343	0.1936	0.289888	0.34456
MSTRG.36294.1	0.355246	0.203577	0.665256	0.336832	0.392416	1.10062	0.159308	0.19342	1.00853	0	0.222303	0.438434	0.100713	0	0.041525	0.081912	0.000435	0	0	0	0.039416	0.000683	0.358655	0.069258
MSTRG.36294.2	2.44463	1.58267	1.74241	1.06733	0.504401	0.704369	1.34836	0.92516	0.491809	0.598886	1.78329	0.945635	0.392526	0.276814	0.094595	0.332985	0.118961	0.272198	0.451515	0.538171	0.187638	0.068902	0.081903	0.358482
MSTRG.36294.3	0.146756	0.790287	0.168521	0.599843	0.953236	1.09976	1.11396	1.53431	0.921962	0.907538	0.333382	0.767847	0.066295	0.07851	0.343685	0.08426	0.058593	0.257494	0.120601	0.000223	0.387934	0.256434	0.153144	0.24358
MSTRG.36294.4	0.44144	0.378237	0.934617	0.70858	0.751701	1.07141	0.525312	0.22697	0.355097	0.684887	0.546502	0.604269	0.183931	0.157432	0.11814	0	0.109597	0.120472	0.159177	0.132946	0.060135	0.10817	0.149912	0.056769
MSTRG.36294.5	0	0	0	0.778148	1.52116	0	0	0	1.42545	0	0	0	0	0	0	0	0.352688	0	0	0	0	0.56336	0	0.190164
MSTRG.37505.2	0	0.081388	0	0	0	0	0.406607	0.18804	0.775187	0	0	0	0	0	0	0	0	0	0	0	0	0	0	0
MSTRG.37282.1	1.43524	0.937514	0.945048	2.11054	1.98502	1.63849	1.94219	0.870516	2.27678	1.33179	1.56852	1.34226	0.711718	0.583191	0.336874	0.599282	0.587424	0.658766	0.580305	0.593787	0.443518	0.885167	1.13662	0.818779
MSTRG.26571.1	1.77859	2.19222	2.30039	1.78934	1.91766	1.84046	1.68869	1.53167	2.41091	0.877468	1.60071	1.26656	0.823043	0.365355	0.384446	0.463447	0.397143	0.426887	0.78524	0.678933	0.649349	0.775997	0.580451	0.688697
MSTRG.51523.2	0.072547	0	0	0.586536	1.27369	0.633529	0	0	0	0	0	0	0	0	0	0.066183	0.214642	0	0.028061	0	0	0	0	0
MSTRG.49179.1	1.02899	1.0926	1.74192	0.854427	1.1827	1.73233	1.05646	1.60541	0.540904	2.28322	1.28887	1.61456	0.132044	0.40159	0.313366	0.292807	0.101083	0.105593	0.405964	0.182476	0.37769	0.22658	0.727639	0.511309
MSTRG.34516.1	0.714635	1.2569	1.11912	1.22922	1.29553	1.47147	1.48938	1.20907	1.01373	2.24486	1.24039	1.80499	0.295719	0.201665	0.199549	0.493501	0.317312	0.520613	0.236521	0.245303	0.353989	0.284279	0.804398	0.354879
MSTRG.45271.1	1.18245	1.35922	0.841031	0.638331	0.496657	0.587136	0.62736	0.913619	0.368297	0.774554	1.20656	1.03818	0.112163	0.189109	0.063792	0.184634	0.073102	0.126242	0.137082	0.123752	0.19196	0.159994	0.133941	0.288156
MSTRG.50207.2	1.06352	1.87507	1.81444	1.28564	1.27067	1.18302	1.08485	0.959651	1.59538	1.36399	1.64641	1.61871	0.262711	0.245198	0.217946	0.332974	0.282468	0.213348	0.08236	0.382489	0.184701	0.041728	0.211587	0.400651
MSTRG.57762.1	0.899154	0.563819	0.701108	0.844863	1.12584	1.62002	1.24732	0.965894	1.15971	1.42644	1.14725	1.50564	0.392515	0.282019	0.238717	0.255832	0.249707	0.270228	0.289319	0.463965	0.173217	0.385664	0.593832	0.357934
MSTRG.36580.1	0.349837	0.33621	1.0353	0.189453	0.194103	0.208824	0.230573	0.516198	0.034427	0.299213	0.59808	1.12087	0.118334	0	0.022788	0.064676	0.026043	0.071239	0.052718	0.072072	0.074966	0.047368	0	0.021132
MSTRG.33416.8	0.082929	0.10394	0.011189	0.655528	0.209685	0.273654	0.498833	0.59172	0.454774	0.150406	0.300606	0.583095	0.046584	0	0.003625	0.082908	0.002599	0.002959	0.077548	0.003205	0.005396	0.028669	0.006463	0.103196
MSTRG.42719.1	1.72358	1.7008	1.15824	0.453942	0.797366	0.40316	1.55697	1.98887	0.678148	1.4418	1.91167	2.4224	0.962414	0.330904	0.590085	0.491559	0.519235	0.502961	0.522248	0.426587	0.513263	0.688247	0.495089	0.473596
MSTRG.38651.1	7.31576	10.1699	7.55562	42.7621	77.5177	84.5646	10.1547	12.1801	16.1964	3.00129	11.0338	12.9115	0	0	0	0	0	0	0	0	0	0	0	0
MSTRG.14935.1	0.765853	0.968437	0.832584	0.563564	0.332394	0.337777	0.355994	1.09102	0	0.528936	1.22676	1.4312	0.085162	0	0.061645	0.226271	0.023172	0	0	0	0.117378	0	0	0.303922
MSTRG.14935.2	1.77908	3.21905	2.67399	2.61165	3.11051	2.85928	1.91277	2.68833	0.961666	4.1218	6.35514	3.70795	0.046181	0	0	0.103396	0.083153	0.359985	0.133455	0.074531	0.143836	0.295925	0.363204	0.360985
MSTRG.37954.1	1.36563	1.65104	1.32289	1.23384	0.989341	0.763179	1.32883	1.33091	0.912645	2.05086	1.42851	1.34215	0.319614	0.852793	0.66242	0.209727	0.211164	0.221948	0.1938	0.249882	0.416077	0.227161	0.353963	0.341151
MSTRG.37954.2	2.07255	1.98516	2.37811	0.962231	1.16554	1.02813	1.44302	2.24955	1.09159	1.30424	2.04413	1.63195	0.541305	0.378484	0.590317	0.496086	0.386698	0.399496	0.49959	0.411997	0.524669	0.448132	0.386303	0.346323
MSTRG.37954.3	0.96271	1.06781	0.667381	0.347713	0.411405	0.270153	0.427735	0.742896	0.320353	0.716385	0.748487	1.16377	0.438068	0.59137	0.342384	0.05029	0.142105	0.080336	0.218696	0.07581	0.1595	0.036575	0.302453	0.180305
MSTRG.2444.1	2.03688	3.37157	3.39803	0.256782	0.120499	0.226946	1.13453	2.30094	0.022917	1.25158	1.32645	2.04277	0	0.021503	0.020569	0.050568	0.089532	0.057183	0	0.021838	0	0	0	0
MSTRG.35844.1	0.674661	1.4639	1.36889	0.33787	0.712247	0.600178	0.51135	1.50913	0.695202	0.461482	1.08291	1.11138	0.08282	0	0.112814	0.119411	0	0.058234	0.106121	0	0.024451	0.066366	0.052669	0.025486
MSTRG.39953.1	0.406794	1.27178	0.915966	1.34185	1.27694	2.29002	2.17428	1.14397	1.14034	0.229397	2.6797	1.28473	0.037696	0	0.236612	0	0.078775	0.230131	0.164718	0	0.035201	0.137041	0.040194	0.046666
MSTRG.42659.2	0.642927	0	0.844784	0.457719	1.67076	0.488362	0.594438	0.949492	0	0.937376	0.122651	0	0	0.02811	0	0	0	0	0	0	0	0	0	0
MSTRG.43999.2	0.260589	0.309621	0.123261	1.38999	0.964185	0.915982	1.12401	0.311714	2.10961	0.623938	0.363936	0.466186	0.48785	0.348127	0.291974	0.113329	0.288561	0.419124	0.373818	0.086596	0.180122	0.364778	0.60815	0.188082
MSTRG.43999.3	0.065136	0.269987	0	0.345311	0.652797	0.168369	0.742536	0.186426	1.39965	0	0.213011	0.257148	0.172239	0.120653	0	0	0.072706	0	0.128722	0.075664	0.08857	0.056488	0.069965	0.110143
MSTRG.56591.2	0	0.214104	0.35663	1.86806	1.26761	0	0.984378	0.356229	0	0.679118	0	1.22128	0	0	0	0	0	0	0.059621	0	0	0	0	0.192769
MSTRG.19220.2	0	0.408383	0	1.59256	1.57527	3.65481	2.43742	0.213484	6.33764	0.269831	0.539118	0.952689	0	0	0	0	0	0	0	0	0	0	0	0
MSTRG.19220.6	0	0	0	0.054005	0.139316	0.996181	0	0	0.068875	0.052782	0.012627	0	0	0	0	0	0	0	0	0.003842	0	0	0	0
MSTRG.19220.5	0	0.150596	0	0.198672	0.604178	1.61987	0.97405	0	0.837375	0.067553	0	0.605552	0	0	0	0	0	0	0	0	0	0	0	0
MSTRG.57228.1	2.27608	2.13364	3.05692	1.77504	1.33026	0.645737	2.23061	1.56468	0.658628	2.8735	3.16023	1.91667	0.910595	0.851936	1.14208	1.08827	1.06766	1.24459	0.953102	0.868208	0.417923	0.912669	0.521675	0.449531
MSTRG.20571.1	7.09882	8.43411	6.32642	3.24782	8.409	8.48031	4.25647	2.00965	7.5874	0.695555	1.42594	1.41277	0.434093	0.138694	0.284721	0.090998	0.067167	0.071379	0.026901	0.099535	0.050623	0.08566	0.073466	0.037849
MSTRG.52211.1	1.29073	0.946723	1.25073	1.53695	1.26202	0.853028	0.967868	0.839211	0.968962	0.418639	0.922958	1.02747	0.247508	0.361851	0.225968	0.321018	0.182117	0.231744	0.193791	0.21829	0.07609	0.294681	0.126361	0.190184
MSTRG.33464.1	0.71922	0.606624	0.685658	1.00463	0.971283	0.841434	1.37711	1.00566	0.983834	0.706641	1.15517	0.919167	0.243758	0.106916	0.43531	0.44969	0.472118	0.395628	0.4953	0.317803	0.266978	0.383985	0.348697	0.403454
MSTRG.60641.1	2.13442	2.10375	2.04197	1.88502	1.88805	1.50043	2.11296	2.54677	2.36226	1.71079	2.38101	2.28386	0.391119	0.344288	0.539694	0.426725	0.348696	0.401483	0.476933	0.482542	0.359569	0.38842	0.340478	0.327105
MSTRG.23467.1	0.747095	0.824994	1.37618	0.031409	0.285168	0.135199	0.309818	1.22024	0.202024	0.484663	1.23272	0.485611	0.010773	0.118354	0.062953	0.034613	0.094783	0.11862	0.100683	0.117676	0.235869	0.080086	0.041594	0.148385
MSTRG.32051.1	0.269182	0.368817	0.258826	0.363419	0.662591	0.381392	0.841451	0.345956	0.689817	1.3038	0.538736	0.687232	0.312701	0.891906	0.516465	0.368235	0.289819	0.438195	0.610283	0.271725	0.15707	0.241561	0.948979	0.256722
MSTRG.26125.1	1.21044	1.00603	0.935489	0.452917	0.484009	0.596269	0.982846	1.08591	0.574046	0.449778	0.826767	0.565969	0.181968	0.017446	0.098341	0.184276	0.274022	0	0.153163	0.328923	0.241812	0.15395	0.147438	0.079958
MSTRG.26286.1	0	0	0	0	0	0	0	0.020861	0.276256	1.3517	0.025487	1.6379	0	0	0.027826	0	0	0	0	0	0	0	0	0.031184
MSTRG.2183.1	1.7667	1.58341	1.17751	0.892546	1.4742	1.07019	1.22144	1.04386	1.08714	0.698387	1.15875	1.27771	0.47134	0.210629	0.423081	0.325378	0.195434	0.430744	0.602588	0.476825	0.896761	0.66526	0.112706	0.42485
MSTRG.2753.2	2.6653	3.72738	3.05568	2.33603	1.92111	2.30724	2.85385	3.11559	2.45023	1.44773	3.34834	5.17126	0.631343	0.067296	0.414264	0.980485	0.542445	1.42423	1.08712	0.731062	1.50333	1.28649	0.29019	0.90626
MSTRG.38610.1	2.26109	2.88072	2.3159	0.279705	1.22016	0.856064	1.50134	2.27564	0.736254	2.3651	2.61282	2.82932	0.647663	0.670052	0.707669	0.243187	0.277649	0.588565	0.491874	0.295482	0.544978	0.650932	0.305411	0.484233
MSTRG.16146.2	0.033072	0.499005	0.523016	0	0.015571	0	0	0.477252	0	0.323172	0.374281	0.639295	0	0	0	0	0	0	0	0	0	0	0	0
MSTRG.682.2	0.731947	0.757834	0.629746	0.975321	0.419448	0.344147	0.169306	0.445902	0.004938	0.159092	0.345942	0.072277	0	0	0	0	0	0	0	0	0	0	0	0
MSTRG.682.3	0.337996	0.546882	0.406999	0.316305	0	0	0	0.200678	0.04004	0	0	0.238285	0	0	0	0	0	0	0	0	0	0	0	0
MSTRG.29631.1	1.41525	1.11082	1.21394	0.279711	0.841335	0.395086	0.634355	1.27103	0.659529	1.38957	1.34015	0.840828	0.289149	0.316479	0.265846	0.244828	0.254401	0.13083	0.257124	0.471315	0.207038	0.419003	0.449701	0.361225
MSTRG.54938.1	1.64804	1.56699	1.68399	2.57797	1.85844	2.09935	1.83177	1.68197	1.43367	1.15291	1.72019	1.23089	0.32086	0.232408	0.678087	0.928672	0.548408	0.387562	0.379489	0.452432	0.749442	0.485328	0.615006	0.69289
MSTRG.30749.1	2.2686	1.97423	1.82656	0.262603	0.383779	0.359962	0	2.52154	0	0.396726	1.15023	1.15603	0	0	0	0	0.0001	0	0	0	0	0	0	0
MSTRG.30749.5	2.23668	0.657474	1.10908	0	0	0.201463	0.321221	3.58273	0.080361	0.356093	1.56137	0.114978	0	0	0	0	0	0	0	0	0	0	0	0
MSTRG.30749.4	1.09466	0.356134	1.0638	0	0	0	0	0.692426	0	0.39315	0.469974	0.70052	0	0	0	0	0	0	0	0	0	0	0	0
MSTRG.45647.2	0.422806	0.30528	0.017744	2.85351	6.05749	5.06362	1.0934	0.98042	3.75521	0	0.381283	0.264154	0	0	0.154267	0	0	0	0	0	0.014938	0	0	0
MSTRG.45647.3	0	0.436099	0.18458	0.856438	0	1.64901	0.804691	0	0	0	0.021196	0.444856	0	0	0	0	0	0	0.053143	0	0	0	0	0
MSTRG.45647.1	1.09564	1.36823	1.29199	4.91398	6.08499	6.4757	4.1439	1.63229	5.42955	0.799786	1.12556	2.04115	0.277713	0.137556	0.070351	0.3065	0.147014	0.228525	0.056977	0	0.075732	0	0	0.04969
MSTRG.36230.1	1.03694	1.67059	1.34672	0.851569	0.684556	2.12127	2.24119	1.06551	1.43811	0.823573	1.80805	2.31265	0.435161	0.100436	0.29979	0.783193	0.808947	0.712624	0.610793	0.381104	0.387542	0.66358	0	0.799108
MSTRG.5233.1	1.28852	2.31431	0.545124	0.627329	1.15516	0.473598	0.647241	0.616955	0.42839	1.43065	0.868304	1.46038	0.221985	0.416764	0.124257	0.27629	0.124835	0.168483	0.431466	0.21865	0.153696	0.392851	0.570815	0.168503
MSTRG.5233.2	0.497133	0.359139	1.07784	0.679166	0.456106	0.676782	0.791054	0.763194	0.611678	1.5355	0.732061	0.374701	0.263928	0.103052	0.073589	0	0.175658	0	0	0.047794	0.10224	0.062217	0	0.093873
MSTRG.29086.1	1.18342	0.891875	0.909971	2.35609	2.44781	3.57607	2.94153	0.953531	3.62392	0.53725	1.73722	2.34026	1.21114	0.565337	1.68709	2.14752	3.67135	4.24507	1.53721	2.00912	1.22631	1.60717	0.629526	1.41239
MSTRG.37613.1	1.46473	1.28992	1.10209	0.982784	0.514582	0.681491	1.35363	1.58986	0.455383	2.11746	1.98714	2.35198	0.371258	0.711123	0.282146	0.191015	0.074284	0.123652	0.361341	0.196185	0.18378	0.235993	0.544335	0.287293
MSTRG.56262.1	20.4469	13.7946	16.9013	21.0275	14.0096	23.5708	21.8809	14.9275	21.3965	13.0973	13.8036	16.1508	0.347887	0.216591	0.296326	0.202046	0.436039	0.215596	0.273338	0.492848	0.575223	0.249869	0.248666	0.53101
MSTRG.34591.1	3.27603	2.55972	0	4.30822	0	0	0	0	0	0	0	4.08517	0	0	0	0	0	0	0	0	0	0	0	0
MSTRG.34591.2	0.889258	0.625164	1.54476	0.217567	1.39753	0.514272	1.39865	1.65227	1.73395	1.05123	1.58692	0.656481	0.597777	0.198327	0.700159	0.528358	0.443952	0.682538	0.50489	0.742741	0.49047	0.84929	0.554465	0.824984
MSTRG.34591.3	0.397023	0.177636	0.523222	0.221267	0.406128	1.59747	0.595321	0.377235	0	0.353903	0.670711	0.327656	0.058876	0	0.027422	0	0	0	0	0.128339	0.054778	0	0.171964	0.120443
MSTRG.47794.3	0.735907	1.12435	0.610243	1.777	2.0698	1.41146	1.71902	0.406617	0.235271	0	0.849104	0.563797	0.53894	0.272691	0.09462	0.312375	0.279844	0.267434	0.397698	0.24364	0.249599	0.118535	0.158792	0.123451
MSTRG.47794.2	1.94773	1.9674	1.44924	2.30507	2.01042	2.40102	1.78638	1.00672	1.58478	0.643298	1.08391	1.47925	0.570488	0.311152	0.521435	0.869502	0.879135	0.732811	0.641449	0.392485	0.601235	0.431226	0.100552	0.555212
MSTRG.8807.1	1.28637	2.17069	2.6247	0.326869	0.580377	0.415051	1.0523	2.33609	0.559875	0.517274	1.95901	0.942318	0.039847	0	0.076141	0.114717	0.137186	0.091146	0.070833	0.018565	0.025328	0.103707	0.017937	0.087096
MSTRG.12286.1	1.55917	1.21973	1.58008	1.03201	1.11256	0.47402	0.794219	1.76126	0.279054	0.486986	2.22851	1.48734	0.401465	0.149722	0.453546	0.381143	0.152943	0.311894	0.300638	0.515953	0.521842	0.289319	0.170207	0.378692
MSTRG.31681.7	0	0	0	0.081676	0	0	0.047709	0	2.02967	0	0	0	0	0	0	0	0.080186	0	0	0	0	0	0	0
MSTRG.31681.4	0	0	0.119439	0.068803	0	0	0.560848	0	1.50767	0	0	0	0	0.178452	0	0	0	0	0.076257	0	0.036024	0	0.245849	0
MSTRG.31681.3	0	0.029115	0.003818	0.229176	0.544559	0.149025	0.507235	0.098355	1.53499	0.071338	0.14213	0.254473	0.237119	0	0.110711	0.070075	0.157612	0	0	0	0	0	0.028026	0.314838
MSTRG.31681.1	0.273543	0.29898	0.196034	0.845402	0.604662	0.888313	1.61253	0.401232	0.072432	0.475667	1.0806	1.31299	0.461247	0	0.625107	0.760882	0.831137	0.658131	0.623598	0.565605	0.404758	0.525318	0	0.458585
MSTRG.16295.1	0.579082	0	0	0	0.966889	0	0	0	0	0	0	0.973054	0	0	0	0.11843	0.153487	0	0.186426	0	0	0	0	0.138697
MSTRG.5955.1	1.34646	1.93786	1.91173	1.69114	0.798946	0.848738	1.7944	1.91719	2.22383	1.69975	1.9033	2.39683	0.704744	0.754042	0.314692	0.434119	0.177608	0.344781	0.369771	0.40918	0.39783	0.667918	0.652642	0.363634
MSTRG.59488.1	0.459972	0.478565	0.521654	0.135997	0.060898	0.084657	0.438971	0.703146	0.012972	1.38946	0.848282	0.533336	2.82013	2.78526	1.93445	2.0716	2.89195	4.56049	3.99753	4.62435	3.01139	4.90602	5.82755	5.89877
MSTRG.2774.1	1.20543	1.37443	0.970651	0.685328	1.02276	1.18697	0.801984	1.04935	0.820612	0.87482	1.46741	1.11211	0.153966	0.039271	0.175883	0.115824	0.190291	0.169845	0.289184	0.24225	0.173067	0.401722	0.132547	0.400659
MSTRG.53545.1	3.01594	4.11571	2.86711	9.98856	9.20124	11.8191	5.24789	3.14141	7.84115	5.03905	3.19167	6.10787	0.471568	0.766985	0.682562	0.572616	0.675412	0.576908	0.540565	0.934852	0.311705	0.886567	1.25862	0.679579
MSTRG.53545.2	0.02445	0.145481	0.036036	0.811515	0.314768	0.218081	0.266653	0.149088	1.9494	0.967844	0.102677	0.220319	0.030378	0	0.032849	0.025409	0.012362	0.039882	0	0.043212	0.011998	0.017474	0.099334	0.023172
MSTRG.1884.1	1.54352	0.896522	0.956955	0.559731	0.749061	0.658718	0.80283	1.10775	0.754594	0.901143	0.880213	1.01725	0.164785	0.360109	0.208133	0.132983	0.170926	0.115431	0.342638	0.056036	0.116441	0.341061	0.846325	0.44421
MSTRG.27960.1	2.99618	3.28863	2.47011	2.119	2.94856	1.83258	2.12333	3.38613	3.58853	1.36613	4.92053	6.45482	0	0.509692	0	0	0	0	0	0	0	0	0	0.851869
MSTRG.27960.2	1.49352	1.07442	1.22413	8.14704	10.7632	9.49882	8.36087	1.23644	9.91335	5.03048	1.71681	1.43647	0.53507	0.155567	0.398924	0.692873	0.576462	0.933833	0.84148	0.424721	0.540655	0.736293	0.702102	0.255855
MSTRG.12654.1	4.46466	0	0	0.055715	0	0.226204	0	0	0	1.19173	0	0	0	0	0	1.0418	0	0	0	0	0	0	0	0
MSTRG.29649.1	1.55307	1.4945	1.92962	1.45184	2.12687	2.04889	2.75418	1.79748	1.61136	0.633295	2.13824	1.39701	0.959522	0.301964	0.506593	0.392509	0.558724	0.747281	1.64139	0.783735	0.998873	0.650368	0.483104	1.04703
MSTRG.42682.2	0.098054	0.160107	0.454699	0.123629	0.011975	0.072508	0.143981	0.152247	0.104172	1.56864	0.082073	0.214313	0	0	0	0.00644	0	0	0.027474	0	0	0.004744	0	0.027031
MSTRG.42682.1	0.84353	1.27495	1.33089	1.03702	1.0633	1.27132	1.63411	1.35567	1.25541	0.46529	1.51767	2.12049	0.19199	0.052771	0.086153	0.135346	0.177971	0.110218	0.168456	0.065591	0.119393	0.125437	0.106016	0.169149
MSTRG.46108.1	1.77144	1.71365	1.25062	4.60289	5.35302	3.60299	2.02148	1.66429	2.58286	1.83432	2.17581	2.89321	0.17277	0.126507	0.195521	0.261102	0.128684	0.160279	0.148749	0.226778	0.188039	0.532638	0.40131	0.37865
MSTRG.9140.1	1.06536	1.28825	1.54522	1.29889	1.16676	1.67588	1.06317	1.43449	0.727691	0.865425	1.38608	1.11631	0.421667	0.331574	0.301672	0.338039	0.547201	0.460013	0.375741	0.257673	0.52828	0.345137	0.191833	0.354287
MSTRG.28298.3	0.603191	0.851739	0.807677	0	0.195841	0.323358	0.645557	0.503787	0.152652	0.750958	0.174404	1.14711	0.029184	0.087821	0.019727	0.075248	0	0	0.018768	0.033121	0	0	0	0
MSTRG.28298.2	0.258464	1.28943	0.705665	0	0.287812	0.181099	0	0.663818	0.120909	0	0	0.85814	0	0	0	0	0	0	0.039146	0	0	0	0.403309	0
MSTRG.28298.1	1.76222	2.29783	2.34389	0.423427	0.53144	0.477954	0.681002	1.90704	1.13432	1.96008	1.28924	1.81508	0.045741	0.15479	0	0	0.161622	0.183143	0	0.069858	0.208884	0.210777	0	0.198768
MSTRG.28298.4	0.56384	0.211758	0.096074	0.104416	0.036855	0.319686	1.25798	0.581063	0.098876	0.630629	0.124265	0.496078	0	0	0.030824	0.032014	0	0.00288	0	0	0	0	0.005654	0.020642
MSTRG.27068.1	0	0.320046	5.77955	2.46761	4.55041	3.16449	1.18785	5.85903	4.55377	0.511732	6.7293	5.79131	0	1.71802	0.777902	0.591536	0.517875	0.364226	0.859368	0.698956	0.810146	0.870989	1.57834	1.16502
MSTRG.27068.2	6.54336	4.48813	0	0	0	0	5.86364	0	0	10.2087	0	0	1.39658	0	0	0	0	0	0	0	0	0	0	0
MSTRG.70809.1	0.32748	0.429173	0.49056	0.539669	0.219612	0.154513	0.692942	0.705704	0.215651	0.381882	1.56277	0	0.454668	0.11039	0.208685	0.351047	0.90902	0.324496	0.471519	0	0.414851	1.03127	0.682017	0.416897
MSTRG.27129.1	4.62918	4.04809	4.26136	5.54606	9.3974	7.32681	3.15736	3.67371	3.63329	2.65078	2.82994	3.91738	0.022205	0	0	0.004578	0.007406	0	0.018721	0	0	0	0	0
MSTRG.31458.3	2.19977	2.18898	2.18181	2.02852	4.27255	3.62791	2.10037	2.28516	2.27278	1.09719	2.30011	2.34424	0.718838	0.316585	0.441193	0.728049	0.533932	0.5609	0.660992	0.402038	0.572597	0.561387	0.512895	0.64462
MSTRG.31458.1	0	0	0	1.26374	0	0	0	0	0	0	0	0	0	0	0	0	0	0	0	0	0	0	0	0
MSTRG.57544.1	0.829169	0.621669	0.829426	0.643217	0.383457	0.78958	0.847946	0.588422	0.986012	1.2967	0.987773	0.829243	0.112297	0.077824	0.130855	0.025579	0.087975	0.04445	0.057025	0.062361	0.075483	0.204645	0.2862	0.08586
MSTRG.51630.1	0.618703	0.722257	1.20024	1.56108	1.3679	1.14374	1.46197	1.15138	0.205426	1.49899	0.965347	1.38204	8.39156	17.4072	12.641	13.5603	10.8365	12.0999	8.92832	7.46688	8.6463	5.16422	8.18857	4.26176
MSTRG.7251.2	1.19515	1.74139	1.49757	0.122436	0.810465	0.332969	0.321034	1.34732	0.182945	0.725074	1.54886	0.715599	0.309943	0.103448	0.260061	0.156512	0.40424	0.94253	0.157367	0.173564	0.380083	0	0.470602	0.499508
MSTRG.7251.1	3.23841	4.17204	4.78174	2.74777	1.7048	2.1921	4.80506	4.41532	3.86658	7.65003	6.83946	7.31964	0.905838	0.998161	1.09292	0.88345	1.52495	1.74747	1.58089	1.80989	1.06052	1.27299	2.30904	1.78599
MSTRG.30473.1	0.474074	0.341228	0.250079	1.71377	1.70178	2.77263	1.30862	0.402056	0.537365	0.854031	0.457181	0.945437	0.106554	0.115771	0.102116	0.194727	0.070656	0.114473	0.113389	0.135193	0.119797	0.101419	0.08124	0.151989
MSTRG.16296.1	0.801491	1.04556	0.54733	0.657164	0.108269	0.123797	0.983419	1.27661	1.72945	2.41059	1.47481	2.26995	0	0.672422	0	0.244036	0.350634	0	0.524645	0.347105	0.143688	0.167188	0.829167	0
MSTRG.13498.1	0.304084	0.065278	0	1.0683	1.12541	0.99412	0.764524	0.393337	2.76242	0	0.032161	0.269309	0	0.166432	0.103933	0.147489	0.050991	0.054223	0.05161	0	0.050572	0	0.24283	0
MSTRG.62254.1	0.972848	1.10874	0.823001	1.42615	1.03859	1.38488	0.961127	0.922281	0.973605	2.15696	2.1641	0.952195	0.14348	0.086474	0.117452	0.372684	0.03974	0.389346	0.047462	0.249686	0.083558	0.041888	0.311635	0.231177
MSTRG.53346.1	0.637824	0.346714	0.181473	0.522491	0.839213	1.28037	0.749448	0.559005	0.655964	0.070554	0.363216	0.567968	0.088	0	0	0.056409	0.020531	0.020945	0.033113	0.023651	0.038987	0.030367	0	0.057003
MSTRG.38603.2	0.169597	0.029081	1.09443	0.583965	1.01184	0.820431	0.68097	0.31853	0.296247	1.86004	0.397193	1.69309	0	0	0.106408	0.093993	0	0.056472	0.213295	0	0.081517	0	0.155602	0
MSTRG.38603.3	0.07205	0.084636	0	0.467699	0.135229	0.427732	0.730872	0	0.212044	0.566446	0.469123	0.61816	0	0.046026	0.022192	0.000594	0.161365	0.005603	0.146676	0.151224	0.038654	0	0	0.128591
MSTRG.38603.1	0.408872	0.556817	0.692134	0.704123	0.641302	0.521316	0.77569	0.548877	1.34233	0.306648	0.652692	0.552878	0.289491	0.405625	0.043513	0.20772	0.235108	0.332792	0.064269	0.098807	0.215776	0.107572	0.318266	0.26099
MSTRG.38603.6	1.5946	1.51659	0	0.219637	0.135832	0.432813	0.801831	1.50384	1.43788	0.232897	0.963766	0.342118	0.142455	0.010036	0.181761	0.001525	0.009585	0.0023	0.270225	0.128711	0.038749	0.152797	0.001905	0
MSTRG.55535.1	0.534128	0.145804	0.500419	0	0	0	0.16903	1.01447	0.024184	0.231162	0.704623	0.211267	0	0	0	0	0	0	0	0	0	0	0	0
MSTRG.59800.1	1.73468	1.99599	2.10917	0.756756	0.803084	0.891526	1.86296	1.56612	1.71679	0.765975	1.59885	1.61252	0.297581	0.13461	0.218671	0.093641	0.140489	0.332572	0.302007	0.110366	0.39602	0.271616	0.141142	0.465857
MSTRG.31303.1	9.92749	8.55764	8.27696	0.461357	1.67206	0.856719	0.36088	2.63522	0.141248	0.395971	2.5893	0.924861	0	0	0	0	0	0	0.016092	0	0	0	0	0
MSTRG.63526.1	0.261527	0.220067	0.55948	0.755486	0.409444	0.227086	0.270148	0.466072	0.638488	0.685205	0.808955	1.28077	1.43847	2.26074	1.81658	1.66771	1.55195	1.78184	1.65651	0.681977	0.803182	0.808282	0.64887	1.07322
MSTRG.52775.2	2.2916	1.82484	2.58297	0.769786	0.924857	0.788032	0.770339	2.90218	0.285368	0.986868	1.4121	1.12695	0.140919	0.097942	0.099042	0.112292	0.07865	0.103429	0.054421	0.104958	0.128532	0.081835	0.087705	0.128164
MSTRG.48953.1	1.12538	2.04745	1.36704	0.476959	0.357949	0.295435	0.693852	1.68627	0.439796	1.08048	1.50211	2.26543	0.521343	0.249266	0.18404	0.527166	0.615571	0.178076	0.673355	0.369956	0.534153	0.757048	0.892186	0.70741
MSTRG.48953.2	0.663773	0.641665	0.705111	0.468486	0.549515	0.341772	0.73107	0.452786	0.169355	1.43046	1.48305	0.354806	0.053712	0.109854	0.340676	0.158044	0.189863	0.488634	0.262101	0.352503	0.451794	0.37895	0.096567	0.34473
MSTRG.31562.1	1.04773	0.848173	0.787001	1.20352	1.21001	1.08353	1.38935	1.34208	1.05996	0.597744	1.03121	1.20775	0.507983	0.107867	0.301408	0.651428	0.715495	0.602132	0.35701	0.411346	0.494225	0.366936	0.281964	0.617582
MSTRG.54989.1	1.5243	0.449165	0.715628	0.458734	0.904771	0.644623	0.727398	0.679008	0.812245	1.50504	1.3762	0.504227	0.096564	0.051645	0.081428	0.161008	0.232743	0.111215	0.181943	0.107864	0.172813	0.156863	0.392022	0.296075
MSTRG.54989.2	0	0.377837	0.484833	0.236439	0	0	0.110475	0.953724	0	0	0	0.483723	0	0.282838	0	0.031094	0	0	0	0.043892	0.107073	0.255355	0.133822	0
MSTRG.14964.1	0.280748	0.35659	0.245624	0.045692	0.078675	0.094064	0.136042	0.738863	0.030277	1.20821	0.635897	0.861497	0.153572	0.081159	0	0.016313	0	0.023966	0.068662	0.054479	0.155625	0.057112	0.2849	0.092047
MSTRG.53519.1	1.24871	0.419566	0.697613	0.245162	0.049215	0.364901	0.343744	0.525143	0.029835	0.181133	0.876599	1.44532	0.138649	0	0.250636	0.319536	0.220859	0.092814	0.108868	0.095697	0.097684	0.280848	0.139368	0.144644
MSTRG.38164.1	8.9138	10.6288	11.8769	1.63447	1.26162	1.10394	5.01473	7.59821	1.28264	8.57501	10.6232	8.4921	4.51175	4.47787	3.39905	6.73401	8.32505	6.8302	6.00856	4.9347	3.0269	3.80447	4.47154	4.84952
MSTRG.31530.1	2.78465	3.85198	3.44308	7.9148	7.27028	6.71602	3.95746	3.3473	3.77944	2.32837	3.37597	5.10947	1.80767	1.28579	1.39773	0.878122	0.786337	1.14417	1.13268	0.98279	1.32658	1.20694	1.6365	1.01219
MSTRG.31530.2	4.07504	3.20834	3.69867	1.61598	1.41863	1.68045	2.34813	2.96258	1.42561	2.64624	3.52495	3.65336	1.05225	1.04781	1.09268	0.99465	0.622583	0.64935	0.832279	0.980859	0.739557	1.44511	0.957752	1.23455
MSTRG.56241.1	1.15517	2.68467	3.0456	1.32105	1.69147	1.77292	1.40257	2.79439	1.02577	0.497868	1.72109	2.20283	0.547764	0.156954	0.497036	0.500966	0.564511	0.503022	0.594213	0.399773	0.269399	0.599677	0.300223	0.539831
MSTRG.50420.2	0.7511	0	0	0	0	0.221401	0.192062	0.687835	0.177351	0.215461	1.11921	1.5543	0	0	0.37344	0.532367	0.404314	0.339399	0.58373	0.372637	0.467231	0.385712	0	0.157265
MSTRG.50420.1	0.548739	1.18983	1.07296	1.68192	1.03709	1.04632	1.09449	0.633104	0.753675	0.200796	1.71982	0.915795	0.800499	0.756877	0.497781	0.504198	0.500172	0.811692	0.473705	0.637702	0.265355	0.849429	1.24471	1.31682
MSTRG.37997.1	2.42811	1.99628	2.32161	3.59	4.29434	4.04836	3.44344	2.68427	2.80478	1.66596	2.7742	3.26141	1.39707	0.851465	1.12564	1.44545	1.02055	1.30685	1.46875	1.13228	0.922994	1.1013	0.977929	1.46762
MSTRG.41666.1	1.41765	2.49492	2.81446	1.25381	1.59831	1.00128	2.27894	2.89956	1.32662	4.26822	3.4383	3.40769	0.627341	0.777289	0.52661	0.455695	0.458206	0.746278	0.756199	0.794418	0.687699	0.699003	1.06096	0.90377
MSTRG.8190.1	2.81046	2.96429	2.50082	5.68215	3.31265	4.28971	4.13096	3.97484	3.20674	2.10343	3.52409	3.94925	0.734189	0.479233	0.996177	0.953751	0.944752	1.43196	0.827907	0.639917	0.513056	0.72009	0.915012	0.881449
MSTRG.593.2	0.268078	0.219039	0.143783	0.189563	0.086998	0.32962	0.538948	0.298217	0.343251	0.001819	0.22426	0.40523	0.025097	0.072224	0.036729	0.055703	0.099714	0.050276	0.054179	0.090741	0.030094	0.099532	0.01485	0.221248
MSTRG.27231.1	0.322202	0.303813	0.430885	0.841176	0.926758	0.692978	0.435402	0.421714	1.14813	0.709846	0.459791	0.492711	0.113254	0.160816	0.133712	0.15097	0.076931	0.111167	0.077232	0.079843	0.049117	0.108886	0.18615	0.250187
MSTRG.27231.2	0.731632	0.621784	0.643132	0.806789	0.816675	0.779882	0.677664	0.913935	1.50455	0.561269	1.39691	0.584829	0.51568	0.170602	0.34222	0.255643	0.305095	0.285583	0.402553	0.38269	0.20992	0.623785	0.374227	0.62501
MSTRG.17886.2	1.03286	1.44814	1.53533	0.177694	0.299315	0.090752	0.627132	1.72043	0.116703	0.616533	1.07681	0.626307	0.061465	0	0.035373	0.070222	0.062764	0.159981	0.079121	0.006295	0.054861	0.023785	0	0.081784
MSTRG.17886.1	1.03681	1.50769	1.7751	0.713983	1.10393	0.542076	1.15948	1.58342	0.804419	0.798238	1.80965	2.0037	0.16036	0.045447	0.16704	0.123017	0.092805	0.128422	0.238787	0.189866	0.305955	0.218366	0.310757	0.154013
MSTRG.13464.2	0.466782	0.893714	0.677045	2.08308	0.646089	0.383671	0.613289	1.21103	1.66131	1.36588	0.909255	2.74079	0.344123	0.226781	0.183394	0.216964	0	0.152142	0.7388	0.500524	0.584038	0.77121	0	0.763297
MSTRG.13464.1	0.710695	0.931921	0.725769	1.14662	0.795253	1.67227	2.49839	1.52326	1.60175	0.505092	0.539032	2.2366	1.06996	0.743383	1.42807	0.274839	0.495525	0.42583	0.839596	1.03978	0.587288	0.868943	1.01316	1.06
MSTRG.36323.1	0.992238	1.25157	1.1462	1.0613	1.189	0.913135	0.839672	0.934225	0.564852	1.66869	1.57201	1.43072	0.211352	0.245871	0.191649	0.192599	0.293756	0.119181	0.144764	0.178953	0.196727	0.373584	0.307064	0.090655
MSTRG.21173.1	0.688343	0.900528	1.31638	0.303898	0.276567	0.263087	0.420117	1.27111	0.542356	1.0854	0.943623	0.562844	0.02751	0	0.104208	0.158906	0	0	0	0	0.036473	0.04068	0	0
MSTRG.20675.1	3.86435	0.635961	3.77975	5.54744	5.8949	4.57671	0.235069	4.24161	7.95486	2.08884	6.4951	7.2816	1.46717	0	0	1.93797	0	0	1.91639	0	0	1.76856	1.23051	0.089161
MSTRG.20675.2	0.051464	0.162719	0.081733	0.147264	0.199346	0.180628	0.3031	0.285414	0.132338	0.028383	0.283007	0.270101	0.038697	0	0.06517	0	1.15482	0.06901	0.114447	0.101234	0.106229	0.065156	0	0.044917
MSTRG.20675.3	0.053294	2.78839	0.2115	0.289652	0.296829	0.427858	3.97685	0.080078	0.682831	2.88007	0.182233	0.63078	0.058026	1.32675	1.31689	0.05205	0	1.74772	0.017667	1.15417	1.03621	0.0592	0.493391	1.65828
MSTRG.12592.1	1.10977	1.09072	1.96268	1.81633	1.93871	1.98663	1.34437	1.92875	1.46032	0.091752	1.05406	0.93826	0.207007	0.107349	0.138672	0.42434	0.252746	0.223009	0	0.39054	0.31335	0.101731	0.11705	0.465312
MSTRG.29994.1	1.2237	0.75277	0.823003	1.33086	2.6274	2.42957	1.07005	0.611005	0.278598	0.83509	0.814905	0.778003	0.154072	0.097088	0.082114	0.234968	0.354133	0.208153	0.122437	0.143867	0.185985	0.203255	0.292377	0.343576
MSTRG.58716.1	1.07062	0.431401	0.556045	0.417359	0.357514	0.361911	0.635157	0.350496	0.327517	0.775268	0.704962	1.0676	0.404062	0.653001	0.319898	0.249757	0.300829	0.330673	0.258538	0.138918	0.123879	0.2598	0.291242	0.233471
MSTRG.38436.1	6.06559	3.87888	4.97452	3.17171	2.52269	4.13403	3.65355	4.56912	1.95409	1.56953	3.55159	3.64382	0.658122	0.505702	0.329689	0	0.128183	0.355693	1.38772	0	0.756162	0.597919	0	0
MSTRG.3978.3	0.120877	0.433247	0.191166	0.784482	0.682999	0.395421	0.574986	0.173104	0.858448	0.329573	0.56845	0.973051	0	0	0	0	0	0	0	0	0.066125	0.015927	0	0
MSTRG.55791.1	2.71518	0	0	0.088947	0	0	0	3.7722	0.174722	0.200532	2.21916	0.400208	0.516131	0.240608	0	0	0	0	0.587097	0.892059	0.373451	0.897243	0.410886	0.334163
MSTRG.986.1	1.47801	1.83946	1.33875	1.84294	1.06117	0.81324	1.352	1.10628	0.516124	0.83738	1.25559	1.053	0.026768	0	0.161104	0.236385	0.202224	0.502838	0.152028	0.202856	0.116611	0.250659	0.187209	0.266392
MSTRG.55998.1	0.652581	0.807712	1.13566	0.097808	0.466779	1.12382	0.422087	0.486746	0	0.507361	1.58987	1.27097	0.318943	0.759043	0.446599	0.398981	0.42253	0.668668	0.189005	0.257093	0.494008	0.347985	0.563219	0.471631
MSTRG.15910.1	0.066513	0.117571	0.193842	0.96655	0.926836	1.11407	0.811367	0.330014	1.17096	0.10552	0.644826	0.208934	0.007691	0.021384	0.004952	0.021168	0.033265	0.037493	0.003716	0.012349	0.006774	0.002464	0.02647	0.005349
MSTRG.16047.1	0.489118	0.38334	0.753205	0.161043	0.5813	0.54513	0.569229	0.655552	0.189479	0.360106	0.295196	0.682103	0.264981	0.085838	0	0.076159	0.091522	0	0	0.074834	0.054345	0.19405	0	0.236623
MSTRG.16808.1	0.563636	0.620195	0.808943	1.13619	0.767094	0.903002	1.06983	0.981345	0.883337	1.56502	1.48965	1.16399	1.02965	0.484527	1.25283	1.54717	1.553	1.44271	0.962025	0.540871	0.483445	0.610152	1.01937	0.67087
MSTRG.30477.1	0.290026	0	0.174345	0	0	0.069885	0.465543	0	0.843727	0	0	0	0.052304	0.144289	0	0.137965	0	0.033814	0.053578	0.063366	0.037103	0.05384	0.270575	0.186504
MSTRG.33424.1	1.81481	2.16151	1.45636	4.92151	2.86902	3.33014	2.10998	2.77035	1.18025	2.17818	2.21791	2.64479	0.037004	0	0.054857	0.156285	0.229601	0.152035	0.050417	0.109204	0.254646	0.165869	0.072511	0.115339
MSTRG.25236.1	0.900859	0.291458	0.598051	0.425088	1.11135	0.566104	1.1493	1.75311	1.33392	1.30955	1.57359	1.01785	0.265691	0.088474	0.175865	0.106133	0.125224	0.050882	0.087844	0	0.036098	0.062038	0.034544	0.061481
MSTRG.49069.1	0.09335	0	0.277649	0.290187	0.312362	0.35018	0.629627	0.503643	1.25566	0.131112	0.642131	0.733328	0.024248	0	0	0	0.056451	0	0	0	0	0.109679	0	0.034067
MSTRG.18381.2	0	0.193388	0.123956	0.456175	0.919432	0.926422	0.263261	0.423842	0.352083	0	0	0	0	0	0	0	0	0	0.210774	0.113652	0.176532	0.156972	0	0
MSTRG.18381.1	0.205317	0.167342	3.54461	0.676421	0.92701	0.713849	0.449506	0.263608	0.757911	0.174306	0.547367	0.191499	0.483568	1.47857	0.505452	0.254198	0.207243	0	0.377406	0.480831	0.137782	0.129843	0.31695	0.341058
MSTRG.51028.1	2.3274	1.78987	2.04609	1.54293	1.50284	1.5802	2.47118	2.27471	2.39065	0.9644	1.93959	2.73089	0.443721	0.26234	0.532195	0.445738	0.309556	0.560553	0.435446	0.451391	0.391577	0.645908	0.469873	0.662487
MSTRG.49329.2	0	0	0	0	0	0	0.874517	0	0.302097	0	0	0	0	0	0	0	0	0	0	0	0	0	0	0
MSTRG.47653.3	0	0	0	0.668319	0.276439	0.3616	0.127841	0	0.200665	0.006741	0	0.144842	0	0	0	0	0	0	0	0	0	0	0	0
MSTRG.69843.1	0.206307	0.617186	0.087355	0.710404	0.615702	0.107816	1.20114	0.383509	0.170531	0.121056	0.629291	0.513625	0.045119	0	0	0.185564	0	0.482847	0.215057	0.326	0.168808	0.248241	0	0.547377
MSTRG.5124.2	0.548811	0.649242	0	0.02504	0.230067	0.156981	0.295455	0.574785	0	0.137445	0.673241	0.75629	0.278575	0.243262	0.28158	0.414828	0.167381	0.106827	0.265675	0.322311	0.349936	0.224988	0.146207	0.36763
MSTRG.182.2	1.02589	1.3289	1.74742	0.871601	0.495416	0.66187	1.25791	1.26483	0.452738	0.344546	1.32856	1.13277	0.443217	0.088749	0.321075	0.420423	0.500089	0.484438	0.556652	0.483461	0.446554	0.524303	0.332098	0.680321
MSTRG.6394.1	2.80686	3.43175	3.64794	4.45465	2.7711	3.36654	3.07554	3.02487	3.1181	3.13763	2.71677	3.11262	0.378315	0.383398	0.568638	0.692831	0.824357	0.651525	0.803866	0.494619	0.373917	0.827747	0.968695	0.807489
MSTRG.6394.2	0.616493	0.33485	0.181046	0.167588	0.466802	0.45549	0.165199	0.350524	0.10413	0.364763	0.691301	1.4237	0.05461	0.061056	0.072514	0	0	0	0	0.11441	0	0	0.233718	0.079958
MSTRG.20017.2	1.30526	0.569522	0	0	0	0	0.713039	0	0	0	1.31835	0.983998	0.541655	0	0	0.376997	0	0.394686	0	0	0	0.458267	1.23819	0.901455
MSTRG.20017.3	0	0	0	0	0	0	0	0	1.73939	0	0	0	0	0	0	0	0	0	0	0	0	0	0	0
MSTRG.20017.1	0.443763	0.865783	1.28364	3.10841	3.39633	2.88494	1.67937	2.02355	1.13629	1.83057	1.007	1.04171	0.697028	0.734153	0.535925	0.789728	1.65038	0.535915	1.05204	1.25382	0.846935	0.669269	0.178773	0.645566
MSTRG.31019.1	1.49762	1.83746	1.70707	0.769001	0.40748	0.239214	0.885766	1.21306	0.276374	0.444966	1.40971	1.06475	0.401869	0.12168	0.413153	0.334584	0.235015	0.72814	0.267834	0.419957	0.376059	0.490435	0	0.398275
MSTRG.26569.2	1.55945	2.75216	0	1.92762	1.06021	1.06673	0.924008	1.83592	0.923051	3.16454	1.48561	1.53356	0	0	0	0	0	0	0	0	0	0	0	0
MSTRG.26569.3	0.38694	0.204134	0.469505	2.38428	1.29707	1.68571	1.06432	0.758702	0.19909	1.59463	1.98786	0.483613	0	0	0	0	0	0	0	0	0	0	0	0
MSTRG.31989.1	0.845524	0.580512	0.947689	0.369615	0.382792	0.333226	0.319807	0.947771	0.298518	0.411253	1.56689	0.699504	0.06484	0.097245	0.042252	0.051276	0.062856	0.111969	0.029328	0	0.061014	0.115888	0.037045	0.122399
MSTRG.16230.1	0.268689	0.279769	0.52706	1.4337	1.44741	1.89446	1.02702	0.402871	0.744452	0.120233	1.14508	0.736769	0.056772	0.047325	0.189616	0.194176	0.361307	0.381425	0.179887	0.056584	0.200816	0.275516	0.135381	0.2217
MSTRG.4288.1	0.893344	1.08022	1.4834	0.84763	0.894555	1.1854	1.25496	0.898629	0.583395	0.675445	1.07802	0.72284	0.188763	0.070252	0.258949	0.188204	0.1925	0.380865	0.104207	0.155998	0.161441	0.069313	0.116587	0.255295
MSTRG.8020.1	1.91436	3.29052	1.9884	1.71139	1.4513	1.88231	1.62259	1.55746	1.77619	1.22081	0.865489	0.670271	0.094693	0.037624	0.051938	0.043564	0.033689	0.055363	0.154176	0.034427	0	0.096302	0.040373	0.083518
MSTRG.18376.2	3.51034	0.125727	4.3915	0	1.28315	0.990567	1.17299	0.051439	2.03708	0	4.08303	2.06669	3.48715	1.17732	0.357344	0.374017	5.71016	0.124942	3.2135	2.16229	2.07184	1.51479	0.779572	1.91545
MSTRG.71497.2	0.049862	0.44804	0	0.640936	0.511361	0.247277	0.774481	0	1.42381	0	0.243968	0.243971	0	0	0	0	0	0	0	0	0	0	0	0
MSTRG.9483.12	0.269718	0.226394	0.021178	3.44893	1.68172	1.81328	4.3086	0.272771	5.72503	0.198422	0.995606	2.73192	0	0	0	0	0	0	0	0	0	0	0	0
MSTRG.60646.1	2.05866	2.10375	2.04197	1.85764	1.88805	1.50043	2.05746	2.50098	2.33163	1.64579	2.38101	2.28386	0.391119	0.30106	0.539694	0.407705	0.348696	0.401483	0.476933	0.482542	0.351134	0.350836	0.340478	0.327105
MSTRG.9483.10	0.079295	0.120476	0.081862	4.36231	4.6949	9.08091	3.24002	0.860434	10.6672	1.26743	0.670039	2.6195	0	0	0	0	0	0	0	0	0	0	0	0
MSTRG.47966.1	9.27628	8.91034	8.83323	3.79424	4.93568	3.53013	7.03808	7.54799	4.42574	3.51717	7.34469	6.686	0.997524	0.451048	0.874021	0.720909	0.689376	0.813369	1.34199	0.932718	1.17639	1.20303	0.583145	0.946917
MSTRG.2523.4	0	0.098006	0.236389	0	0	0.17046	0.193369	0.049357	0.53803	0.085463	0.3238	0.119047	0.034451	0	0.09069	0.038152	0	0	0	0	0	0.015177	0	0.045689
MSTRG.70117.1	3.3613	2.89887	1.95632	3.08155	2.24909	1.95013	1.39404	3.10473	0.363968	0	2.04137	0.62582	0.322007	0	0.212929	0.971635	0.162976	0.407318	0.7904	0.939282	1.26669	1.361	0	1.11471
MSTRG.13950.1	1.38661	1.21133	1.1569	0.450009	0.70963	0.48032	0.956718	0.978259	1.28456	1.18393	1.54811	0.652612	0.409041	0.513927	0.29343	0.086129	0.251043	0.231191	0.225875	0.393019	0.513117	0.793263	0.714892	0.260168
MSTRG.23552.13	0.370859	0.129333	0.605433	0.52156	0.712988	0.659871	0.643211	0.25771	0.261156	0.657564	0.085096	1.2818	0	0	0.109223	0.06132	0	0	0	0	0.218761	0	0.067015	0
MSTRG.23552.12	0.76952	0.503271	0.445805	1.70238	1.53609	2.11455	1.1235	1.04957	1.23823	2.49841	0.869557	3.09796	1.01174	2.92041	0.956208	0.676714	1.43175	0.498372	1.49552	0.914878	1.93768	1.49225	0.453013	3.41291
MSTRG.23552.10	0.92458	2.29684	1.18281	1.9178	1.50409	0.252877	0.500971	1.26176	1.41362	3.49165	0.590657	0.585464	0	0	0.198714	0.570788	0.536079	0.260148	1.83322	0	0	0.459989	5.95465	0.08645
MSTRG.9342.1	0.967887	1.65753	1.28452	6.56359	7.29141	6.72806	4.50214	1.52819	4.85312	1.59645	1.42531	2.49545	0.21146	0.115727	0.114963	0.437274	0.32871	0.478232	0.062747	0.194955	0.112872	0.267501	0.289652	0.219913
MSTRG.30407.1	3.11936	3.68031	4.47236	1.10837	1.45602	0.815725	1.87969	3.95953	1.04682	1.95263	3.98771	2.03462	0.483982	0.425957	0.570168	0.668717	0.675934	0.784728	0.471002	0.374114	0.51719	0.566798	0.467133	0.495829
MSTRG.47366.1	0.875107	1.20597	0.718193	3.46298	4.13281	3.73245	2.49727	1.46778	2.14754	0.373155	0.88484	2.21462	0.037885	0	0.087958	0.064714	0.066029	0.074896	0.116985	0.056882	0.031079	0.13578	0	0.288061
MSTRG.55513.1	1.33306	0.976748	0.714648	0.085084	0.687917	0.529159	0.85294	0.334394	0.524279	3.31024	0.309596	0.99017	0.133442	0.289229	0.039228	0.150478	0.017266	0.034055	0.041527	0.143051	0.033941	0.257996	0.76978	0.209317
MSTRG.59118.1	0.510348	0.451402	0.523686	0.548519	0.336386	0.527093	0.501839	0.769525	0.566378	0.421238	1.48775	0.557418	0	0	0	0	0	0	0	0	0	0	0	0
MSTRG.49685.2	0	0.052127	0	0.389868	0.924112	0.592389	0.228686	0.071168	0.673668	0	0.048258	0	0.063768	0	0	0.070941	0.089016	0	0	0	0	0.086197	0	0
MSTRG.49685.3	0	0.018975	0	0.24497	0.697793	0.174336	0.115394	0.025995	0.903379	0	0	0	0	0	0	0.042323	0.054225	0.053455	0	0	0	0	0	0
MSTRG.44070.1	0.557319	0.722098	0.820875	0.608681	0.781689	0.566991	0.596905	0.834725	0.417121	1.12758	1.22619	1.00583	0.307536	0.353724	0.301245	0.258052	0.365731	0.259746	0.371038	0.198371	0.258256	0.36761	0.686906	0.305946
MSTRG.44070.2	1.03021	0.848248	0.640834	1.42656	1.10535	1.32183	0.983088	1.00882	1.1267	0.832976	0.868019	0.995235	0.733438	0.460331	0.32763	0.345681	0.141615	0.469134	0.459895	0.574565	0.374969	0.344928	0.204633	0.626455
MSTRG.3750.1	1.24814	0.583495	0.920541	2.02954	1.99617	1.79856	2.06666	1.36719	2.18525	1.50948	1.83232	1.76989	0.278674	0.055237	0.201859	0.276905	0.22926	0.558272	0.312172	0.094427	0.39078	0.646356	0.283517	0.637314
MSTRG.12645.1	1.66901	2.04677	1.9263	1.78052	1.50324	1.00746	1.68639	1.55431	1.64726	0.589775	2.34331	0.884661	0.332072	0	0.417808	0.465002	0.774548	1.0574	0.52658	0.194554	0.725081	0.895111	0.339138	0.943173
MSTRG.19254.1	0.736169	0.760405	1.38212	0.739086	0.61477	0.275611	0.841862	1.244	1.75041	1.29712	1.04131	1.312	0.31622	0.385551	0.175439	0.360526	0.225736	0.346268	0.274633	0.211831	0.226258	0.171738	0.245939	0.314464
MSTRG.46919.1	1.25558	2.00877	1.1831	0.784307	0.438616	0.765838	0.884797	1.14605	0.908626	0.818974	1.09976	1.25675	0.210528	0.138427	0.133403	0.263979	0.115903	0.151526	0.13849	0.105508	0.20756	0.141514	0.056814	0.266728
MSTRG.43288.1	5.25821	6.3492	4.53314	10.6746	12.7653	10.1717	11.1787	6.75031	11.884	7.62898	6.92314	9.75545	3.26651	2.11456	1.8754	2.14066	1.81091	1.83288	2.79669	2.28754	1.9996	2.9132	2.25749	2.26719
MSTRG.15677.1	0.922584	0.726663	0.652561	0.114002	0.358344	0.129056	0.050663	0.094177	0.122854	0.087297	0.161121	0.521803	6.49817	3.20829	8.16879	0.192983	0.339926	0.417788	0.882063	0.419768	0.112389	3.05032	1.00047	1.86471
MSTRG.35328.1	1.17587	1.05546	1.31666	1.34999	0.54838	1.15668	1.8277	1.47497	1.14313	0.774637	2.06799	1.62265	0.363426	0.164607	0.144588	0.496213	0.397174	0.263229	0.0531	0.358828	0.207949	0.573656	0.19574	0.373234
MSTRG.14817.2	0.603522	1.12439	0.624792	1.17726	0.372871	0.609714	0.6116	0.964415	0.207659	0.768305	1.72819	1.02521	0.03762	0	0	0	0	0.09898	0.035218	0.052467	0.134651	0.016306	0	0.148842
MSTRG.50171.1	0.55794	0.779298	0.974881	2.8831	2.62367	2.79796	3.10611	1.60728	3.63246	0.673627	2.23468	2.27128	0.60217	0.185361	0.462578	0.898862	0.67092	0.578957	0.396857	0.48009	0.468516	0.323433	0.297558	0.50569
MSTRG.50171.2	0.144427	0.057296	0	0.794568	0.965033	0.145558	0.180546	0.184832	0.238672	0.129965	0.132646	0.413052	0.05506	0.062166	0.142605	0.035541	0.107567	0.092233	0.283107	0	0.204796	0.090038	0	0.039638
MSTRG.50171.3	0.40219	0.001941	0	1.86074	2.49345	2.74933	0.136682	0.123939	0.620431	0.002143	0.124558	0.047233	0.030102	0	0.031223	0.014009	0.062708	0	0	0.06537	0.012507	0.049856	0	0.026724
MSTRG.50171.4	0.545305	0.650116	0.792441	2.30386	1.77421	2.49083	1.75186	0.519794	3.68107	0.435941	0.097877	0.17849	0.097149	0.043182	0.078004	0.025827	0.053	0.062507	0.036809	0.113093	0.017694	0.154077	0.101641	0
MSTRG.50171.5	1.43741	1.15412	1.18929	8.76876	8.34378	9.34258	4.73667	1.85147	7.9572	0.940209	2.39454	2.79381	0.725397	0.43591	0.562913	0.664424	0.812474	0.563531	0.46331	0.626243	0.40871	0.439276	0.152809	0.485008
MSTRG.50171.6	0.002638	0.029166	0	0.705448	0.585789	1.12882	0.287645	0.00475	0.679145	0.002671	0	0.002244	0.002152	0	0.002959	0	0	0	0	0.005273	0	0.002003	0	0
MSTRG.33416.6	0.737011	1.65213	0.86914	0.810367	0.528928	0.735454	0.938241	1.32987	0.257334	0.40481	0.726763	0.372536	0.109376	0.201627	0.28591	0.002079	0.252186	0.01136	0.122435	0.046712	0.162163	0	0.025158	0.182305
MSTRG.28291.1	0.67634	0.559096	0.757769	0.1823	0.538381	0.391138	0.702405	1.12872	0.613105	1.75339	0.332869	0.675315	0.316074	0.06032	0.243429	0.334928	0.109534	0.270381	0.122927	0.208245	0.231099	0.344262	0.155308	0.293614
MSTRG.49351.1	60.8723	75.5181	65.9136	167.492	193.586	164.355	91.9116	51.2607	87.0045	23.6221	38.0191	52.4193	1.20215	0.314856	0.296004	1.11104	2.44247	0.259615	0.291919	0.420338	0.221991	0.064232	0.108329	0.477167
MSTRG.19432.1	1.05335	1.15956	1.12692	1.45648	2.01621	1.93763	2.10884	1.39929	2.72495	0.413582	1.07654	1.08913	0.169062	0.108137	0.099317	0.082557	0.103075	0.029824	0.032835	0.078095	0.161388	0.030718	0.031699	0.096763
MSTRG.66898.1	0.650365	1.25744	0.835998	0.308279	0.798565	0.629559	0.278501	1.0194	0.294418	1.32401	0.954894	1.1221	0.18814	0.023867	0.236679	0.196432	0.135334	0.262017	0.206469	0.239213	0.17491	0.170422	0.376639	0.101796
MSTRG.3651.2	0.724692	0.905807	1.11346	0.465021	0.088751	0.014338	0.205292	0.915641	0.168709	0.921396	0.288328	1.11699	0	0.063691	0.296457	0.008313	0	0.005823	0.160277	0.307948	0.267072	0.291306	0.380669	0.154893
MSTRG.3651.1	1.78366	1.76261	1.43786	0	0.107944	0.644944	0.663861	0.867752	0.125734	3.45016	1.71302	1.35345	0.297596	0.301111	0	0.316123	0.062876	0.557188	0.668833	0.441634	0.623823	0.456931	0.756976	0.866368
MSTRG.53595.1	0.573752	0.764788	0.723219	0.392668	0.429735	0.469847	0.811364	0.796079	0.388629	0.655707	0.773335	0.750862	0.066013	0.063497	0.094848	0.059279	0.102892	0.101681	0.110548	0.066679	0.089683	0.04851	0.043873	0.065563
MSTRG.52849.4	1.23276	0.815771	0.52941	1.78813	3.34968	1.91484	0.631792	0.570708	0.600959	0	1.03153	1.02424	0.020593	0	0	0	0	0	0	0	0	0	0	0
MSTRG.46724.1	1.31308	0.99385	0.61714	1.25446	0.619235	1.2392	1.19549	1.10544	0.455197	0.776347	0.517299	1.39158	1.88759	1.47648	1.10045	2.51801	1.45802	2.39307	1.72443	0.935044	1.2818	0.923642	0.454432	0.884139
MSTRG.16169.4	0	0.667216	0.303234	0	0.601574	0.224571	0.691335	0.185671	0.686745	0.548048	0.37715	0	0.101319	0.162429	0	0	0	0	0	0	0	0	0	0
MSTRG.16169.3	1.15494	0.422419	1.30316	1.77609	1.45603	0.820743	1.60481	0.700535	2.8777	2.5045	1.23772	1.28732	0.828083	0.533937	0.318053	0.32912	0.169508	0.172225	0.242264	0.198249	0	0.206225	0.527196	0.127978
MSTRG.16169.2	0.105171	0.186213	0.268818	0.98213	1.16869	1.6363	0.385471	0.495091	1.14895	0.578414	0.208026	0.288482	0.131231	0.150327	0.114597	0.086202	0.118869	0.060909	0.162006	0.049981	0	0.129923	0.371416	0
MSTRG.8336.1	0.943378	1.37157	1.28769	0.511685	0.347814	0.424021	1.37275	1.89727	0.5101	1.54903	1.80789	1.7777	0.666782	0.746344	0.570732	0.951948	1.34753	1.40769	0.52153	0.799363	0.500262	0.407841	0.477977	0.46214
MSTRG.45386.4	0.17917	0.562865	0.302054	0.361502	0.363592	0.471495	0.501884	0.254555	0.216351	0.494168	0.192296	0.49362	0.185713	0.013397	0.042381	0.11428	0	0.008776	0.108839	0.073605	0.007894	0.032925	0.074504	0.029627
MSTRG.62872.1	0.850437	0.78956	1.43033	0.826906	1.39387	1.25893	0.642958	0.834157	0.876664	0.838897	0.944096	0.748494	0.407246	0.23281	0.256926	0.305779	0.431162	0.267458	0.226399	0.392803	0.211449	0.16561	0.162094	0.156574
MSTRG.50410.1	0.058801	0.066679	0.086477	1.43312	0.549359	1.31282	0.760352	0.240356	0.942107	0.0865	0.114625	0.286835	0.034304	0.023852	0.064574	0.063597	0.063116	0.107339	0.050473	0.050044	0.006433	0.008294	0.023592	0
MSTRG.4379.1	2.02158	2.53928	2.32682	1.73377	2.01257	2.13427	1.5886	2.39736	1.24519	0.798778	2.71577	2.69515	1.38102	0.523296	1.8351	2.85208	2.17584	2.5264	1.67599	1.27238	1.29456	0.96185	0.580552	1.14398
MSTRG.1368.2	0.057133	0.184683	0.617692	0.091405	0.061606	0.042362	0.073971	0.589947	0.084873	0.56119	0.126954	0.064138	0.015084	0.134104	0.013298	0.075972	0.010513	0.076021	0.054467	0.187852	0.030606	0.015879	0.177673	0.031256
MSTRG.27591.1	2.56271	2.73543	2.37169	2.31949	2.09402	1.91785	3.0721	3.38128	2.56638	4.55	2.21084	2.99225	0.696557	1.0259	0.634007	0.385224	0.426441	0.448249	0.938182	0.734571	0.433167	0.48649	1.46034	1.02277
MSTRG.58814.1	0.294136	0.127952	0.476287	0.44217	0.657526	0.435399	0.633043	0.240225	0.559773	1.24204	0.81717	1.0934	0.201688	0.164083	0.050301	0.115268	0.158902	0.124361	0.224662	0.04704	0.078867	0.437007	0.358613	0.433122
MSTRG.71445.1	0.3863	0.236937	0.488457	0.219776	1.40841	0.508072	0.728775	0.562144	0.374341	0.153919	0.501898	0.435588	0.049116	0	0.028888	0	0.016509	0.069559	0.044138	0.036526	0	0.021783	0.041041	0
MSTRG.58020.1	1.43681	0.979362	0.632611	0.93342	1.32765	0.868829	0.416308	0.900088	0.47359	0.077019	0.470339	0.423766	0.126886	0.103463	0.102841	0.073625	0.131309	0.05917	0.108337	0.146238	0.091587	0.033209	0.0689	0.046013
MSTRG.51584.1	2.04759	2.73286	2.43179	4.06841	4.12577	4.06276	3.35922	2.70433	4.37802	3.48631	3.0329	3.60409	0.65504	0.519451	0.468762	0.643521	0.656142	0.596275	0.829052	0.80041	0.596001	0.786668	0.745849	1.01672
MSTRG.52740.1	0.703805	0.525984	0.663667	0.854755	0.936085	0.544558	1.03344	0.609641	2.2276	0.891876	0.8539	0.898115	0.13805	0.169284	0.146263	0.218764	0.202661	0.135724	0.270632	0.216674	0.250919	0.181	0.16338	0.299816
MSTRG.32431.4	0.645764	0.382256	1.48395	0.532418	0.990459	0	0.503085	1.25665	0.946051	0.250139	1.50444	1.86963	0.164791	0.084342	0.209415	0.334712	0.277842	0.464622	0.453635	0.051827	0.348856	0.078995	0.136327	0.51227
MSTRG.23005.1	0.956479	1.02115	0.904353	0.46519	0.807159	0.689204	1.18139	0.823154	0.781079	0.32757	1.17053	1.42448	0.565079	0.187306	0.370708	0.197654	0.206098	0.311567	0.26511	0.115304	0.378137	0.326309	0.423939	0.549134
MSTRG.32431.1	9.48505	5.91883	6.30208	5.33834	5.75718	4.92517	5.94867	8.81336	4.55833	5.11788	6.22901	5.07502	1.4309	0.910926	0.742912	1.26929	1.03107	1.77977	1.09257	1.05001	1.1627	1.07237	1.19097	1.27224
MSTRG.41118.2	1.0285	0	0.185831	0.360269	0.578127	0.445411	1.16851	0.552827	1.20367	0.796684	0.769933	0.763939	0.185745	0.242268	0.756087	0.689277	0.200373	0.502629	0.382073	0.360981	0.174002	0.290158	0.323601	0.312344
MSTRG.32431.2	1.11352	0.926924	0.088023	0.003717	0.011629	1.14154	0.815664	0.521116	0	1.13849	0	0.066439	0.152585	0	0	0.016411	0	0	0.004692	0.305896	0	0.156291	0.13402	0
MSTRG.27121.1	1.58975	1.31028	2.03215	0.897335	0.406704	0.748371	1.57194	5.11729	0.390108	3.60097	5.82808	3.4695	0.203744	0.186175	0.355594	0.139086	0.024952	0.16645	0.155392	0.081868	0.30792	0.074761	0.237978	0.231567
MSTRG.28639.1	1.32606	1.66687	1.12602	1.58185	1.43738	1.16345	1.80529	1.39891	1.35152	0.937311	1.5887	1.92353	0.454413	0.356207	0.52476	0.4466	0.405579	0.609956	0.49439	0.534762	0.972553	0.481701	0.595822	0.496804
MSTRG.71620.1	2.8305	2.05001	2.7092	0.947929	1.97285	1.91403	1.38706	0.823161	0.725007	0.928269	1.4299	0.996962	0	0	0	0	0	0	0	0	0	0	0.057879	0
MSTRG.64832.1	0.649995	0.32961	0.54413	2.1189	1.63885	2.46932	3.90581	0.613636	3.30801	1.0508	0.50312	1.32072	0.018176	0	0.007119	0	0	0.086593	0	0.043488	0.125574	0.180026	0.068212	0.069577
MSTRG.29999.29	0.168176	0	0	0	0.741104	1.12336	0.502609	0.662093	0	2.16451	0	0	0	0	0	0	0	0	0	0	0	0	0.002794	0
MSTRG.29999.28	0	0	0	0	0	0.603452	1.26222	0	0	0	0	0	0	0	0	0	0	0	0	0	0	0	0	0
MSTRG.29999.21	3.45531	0	0.625461	0.677588	0.571099	3.01068	0.741982	0.911153	0.101156	0	4.1582	3.31962	0	0	1.1653	1.13507	0	0	1.91337	1.22779	0	0.063068	0.73775	0.712608
MSTRG.29999.22	0.518512	0.416046	0	0.302581	1.15653	0.638354	0.629703	0.868346	0.032507	0.481162	0.915087	2.00248	0	0	0.3274	0.334999	0.628298	0.276001	0.881492	0.764776	4.03647	0	0	0
MSTRG.29999.25	0.304843	1.14608	0.250331	0.582701	0.619572	0.960287	0.632058	1.68849	3.21705	0.054577	1.09228	0.509506	0.197549	2.76526	0.398597	1.37432	0	0.133347	0.974304	0.485059	1.71606	0	0	0
MSTRG.29999.24	2.05064	0.056271	0.24914	0.897805	0.305682	2.62011	0.817275	0.272916	1.56263	0	0.888909	3.19851	1.93056	0	1.3538	0.844796	0.05865	0.03216	1.74308	1.25502	6.1e-05	0.00298	0.417361	1.5486
MSTRG.29999.27	0.44735	0	0.270546	0	0.846241	0.543499	1.87695	5.14342	0	7.23046	0	0	0	0	0	0	0	0	0	0	0	0	0	0
MSTRG.53.2	0.302699	0.051117	0.081867	0.400828	0.590668	0.566918	0.207102	0.259237	0.275138	0.238549	0.355216	0.007232	0	0.09416	0.141504	0.065519	0.006942	0	0.041846	0.270635	0.133844	0.07183	0.109816	0.231723
MSTRG.15518.1	1.65448	0	1.84205	0	1.24345	1.2484	0	1.89526	1.4847	1.18579	1.19216	1.56204	0.502414	0.166365	0.38726	0.305503	0.351444	0	0.459862	0.34148	0	0	0.27717	0.373536
MSTRG.15518.3	0.052191	0	0	0.817852	0.051605	0.060168	1.50771	0.070536	0.078537	0.032768	0.395194	0.049053	0	0	0	0.02218	0	0.526881	0.027241	0.038637	0.358197	0.594056	0.004583	0.02545
MSTRG.20194.1	1.49432	1.69068	1.68666	0.38701	0.431724	0.083191	0.998377	1.85806	0.304698	1.10662	1.54451	1.13478	0.330402	0.200517	0.206753	0.265229	0.247194	0.374762	0.229224	0.345909	0.379248	0.2384	0.253125	0.223314
MSTRG.26518.1	2.10914	1.59553	1.8159	0.648081	1.02037	1.02773	1.19714	1.46287	0.481633	1.29253	1.79996	1.27979	0.718956	0.659685	0.376699	0.217555	0.213217	0.527435	0.408166	0.350907	0.31753	0.493261	0.533602	0.479906
MSTRG.9981.3	1.06234	0.923718	0.976693	0.987319	1.39205	1.08622	1.19917	0.845667	0.772524	0.46517	1.07169	1.04459	0.189584	0.214963	0.105348	0.371922	0.447245	0.197572	0.278905	0.168088	0.240613	0.18885	0.139725	0.263071
MSTRG.9881.1	1.88722	1.45023	1.71673	2.25179	2.37216	2.30442	2.69947	1.70066	2.58787	2.4724	2.63179	2.62153	0.370493	0.190561	0.190286	0.728274	0.509048	0.811468	0.467801	0.427607	0.514299	0.64654	0.55168	0.695969
MSTRG.56772.1	3.56238	3.90111	3.96557	1.49951	1.18425	1.32047	0.669464	3.38862	1.44328	3.99686	3.30644	3.17238	0.498785	0.735629	0.249846	0.577365	0.587731	0.777328	0.19954	0.559363	0.356962	0.564062	0.928516	0.583468
MSTRG.50780.1	0.863003	0.866656	0.797434	0.67235	0.849391	0.738366	1.14948	0.655365	0.637323	0.327784	1.19245	1.20237	0.27335	0	0.240112	0.15621	0.08679	0.052085	0.250481	0.294319	0.16061	0.120817	0.04241	0.337968
MSTRG.48303.1	0.91183	0.483767	0.608711	1.4359	1.45088	1.0756	0.932102	0.767583	1.09712	0.212418	0.348824	0.466989	0.032853	0	0.048882	0.048482	0.019051	0.017289	0.008934	0.006381	0.017175	0.029555	0	0.01538
MSTRG.2824.3	0.312113	0.056808	0.045763	0.433496	0.202868	0.212611	0	0	0.504019	0	0.070827	0.313353	0	0.031082	0.078651	0.116585	0	0	0	0.052627	0.024789	0.029855	0	0
MSTRG.2824.2	0.081123	0.100816	0.059709	0	0.141244	0.311248	0.687472	0.174063	0.448047	0.097347	0.073603	0.227954	0.297101	0.022843	0.013193	0	0.268094	0	0.157679	0	0.018768	0.036686	0.055097	0.126507
MSTRG.3443.2	3.01111	1.60452	1.78941	1.14425	3.27563	2.76522	3.05143	2.35078	3.94442	1.59561	2.43232	3.9421	0.614971	0.25543	0.52083	0.040092	0.020381	0.085292	0.572544	0.705968	0.503731	0.553243	0.266027	0.439625
MSTRG.52677.1	1.71694	2.71964	2.2793	1.06232	1.07375	0.682956	0.932615	2.46891	0.348002	1.49914	2.48245	1.44985	0.172578	0.317064	0.318568	0.287184	0.215052	0.594919	0.254811	0.440315	0.451088	0.208279	0.6725	0.686895
MSTRG.39142.1	1.06445	1.50675	1.94946	0.598818	0.992121	0.406114	0.902971	1.20574	0.202545	0.923665	1.59664	1.36456	0.51704	0.052455	0.537745	0.284378	0.285167	0.163759	1.03136	0.401079	0.543994	0.306261	0.238887	0.315006
MSTRG.38787.3	0.402989	0.286672	0.336116	0.523982	0.951937	1.42275	0.838861	0.264148	1.18718	0.379956	0.260879	0.465966	0	0	0	0	0	0	0	0	0	0.001017	0	0
MSTRG.38787.1	0.193133	0.593563	0.144091	3.47668	2.85209	3.37016	1.96697	0.838864	4.75232	1.25526	0.797476	1.69001	0.022514	0.013353	0.003527	0	0	0	0.008832	0	0.00358	0.017788	0.047657	0.007352
MSTRG.38787.7	0.626595	0.742832	0.465219	10.8818	8.99854	15.4275	6.33085	1.68512	17.3282	3.02266	1.68374	4.37071	0.017385	0	0	0	0	0.098018	0	0	0.073119	0.023278	0	0.001608
MSTRG.22996.1	3.33875	2.72814	2.78255	0.544813	0.736688	0.664348	1.119	2.42002	0.913726	2.11237	2.93906	2.34079	0.203225	0.350093	0.28783	0.110153	0.189369	0.091326	0.236944	0.144134	0.227623	0.429187	0.233729	0.148157
MSTRG.45068.1	1.09602	1.16861	1.14883	1.49972	1.37885	1.69306	1.51479	1.18535	0.99717	1.21331	1.1566	1.47171	0.565928	0.74789	0.89733	0.652053	0.456617	0.545399	0.563503	0.260733	0.519962	0.331881	0.337646	0.288451
MSTRG.3108.4	0.46057	0.647213	0.351833	0.736273	0.387793	0	0.355131	0.300852	0.92765	0.767785	0.606718	0.413919	0	0.046198	0.04147	0.415034	0	0.444738	0.389199	0	0.321908	0.514642	0.364355	0.520463
MSTRG.3108.3	0.218232	0.007258	0	0	0.591463	0.15134	0.52987	1.03505	0.057861	0.03939	0.016203	0.009134	0.068402	0.13533	0.002928	0	0.114616	0.107263	0	0	0.003605	0.01603	0	0
MSTRG.3108.1	0.564488	0.456821	0	0	0	0	0.160568	0	1.071	0	0.901285	0.380186	0.382803	0.478436	0	0.09994	0	0	0.226433	0.366541	0.191737	0	0	0
MSTRG.55504.1	0.702489	0.530496	0.679957	1.18065	0.963059	0.977762	0.849868	0.702992	0.289705	0.446525	0.880272	1.13025	0.074227	0.086848	0.123851	0.271611	0.208879	0.239382	0.040136	0.044803	0.083071	0.050187	0.109834	0.086364
MSTRG.55239.1	1.49906	0.952017	1.29381	1.86173	1.65112	1.78157	1.55243	1.25518	1.18763	1.30072	1.45117	1.36361	0.582362	0.329432	0.306667	0.456944	0.660938	0.461935	0.436871	0.284413	0.467474	0.362836	0.445193	0.442077
MSTRG.37518.1	1.08537	1.21367	1.34303	1.27135	1.05827	1.26368	1.53923	1.4571	1.34007	0.842637	1.27452	1.60611	0.691811	0.413631	0.511045	0.922627	0.342721	0.579706	0.61266	0.407445	0.400515	0.265183	0.355883	0.399099
MSTRG.45431.4	1.91639	1.42055	1.73536	1.26042	1.49012	1.79564	1.84935	1.48737	1.77053	2.53192	2.23771	2.34111	0.818856	0.893831	0.621462	0.38435	0.239365	0.302215	0.630467	0.529161	0.781245	0.639718	0.3384	0.754075
MSTRG.45431.3	0.170607	0.283741	0.097951	0.435456	0.142635	0.090548	0.114189	0.281733	0.498505	0.835871	0.418628	0.487176	0.096153	0.239203	0.056765	0	0	0.11752	0.035684	0	0.126921	0.080572	0.668317	0.098938
MSTRG.45431.1	0.624935	0.115233	0	0.637625	0.15849	0.043407	0.211518	0.555834	1.86963	1.47633	1.01499	1.55178	0.192207	0.079218	0.115388	0	0	0.047108	0.325406	0.065351	0	0.216204	0.3147	0.056569
MSTRG.31475.1	4.46271	4.21256	4.0536	0.889959	0.974667	0.689896	2.86368	3.96037	1.77289	2.84201	3.07303	3.75983	3.08576	2.52667	2.57734	2.08079	2.73683	3.03529	3.95822	2.50408	2.42707	2.35613	1.55481	2.35593
MSTRG.7590.1	1.35721	0.919288	1.19687	2.16306	2.25469	1.90596	1.04977	0.972321	1.20048	0.698042	0.862169	1.44488	0.491091	0.431133	0.227797	0.597309	0.254782	0.751589	0.437102	0.485186	0.177242	0.453991	0.153171	0.428645
MSTRG.6962.4	0.840201	1.20276	1.25776	0.08401	0.087785	0.548747	0.606721	0.789769	0.20812	0.175507	0.91227	0.549174	0.080558	0.123538	0.145209	0.207633	0.138669	0.14028	0.175237	0.103597	0.107545	0.180842	0.079283	0.167728
MSTRG.6962.1	0.656354	0.915124	0.622581	0.288103	0.350642	0.402227	0.961673	0.272343	0.303995	0.327514	1.28407	0.313901	0.21025	0.169455	0.133186	0.050856	0.248814	0.067815	0.030976	0.048304	0.109508	0.164862	0.13164	0.201146
MSTRG.6962.2	0	0	0	1.15919	0.681022	0	0	1.02654	0	0.689127	0	1.2634	0	0	0	0	0	0	0	0.102586	0	0	0.204041	0
MSTRG.6962.3	0.907923	0.940478	1.4126	0.568543	0.290888	0.513918	0.131871	0.975114	0	1.49415	0	1.45027	0.077087	0.087314	0	0.37234	0	0	0.198733	0	0	0.090172	0	0
MSTRG.42297.1	0	2.92078	0	0	1.6755	0.032328	0.024707	2.14444	2.59991	0	0	1.13683	0	0	0.718787	0.787553	0.504384	0	0	0.624309	0	1.02249	0.760523	0.79846
MSTRG.42297.3	1.07889	1.4077	1.20293	0.676084	1.36272	0.744234	1.17403	1.73381	1.49351	0.499403	1.00723	1.08987	0.29859	0.238275	0.40982	0.221582	0.112014	0.27351	0.355782	0.167409	0.229695	0.169585	0.081455	0.193738
MSTRG.24711.2	0.674029	0.466418	0.574462	0.487522	1.04375	0.720161	1.15252	0.576857	1.65278	0.683079	1.38467	1.71432	0.699246	0.440355	0	0.227065	0.191652	0.268165	0.334712	0.320807	0.273282	0.754732	0.380864	0.488192
MSTRG.37793.1	0.679064	0.881781	0.836827	0.785975	0.263471	0.744317	0.771932	0.624303	0.439558	1.26206	0.758056	0.673073	0.030296	0.083708	0.050951	0.054659	0.059807	0.020537	0.100572	0.047265	0	0.072689	0.082792	0.032019
MSTRG.11046.4	1.76153	2.23718	1.6371	1.52208	2.00409	0.999781	1.95829	1.77553	2.45794	1.3098	2.05199	2.21614	0.47392	0.278647	0.168948	0.147131	0.268358	0.422543	0.359874	0.265156	0.522968	0.527982	0.6348	0.585161
MSTRG.33986.1	2.83617	2.8428	4.05624	2.15275	1.35654	2.16529	2.0232	3.71047	0.811803	1.66099	0.780102	3.04668	1.25328	0	2.10192	1.62048	1.0878	1.5819	1.13366	0.674391	1.23538	1.67881	0.48457	1.24909
MSTRG.41239.2	0.159552	0.122767	0	0.642229	0.951217	0.004469	0.248449	0.153131	0	0	0.342492	0	0	0	0	0.054451	0.05157	0	0.061997	0	0.041481	0.130498	0.024561	0
MSTRG.31900.1	1.72467	0.869888	1.61419	0.51867	0.643884	0.403505	0.812057	1.50012	0.533791	0.216552	0.877899	1.052	0.1171	0.002857	0.103097	0.198364	0.169959	0.062646	0.258836	0.127342	0.424558	0.357109	0.024412	0.303205
MSTRG.31900.3	1.36467	1.34289	1.31517	1.15006	1.32264	1.50992	1.011	1.18847	0.828183	0.995323	1.39843	1.25428	0.272549	0.334635	0.259877	0.324629	0.364466	0.323122	0.509946	0.55289	0.468547	0.416577	0.425818	0.577291
MSTRG.31900.2	0.300445	0.750497	0.170168	0.211168	0.272426	0.118064	0.234725	0.349401	0.216476	0.071775	0.50367	0.242905	0.384704	0	0.14737	0.148719	0.086402	0.329995	0.095599	0.011934	0.138517	0.097542	0	0.199767
MSTRG.31900.4	0.89534	0.784384	0.652085	1.46316	0.521676	0.730966	0.693606	0.492502	0.75082	0.231438	0.785597	0.431402	0.420198	0.100919	0.186561	0.164005	0.336616	0.331409	0.474079	0.427658	0.480352	0.314756	0.327692	0.316769
MSTRG.37670.2	0.106483	0	0.295999	0.197985	0.358339	0.726715	1.55712	0	0.903646	0.166344	0.235194	0.668882	0.079576	0	1.22772	0.651639	0.405998	2.11739	0.151174	0.14232	0.269938	0.693171	0.393829	0.166566
MSTRG.37670.5	0.423947	0.211632	0	0	0	0	0	0.269173	0	0.99575	0.112594	0.277775	0	0	0	0	0	0	0	0.148588	0.27904	0.431926	0	0
MSTRG.37670.6	0.194425	0.298899	1.07497	0.039727	0.090099	0.102177	0.126671	0.476331	0.10817	1.40576	0.438185	1.07188	0.057888	0.115058	0.096755	0.123603	0.309838	0.141728	0.110197	0.101741	0.109234	0.34543	0.86074	0.134371
MSTRG.49901.1	1.22851	1.09002	1.05587	0.725748	0.371951	0.732512	0.903123	1.19233	0.545925	0.562565	1.15994	1.0636	0.217352	0.116854	0.117558	0.424136	0.536771	0.398227	0.128941	0.128059	0.278336	0.213977	0.19798	0.276768
MSTRG.37670.8	0.340999	0.369638	0.418766	0.037431	0.135099	0.092431	0.241552	0.230486	0.05024	1.07307	0.566253	0.688709	0.126849	0.096066	0.106744	0.091387	0.113001	0.19319	0.113856	0.080595	0.120345	0.162001	0.323861	0.084776
MSTRG.13976.4	0.217887	0.291693	0.259077	2.20459	3.51861	2.19907	0.782991	0.371954	1.34979	0.352479	1.02592	0.62908	0.337427	0	0.089092	0.52799	0.46204	0.833578	0.182651	0.633687	0.358692	0.310239	0.367914	0.446885
MSTRG.13976.5	0.609284	0.602205	0.3749	1.78794	2.42509	2.76309	1.52616	0.396133	1.27243	0.401373	1.01146	0.604822	0.556553	0	0.130287	0.461992	0.362166	0.080947	0.391309	0.921565	0.372877	0.219712	0	0.476264
MSTRG.13976.2	0.532197	0.55495	0.134752	1.2228	0.797171	0.408411	0.605219	0.481258	0.455154	0.861221	0.344913	0.969862	0.09959	0	0.233687	0.51125	0.529698	0.325409	0.507169	0.115794	0.181704	0.47169	0.382062	0.195686
MSTRG.13976.3	0.750295	0.284014	0.363841	1.19402	1.29132	1.39017	1.38195	0.910011	1.5951	0.296417	1.21144	1.50022	0.175135	0.689588	0.173405	0.348475	0.305656	0.376606	0.200136	0.844613	0.346019	0.574155	0.383837	0.512251
MSTRG.13976.1	1.49	1.09455	1.43265	3.31786	2.81148	2.53337	1.65358	1.02082	2.82714	0.950878	0.978462	1.20783	0.599488	0.0841	0.669449	0.39857	0.345586	0.238281	0.594855	0.169532	0.349374	0.157722	0.194124	0.994007
MSTRG.41791.1	0.377655	0.36905	0.329278	1.40437	1.55331	1.76	0.869285	0.344775	1.08148	0.527001	0.702324	1.01963	0.553355	0.525906	0.580634	0.833459	0.670983	0.83057	0.383652	0.498653	0.687435	0.524072	0.813593	0.484271
MSTRG.14436.2	0.360482	0.297202	0	0.494252	0.497629	0.643788	0	0.148416	0.271361	0.034875	0.173692	0.06637	0.248162	0.054054	0	0.205355	0.104556	0.266026	0	0	0.22819	0	0	0.017369
MSTRG.14436.3	0.405083	0.609422	1.12013	0	0	0	0.334215	0.780849	0.248674	0.344284	0.379771	0.656202	0.104458	0.263882	0.102666	0	0	0	0	0.076491	0	0.158008	0.067002	0.245078
MSTRG.14567.2	0.975833	0.810659	1.02824	1.14741	0.699742	0.80252	1.98318	2.16649	1.35824	0.352012	2.53884	1.68706	1.03244	0.164804	0.583798	1.23226	0.641526	1.45341	0.269737	0.793321	0.437985	0.351165	0	0.423478
MSTRG.31817.4	0.324056	0.329171	0.712847	0.30737	0.448546	0.234992	0.323867	1.06522	0.149844	0.5366	0.920847	0.965221	0.299187	0.259227	0.281957	0.085188	0.208229	0.308507	0.341798	0.176464	0.2349	0.03278	0.116724	0.285426
MSTRG.15842.1	0.600102	0.172345	0.302316	0.810066	1.17615	1.08889	0.63141	0.34843	1.22817	0.389652	0.646388	0.655908	0.179048	0.07256	0.035565	0.125724	0.123787	0.105347	0.101565	0.084978	0.128328	0.266143	0.145552	0.092844
MSTRG.27469.3	1.29008	0.723375	0.862475	0.167091	0.202153	0.212364	0.341056	0.823058	0.175391	0.69258	0.884613	0.794413	0.238379	0.153784	0.182848	0.17635	0.219793	0.242645	0.245372	0.087252	0.143985	0.151474	0.117596	0.099113
MSTRG.10709.1	0.630383	0.956964	1.1164	2.66794	2.95064	2.33747	2.65528	0.902627	3.54719	0.463723	1.50532	1.61168	0.110181	0	0	0.029908	0.058723	0	0	0	0	0	0	0
MSTRG.15580.2	0.478052	0.581212	0.745286	1.83032	0.78509	0.573074	0.52459	0.333135	0.507813	1.05627	0.634936	0.574873	0.283543	0.517291	0.271123	0.352161	0.709106	0.722534	0.177619	0.342978	0.322097	0.10601	0.022717	0.19152
MSTRG.15580.1	0.542538	0.620064	0.394291	0.565399	0.503989	0.518754	0.336926	0.622981	0.139236	1.1514	0.78572	1.17673	0.082744	0.227183	0.214649	0.209371	0.078293	0	0.125242	0	0	0.219984	0	0.034341
MSTRG.54860.2	0	0	0.182226	0.989206	0	0	0	0	0	0.137383	0	0	0	0	0	0	0	0	0	0	0	0	0	0
MSTRG.54860.1	0.494844	0.738513	0.445697	0.452412	1.15492	0.992313	1.19965	0.709932	1.02816	1.57351	1.05817	1.8663	0.398991	0.302944	0.269316	0.300194	0.329036	0.297464	0.526927	0.397718	0.450177	0.1939	0.606409	0.520375
MSTRG.62967.1	0.285088	0.178551	0.24188	0	0	0	0.3638	0.52111	0.043354	0.255384	0.338016	0.620571	1.80077	1.34649	2.0301	0	0	0	1.36531	1.20673	1.17871	0.89927	0.43983	0.578446
MSTRG.20165.1	1.78249	2.68852	3.40933	1.06183	0.890428	0.978023	1.01125	2.19806	0.631185	1.42549	1.87019	1.60629	0.969242	1.30968	0.915158	0.361593	0.55996	0.46	0.52069	0.677894	0.555036	0.589825	0.505787	0.737374
MSTRG.23405.1	0.68439	0.842191	0.60222	0.838308	0.662962	1.47897	1.37102	0.858776	1.02084	0.993125	0.674144	1.03817	0.366246	0.703294	0.48128	0.652087	0.806705	0.817661	0.286676	0.282291	0.366209	0.196326	0.226506	0.202673
MSTRG.12767.1	2.1558	1.89081	1.60828	2.66574	2.86849	2.61796	1.77016	2.35367	2.52153	1.74273	2.29677	2.11254	0.452096	0.296234	0.444578	0.65895	0.51921	0.396043	0.48428	0.337242	0.296072	0.498542	0.474264	0.353395
MSTRG.29723.1	0.319066	0.211013	0.343697	0.136104	0.197222	0.099316	0.662822	0.477496	0.167611	0.132589	0.689926	0.708866	0	0.078365	0.107602	0.079379	0	0.03864	0.033686	0	0.067557	0.112506	0.036763	0
MSTRG.32614.1	1.57687	1.28217	2.25449	0.145341	0.566247	0.284851	0.59089	1.27781	0.448896	1.01017	1.79656	1.91624	0.698444	0.632324	0.939591	0.47671	0.520394	0.473168	0.724251	0.418516	0.536038	0.474798	0.571012	0.666723
MSTRG.22252.4	0.120194	0.123944	0.049262	0.198418	0.199618	0.091116	0.201049	0.16344	0.188979	1.88545	0.128954	0.396515	0.026568	0	0.009965	0.13482	0	0	0.051801	0.060963	0.032678	0.030696	0.121583	0.019094
MSTRG.16335.1	1.59167	1.4528	1.90352	3.04211	3.53294	3.9695	2.77985	1.57916	3.55217	0.666565	1.12388	2.01553	0.269542	0.175959	0.318691	0.465629	0.353783	0.659937	0.335827	0.513298	0.314279	0.670282	0.225021	0.191128
MSTRG.16296.4	0.012053	0.01333	0	0	0.134031	0	0.050252	0	0	0.561636	0	0.183176	0.077309	0.00492	0.115767	0.005645	0.008602	0	0.003644	0.004705	0	0	0.002759	0
MSTRG.16296.2	0.832023	0.558843	0.873969	0.90141	0.680006	0.997828	1.16827	0.771021	1.37324	4.16286	1.54224	2.4143	0.414536	0.622433	0.182809	0.097262	0.124457	0.42502	0.173146	0.024153	0.408005	0.412632	0.947275	0.533375
MSTRG.16296.3	0.236694	0.143929	0.644251	0.399325	0.909268	0.768552	1.3368	0.622405	0.800466	1.62865	0.969952	1.30693	0.119388	0.140728	0.305158	0.037304	0.035663	0	0.075469	0.026829	0.16005	0.42708	0.148222	0
MSTRG.42061.1	0.726711	1.04716	0.268024	1.67451	1.6058	2.03486	0.682947	0.600858	1.50069	0.613809	1.08729	0.949949	0.59526	0.132367	0.560899	0.410266	0.557945	0.322052	0.411326	0.614332	0.40191	0.490104	0.14946	0.380784
MSTRG.42061.3	0	0.112118	0.360251	0	0.079201	0	0.805513	0.130885	0.164042	0.100675	0.14555	0.188556	0	0	0	0	0.023712	0	0.040244	0	0	0	0.062783	0.047196
MSTRG.42061.2	0.940255	0.262883	0.782493	0.337317	0.114191	0.604073	0.366639	0.474498	0	0	0.378593	0.250027	0	0.118367	0.112303	0.047401	0.220626	0	0.102958	0.263248	0	0.374728	0	0.174603
MSTRG.42061.5	1.2077	0.809678	0.661113	1.93671	2.14489	1.96355	0.956484	1.13096	1.05815	1.40363	1.59953	1.40834	0.374482	0.362817	0.358758	0.482017	0.842658	0.510222	0.510575	0.370618	0.387734	0.299632	0.743516	0.665673
MSTRG.42061.4	0.249367	0.493551	0.319992	0.551143	0.846634	0.266182	0.423444	0.464638	0.708889	0.538631	0.480979	0.358266	0.335304	0.067257	0.057456	0.437818	0.22259	0.395031	0.288517	0.067924	0.497494	0.27981	0.157342	0.287578
MSTRG.49877.2	0.372242	0.334527	0.177081	0.781323	0.303465	0.423719	0.462116	0.32317	1.54282	0	0.259547	0.260478	0.06758	0	0.099181	0	0	0	0.047923	0	0.155823	0	0	0
MSTRG.26012.1	1.06442	1.5163	1.79773	1.30947	2.38914	2.46843	1.8578	1.74257	1.95126	0.175766	2.37497	2.52852	0.195453	0.069043	0.033194	0.060495	0	0.269495	0.011839	0.076491	0.145141	0	0.034305	0.29562
MSTRG.983.1	0.925467	0.793167	0.548081	0.880803	0.792768	0.787538	1.10429	0.615191	1.50803	0.841903	0.576348	0.484623	0.222946	0.13033	0.073175	0.206978	0.216133	0.172592	0.195116	0.166022	0.165588	0.190201	0.140444	0.250914
MSTRG.48265.1	10.2274	11.7629	13.7294	10.1425	11.4446	7.80515	14.491	9.3451	16.5026	4.47766	7.25866	10.0825	0.861943	0.347338	0.529244	0.109771	0.417582	0.030042	0.461671	0.167982	0.405496	0.135297	0.090943	0.322107
MSTRG.48265.2	0.686665	1.01038	1.65476	1.21002	0.913133	1.10024	1.8035	1.35455	2.2431	0.819499	1.21638	1.06751	0	0	0	0	0	0	0	0	0	0	0	0
MSTRG.13606.1	0	0.272936	0.014685	3.71896	1.40763	4.56795	11.595	0.311409	10.159	0.706061	1.1625	2.76033	0	0	0	0	0	0	0	0	0	0	0	0
MSTRG.13606.2	0.005176	0.056951	0	0.720433	0.128998	0.674855	2.07957	0.008806	2.38118	0.352782	0.193753	0.487995	0	0	0	0	0	0	0	0	0	0	0	0
MSTRG.60716.1	0.573595	0.254973	0.434147	0.819485	0.618839	0.557933	0.648044	0.451545	0.377881	0	0.565976	0.258077	0.103495	0.038106	0.21112	0.218715	0.033936	0.078984	0.128267	0.163325	0.139555	0.326607	0.027119	0.111131
MSTRG.51164.1	4.91417	4.02491	3.37144	2.48754	3.26038	1.85853	3.94592	3.93561	3.88809	6.3931	4.47352	4.18809	0.717638	1.97495	0.501	0.582727	0.73442	0.679119	0.84753	0.651107	0.545124	0.828096	1.43424	0.637119
MSTRG.53112.1	0.374282	0.255935	0.377116	0.225906	0.886574	1.18558	0.585591	1.10741	1.60898	0.163755	0.381442	1.15224	0.627279	0.06837	0	0.043954	0.15339	0.587068	0	0.053131	0.017422	0.4845	0.143904	0.232511
MSTRG.3207.1	0.466582	0.322675	0.092404	2.1097	2.12321	2.57828	1.35634	0.184685	1.06584	0.147847	0.270236	0.302649	0.217033	0	0.031902	0.146964	0.185645	0.015385	0.051222	0.210667	0.071746	0.055297	0.040557	0.031765
MSTRG.37462.1	3.85483	3.78363	4.444	7.08813	5.28627	5.96917	6.21551	4.3524	4.54446	4.50176	3.74361	8.31376	1.11235	0.410321	0.753713	0.82882	0.524103	0.467553	1.05986	1.07185	0.649133	0.620886	0.552855	0.701796
MSTRG.13676.1	0.344641	0.288365	0.190768	1.15489	1.59478	2.31244	0.233597	0.55281	1.50074	0.339571	0.112508	2.00021	0	0	0	0.022902	0	0	0.043478	0	0	0	0	0.05717
MSTRG.24583.1	0.530549	0.547312	0.314846	0.316634	0.650772	0.21657	0.955102	0.568177	0.334259	0.750368	0.485198	1.65257	0.432142	0.828788	0.399979	0.463962	0.527972	0.341209	0	0.485851	0.249525	0.187654	0.387897	0.530731
MSTRG.24583.3	0.333593	0.590989	0.302826	0	0.02002	0	0.114882	0.373571	0	0.938136	0.525416	0.050697	0	0.077168	0	0	0.074605	0.130617	0.577263	0.416186	0.080946	0.563601	1.17282	0
MSTRG.48927.1	1.87327	2.11256	2.03851	1.31415	2.02232	1.25198	2.09227	1.90919	2.32147	2.18421	3.0877	2.92764	1.39458	0.767261	0.876081	0.973943	0.706221	0.843564	1.12653	1.17366	0.780711	1.0697	0.854694	1.01152
MSTRG.9502.1	1.77673	1.73118	1.60685	0.466841	0.933836	0.538458	0.823557	1.15395	0.930822	0.475714	1.38227	1.04378	0.106657	0.033936	0.111444	0.152322	0.124453	0.111784	0.093504	0.148053	0.181353	0.089707	0.05699	0.163346
MSTRG.65316.2	0	0	0	0.661153	0.697307	0.494024	0	0	0.49655	0.777991	0	0	0	0	0	0	0	0	0	0	0	0	0.245569	0
MSTRG.599.2	0.15691	0.269246	0.286874	0.332912	0.261189	0.163734	0.574759	0.547595	0.407097	1.26726	0.711852	0.204045	0.234793	0.305517	0.150674	0.202793	0.107566	0.112093	0.213344	0.208751	0.061673	0.160456	0.091644	0.209154
MSTRG.62403.1	1.35296	1.11175	1.00258	2.24527	2.37285	2.53692	1.59692	1.44863	2.01521	0.058371	1.21969	1.42562	0.179586	0.080409	0.074587	0.3838	0.288426	0.438711	0.245456	0.312184	0.445872	0.33237	0.103423	0.179308
MSTRG.26847.1	21.6345	25.809	31.8823	1.44994	2.47624	2.10037	4.90785	35.6583	0.169308	8.998	25.5303	9.69779	0	0	0	0	0	0	0	0	0	0	0	0
MSTRG.60482.1	1.15401	1.55744	1.32908	2.76217	2.84541	4.01144	3.97803	1.02311	5.07015	1.0734	1.04076	1.93941	0.41508	0.110648	0.333037	0.29264	0.287069	0.416059	0.183245	0.466586	0.125504	0.434941	0.13196	0.602023
MSTRG.45969.1	1.97839	4.25602	4.66845	0.985688	1.01129	0.728456	1.13498	3.57017	0.339894	3.54771	3.23182	2.7902	0.422235	0.483878	0.450139	0.572901	0.613984	0.62423	0.205775	0.500709	0.652206	0.288398	0.639598	0.52848
MSTRG.54788.1	3.99743	3.73606	4.78992	3.63733	3.56451	3.19896	3.71564	4.48203	3.50347	0.970136	4.04846	4.51285	0.735777	0.777257	0.645989	0.65781	0.595779	0.551748	0.964194	0.851387	0.803975	0.620731	0.599081	0.967351
MSTRG.35272.1	1.12229	0.638318	0.879521	1.0026	0.839777	1.13593	1.68546	1.0982	1.08403	0.629174	1.40927	1.68979	0	0.218524	0.175346	0.208258	0.146155	0.102972	0.191831	0.055828	0.131215	0.031463	0.243181	0.190686
MSTRG.66891.1	1.44899	1.30542	1.34993	0.607568	0.567906	0.349129	1.15216	1.17132	0.163554	1.29157	1.27884	1.63677	1.86189	1.53079	1.53282	0.169329	0.276236	0.151016	3.10078	2.33735	1.04223	1.96038	1.86932	1.52381
MSTRG.6062.1	0.938653	0.769571	1.02827	0.559642	0.226527	0.4098	0.345997	1.30997	0.209297	0.692574	0.686956	0.512728	0.069985	0.044483	0.136436	0.179669	0.167065	0.154683	0.222578	0	0.172866	0.075733	0	0.223527
MSTRG.56117.1	2.63409	4.46483	3.46531	4.62135	3.76341	4.23604	3.47196	3.38846	2.54442	3.92071	2.40932	3.89746	0.51813	0.102051	0.785684	0.048224	0.596797	0.989428	1.08351	0.129135	0.584757	0.039094	0.531568	0.757708
MSTRG.48572.1	0.853913	0.396725	0.736894	2.13425	0.9816	0.635408	2.38561	1.12638	3.24094	1.68093	3.77166	1.98934	1.3457	0.588427	0.664994	0.722701	1.19715	0.896993	0.620624	0.691958	0.263288	1.48276	0.731103	0.517363
MSTRG.31149.1	2.34841	1.67042	1.56015	2.50713	2.23703	1.80334	1.01489	1.85665	1.15466	1.02798	1.8963	1.34072	0.111955	0.076118	0.19632	0.17342	0.058601	0.089339	0.137778	0.14949	0.209706	0.19078	0.022568	0.081852
MSTRG.10060.1	0.81454	0.946676	0.72691	0.620755	1.00771	0.734639	0.49626	0.969843	1.04747	1.27894	0.84863	0.676031	0.183807	0.220873	0.108291	0.225951	0.261176	0.4861	0.212618	0.279692	0.24363	0.304954	0.27195	0.645283
MSTRG.49005.1	2.01557	2.44035	2.00335	2.20339	3.10195	2.15642	2.57943	2.22233	2.49109	5.59509	2.50016	2.70093	0.67205	1.8629	0.56531	0.469015	0.321491	0.505516	0.338987	0.584176	0.507842	0.462833	1.17467	0.731365
MSTRG.7449.3	0.136024	0	0	0.382277	0.426494	0.470446	0.908949	0.245007	0.981657	0.121535	0.500333	0.548043	0	0	0	0	0	0	0.047245	0	0	0.011013	0	0
MSTRG.4358.1	0.384575	0.443129	0.293761	0.283189	0.307434	0.36357	0.595091	0.402425	0.236408	0.278528	0.471166	0.754024	2.64715	1.98733	2.45171	4.80275	4.1006	3.72122	3.18	3.45451	2.20728	2.73926	1.97098	3.16336
MSTRG.2523.3	0.10673	0	0.109603	0.600325	0.229533	0.193768	0.110931	0.113649	0.084335	0	0	0.189901	0.152305	0.114866	0.051347	0	0	0.079822	0	0	0.013278	0	0.033932	0
MSTRG.17715.1	5.39618	7.07227	6.81924	1.44799	2.58477	1.94174	4.85946	6.5188	1.90467	3.86063	6.58759	6.23676	1.46075	1.47553	2.16654	1.57742	1.62014	2.01098	2.08646	1.25472	1.54744	1.45733	0.948427	2.06112
MSTRG.37373.1	1.69834	2.1158	1.73031	3.16167	2.99145	2.97507	2.93732	2.99025	1.61812	4.22539	4.13402	5.29281	0.832618	1.80111	1.67574	3.19191	2.36326	3.45104	1.34826	2.011	2.70934	0.614049	0.830712	0.877056
MSTRG.6174.1	0.600779	0.298063	0.49226	0.726871	0.793659	1.28191	0.949804	0.544611	0.486592	0.376505	1.00649	0.525037	0.188227	0.128061	0.175207	0.121124	0.163946	0.282721	0.114624	0.31433	0.316098	0.146731	0.146923	0.245472
MSTRG.6174.2	0.266253	0.242252	0.27541	0.264151	0.340592	0	0.877201	0.525923	0.840237	0.179751	0.289888	0.316457	0.121348	0	0.082434	0.173341	0.06956	0	0.155256	0	0	0	0	0
MSTRG.27498.1	1.34561	1.08641	1.34358	1.54542	0.487552	1.48559	1.21126	0.897443	1.19448	0.443961	0.625	0.950469	0.664835	0.083384	0.228684	0.527841	1.49774	1.09224	0.096532	0.012622	0	0.707897	0.321555	0.856954
MSTRG.27498.2	1.00703	1.70941	0.138406	0.834429	0.99036	0.876225	1.08072	1.54118	0.217535	1.25775	2.27499	0.477856	0.185016	0.217299	0.039193	0.45981	0.709767	0.262488	0.496639	0.41505	0.257629	0.684915	0.461118	0.111037
MSTRG.27498.3	1.28087	0.847266	2.24452	0.859679	1.84337	0.69179	0.819402	1.64291	0.411557	1.82048	2.89912	1.75041	0.505507	0.517416	0.356032	1.06492	0.371694	1.76988	1.26469	0.325885	0.64277	1.16807	0.943007	0.405865
MSTRG.16422.1	1.29789	1.65706	1.55559	1.25899	1.1411	1.00191	1.63697	1.83938	1.37066	1.17897	1.4008	1.7553	0.661973	0.431656	0.55262	0.393193	0.369281	0.314181	0.686882	0.539121	0.538002	0.544653	0.564869	0.697028
MSTRG.19272.2	2.55796	1.85121	1.89586	1.63575	1.42234	1.47873	1.2666	2.90531	0.727764	1.3141	2.40587	1.83295	0.185823	0.195625	0.18753	0.163891	0.106336	0.144098	0.211765	0.174344	0.178549	0.149446	0.160885	0.204106
MSTRG.14343.1	0	0	0	0	0	0	0	1.78702	0	1.72298	0	0	0	0	0	0	0	0	0	0	0	0	0	0
MSTRG.14343.3	3.26097	3.07696	2.97546	3.3091	2.94898	2.60345	3.42805	2.18242	2.08303	0.222418	3.09299	2.92564	0	0	0	0.015927	0	0.018281	0	0.017773	0	0	0	0
MSTRG.34979.1	0.914804	0.922525	1.14755	1.02979	1.15666	0.832183	0.873008	0.996254	1.81421	1.38517	1.13883	1.37414	0.191005	0.341862	0.266152	0.40149	0.383246	0.221022	0.22478	0.219812	0.40788	0.295162	0.435096	0.590517
MSTRG.50709.2	0.573906	0.231436	0.147686	0.816826	0.913294	0.348121	0.350873	0.237707	0.43098	0	0.263518	0.154836	0.094698	0.016509	0	0.448413	0.154756	0.186492	0.12794	0	0.06045	0.100921	0.08837	0.094759
MSTRG.37675.1	0.282061	0.411267	0.692492	0.464523	0.250037	0.368233	1.00882	0.537355	0.67761	1.81262	0.699015	1.22039	0.555399	0.691821	0.602021	0.70639	0.281927	0.457953	0.647518	0.350915	0.534988	0.576384	1.34375	0.377262
MSTRG.45281.10	0	0	0.076473	0.353724	0	0	0.106361	0.085385	0.241762	0.639934	0.033423	0.025953	0	0	0	0.209141	0.151298	0.058989	0	0	0	0.119279	0.018132	0.022512
MSTRG.45281.11	0.863183	0.816285	0.716877	2.63395	2.54762	2.39613	3.26871	1.15649	3.1966	1.47332	1.29473	2.53721	0.011379	0	0.0071	0.067386	0.04751	0.051617	0.019162	0.023902	0.011671	0.038482	0.043524	0.029335
MSTRG.68495.1	8.88229	10.2602	10.6274	4.16453	4.40931	4.22035	5.05633	14.3512	2.17639	5.79243	9.25944	9.01554	0.264123	0.135044	0.133809	0.364894	0.303879	0.32652	0.248997	0.187676	0.148477	0.352976	0.214008	0.175233
MSTRG.47319.1	1.06031	0.231676	0.289872	0.53833	1.09554	0.195633	0.959849	0.931671	1.19611	0.630824	0.394902	0.696163	0.133407	0.349374	0.07497	0.112816	0.099386	0	0.187604	0.261174	0.036759	0.402479	0.036828	0.316827
MSTRG.6430.1	0	0	0	0.082485	0.185458	0.047033	0.249691	0	0.701449	0	0.053777	0	0	0	0	0.034049	0	0	0.035421	0	0.034709	0	0	0
MSTRG.33451.1	67.0633	72.6354	63.7737	31.9541	46.1438	37.9058	42.0288	37.4412	17.6224	3.05276	4.79966	7.80795	0.101712	0	0.043687	0.103377	0.075424	0.176679	0.113794	0	0	0	0	0
MSTRG.22268.1	0.65354	0.232659	0.249677	0.183496	0.392677	0.337821	0.358907	0.365797	0.229886	1.27058	0.607283	1.21735	0.007583	0.045263	0.053407	0.087541	0	0.081649	0.083771	0	0.015201	0.157708	0.224189	0.07119
MSTRG.44155.1	0.930094	1.23635	1.53017	2.38774	0	1.0923	1.25192	1.50803	0.582883	1.75365	1.40421	1.45531	0.504378	0	0.133073	0.440418	0.245616	0.140097	0.224121	0.14957	1.02745	0.406666	0.284044	0.408901
MSTRG.24836.1	0.140659	0	0.016614	0.50787	0.105988	0.011413	0.210216	0.014723	1.9173	0	0.04899	0.027621	0.016081	0	0	0	0	0	0	0	0	0.116878	0.018401	0
MSTRG.43483.1	0.435728	0.916681	0.543316	3.30842	1.44065	1.41094	1.05899	0.769666	0.889269	0.201191	0.795001	1.13381	0.075823	0.042415	0.166345	0.231928	0.053874	0.182591	0.160746	0.30238	0.079949	0.147009	0.320127	0.306098
MSTRG.13703.1	2.44543	2.31714	2.8073	1.97337	2.19628	1.99132	2.64358	2.65661	2.3644	3.9348	2.7906	2.71302	1.1282	1.43953	0.813712	0.549785	0.348523	0.487386	0.628899	0.657705	0.68016	1.26289	1.21819	0.977563
MSTRG.177.1	4.71831	4.74016	4.63889	2.6482	2.69998	2.08892	1.15433	5.7488	0.190644	1.11564	4.40838	1.7512	0	0.04274	0.051131	0.358607	0.122705	0.272541	0.040951	0	0.149569	0	0.032318	0.027894
MSTRG.47506.1	1.27191	2.86295	1.86324	0.743629	0.633364	0.539416	1.09479	1.86613	1.22044	1.83001	2.181	1.26393	0.206072	0.226559	0.078187	0.150257	0.1239	0.202674	0.226726	0.192719	0.188367	0.084527	0	0.088538
MSTRG.54226.2	0.000106	0.184947	0.00017	1.45434	1.36421	0.45642	0.237368	0	0.92113	0.292464	5.7e-05	0	0.00119	0.002339	0.216052	0	0.001363	0.002703	0.003709	0.001791	0.295343	0.000215	0.101277	0.000913
MSTRG.54226.1	2.96821	2.04658	3.12183	5.19496	5.43345	6.82231	3.27567	2.30717	5.42937	0.537811	1.61424	2.09661	0.278649	0.193298	0	0.222572	0.175244	0.197207	0.231419	0.191106	0	0.302203	0	0.284009
MSTRG.53880.2	0.266077	0.356751	0.168683	0	0	0	0.112678	0	0.140483	0.558304	0.272408	0.081907	0.078972	0.047384	0	0	0	0	0	0	0	0.034908	0.069832	0
MSTRG.18775.1	1.88204	1.4819	1.93144	0.4217	0.835209	0.686896	1.09424	1.35952	0.576391	1.4464	1.82742	2.08692	0.173614	0.169577	0.203196	0.384805	0.314733	0.285995	0.289407	0.277874	0.192863	0.430458	0.268855	0.259808
MSTRG.7531.1	0.179991	0.510055	0.234618	2.85166	3.35852	4.85684	4.03611	0.651033	5.1736	0.379352	0.151569	0.634674	0	0	0	0	0	0	0	0	0	0	0	0
MSTRG.45300.1	0.225589	0.33736	0.191099	0.143906	0.127674	0.108786	0.34159	0.447603	0.178948	1.29392	0.652659	0.615822	0.357367	1.00305	0.368617	0.325241	0.254563	0.253934	0.945652	0.654925	1.16667	1.29441	1.99031	1.08929
MSTRG.43225.1	9.42368	0.339613	1.26808	0.016097	0	0	0	0.738778	0	0.06053	1.55124	0	0	0	0	0	0	0	0	0	0	0	0	0
MSTRG.41900.1	1.66985	2.25499	2.27416	1.69748	2.17922	2.1518	2.44565	1.71944	1.32482	1.35275	2.09321	2.97532	0.427329	0.344314	0.64372	0.456745	0.580705	0.523617	0.831482	0.726778	0.496202	0.83543	0.5661	0.275357
MSTRG.1988.1	8.11848	7.27333	8.00844	3.82303	3.4057	4.16533	3.80748	6.90072	1.43038	1.35883	6.28792	3.4817	0.07055	0	0.033194	0.356507	0.102219	0.131427	0.069169	0.034417	0.095756	0	0	0
MSTRG.22377.1	0.742444	0.817347	0.473041	0.041712	0.043763	0.036277	0.326799	0.456614	0.056243	0.384804	0.856939	0.680929	0.036339	0.005471	0.060778	0.049778	0.034481	0.013747	0.027251	0.023275	0.034447	0.005835	0.002287	0.033882
MSTRG.31446.10	0	0	0	0	0	0	7.25365	0	19.6259	0	0	0	0	0	0	0	0	0	0	0	0	0	0	0
MSTRG.31446.11	2.24397	0.959294	0.242074	27.9618	19.9875	0	4.42121	0	6.59148	0	0	0	0	0	0.000488	0	0.242046	0.016498	0	0	0	0	0	0
MSTRG.66478.2	0	0.094113	0	0	0.084973	0.60269	0.219415	0	0.345303	0.175514	0.106873	0.016709	0.063122	0	0.001392	0	0	0	0	0.002695	0	0	0.003381	0
MSTRG.54841.1	1.08144	1.32478	1.31361	1.181	0.905835	0.894062	0.846971	0.935797	0.96086	0.458038	1.19782	0.667054	0.258068	0.197591	0.139097	0.192227	0.143465	0.083485	0.335486	0.082075	0.219859	0.144129	0.113253	0.216828
MSTRG.39822.1	1.1512	1.31381	1.18934	0.730957	1.32196	1.44255	1.02757	0.686173	0.55152	0.538722	0.675436	0.664889	0.287912	0.058327	0.200737	0.177733	0.404621	0.312248	0.121779	0.154519	0.109595	0.224184	0.008744	0.197183
MSTRG.43225.3	0	1.66277	0	0	0	0	0	0	0	0	0	0	0	0	0	0	0	0	0	0	0	0	0	0
MSTRG.48066.1	2.61218	2.29602	2.35036	2.16389	2.16283	2.30094	2.58362	2.91498	1.811	1.11018	2.30392	2.66807	0.196637	0.150906	0.304371	0.37297	0.483097	0.609334	1.13339	1.05897	0.856939	1.54373	0.735476	0.969013
MSTRG.45495.2	1.93985	0	0	0	0	1.05133	0	0	0	0	0	0	0	0	0	0	0	0.678615	0	0	0	0	0	0
MSTRG.23683.3	0.812897	0.647002	0.827846	0.911	0.773754	1.59532	0.889687	0.562311	0.670553	1.44635	0.469124	0.073625	0.215426	0.256405	0.105657	0.483839	0.154437	0.294165	0.239388	0.027492	0.135922	0.601371	0.263038	0.076336
MSTRG.24607.1	1.14195	1.20967	0.906483	0.392516	0.923657	0.512875	1.61633	1.32442	0.747512	0.420023	0.910218	0.470938	0.425059	0.126872	0.244315	0.069158	0.135635	0.066993	0.270143	0.176953	0.205172	0.116349	0.186874	0.194415
MSTRG.21465.1	2.54943	1.51172	1.80618	0.205785	0.677937	0.48158	0.749857	2.2249	0.758485	0.519018	1.37605	0.281305	3.47773	2.19338	2.81856	0.044182	0.064456	0.105447	0.579	0.452037	0.331702	0.713173	0.3421	0.651561
MSTRG.41179.3	0.986201	0.72929	1.5562	0.12795	0	0.234879	0.590391	1.25491	0.326185	0.006439	0.170765	1.17969	0.116113	0.230488	0.087764	0.09551	0.109954	0.099825	0	0.183849	0	0.01078	0.310564	0.455934
MSTRG.41179.1	0	0.230668	0.341179	0.107649	0.68564	0	0	0.118174	0.185541	1.28824	1.28972	0	0.548088	0.317645	0.196397	0.194398	0	0	0	0	0.227676	0	0	0
MSTRG.40673.1	2.37163	1.65525	2.05269	1.60373	1.03046	1.59987	1.80615	1.81138	2.75669	0.233616	1.5904	1.42602	0.533232	0	0.740371	0.533234	0.400579	0.716568	0.594653	0.476796	0.31501	0.350738	0	0.476061
MSTRG.5712.2	0.316367	0.261248	0.165368	0.122312	0.190636	0.146233	0.209955	0.430025	0.567241	1.08232	0.778564	0.562984	0.147481	0.090205	0.303725	0.22205	0.100111	0.398643	0.202775	0.184601	0.090527	0.334304	0	0.042633
MSTRG.5712.3	0.943685	0.220965	0.357305	0.32175	0.260723	0.858217	0.804897	0.37555	0.73387	1.56763	0.704286	0.918119	0.293351	0.387045	0.296952	0.396763	0.260612	0.222485	0.369407	0.390832	0.220667	0.302641	0.501554	0.279796
MSTRG.5712.1	0.143292	0.103956	0.115095	0.327502	0.111038	0.326625	0.134056	0.19921	0.044244	0.003813	0.60279	0.261818	0.521302	0.080447	0.387527	1.26614	0.666652	0.794138	1.47993	0.943931	0.407596	0.954751	0.818189	2.29148
MSTRG.27001.1	0.525319	0.283758	0.197844	0.165253	0.603534	0.479592	0.37488	0.380231	0.547235	1.23152	1.01598	0.716807	0	0.290529	0.105684	0.068343	0.071634	0.095915	0.220545	0.037464	0.032733	0.13874	0.224373	0.268575
MSTRG.17172.1	0.963453	0.930681	0.905211	0.233317	0.493431	0.456179	0.877104	0.751855	0.658758	0.903291	1.24258	0.622785	0.194503	0.127582	0.193007	0.233008	0.195587	0.23613	0.149888	0.13245	0.245793	0.257388	0.303309	0.184104
MSTRG.40580.1	0.825524	1.07594	1.14214	0.27129	0.205809	0.114223	0.112265	0.632228	0.043317	0.049038	0.226687	0.028462	0	0	0	0	0	0	0	0	0	0	0	0
MSTRG.69894.1	0.559468	0	0.605527	0	0.138736	0.296086	0.141457	0.130615	0.474604	1.35147	0.24275	0.51383	0.318397	0.323858	1.21003	1.25964	0.158155	0.405516	0.633143	0.587576	0.290132	0.747657	0.155744	0.740734
MSTRG.46535.1	3.17381	2.97241	3.36671	2.87183	2.74193	2.82136	4.17918	4.6367	4.3182	2.64345	6.08812	5.34062	1.76178	0.655697	1.0996	1.71599	1.72595	2.02057	1.86737	1.16915	1.1283	1.64052	0.920119	1.86
MSTRG.57999.1	2.06833	0.980677	2.27327	1.30292	0.896431	1.90469	1.60881	2.47392	1.376	1.05482	2.92987	1.93357	0.32709	0.16228	0.143833	0.273733	0.418797	0.417785	0.389862	0.505483	0.125103	0.52876	0.372853	0.099374
MSTRG.44881.1	0	0.195839	0.254711	0.259114	0.347639	0	0.37635	0.185514	1.41429	0.084616	0.469852	0.079907	0	0	0	0	0	0	0	0	0	0	0	0
MSTRG.29700.4	1.62539	1.31658	1.3907	2.58635	1.87499	1.68121	1.71037	1.36595	1.41096	0.174506	1.44762	1.44143	0.576939	0.010871	0.004809	0.0222	0.618113	0.404483	0.438104	0.329823	0.258196	0.23814	0.094035	0.173363
MSTRG.29700.2	1.83014	1.73172	1.1749	2.37501	1.50182	1.88185	1.51817	1.62381	0.373848	0.468116	1.60478	2.08965	0.453064	0.112361	0.52782	0.576886	0.411104	0.74766	0.529508	0.399018	0.365871	0.468534	0.167602	0.518938
MSTRG.29700.3	0	0	0.641144	0	1.57523	0.473358	0.452643	0	0	0.072285	0	0	0.237535	0	0.285637	0	0	0	0	0	0	0	0	0
MSTRG.29700.1	0	0.425262	0.435132	0	0.623995	0	0.385524	0.224951	1.26173	0	0.41278	0.077602	0	0.120914	0.077871	0.396683	0	0	0	0	0	0	0.017857	0.030506
MSTRG.35712.1	0.976248	1.30138	1.49419	1.49592	1.04511	1.4251	1.98514	1.15915	2.48094	0.622695	1.43257	0.861912	0.451451	0.297537	0.299205	0.451959	0.341486	0.319867	0.325344	0.510797	0.302565	0.676397	0.518589	0.447093
MSTRG.11521.1	1.81433	1.34615	1.07426	1.50744	1.674	1.44777	1.46534	1.15625	1.03163	1.92514	1.21672	1.94476	0.199968	0.338065	0.311241	0.821245	0.207012	0.531275	0.40371	0.343609	0.244495	0.348297	0.650744	0.390604
MSTRG.70239.2	0.220034	0.272339	0.189657	0.58173	0.518546	0.225333	0.247636	0.149131	0.320181	0	0.267912	0.135521	0	0	0	0.002573	0.058461	0	0.024219	0.115742	0.039991	0	0.060027	0
MSTRG.147.2	1.27342	0.798022	0.945766	0.832111	2.2035	1.37457	1.36653	1.19442	2.56794	0	1.34658	1.25721	0.663595	0	0.217565	0.478598	0.380011	0.250134	0	0.437579	0.460064	0.47778	0	0.391624
MSTRG.47075.1	1.32943	0.530299	0.588691	0.155065	0.652301	0.257157	0.868196	0.723331	0.45314	1.06203	0.777248	0.886801	0.440032	0.272066	0.346623	0.156538	0.186611	0.096548	0.113066	0.126791	0.145834	0.288368	0.173344	0.181953
MSTRG.50318.1	2.99132	2.45914	2.70758	3.92613	7.12285	5.77236	2.81474	4.36417	3.12199	1.18067	5.1179	3.8056	0	0	0	0	0	0	0	0	0	0	0	0
MSTRG.50318.2	0.81054	0	0	3.95663	0	0	0	0	0.543297	0	0	1.06615	0	0	0	0	0	0	0	0	0	0	0	0
MSTRG.49564.2	2.8253	2.41647	1.90681	0	0	0.153297	0.531124	0.877418	0	0.208864	0.853727	0.274417	0	0	0	0	0	0	0	0	0	0	0	0
MSTRG.18485.2	0.043671	0.445061	0.268839	0.386895	0.531224	0.118146	0.413004	1.54596	0.166881	0.786742	0.125722	1.44726	0.049197	0.266159	0.114783	0	0	0.111273	0.098246	0	0.062084	0.088106	0.081557	0.042901
MSTRG.9464.2	4.99983	2.93843	2.00747	1.47507	1.59191	1.52218	1.46157	4.17048	1.35117	3.74626	6.57731	3.5211	0.167713	0.136897	0.19504	0.051292	0.074898	0.140286	0.175022	0.172841	0.38182	0.785003	0.432932	0.210953
MSTRG.9464.1	0	0	1.31359	0.066083	0	0	0	0	0	0	0	0	0.031829	0.014697	0.041045	0.00831	0.01615	0.238489	0.050958	0.159658	0	0	0	0.265302
MSTRG.18779.1	157.593	203.728	182.552	130.012	242.413	196.018	180.916	130.776	143.875	77.7203	134.809	127.105	0.369753	0.098408	0.056135	0.93468	1.1174	0.022196	0.028403	0.030721	0.060495	0.023858	0	0
MSTRG.59121.1	1.13422	1.96155	1.85916	3.2595	4.01487	4.44553	2.27432	2.44651	2.74357	2.29002	1.44309	3.08269	0.034355	0.047571	0.070226	0.137544	0.023254	0.085096	0.047757	0.060981	0.055153	0.097573	0.091331	0.043907
MSTRG.30558.5	0.581884	0.715192	0	0.199659	0.513179	0.097229	0.31794	0.914251	0	0	0.269782	0	0	0	0.423676	0	0.042586	0	0	0	0.237665	0	0.038911	0.280083
MSTRG.30558.4	0.179659	0.998329	0.874313	0.125899	0.039778	0.045749	0.163775	0.13827	0	1.1523	0.30115	0.803866	0	0	0.018419	0.075102	0.072977	0.09033	0.025066	0	0	0	0	0.052826
MSTRG.30558.6	0.739199	0.756227	1.48456	0.161243	0.283741	0.195248	0.621203	0.834123	0.57539	0.978305	1.11984	1.05385	0.488676	0.3097	0.504157	0.417413	0.250176	0.359867	0.344016	0.258595	0.249969	0.282712	0.177095	0.434204
MSTRG.30558.1	0	1.38072	0.024267	0.098947	0.160691	0	0	0	0.554002	0.128972	0	0	0	0	0	0	0.445409	0.400929	0	0	0.142621	0	0	0.54948
MSTRG.30558.2	1.42707	0	1.61737	1.08032	1.06579	0.913122	1.40293	1.87453	0.231507	1.62905	1.6989	1.41433	0.412645	0.394682	0.157563	0.567704	0.286227	0.498629	0.442249	0.352418	0	0.421797	0.503551	0
MSTRG.9084.1	0.006309	0.222811	0	0.132895	0.054387	0.015895	0.253658	0	0.558732	0	0.073797	0	0	0	0	0	0	0	0	0	0	0	0	0
MSTRG.28472.1	1.66098	2.52978	1.7643	0.662196	0.957795	0.535699	0.924352	1.40196	0.229572	0.585631	1.66259	0.749844	0.261957	0.044867	0.258249	0.31348	0.281184	0.236111	0.474506	0.370576	0.095793	0.339642	0.14096	0.2412
MSTRG.24530.3	0.688525	0.606468	0.749049	0.937477	1.47562	0.977181	0.758968	0.621765	0.790112	0.903369	1.85792	0.922301	0.260908	0	0.07046	0.236606	0.209194	0.149943	0.329443	0.125955	0.155872	0.266606	0.108549	0.550836
MSTRG.33698.1	0.496684	0.546009	0.967083	1.15945	1.441	1.32058	0.480417	0.72867	0.996285	0.659266	0.828002	0.719344	0.289136	0.112343	0.1154	0.180665	0.223117	0.136402	0.373811	0.164897	0.235758	0.197079	0.128606	0.218095
MSTRG.42659.1	1.16998	1.68998	1.89001	1.29295	0.767177	0.798536	2.39367	1.53957	3.07953	1.45191	1.97254	2.36951	0.634796	0.612625	0.486139	0.476472	0.512784	0.47858	0.65996	0.45282	0.586843	0.428794	0.852692	0.530118
MSTRG.45239.1	1.00407	0.863004	1.23181	0.008123	0.334666	0.249358	0.539646	0.744193	0.125158	0.590737	0.630305	0.252493	0	0	0	0.017786	0	0	0	0.022433	0.04879	0	0	0
MSTRG.45557.2	0.41008	0.252118	0.187556	0.4677	0.418855	0.589959	0.540237	0.360487	0.237339	0.627285	0.404438	1.37065	1.30266	1.52428	0.845775	1.20256	0.815946	0.52937	1.8683	2.19152	1.66102	1.43422	1.73371	1.38776
MSTRG.45557.1	0.257658	0.063293	0.503573	0.419104	0.940169	0.077149	0.310624	0.27651	0.541393	0.257904	0.406499	0.425654	1.74157	1.07638	1.86731	1.17874	0.721627	0.885394	2.16177	2.22909	2.34934	1.31093	0.913169	2.80116
MSTRG.18631.1	0.61091	0.550087	0.504189	0.883608	0.88231	1.57633	0.519595	0.421428	0.598712	0.111325	0.867788	0.688085	0.272962	0.134771	0.292623	0.313024	0.169436	0.219593	0.698471	0.336072	0.199908	0.482138	0.166417	0.496228
MSTRG.57256.1	0.483173	0.422943	0.55654	0.72279	0.939842	0.892856	0.368602	0.465574	0.247766	0.512516	0.66443	0.583296	0.216549	0.142779	0.123144	0.119212	0.212191	0.169646	0.227652	0.224186	0.139668	0.241051	0.319677	0.226802
MSTRG.61500.1	0.62448	1.2599	1.3642	0.256028	1.37484	0	0.337603	1.12626	0.984854	0.169366	1.85232	2.68792	0	0	0	0	0	0	0	0	0	0	0	0
MSTRG.9778.1	1.90279	0.626063	0.717224	0	0.332398	0.126042	0.589275	0.998612	0.051648	0.196265	0.51143	0.266873	0	0	0	0	0	0	0	0	0	0	0	0
MSTRG.41435.2	0.465974	0.586631	0.493	1.90471	1.57104	0.422102	1.24603	0.553191	2.05592	0	0.509454	0.650641	0.41586	0	0	0.226968	0	0.222684	0.254086	0.38502	0.331641	0.05288	0	0.279209
MSTRG.41435.1	0.823094	1.1889	0.740424	1.23597	1.86068	2.02938	2.87238	1.3685	3.88232	0.617969	1.14295	1.22446	0.236535	0.288204	0.551725	0.522767	0.775691	0.390072	0.334401	0.204625	0.435847	0.604808	0.290252	0.271576
MSTRG.18439.1	1.41662	2.36959	2.50359	1.59738	2.08581	1.59938	2.21745	2.51709	0.848088	1.16731	2.47818	3.08998	1.06973	0.398368	0.366441	0.365305	0.415319	0.427829	0.488139	0.570224	0.317211	0.779237	0.714117	0.531077
MSTRG.46714.1	1.07974	0.753774	1.08808	0.349611	0.32783	0.326422	0.606416	0.570809	0.366899	1.41856	0.729411	0.478521	0.205323	0.530702	0.284467	0.234273	0.422079	0.347157	0.292602	0.372647	0.299921	0.273188	0.782729	0.151714
MSTRG.64857.1	7.99625	9.45669	9.14257	2.9425	5.05577	3.53692	3.72562	5.43031	2.2896	0.965808	2.64545	1.31146	0.050514	0.099667	0.128105	0.075235	0	0.140657	0.06861	0	0.147559	0.099766	0.035304	0.051939
MSTRG.2457.1	0.695965	0.563072	0.472834	0.851323	0.831485	0.75482	1.12466	0.752171	1.1948	0.640253	1.43835	1.44026	0.220243	0.261269	0.106829	0.38424	0.256441	0.286642	0.335736	0.299173	0.228887	0.291272	0.134205	0.361224
MSTRG.38217.1	1.05702	0.503357	1.039	0.661021	0.830866	0.582531	0.560854	0	0.895398	0.335916	0.848912	0.655844	0.046322	0.065087	0.070467	0.132952	0.13101	0.050922	0.167163	0.148461	0.132743	0.156145	0.030352	0.181325
MSTRG.55574.1	3.55072	3.49851	2.90375	2.55144	2.13315	2.51573	2.72425	3.11313	2.11836	3.63053	2.70286	3.26032	0.422621	0.876598	0.498852	0.350208	0.479402	0.302105	0.432836	0.295361	0.389901	0.354622	0.307142	0.501798
MSTRG.8868.1	0.95822	0.678227	0.86809	0.166297	0.256596	0.330837	0.442632	0.668748	0.46571	0.643345	1.44312	0.665294	0.489848	0.351947	0.44511	0.23389	0.509658	0.422449	0.439356	0.309016	0.494645	0.275929	0.297478	0.179313
MSTRG.42205.1	1.49429	1.23254	1.06626	1.30227	1.69902	1.54991	1.463	0.986288	1.39907	0.700358	1.42412	1.99361	0.54262	0.334642	0.555308	0.55551	0.391598	0.379233	0.569263	0.330726	0.315946	0.552739	0.353525	0.327822
MSTRG.26304.1	48.1157	42.6995	50.6243	16.1291	20.3504	12.4414	19.9578	21.0114	13.3702	7.86814	16.627	7.80267	1.68308	0.612734	1.62247	1.41995	1.96162	1.74722	2.69563	1.6535	1.57415	3.51634	2.40121	2.33233
MSTRG.13454.1	0.143263	0.217806	0.298244	0.07682	0.362712	0	0.335325	0.190384	0.17693	1.28141	0.640015	0.076929	0.261377	0.289433	0.047832	0.076849	0	0.111649	0.036037	0.148484	0.123193	0	0.351401	0.091728
MSTRG.12869.1	0.149906	0.709031	0.162598	0.087132	0.204045	0.22036	0.833974	0.483726	0.730314	0.413973	1.41676	0.520615	0.115397	0	0.273511	0.112895	0	0.039289	0.256004	0	0.129805	0.204371	0.13656	0.136673
MSTRG.24702.1	1.22236	1.63123	1.67209	1.9557	2.55391	1.64724	1.50263	0.90815	1.24686	0.25828	1.17141	0.682959	0.773249	0.259522	0.505341	1.20784	1.53019	0.679498	0.409407	0.324591	0.266214	0.339521	0.058646	0.409661
MSTRG.28062.1	1.71217	3.75526	3.89374	0.255423	0.41551	0.164731	0.318603	2.46697	0	0.436025	1.14152	0.047858	0	0	0	0	0	0	0	0	0	0	0	0
MSTRG.36778.1	0.883292	0.597556	0.663284	0.326297	0.406494	0.254001	1.19169	0.803514	2.42325	0.396614	1.01761	0.625823	0.369931	0.05848	0.355172	0.13515	0.341986	0.477651	0.131594	0.393293	0.285042	0.452632	0.278264	0.310064
MSTRG.5413.1	1.01097	1.15797	0.827055	1.17836	0.867322	1.18803	1.44756	0.597328	1.16001	1.16968	0.842597	1.28906	0.756042	0.408616	0.335533	1.10835	1.10753	0.693105	0.475743	0.404158	0.352375	0.823462	1.02829	0.339083
MSTRG.38381.1	0.797686	0.262298	0.14047	1.11625	2.59029	3.36478	1.93733	0.79351	2.79198	0.489386	1.12097	1.09258	0	0	0	0	0	0	0	0	0	0	0	0
MSTRG.38381.3	0.087661	0	0.077752	0.334579	0.511965	0.162253	0.269168	0.053272	0.110042	0.157625	0.075875	0.120589	0	0	0	0	0	0	0	0	0	0	0	0
MSTRG.2509.1	1.06724	0.715831	1.4502	0.424041	0.577943	0.222592	0.713849	1.18679	0.530548	1.78139	2.04682	1.45601	0.154685	0.145133	0.189435	0.31333	0.20423	0.245685	0.172448	0.2235	0.295815	0.326475	0.345363	0.181239
MSTRG.18958.3	2.15299	2.4857	2.32039	1.43166	2.4224	1.70932	2.11343	2.34649	1.40579	1.58098	2.93686	3.05508	0.070089	0	0	0.344458	0.560182	0.343467	0.431112	0	0	0.003226	0.384088	0.416456
MSTRG.10433.1	0.879273	1.1581	1.54943	1.44934	0.948401	0.955182	2.2149	1.19638	2.827	1.72946	1.11822	2.69053	0.19106	0.237683	0.151142	0.097326	0.118442	0.128453	0.20187	0.148602	0.259552	0.139223	0.028543	0.089062
MSTRG.20413.1	12.2891	11.017	10.9253	17.255	16.6502	15.125	17.7389	11.6897	18.7423	21.7017	13.4057	14.2683	2.88831	4.60319	2.67841	2.71426	2.78661	2.94282	2.56606	2.78501	2.82827	2.87173	5.072	3.22223
MSTRG.4595.1	0.867648	1.57503	1.02976	2.56671	2.92655	2.0194	1.90377	0.983236	2.13803	0.753534	1.13073	1.41495	0.257955	0.24535	0.380427	0.209126	0.194429	0.246369	0.280783	0.31184	0.246728	0.601681	0.139716	0.438945
MSTRG.25383.1	1.31916	1.68716	1.63398	1.00963	1.48054	0	1.39859	1.6553	1.35503	1.06497	1.43475	1.89428	0.654035	0.21154	0.319459	0.440319	0.40913	0.401489	0.327434	0.703422	0.437582	0.564401	0	0.418421
MSTRG.25383.3	0.287373	0.540866	0.38271	0.243947	0.312485	1.3387	0.304148	0.477101	0.09916	0	0.632509	0.307164	0	0	0	0.283781	0.09799	0.050296	0.193731	0	0.09734	0	0.652234	0.209105
MSTRG.25383.2	1.45867	0.802804	0.809851	1.19473	1.708	1.77292	1.22392	0.710348	0.424512	0.313409	1.03655	0.825905	0.190029	0.010772	0.199306	0.40542	0.374955	0.311451	0.147493	0.128746	0.284219	0.242375	0.027903	0.250759
MSTRG.11813.1	0.583745	0.862473	1.15937	0.684329	0.448504	0.339774	0.914578	0.76861	1.2195	0.693914	1.00147	0.506025	0.255196	0.303993	0.406547	0.650935	0.3602	0.526015	0.42821	0.379341	0.40181	0.593968	0.399181	0.456782
MSTRG.55902.1	3.05977	5.57798	3.478	1.33298	1.05073	1.06693	3.86501	5.87167	1.19589	3.48959	5.58294	2.86065	0.448788	0.623639	0.384753	0.631887	0.793792	1.03428	1.01145	0.445275	0.314221	0.464048	0.800375	0.500018
MSTRG.31309.2	0.464817	0.095878	0.697989	1.52623	1.77198	0.718368	0.379154	0.362685	1.039	0.123121	0.457362	0.698082	0	0	0.330903	0.355829	0	0.362302	0.086159	0.122872	0	0	0	0
MSTRG.31309.1	1.5068	1.75483	1.7192	0.524493	0.748812	1.34851	1.48093	1.58547	0.644777	3.31482	1.82682	1.28565	0.229262	0.296556	0	0.260531	0.176371	0.171138	0.14491	0.263377	0.264474	0.309198	0.258113	0.373287
MSTRG.35145.1	0.640984	1.0594	0.422021	0.486526	0.624366	0	0.864945	1.40935	1.0911	0.807152	1.77895	1.83246	0.416113	0	0.217411	0.043694	0.029662	0.02772	0.04312	0.225397	0.180559	0.142847	0.343682	0.167654
MSTRG.35145.2	0	0	0.749538	0.304621	0.607607	0.644039	0.584808	0	0	1.83493	0	0	0.584705	0.564848	0.193982	0.048552	0.009329	0.020437	0.210437	0.188472	0	0.17688	0.380905	0.178803
MSTRG.38607.1	1.24327	2.5915	1.75484	2.09871	2.08507	1.99731	1.74729	1.60394	0.785674	0.639326	1.29978	0.734475	2.74667	1.05816	2.04478	5.18951	5.28172	4.73223	2.17738	1.88042	1.35856	0.963411	0.908767	0.850954
MSTRG.61604.1	0.985893	1.02385	0.525863	1.04003	0.880846	1.11272	0.984661	1.11752	0.834527	1.21473	0.648831	1.08302	0.122308	0.075253	0.186572	0.196186	0.191469	0.071815	0.122862	0.182509	0.110373	0.117677	0.175209	0.131625
MSTRG.50437.1	0.090116	0.18624	0.103555	0.165451	0	0	0	0	0	0.828097	0.168865	0	0	0	0.075523	0.057949	0	0	0	0	0	0	0	0
MSTRG.58579.1	3.05871	2.7173	3.37562	0	0.646824	0.525424	0.806089	2.03663	0	0.630346	2.9306	1.53186	0.705533	0.093089	2.04169	1.13524	0.492126	1.50721	0.992723	0.062483	1.67354	0.870007	0.565058	0.987464
MSTRG.28862.1	0.634808	0.986368	0.480001	0.7513	0.773017	0.530329	0.378426	0.854443	0.334397	0.243911	0.928353	0.711449	0.120521	0.165185	0.052296	0.183777	0	0.238637	0.168944	0.161743	0	0.158027	0.196026	0.108752
MSTRG.18034.1	1.25411	1.2732	1.29774	2.39934	0.753802	1.57096	1.02222	0.549397	1.04195	0.600758	0.895139	0.568398	0.021329	0	0	0	0	0.01914	0.022727	0	0	0.040283	0	0.01011
MSTRG.40765.1	1.47224	1.44297	1.83894	2.21225	1.56126	1.49236	2.54305	1.51553	2.65687	2.01519	1.76693	1.90066	0.414864	0.113527	0.066378	0.110238	0.129233	0.129144	0.228712	0.366444	0.153207	0.124672	0.222429	0.313107
MSTRG.45281.8	0.189912	1.01404	0.451067	0.963137	0.648537	0.882436	0.502134	0.916124	0.300342	0.353178	0.310828	1.6349	0	0	0	0	0	0	0	0	0	0	0	0
MSTRG.45281.4	0.175863	0.148444	0.367458	0.424655	0.885774	1.49225	0.704147	0.232642	0.215478	0.816133	0.098252	0.220047	0.006433	0.00622	0.014859	0.030549	0.088551	0.041604	0.003133	0.050232	0.008831	0	0.015591	0.02276
MSTRG.45281.5	0	0.276337	0	0.332458	0.194028	0.568295	0.046363	0.041564	0.071648	0.080183	0.006919	0.027213	0	0	0.004889	0.011462	0.020046	0.020955	0.010951	0	0	0	0	0
MSTRG.45281.7	0.692882	1.12813	0	0	0.92524	1.86614	0	0	0	0	0	0	0	0	0	0.011947	0.006707	0.000387	0	0	0	0	0.006622	0
MSTRG.47834.4	1.40123	1.52357	1.47101	1.61472	1.77229	1.87742	1.70504	1.43044	1.93062	0.686183	1.62718	1.57949	0.172527	0.191301	0.104322	0.351154	0.190126	0	0.160416	0.355195	0.199995	0.346824	0.2339	0
MSTRG.24499.6	0	0	0	1.09063	0.863059	1.04989	0.217076	0	0	0	0.008307	0.287894	0	0	0	0	0	0	0	0	0	0	0	0
MSTRG.45201.1	3.78488	2.53082	2.64012	3.24371	4.16272	2.74455	6.06978	3.98264	7.40266	5.21683	5.79374	6.00558	1.9767	1.70403	1.32379	0.423977	0.419931	0.738551	1.63337	1.29793	1.22186	2.01769	2.74015	2.44367
MSTRG.24293.1	3.05203	4.96175	7.67054	0.617845	0	0.670889	4.31306	3.79213	0.037176	0.994389	2.77015	4.8563	0.717658	0.684412	1.16311	0.633681	0.284293	0.09317	0.35303	0.461948	0.742525	0.839443	0.5367	1.72135
MSTRG.24293.2	3.85655	8.05421	4.47967	0.838989	0.612279	1.22182	4.78436	3.60404	1.05599	3.41674	4.1215	4.91442	0.285752	0.136796	0.764991	0.492003	0.429876	0.156437	0.902584	0.547553	0.83037	0.714705	0.714051	0.42899
MSTRG.24293.3	1.21826	2.89093	4.42832	1.25648	0.30052	1.53263	2.27772	1.96875	0.345756	0.515864	1.8323	3.87538	0.189047	0	0.415108	0.162012	0.227188	0	0	0.271125	0.660707	0.093835	0.297208	0.822185
MSTRG.24293.4	0.870746	1.71124	1.95453	0.535386	0	0.52219	1.1102	0.141151	0.32828	0.813346	1.28556	0.57686	0	0	0.801168	0.083372	0.105846	0	0	0	0.818823	0	0.292037	0
MSTRG.57984.1	2.63776	3.45264	2.50988	0.120292	0.471722	0.454216	0.905837	2.12169	0.334978	0.969033	1.98156	1.15416	0.87616	0.632374	1.10194	1.87495	2.11956	2.2425	1.6198	0.958862	1.76579	1.08941	0.941717	1.61655
MSTRG.13197.4	0	0	0	0	0	0.081183	0.792603	0	2.37663	0	0	0	0	0	0	0	0	0	0	0	0	0	0	0
MSTRG.13197.6	0	0	0.029809	2.03124	2.32702	0.64047	2.92339	0	3.46944	0.167377	0.078475	0.124003	0.293746	0.093857	0.025779	0.036482	0.028178	0	0.128693	0.212452	0.021654	0.124068	0.08784	0.22069
MSTRG.13197.1	0.091971	0	0.029778	0.97025	2.36564	0.628793	2.07273	0	3.95442	0.045923	0.048173	0.30084	0.119639	0.142824	0.064091	0.014086	0.033548	0.031494	0.071734	0.313726	0.009992	0.101815	0.097254	0.151496
MSTRG.13197.3	0	0	0	0	0.530434	0	4.25392	0.211884	6.67293	0	0.117668	0.182064	0.128282	0.116854	0	0	0.009572	0	0.11366	0.384959	0.0442	0	0.14763	0
MSTRG.13197.2	0	0	0	0.357651	0.950871	0.338209	0.510445	0	2.76599	0	0	0	0.072427	0	0	0.041134	0	0	0.119425	0.124935	0	0	0.089769	0.074202
MSTRG.1866.1	1.51833	1.87935	2.05443	0.97858	1.17482	1.15991	1.20739	1.96849	1.02861	0.803125	1.66414	1.34794	0.336449	0.171293	0.296888	0.346501	0.281923	0.353629	0.365338	0.26043	0.354492	0.177767	0.116599	0.17453
MSTRG.8304.1	0.948238	0.887846	1.1649	0.261424	0.918873	1.02657	0.539153	0.835456	0.17793	0.623266	0.990954	1.10885	0.113848	0	0.056307	0.11322	0.113403	0.123378	0.210032	0	0.300637	0.183931	0.120407	0.297649
MSTRG.32186.1	1.85192	2.25927	2.39958	1.87174	1.93249	1.89112	1.94068	2.04677	1.75822	1.42183	2.02324	1.81101	0.361175	0.260037	0.294073	0.222007	0.215454	0.252415	0.317195	0.35028	0.297099	0.404184	0.260864	0.365305
MSTRG.35889.1	0.970182	1.25055	1.59566	0.850523	0.881607	0.807293	0.570437	1.22488	0.217684	1.42618	1.51805	1.19286	0.177943	0.187879	0.376286	0.158597	0.130523	0.28739	0.126376	0.178863	0.22097	0.265973	0.107923	0.24951
MSTRG.39395.1	1.64615	1.82379	1.42147	1.69862	3.58338	2.01842	1.54451	2.27152	1.42595	3.40973	4.26279	3.32944	2.44236	2.29324	1.98297	0.996008	1.35678	0.891807	1.25892	1.64828	1.50368	0.870508	1.10861	1.02899
MSTRG.70307.1	0.373378	0.279363	0.218591	1.25692	1.13772	1.99821	1.15731	0.556706	3.4432	1.1629	0.652537	1.46103	0.412188	0.571451	0.319714	0.169903	0.042246	0.031611	0.110633	0.10032	0.309173	0.11198	0.126091	0
MSTRG.60033.1	2.80299	4.17206	4.44173	3.25048	3.2992	4.21372	3.56518	4.83385	3.31815	2.82598	2.66684	2.09262	0.127072	0.200725	0.231514	0.278772	0.134109	0.028711	0.340985	0.215115	0.330441	1.23998	0.339177	0.252088
MSTRG.21960.10	0	0	0	0	0	0	0	0.158324	1.08322	0	0	0	0	0	0	0	0	0	0	0	0	0	0	0
MSTRG.21960.12	0	0	0	0	0	0.161791	0	0.017145	0.920096	0.751551	0	0	0.014109	0	0	0	0	0	0	0	0	0.079612	0	0
MSTRG.7623.1	0.84909	0.668723	1.25241	1.1504	0.678707	0.464143	1.12793	1.40771	0.746967	0.67704	0.758772	0.867906	0.387616	0.133354	0.101301	0.561006	0.287779	0.350485	0.267541	0.553912	0.203014	0.31723	0.358449	0.456976
MSTRG.26135.2	1.89193	1.47551	1.03971	0.44448	0.482208	0.019827	0.948946	1.34345	1.43459	0.607377	1.93029	2.05925	0.115716	0.148974	0.077099	0.48109	0.131705	0.347411	0.263071	0.387647	0.200673	0.340948	0.455857	0.156148
MSTRG.1023.1	1.71741	1.92666	1.60704	1.96222	1.74391	1.86144	2.04585	1.7886	1.87507	1.87807	2.35319	1.9637	0.361975	0.249445	0.257296	0.394734	0.443221	0.414916	0.26347	0.189453	0.428089	0.973585	0.422184	0.305033
MSTRG.66471.1	1.85881	1.71836	1.9735	0.975223	1.28977	1.06354	1.75683	1.70446	1.27007	1.07902	1.95778	1.75963	0.337693	0.101121	0.331956	0.255959	0.234853	0.204034	0.444021	0.420658	0.330054	0.322886	0.224232	0.602992
MSTRG.71623.2	1.08903	0.793984	1.13584	0.605187	1.39227	0.753154	0.472368	0.792654	2.20549	1.3523	0.704205	0.655703	0	0.10853	0.003464	0.181861	0.011507	0	0.094925	0.237067	0.168718	0.107589	0.228692	0.267098
MSTRG.54152.1	0.915428	0.814847	0.858225	1.24481	1.69076	2.22507	0.977602	1.1137	0.549709	0.805871	0.898066	0.485232	0.481371	0.542354	0.39885	0.378995	0.527847	0.287035	0.451896	0.354231	0.26247	0.330537	0.310523	0.390003
MSTRG.28361.2	0.591977	0.547671	0.426778	2.10434	1.19692	1.41504	1.32221	0.58755	1.72561	0.401142	0.799848	0.869363	0.47284	0.226448	0.309458	0.72414	0.686751	0.69672	0.26019	0.5575	0.790944	0.654375	0.280278	0.752054
MSTRG.28361.1	0.240203	0.188347	0.228643	0.432698	0.174331	0.315748	0.686438	0.44194	0.533154	0.09543	0.641752	0.218201	0.186721	0.003636	0.209297	0.131101	0.118342	0.086358	0.281989	0.136179	0.217515	0.233212	0.152897	0.08195
MSTRG.20793.1	0.881028	0.987288	1.1774	0.898881	0.615229	0.413196	1.70325	0.945941	1.0916	0.077765	0.915101	0.86642	0.1732	0.037086	0.13115	0.061963	0.075527	0.070199	0.266014	0.135594	0.074346	1.11617	0.220909	0.236291
MSTRG.21287.2	0.285365	0.25185	0.227154	0.321737	0.585752	0.451436	0.330503	0.199116	0.642573	0.133853	0.150436	0.490675	0.075429	0.014523	0.080783	0.04595	0.023864	0	0.021305	0.07725	0.102916	0.043754	0.041167	0.053999
MSTRG.18059.1	0.842634	0.666434	1.15231	0.284055	0.099221	0.029239	0.200579	0.542364	0	0.084687	0.28602	0.12107	0	0	0	0.022884	0.039004	0.032894	0.099772	0.082464	0.017812	0.044902	0	0
MSTRG.41179.2	0.36352	0.387151	0.299923	0	0	0	0.654707	0.098694	0.068021	0.044507	0.071511	0	0.02839	0.038171	0.239111	0	0	0	0.286271	0	0	0.275101	0	0
MSTRG.4219.1	2.93439	4.25511	3.41988	2.11856	2.12516	1.8797	2.25015	3.00237	1.54264	2.31	2.39145	2.57063	0.901989	0.539823	0.684583	0.695285	0.63974	0.77086	0.722761	0.67433	0.589141	0.568089	0.625271	0.736277
MSTRG.9577.1	0.21149	0.533808	0.27593	0.168058	0.301285	0.195123	0.315377	0.241557	0.2463	0.275822	0.300464	0.27319	0.090743	0.175922	0.066088	0.211361	0.233797	0.065563	0.227217	0.257704	0.19115	0.241752	0.22021	0.296994
MSTRG.244.1	0.386014	0.590327	0.687859	0.548597	0.538141	0.311716	0.961383	1.02707	1.3075	1.67747	1.41267	2.39287	0.346849	0.158066	0.175553	0.114476	0.188401	0.380806	0.19778	0.326324	0.113229	0.193957	0.15261	0.324098
MSTRG.21425.1	0.770182	0.746454	0.701219	0.582121	0.844135	0.8319	0.666491	0.399848	0.56979	1.73606	0.557744	0.807391	0.23564	0.58021	0.187748	0.356403	0.445984	0.510882	0.592376	0.34427	0.442131	0.339803	0.944281	0.455945
MSTRG.9108.1	0.256556	0.744601	0	0.357432	0.412402	0.545142	0.554616	0.1097	0.005983	0.063005	0.405822	1.0122	0	0	0	0.229799	0.008533	0.218105	0	0.279996	0.162863	0	0	0.16629
MSTRG.9108.3	0.153824	0.100883	0.133228	0.216987	0.169876	0.188811	0.266779	0.367266	0.183958	1.31662	0.592378	0.245008	0.103485	0.215217	0.07571	0.006267	0	0.061561	0.082945	0.044664	0.015428	0.137061	0.422198	0.022546
MSTRG.25232.1	3.79268	0.868936	1.81554	0.704594	0.124399	2.27692	0.540914	0.732305	1.79528	7.55571	0.606671	3.10885	0.413714	1.76225	0.738199	0.042248	0.569695	0.337254	0.180411	0.580757	0	0	1.74941	0.476658
MSTRG.25232.2	1.03443	1.97423	2.02984	0.644343	0.908822	0.222007	1.29386	1.77505	0.380622	0.589279	1.5966	1.28842	0.204819	0.105213	0.072408	0.203605	0.076192	0.17336	0.287223	0.110137	0.200312	0.38316	0.052191	0.330718
MSTRG.43637.1	1.34423	0.792403	1.05975	0.747876	0.644419	0.621136	1.06773	1.10451	0.769447	0.539703	1.29547	0.790495	0.151297	0.076451	0.079819	0.265725	0.240357	0.168024	0.164078	0.234082	0.124391	0.102244	0.089266	0.187841
MSTRG.28767.1	0.482791	0.479223	0.548868	0.411467	0.812798	0.581029	0.903301	0.618722	0.838443	0.457234	1.28712	1.20662	0.480728	0.242396	0.432333	0.297639	0.200753	0.302201	0.31493	0.268095	0.290543	0.486058	0.240139	0.466251
MSTRG.19286.1	2.7534	3.15095	2.72211	3.68215	3.12	2.52958	3.47074	2.95844	2.95833	6.53395	3.60315	3.58864	0.744789	1.37578	0.465361	0.802774	0.46657	0.637894	0.994328	0.616499	0.94716	1.20713	2.1386	0.695361
MSTRG.58597.1	13.9124	17.8346	23.3287	9.31922	11.5135	9.62009	3.96613	15.8799	0.22542	0.617606	1.75924	0.225937	0	0	0	0	0	0	0	0	0	0	0	0
MSTRG.55755.1	0	1.14041	0	1.34349	0.386821	0	0.433005	0.535835	0	1.00153	0.070166	0	0.440017	0	0	0.262464	0	0.004473	0	0	0	0	0	0
MSTRG.14849.1	0.053134	1.32678	0	0.695552	0.371983	0.356552	0	0.082131	0	1.15409	0	0	0.09843	0	0.030934	0	0	0.065379	0	0	0	0.02217	0.130045	0
MSTRG.14849.2	0.711043	0	0.813086	1.48809	1.91139	1.71055	1.94078	0.864361	1.85651	0.505292	1.39521	1.61382	0.108128	0.125592	0.127245	0.676019	0.612838	0.632867	0.219958	0.179527	0.167563	0.249318	0.12654	0.199011
MSTRG.17563.1	3.5886	2.60212	3.75289	2.58723	3.1825	2.24859	3.94315	3.48621	2.61485	6.22808	4.22137	3.58216	1.34963	1.48663	1.31893	1.14166	0.754429	1.04455	0.748611	1.14093	0.430742	1.08834	1.67732	0.96391
MSTRG.37921.1	2.1532	3.43296	3.08309	4.61069	3.6741	3.77246	3.41946	2.64209	3.4576	2.00919	2.73434	4.00612	0.636594	0.442911	0.699214	0.590918	0.578131	0.537926	0.770031	0.461853	0.798719	0.547277	0.508143	0.80899
MSTRG.37921.2	1.22985	1.37372	1.01072	3.20283	3.23279	4.90473	1.91476	0.79409	2.57511	0.288842	1.06908	1.52743	0.445129	0.300672	0.27718	0.287839	0.197604	0.50337	0	0.124385	0	0.406993	0	0.54876
MSTRG.32851.2	0.265159	0.646197	0.071468	0	0.259596	0	0.088233	0	0.326632	0.741319	0.151482	0.739761	0	0.050566	0	0.054401	0	0	0	0	0	0	0	0.083749
MSTRG.39087.1	2.75071	3.68317	4.55001	1.69855	1.96483	1.86553	4.1192	3.58686	2.72122	4.12772	4.6945	5.18057	0.619699	0.65619	0.470436	0.310871	0.474621	0.344249	0.572237	0.537464	0.679926	0.501075	0.505869	0.544452
MSTRG.48409.1	0.975451	0.93025	1.15901	1.18343	1.27784	1.01884	0.789849	1.13284	0.764747	0.689089	1.09541	1.07683	0.095682	0.022328	0.125199	0.343803	0.24111	0.130525	0.193661	0.287354	0.135036	0.280129	0.251347	0.374039
MSTRG.33730.1	0.966603	1.17871	1.07851	0.418182	0.421616	0.396221	0.64273	0.93717	0.281316	1.69104	1.08744	0.819743	0.220064	0.232845	0.105337	0.244677	0.228179	0.198037	0.120745	0.127136	0.163925	0.120592	0.262345	0.227452
MSTRG.56148.1	0.48833	0.42678	0.54749	0.966683	1.37378	1.24071	0.611871	0.516234	0.952717	0.449468	0.533404	0.399645	0.276873	0.195133	0.243077	0.243631	0.172935	0.192988	0.124023	0.211175	0.168532	0.067294	0.05642	0.119111
MSTRG.50299.1	0.44543	1.21772	1.43589	0.285439	0.352487	0.357901	0.58413	1.15444	0.199794	1.20044	1.01712	1.0792	0.035922	0.032707	0	0.022838	0.047611	0.035398	0.032816	0.016833	0.207146	0.034695	0.023704	0
MSTRG.8535.1	2.34568	2.30738	2.81367	1.59806	0.803213	0.638797	0.722532	2.16318	1.13932	1.18956	3.92929	2.27308	3.85132	2.43933	5.68511	1.23063	0.870686	2.03077	3.38884	3.03649	1.92898	3.55571	1.53839	4.56065
MSTRG.47052.1	3.60472	2.13713	2.12533	1.62408	1.28762	1.24964	2.365	2.62154	1.17151	2.73102	3.17046	2.56874	0.598203	0.750514	0.714639	0.695483	0.451357	0.53009	0.519491	0.276835	0.461632	0.451453	0.9099	0.441317
MSTRG.30050.1	0.055907	0.050924	0.06958	1.50717	0.693158	0.620914	0.273689	0	0.235729	0.187447	0.11081	0.534255	1.06821	0.188367	0.464658	0.668109	0.52762	0.309684	0.450422	0.584417	0.190959	0.510802	0.105817	0.499279
MSTRG.29391.1	3.20031	2.76539	4.24126	0.646348	1.42095	0.77273	1.61399	2.634	0.367493	2.128	2.81302	1.3886	0.331564	0.447405	0.488664	0.393645	0.054879	0.247508	0.378387	0.364062	0.184881	0.330436	0.097216	0.253738
MSTRG.20634.1	0.391048	0.205619	0.175588	0.158407	0.250989	0.069915	0.269671	0.422575	0.326181	1.99606	0.581163	0.747133	0	0.801958	0	0.015574	0	0	0.014664	0	0.034626	0	0	0
MSTRG.20634.3	1.18358	1.35121	1.46307	0.163336	0.770442	0.583573	1.16279	1.3228	0.805348	1.40214	1.60959	1.51833	0.496682	0	0.394318	0.1593	0.093853	0.155547	0.295106	0.196906	0.355593	0.210361	0.355575	0.215309
MSTRG.20634.2	0.375164	0.218397	0.173339	0.45521	0.343129	0	0.551208	0.278004	0.392521	0.129732	0.278006	0.426636	0	0.425892	0.123813	0.114293	0.148557	0.214814	0.202775	0.206504	0.145157	0.103299	0.091488	0.196281
MSTRG.38177.1	1.97136	3.6451	3.14122	9.80815	6.38111	7.70857	7.095	4.51241	6.02194	6.53892	2.56597	4.67248	0.356492	0.40986	0.124017	0.652521	0.643143	0.763069	0.337755	0.256114	0.201635	0.464927	0.774714	0.184474
MSTRG.18767.1	1.04771	0.922828	1.86806	0.187272	0.323111	0.113424	0.773618	0.987241	0.142958	1.03528	1.0628	0.986619	0.18192	0.163168	0.116556	0.07224	0.225019	0.246674	0.177515	0.482777	0.222577	0.414437	0.117178	0.396931
MSTRG.1216.3	0.245844	1.15365	0.521445	3.04282	2.69459	3.73919	2.20259	1.05801	2.58861	0.782439	1.14443	1.52564	0.184478	0.331246	0.292231	0.402446	0.36438	1.03599	0.413722	0.715396	0.324624	0.655515	0.398361	0.517144
MSTRG.21226.2	0.787418	0.293688	0.861765	0.64321	1.26747	0.235769	0.088301	0.185052	1.60108	0.390667	0.415375	0.464326	0	0.234218	0.035701	0	0.162248	0	0.32044	0.155744	0	0	0.209853	0.084164
MSTRG.21226.1	1.12215	1.06091	0.93478	0.795352	0.593304	1.00639	1.15037	1.78102	0.370088	1.72803	2.05357	1.36126	0.196213	0.024208	0.159264	0.155345	0.016979	0.223211	0.152947	0.132181	0.274521	0.457601	0.080976	0.339536
MSTRG.28150.1	1.4408	1.0987	1.47632	0.266068	0.341634	0.070074	0.693037	1.152	0.237425	1.43401	1.39458	1.16025	0.295149	0.317542	0.49437	0.46266	0.464178	0.466318	0.73071	0.400904	0.390991	0.523286	0.453123	0.273393
MSTRG.7480.1	0	0.003686	0	0.445101	0	0	0.043993	0	0.2477	0.10715	0	0	0	0	0	0	0	0	0	0.092006	1.04642	0.645085	0.716576	0.146617
MSTRG.35699.1	1.10135	0.834811	0.857727	0.64305	0.821793	1.4861	0.971949	1.57282	0.692585	0.569074	1.50646	1.37748	0.488622	0	0.206196	0.401138	0.670954	0.282427	0.173422	0.562989	0.642275	0.408224	0.081047	0.316457
MSTRG.47551.2	0	0	0	0	0	0	0	0.755762	0	0	0	0	0	0	0	0	0	0	0	0	0	0	0	0
MSTRG.47551.3	3.33683	3.99118	2.65115	4.54334	6.39142	4.79221	1.71083	2.69862	3.78862	1.40852	2.26409	1.23842	0.798339	0.062121	0.924213	0.180153	0.590269	0.435804	0.457434	0.762933	1.04936	0.581476	0.039196	0.852796
MSTRG.6862.1	0.421846	0.611737	1.11411	0.879566	0.582215	0.632867	0.838284	0.423693	0.740109	1.36405	0.357784	0.481785	0.265045	0.070188	0.200982	0.395895	0.283497	0.689186	0.141333	0.51883	0.249179	0.296289	0.184881	0.384721
MSTRG.68878.1	3.43206	2.55226	2.58383	3.0106	3.46092	2.85043	3.06176	2.38527	3.63602	0.35976	2.25539	1.33826	1.12559	0.466702	0.309952	1.12957	0.702293	0.71693	0.400639	0.504315	0.180138	0.41412	0.411931	0.482676
MSTRG.22577.1	0.480859	0.629358	0.582098	0.651695	1.32918	0.948718	0.912684	1.18565	1.29255	0.320139	0.406985	1.17703	0.286527	0.027698	0.478691	0.621751	0.553585	0.536792	0.123701	0.16805	0.207525	0.193974	0.317098	0.424094
MSTRG.11470.1	3.46975	1.84173	3.00154	0.052896	0.170801	0.086947	0.155289	0.957263	0.051243	0.989082	0.686556	0.736621	0.040371	0	0	0	0	0	0	0	0.035153	0	0.115997	0
MSTRG.3001.3	0	0.209984	0.204426	1.04489	0.601427	0.326316	0.355146	0	0.825792	0.227899	0.337335	0.38734	0	0	0	0.271005	0.162356	0	0.187723	0.125699	0.064182	0	0	0
MSTRG.3001.2	0	0.506659	0.268105	1.83946	0.491852	0.964163	0.170992	0.168143	0.952156	0.098672	0.199925	0.394125	0.118766	0	0	0.407618	0.350259	0.318418	0.367605	0.040482	0.339346	0.353645	0.058956	0.236106
MSTRG.3001.1	0.587099	0.166836	0.178677	2.37104	1.99437	1.45989	2.00604	0.122272	2.73444	0.861762	1.06617	1.47625	0.395134	0.264236	0.262301	0.606135	0.453479	0.18565	0.289295	0.294413	0.318842	0.248857	0.245575	0.516212
MSTRG.17371.1	0	0.140156	0	0.833512	1.92027	1.71853	1.82943	0.071698	0.49376	0	0	0	0.087294	0	0	0	0	0	0	0	0	0	0	0.021435
MSTRG.26147.3	0.811102	0.129982	0.713531	0.321921	0.892404	0.584846	0.67555	0.575221	0.394932	0.638963	1.02586	1.51622	0.225782	0.444253	0.194364	0.153751	0.124205	0.185345	0.341162	0.468386	0.079121	0.271831	0.313455	0.392611
MSTRG.21509.1	1.35276	1.11969	0.717276	2.96096	3.22788	3.06231	1.83315	0.690987	1.36315	0.453959	0.65094	1.60717	0.402795	0.1932	0.145328	0.241572	0.324042	0.405449	0.344488	0.245489	0.550917	0.3929	0.312731	0.446855
MSTRG.19063.1	2.39196	2.03637	2.27022	1.88826	2.04344	1.50968	2.06027	2.42844	1.83234	1.49778	2.02798	2.87815	0.348624	0.247396	0.370713	0.386028	0.201224	0.450113	0.555441	0.415772	0.364023	0.515117	0.482078	0.307256
MSTRG.51374.1	1.10209	1.05297	1.15118	3.08443	3.67326	3.0583	0.998689	0.99254	0.898492	1.34821	1.31366	0.850669	0.005172	0.025364	0.015233	0.853525	0.830822	1.31533	0.077639	0.052604	0.055327	0.109626	0.11836	0.122465
MSTRG.34316.1	1.34318	1.32459	1.21713	0.903773	1.403	1.16812	1.29161	1.10105	1.34979	0.551262	0.91386	0.988609	0.553581	0.395484	0.261226	0.327463	0.373981	0.231827	0.406871	0.462627	0.534106	0.502504	0.711143	0.520164
MSTRG.49423.1	1.71148	0.714527	1.1691	1.12373	2.24117	2.1505	1.01883	1.11291	1.20713	1.14768	1.37484	1.10055	0.105097	0.262059	0.262867	0.326517	0.521413	0.441245	0.435663	0.066091	0.238127	0.368426	0.340649	0.338588
MSTRG.17539.1	1.0442	0.586418	0.802039	1.12612	1.02847	0.377356	1.36309	1.16164	1.0234	1.09335	0.858098	1.30849	0.458111	0.218387	0.310718	0.226634	0.472763	0.191857	0.326962	0.543956	0.442196	0.476465	0.354532	0.568608
MSTRG.46066.1	1.70995	2.78643	1.48849	0.582236	0.81784	1.00713	0.988959	1.22611	0.759564	0.360983	0.836812	1.2118	0.233595	0.123603	0.184384	0.094361	0.20496	0.243444	0.217525	0.235753	0.129807	0.174267	0.064041	0.216114
MSTRG.39440.1	0.824126	1.56689	0.750464	0.43427	0.279284	0.263675	0.592217	0.937017	0.148957	0.489093	0.993302	0.728362	0.071532	0.021548	0.146065	0.219085	0.219539	0.272377	0.08403	0.084096	0.134343	0.257091	0.063159	0.180254
MSTRG.44274.2	1.04969	1.88291	1.50612	0.842816	1.81508	0.854375	1.40903	2.24295	0.297759	0.421396	1.31773	1.49126	0.459666	0.433582	0.337709	0.428193	0.468438	0.814077	0.413345	0.510053	0.275273	0.40739	0.192914	0.725332
MSTRG.46525.4	0.151207	0.214222	0.305156	0.101355	0.056383	0.132911	0.234557	0.391465	0.102569	4.06594	0.309426	0.129078	0.02179	0.947733	0.030739	0.062868	0.012843	0.04158	0	0.098883	0.093964	0.033911	0.864677	0.003995
MSTRG.30264.1	1.34168	0.453429	2.01079	0.265258	1.04456	0.247694	1.07744	1.59543	0.695411	0.363344	0.934811	0.512325	0.329292	0.164048	0.046015	0.124047	0.388317	0.720596	0.214816	0.39801	0.309347	0.447276	0.435973	0.425223
MSTRG.1883.1	1.42339	0.789437	1.5806	2.18522	1.9121	0.765119	0.788492	1.67589	1.41684	0	2.56588	1.55368	0.015178	0	0	0.045529	0.030357	0.169475	0.043832	0	0.045938	0.036627	0	0.10367
MSTRG.17393.2	1.62099	2.28445	2.64168	2.33378	2.06006	1.90246	1.83361	2.71319	2.81046	1.21572	3.06149	2.21173	0.449229	0.230011	0.527389	0.530916	0.430917	0.331491	0.170619	0.695903	0.552583	0.450141	0.144363	0.451493
MSTRG.55760.1	0.839203	0.840206	0.603409	4.54879	4.03444	4.60036	3.88244	0.788263	6.22091	0.483447	0.767048	1.68012	0.409126	0.182987	0.269114	0.12817	0.105239	0.20451	0.198383	0.160529	0.113544	0.224806	0.141468	0.270462
MSTRG.23434.4	0.067054	0.080534	0.072151	0.115325	0.125165	0.232784	0.166277	0.048088	0.576454	0.1618	0.099385	0.085584	0	0.023779	0	0	0.03824	0.029781	0.007337	0	0	0.095507	0	0.066331
MSTRG.23434.2	15.8783	13.3492	13.0001	31.36	33.4592	30.685	20.9663	15.3129	22.693	14.7138	17.1864	18.1205	4.84232	3.85716	3.76695	9.64639	9.06721	7.95575	5.94675	6.76438	6.70929	9.19406	7.83746	8.61972
MSTRG.23434.3	2.08415	1.28766	2.74712	2.60783	2.22406	1.76044	2.66875	1.61577	2.80653	6.59702	4.16889	4.04246	0.365584	1.09417	0.284802	0.504339	0.136685	0.684187	0.941813	0.346607	0.20111	0.284503	2.72418	0.910252
MSTRG.23434.1	1.49484	1.37826	0.851102	0.524603	0.539382	0.464487	1.1029	1.82415	1.73375	0.511608	0.811538	0.873412	0.164683	0.140725	0.118653	0.133394	0.194024	0.217508	0.162469	0.203679	0.294183	0.372315	0.30878	0.267872
MSTRG.39933.2	0	0	0	0	0	0	0	0	0	0	0	0.520864	0	0	0	0	0	0	0	0	0	0	0	0
MSTRG.48195.2	0.489756	1.39573	0.383975	1.1584	0.740821	2.86267	0.413861	1.08321	2.18867	0	0.538998	1.34499	0.123586	0	0.13885	0.403873	0.849238	0.099475	0.239911	0.07102	0.08031	0.413157	0.235876	0.001878
MSTRG.51339.1	1.20145	0.54857	0.598307	0.879398	1.08428	1.05313	0.892857	1.01605	0.710527	4.1921	1.54334	1.49058	0.386587	0.478568	0.144262	0.649373	0.657673	0.559545	0.262486	0.233324	0.30089	0.344137	0.851584	0.36925
MSTRG.51457.1	1.80529	1.75826	1.92655	9.23609	11.18	9.80012	7.01417	1.99368	10.7172	2.08805	2.89928	2.75428	0.831543	0.514851	0.346512	1.55567	1.53443	1.56983	0.820574	0.841036	0.668909	1.24605	0.845772	1.21059
MSTRG.39917.1	2.59323	2.5823	3.03637	1.40039	2.07311	2.01158	2.12364	2.93964	2.07123	1.6102	2.80667	1.75439	0.691214	0.551388	0.646469	0.492099	0.395561	0.433396	0.483778	0.641635	0.406835	0.706855	0.400492	0.774793
MSTRG.17294.1	5.17199	7.16671	6.96706	0.369626	0.551961	0.184227	0.780634	6.10302	0	3.26958	7.1851	1.94548	0	0	0	0	0	0	0	0	0	0	0	0
MSTRG.54497.1	1.21833	1.24882	1.12741	0.933515	1.16341	1.2008	1.37659	1.41274	1.04113	1.30789	1.33785	1.39231	0.339677	0.318649	0.364636	0.333043	0.215798	0.258802	0.414945	0.418665	0.326278	0.500447	0.3119	0.318473
MSTRG.31051.1	0.378391	1.16888	0.910281	0.327078	0.137222	0.203131	0.200623	0.703052	0	0.241995	0.752266	0.431347	0	0	0	0	0	0	0	0	0	0	0	0
MSTRG.42208.1	0.771881	0.42104	0.454969	0.491556	0.724132	0.553923	0.542259	0.385987	0.579299	7.04768	0.415649	0.601922	0.087701	2.19469	0.141976	0	0.129589	0.121802	0	0.129477	0.103153	0.11623	2.06451	0
MSTRG.42208.3	0	0	0	0	0	0	0	0	0	0.711361	0	0	0	0	0	0.217226	0	0	0.209067	0	0	0	0	0.288574
MSTRG.43147.1	0.993792	0.985878	0.687051	0.340801	0.333313	0.211719	0.438193	0.519616	0.332511	0.843296	1.37458	0.914507	0.824441	1.08566	1.23296	1.68006	1.64677	1.33421	1.63702	0.662009	1.08474	0.759492	1.34563	0.957622
MSTRG.1000.1	0.734915	0.607387	0.521906	0.586761	0.524026	0.509448	1.22157	0.597665	0.777026	0.791289	1.1603	1.29279	0.246121	0.162253	0.376144	0.392085	0.45019	0.463926	0.57704	0.576861	0.563676	0.651643	0.317153	0.732036
MSTRG.38148.1	0.699712	1.48893	1.17627	0.082841	0.459195	0.285128	0.987288	0.877469	0.267686	0.533897	0.717523	1.09869	0.099076	0.045541	0.072949	0.062564	0.08085	0.126319	0.309718	0.059768	0.250701	0.074095	0.224825	0.058395
MSTRG.55297.1	1.15128	0.816635	0.21123	1.03746	0.973473	0.67711	1.22636	1.00168	1.11996	0.248249	0.926796	0.131093	0.298337	0.174156	0.221558	0.091663	0.141344	0.201815	0.152433	0.250806	0.200976	0.314133	0.067102	0.246419
MSTRG.18820.2	0.284538	0.718184	0.34358	0.79303	0.334421	1.01039	0.21853	0.712118	0.075179	0.301609	0.399316	0.41338	0.221183	0.165181	0.109854	0.870726	0.957497	0.242836	0.291582	0.39708	0.06337	0.255241	0.15365	0.228034
MSTRG.18820.1	1.48411	1.32777	1.22108	1.18271	1.14826	0.6003	0.693188	1.10124	0.477944	0.693478	1.72686	1.42262	0.40227	0.218713	0.343713	0.750463	0.78686	0.822772	0.429732	0.305604	0.441909	0.30414	0.213433	0.306067
MSTRG.16610.1	1.70712	1.65745	1.70092	2.37604	1.63744	2.98026	1.68094	1.86086	1.48175	4.72906	2.18608	2.3824	1.05504	1.18505	0.610307	0.532731	0.90522	1.07461	0.426308	0.811103	0.515764	0.799744	1.00281	0.765774
MSTRG.1874.1	0.287807	0	0.025783	3.48667	1.37228	2.30541	0.822846	0.226584	0.710204	0.509806	0.397795	1.2866	0.676861	0.399112	0.788928	0.913151	0.605083	0.754725	0.584206	0.744193	0.346884	0.229294	0.092278	0.30919
MSTRG.41262.1	1.78468	2.0564	1.75841	0.054357	0.46941	0.167576	0.243265	0.853025	0	0.418652	0.324111	0.060543	0	0	0	0	0	0	0	0	0	0	0	0
MSTRG.63741.1	1.15306	1.18968	0.524261	1.18007	1.07374	1.29237	1.26618	1.4311	1.0455	1.08549	0.609565	1.32553	0.245426	0.053134	0.15386	0.201087	0.216678	0.149166	0.138637	0.211105	0.095174	0.171965	0.243414	0.142899
MSTRG.28799.1	0.112457	0.288191	0.073742	10.1962	15.6084	13.4541	11.033	1.98915	10.0319	0.963589	2.17997	5.6316	0	0	0	0.044844	0.183066	0.166352	0	0	0	0	0	0.087596
MSTRG.35712.2	0.351014	0.550343	0.070669	0.447852	0.816673	0.184524	0.185944	0.242616	0.755455	0.866822	0.283265	0.40191	0.14374	0.141039	0.119071	0.154891	0.114421	0.026525	0.128479	0.110334	0.086665	0	0.111242	0.142182
MSTRG.59105.1	2.18395	1.48558	0.958346	0.816133	2.36581	1.74968	1.82627	2.40033	3.14985	2.22777	2.21986	2.9676	0.253498	0.526747	0.383501	0.103666	0.249377	0.08639	0.248078	0.233087	0.277227	0.311413	0.100935	0.312417
MSTRG.3836.1	2.34206	2.30989	2.262	1.89975	1.7471	1.61012	2.1522	2.60282	1.30758	2.21444	2.63201	3.0244	0.312169	0	0.145462	0.456555	0.088531	0.108451	0.415315	0.22256	0.11462	0.324875	0.515329	0.587004
MSTRG.18353.2	0	0	0	0.57006	0.100844	0	0.138106	0	0.122611	0	0	0	0	0	0	0	0	0	0	0	0.008649	0	0	0
MSTRG.18353.1	0.376601	0.718504	0.244419	2.39433	2.02784	3.46923	1.24853	0.344834	0.403018	0.491612	0.551049	1.81043	0.330847	0.078831	0	0.191675	0.14784	0.17861	0.076239	0.1767	0.215964	0.645981	0.089131	0.166279
MSTRG.25974.1	6.09658	5.60506	3.93385	4.10587	2.57764	3.85916	4.22201	6.08781	2.75493	0.975345	5.16082	4.41077	0.163779	0	1.12792	0.34335	0.754797	1.08493	0.585709	0.1119	0.802445	0.46449	0.112696	0.173313
MSTRG.19221.1	0.239046	0.379314	0.469072	1.31008	0.900975	0.90898	1.39619	0.55464	2.62717	0.644828	0.814638	0.856295	0.129105	0.166398	0.176728	0.029428	0.04575	0.073168	0.218495	0.158746	0.202785	0.276084	0.2123	0.188091
MSTRG.68452.1	0.5489	2.51348	1.00965	0.868983	0.446236	0.324063	0.720438	1.01206	0.395458	0.56695	1.13204	0.881745	0.102905	0.06627	0.07863	0.289909	0.140482	0.21683	0.054408	0.154105	0.088123	0	0	0.029152
MSTRG.36341.1	0	0	0.148023	0	0	0	0	1.27608	0	0	1.75832	0	0	0	0	0	0	0	0	0	0	0	0	0
MSTRG.68084.1	0	0.12364	0.10825	0.028228	0.064373	0	0.196534	0.663755	0	0.081253	0.063453	0.271742	0.311652	0.792615	1.17644	2.20614	2.0769	3.60706	0.98624	0.5343	1.13319	0.211934	0.523927	0.252455
MSTRG.45528.1	3.31678	2.82872	2.9352	3.44314	4.76823	4.16485	4.00524	3.62127	2.96173	3.69448	3.37844	4.62871	3.33973	2.19871	1.88017	2.63074	3.22064	2.38398	1.99693	2.37572	1.89387	1.48607	2.66761	1.86813
MSTRG.57658.1	4.41821	2.65106	4.52419	1.61775	1.48374	1.95822	2.45234	3.54675	1.73917	6.17979	3.95371	4.8278	0.489478	0.817506	0.480635	0.844311	0.501911	0.837862	1.1511	0.782751	0.489548	0.211264	1.19077	0.822392
MSTRG.23959.1	0.755239	0.780257	0.590625	1.94904	2.09422	2.49922	1.01354	0.6245	0.714789	0.427612	0.94247	1.28273	0.240868	0.051916	0.165759	0.247882	0.183436	0.25849	0.160867	0.277863	0.180096	0.193607	0.133973	0.282991
MSTRG.36857.1	3.13251	4.60518	3.76627	2.46682	2.43672	2.55008	2.34408	3.73112	1.4508	3.99564	4.26992	3.95868	1.22246	0.862915	0.476774	0.822616	0.777005	0.979179	0.861873	0.796066	0.670892	0.558363	0.858013	0.951845
MSTRG.59900.1	1.56899	1.53775	1.95356	1.789	2.02571	2.13623	1.67065	1.89749	1.5123	3.21714	1.04093	1.61332	0.18312	0.212481	0.356329	0.585445	0.379342	0.53575	0.407201	0.170666	0.105085	0.506686	0.635978	0.470288
MSTRG.15113.1	0.72379	0.413928	0.493928	1.72079	1.69392	1.49281	1.60285	0.27816	2.05917	1.20092	0.693188	1.07569	0.344409	0.433795	0.152775	0.14927	0.224771	0.103629	0.104781	0.281896	0.139159	0.207589	0.162042	0.205032
MSTRG.35228.1	1.03374	0.993588	1.35043	1.10575	1.01613	0.734543	1.00256	1.75217	0.774791	1.53467	2.09383	1.36349	0.055256	0.087292	0.11681	0.376677	0.355206	0.371914	0.201743	0.072654	0.289822	0.488111	0.565977	0.449074
MSTRG.19893.3	0.309101	0.323456	0.356651	0.29406	0.2344	0.364	0.642279	0.527318	0.173951	2.00645	0.581313	0.920104	0.082508	1.40961	0.093719	0.235247	0.10856	0.177308	0.118781	0.116937	0.099144	0.114001	0.552397	0.153711
MSTRG.19597.1	0.545304	0.670815	0.558751	0.40196	0.228105	0.30285	0.524157	0.681262	0.326444	0.487738	1.15794	0.436023	0.533271	0.16459	0.348081	1.85974	1.44942	2.18275	0.625612	0.358134	0.401125	0.3415	0.29645	0.581537
MSTRG.43192.1	0	0	0	0	0	0	0	0	0	0	0.814665	0	0	0	0	0	0	0	0	0	0	3.34298	0	0
MSTRG.50992.1	1.05839	1.00101	1.19072	0.693087	0.773356	0.736216	1.25014	0.936476	1.4694	1.25588	1.20608	1.57773	0.32261	0.379332	0.261535	0.299165	0.19097	0.436624	0.177651	0.433015	0.312832	0.250046	0.321862	0.207432
MSTRG.20445.1	0.873693	0.707452	0.691281	1.33013	1.39903	1.25009	1.21092	1.06145	1.80767	1.75371	1.57701	1.6027	0.357432	0.573871	0.427628	0.299946	0.187357	0.128948	0.343209	0.395088	0.615541	0.383863	0.63125	0.570763
MSTRG.30451.8	0.755916	0.905287	1.03341	1.15614	0	0.692633	0.440513	0.649284	0.647519	0	0.817352	0	0.062537	0.007672	0.140412	0	0.016879	0	0	0	0	0.222635	0	0
MSTRG.30451.1	2.48412	2.73124	2.32093	2.28828	2.12421	1.24293	2.07399	2.50892	1.446	0.446659	3.13862	2.04434	0.386714	0.334679	0.524056	0.107782	0.421127	0.343374	0.512802	0.254228	1.22787	0.822829	0.167955	0.551274
MSTRG.30451.2	0.827889	0.909724	0.797164	0.420288	1.43861	0.407718	0.79559	0.962823	0.263382	0.164208	0.466168	0.396708	0.342394	0.157995	0.064112	0.089579	0.02955	0	0	0.318159	0.304335	0	0.102723	0.406063
MSTRG.30451.5	0	0.349949	0	0	0	0	0	0	1.39127	0	0	0	0	0	0	0.070154	0	0	0	0.081621	0.033255	0	0	0.10306
MSTRG.30451.4	0.287722	0.472209	0.121582	0.38895	0.125989	0.054815	0.45355	0.892334	0.737454	0.237684	0.239397	0.361514	0.025906	0	0.221963	0	0	0	0	0.02962	0.013141	0	0	0
MSTRG.30451.7	0.713663	0.718973	0.690681	1.05259	2.12189	1.22117	0.919909	1.30849	0.89423	0.628488	0.6196	1.35028	0.300722	0.095517	0.116651	0.114093	0.089481	0.140118	0.245661	0.144274	0.237651	0.000354	0.043965	0.259794
MSTRG.30451.6	2.31703	2.50264	2.35407	2.93601	3.44622	2.76866	2.11153	1.74362	2.40726	0.726097	2.10407	2.48162	0.283901	0.238261	0.4237	0.279233	0.264978	0.277398	0.451458	0.190095	0.394839	0.314741	0.276707	0.389532
MSTRG.53582.1	6.6242	6.28274	7.06174	4.06471	5.59915	5.46288	5.7428	6.6956	5.12922	5.96534	7.20227	5.89438	1.77373	1.93199	1.63123	1.85317	1.27432	1.75811	1.68555	1.23327	1.84105	1.67986	1.29376	1.90501
MSTRG.57077.2	0.80666	1.27269	1.2216	1.41584	0.867683	1.40769	2.23039	1.00002	3.07359	0.328212	1.28839	1.53581	0.20121	0.144824	0.194422	0.294198	0.241948	0.554261	0.230181	0.409664	0.178967	0.434267	0	0.26428
MSTRG.57077.3	0.076556	0.280919	0.0293	0.644038	1.02328	0.693878	0.300665	0.121278	0.908755	0.045714	0.269483	0.207172	0	0	0.007054	0.005166	0.009098	0.026701	0.092028	0.08354	0.006235	0.0327	0.046886	0.078438
MSTRG.57077.1	0.279205	0.334907	0.51272	1.14912	2.03358	3.52115	1.07894	0.184977	1.38285	0.42444	0.39518	0.486043	0	0	0.144185	0.244253	0.120236	0.018322	0.208902	0.103168	0.043814	0.229212	0.177748	0.12411
MSTRG.4031.2	1.43173	1.20746	1.44832	0.724667	0.856584	1.4021	0.775368	1.4567	0.998343	1.30184	1.5903	1.12564	0.246639	0.158433	0.070396	0.273363	0.196771	0.335207	0.269683	0.207576	0.257092	0.223574	0.117783	0.119601
MSTRG.4031.1	4.36739	4.23083	4.40295	6.25523	5.49972	6.5245	4.93211	4.43098	4.32374	2.3777	5.26199	4.81534	0.829701	0.635788	0.919426	0.71215	0.780403	0.723557	0.836826	0.749818	0.99001	0.808607	0.402601	0.873452
MSTRG.21230.1	4.54915	6.76682	7.1194	2.87555	1.98413	2.83305	3.8254	5.92229	1.98898	1.24055	5.32276	4.3735	1.43526	0.92924	1.50517	2.7991	2.43193	3.51006	2.25305	1.17352	1.90971	1.3121	0.377782	1.20185
MSTRG.39353.1	1.35193	1.70574	2.06615	0.553922	0.424477	0.431598	0.729646	1.41886	0.332205	0.956817	1.29646	0.907683	0.235594	0.194933	0.223756	0.310388	0.330379	0.325299	0.33257	0.256486	0.271853	0.197986	0.32144	0.210295
MSTRG.31446.3	0.007189	0	0.112552	0	0	0	0.509342	1.9822	7.18415	5.2e-05	0	0.523343	0.11346	5.6e-05	0	0	0.397694	0.01352	0.011589	0	0	0.306436	1.06878	0.599099
MSTRG.31446.6	0	0	0	0	0	2.30625	0.704341	0.732783	5.6388	0	0	0	0	0	0	0	0	0.022913	0	0	0	0	0	0
MSTRG.31446.7	2.04839	1.93317	1.23703	0	0	10.2337	1.16145	0	0	2.99434	2.63678	2.18074	0.013805	1.1086	0.267018	0.023932	0	0	0	0.605862	0.012465	0	0	0.034077
MSTRG.31446.4	0	0	0.55575	0	0	0	1.25219	0	2.57977	0	0	1.02152	0	0	0	0	0	0	0.00751	0	0	0	0	0
MSTRG.31446.9	0	0	0	0.694228	0.744484	1.15118	3.64807	1e-06	1.25673	0	0	0.090902	0	0	0	0	0.023902	0	0	0	0	0	0	0
MSTRG.16454.1	2.2676	1.78788	1.53207	1.37658	2.34036	1.71255	1.68629	1.83446	1.74151	1.10623	1.95258	2.38901	0.459176	0.337505	0.476473	0.345353	0.442164	0.43708	0.533566	0.573179	0.485427	0.573821	0.284359	0.618513
MSTRG.19260.1	1.32038	2.06036	1.6795	0.968264	0.718779	0.994457	0.734239	1.64635	0.573728	0.197462	1.72484	1.46581	0.524638	0.159616	0.442419	0.48302	0.601176	0.781339	0.837697	0.424477	0.446131	0.360921	0.129453	0.383169
MSTRG.63837.1	0.731045	0.386418	0.74523	0.346967	0.116479	0.522705	0.543528	0.321845	0.343267	1.85026	0.444566	0.367987	0.052744	0.301662	0.05739	0.114339	0.065618	0	0	0	0.122113	0	0	0.115822
MSTRG.29705.2	0.062411	0.242851	0.094093	0.398798	0.057008	0.16786	0.669065	0.113333	0.451823	0.0749	0	0.707827	0	0	0	0	0	0	0	0	0	0	0	0
MSTRG.29705.1	0.15141	0	0	0.917725	0.851864	0.627162	0.602346	0	0.365151	2.18958	0.837373	0	0	0	0	0	0	0	0	0	0	0	0	0
MSTRG.30018.1	0.808007	2.19409	1.84261	0.410133	0.599691	0.324528	0.583555	1.35867	1.12072	0.837903	1.26431	1.26914	0.050277	0.05189	0.066068	0.165679	0.025851	0.164617	0.125752	0.054613	0.118455	0.120032	0.121438	0
MSTRG.14313.2	1.8214	2.20532	2.61875	0.767258	1.15208	1.15238	2.06325	1.75685	1.30174	1.56163	2.49485	1.29072	0.682804	0.459291	0.315052	0.252633	0.263304	0.378903	0.587393	0.647037	0.32367	0.587954	0.297649	0.449066
MSTRG.14313.3	0.094115	0.196658	0.449919	0.328161	0.330771	0.09344	0.845289	0.297759	0.5512	1.76243	0.440894	0.439048	0.235727	0.299687	0	0.032207	0	0	0.149681	0	0	0.06665	0	0.080287
MSTRG.14313.1	3.5254	1.19234	0.747927	1.44156	1.41667	0.10378	1.8453	3.09167	2.18342	8.11116	0.492068	3.30336	0.943366	2.8053	0.8383	0.392543	0.02711	0	0.016807	0.158301	0.954031	0.617879	3.08816	1.33103
MSTRG.49564.3	0.469945	0.869017	0.538756	0.0323	0.058842	0.030022	0.139225	0.334467	0	0	0.202213	0.255258	0	0	0	0	0	0	0	0	0	0	0	0
MSTRG.42503.1	0.383423	0.258926	0.424131	0.735206	1.73739	0.883322	1.21759	1.11671	2.4928	1.43957	0.695129	1.25656	0.194627	0	0	0.036642	0	0.261024	0.097481	0.305804	0.204985	0.48595	0.565577	0.132595
MSTRG.348.1	0.67117	0.447762	0.484734	0.804883	1.21954	0.810286	0.837733	0.618369	1.47756	0.902669	1.71345	1.67156	0.059104	0.014645	0.047885	0.052283	0.026671	0.063869	0.061638	0.081793	0.121344	0.160154	0.170915	0.150414
MSTRG.54106.1	0.081611	0	0.114388	0.355854	0	0.016977	1.00591	0.052898	1.0145	1.88249	1.29838	0.32336	0.366822	0.453639	0.10737	0	0	0	0.095466	0.014722	0	0	0	0
MSTRG.13366.2	1.34973	1.18487	1.42819	0.490869	0.657605	0.282868	0.871162	1.36872	0.876604	2.36697	1.21571	1.69723	0.136211	0.228555	0.207926	0.170398	0.028786	0.154811	0.159935	0.149989	0.175467	0.353135	0.229182	0.216958
MSTRG.13366.1	2.45477	3.63273	3.24936	1.43004	1.63514	1.39946	2.37417	4.50085	2.07892	4.28356	4.31356	4.98375	0.554206	0.814182	0.346167	0.15893	0.325375	0.356068	0.230923	0.29581	0.360106	0.659936	0.783439	0.335779
MSTRG.25114.4	0.1605	0.498292	0.151859	0.780543	1.16769	0.361955	0.885303	0.446466	0.712655	0.227577	0.80614	0.564778	0	0.03157	0.03232	0.076851	0.068563	0.101274	0	0	0.04798	0	0	0
MSTRG.25114.3	0.644297	0.400751	0.945161	0.635882	0.758527	0.492338	1.01934	1.38992	0.316054	0.249598	1.12794	1.27396	0.208994	0	0.213585	0.084494	0.087714	0.162882	0.075759	0.191332	0.08341	0.235582	0	0
MSTRG.25114.2	0.819004	0.742406	0.23352	0.556341	0.274861	0.700826	1.13662	0.455912	1.78773	0.520819	1.02223	0.89945	0.090745	0	0	0	0.024201	0.028526	0.021765	0.181371	0.017615	0.228364	0.018309	0.035727
MSTRG.25114.1	0	0.406498	0.494466	0.451195	0.076052	0.495776	0.085455	0.488209	0.896079	0.055809	0.416735	0.663816	0	0	0	0.077083	0.016474	0	0	0.043124	0	0	0	0
MSTRG.54664.2	0.943878	1.36072	0.936447	0.623791	0.920008	0.679375	1.40558	0.735851	1.04003	1.01578	0.891149	1.09476	0.66612	0.761792	0.537634	0.581438	0.622562	0.938748	0.461425	0.268319	0.380505	0.211131	0	0.259135
MSTRG.61551.1	0.938396	0.955939	0.636755	0.715665	0.598155	0.702626	1.18231	1.32609	0.873528	0.690636	0.944413	1.45462	0.285345	0.453125	0.267696	0.234972	0.113356	0.389552	0.525032	0.188353	0.137223	0.332841	0.171078	0.387917
MSTRG.33917.3	0.562548	0.473595	0.36502	0.616044	0	0.829486	0.585821	0.362776	0	0.09052	0.482768	0.344221	0.37491	0.042911	0	0.303821	0	0.329378	0.113808	0.135906	0.14743	0.373593	0	0.353768
MSTRG.33917.2	0.147403	0.123528	0.890621	0.557806	0.234451	0.498617	0.13763	0.25058	0.432613	0.245604	1.2265	0.742815	0.119436	0.202029	0.460256	0.208278	0.294422	0	0.067012	0.032247	0.186844	0.046425	0.172594	0.158405
MSTRG.33917.1	0.555751	0.978566	0.570513	0.997322	0.765758	0.918784	1.58944	0.910414	0.231431	0.463371	0.661731	0.765158	0.029181	0.034448	0.123515	0.387709	0.816822	0.353995	0.490504	0.39025	0.266864	0.427234	0.120021	0.369917
MSTRG.43788.1	1.64088	1.73801	2.17694	1.46802	1.29159	1.43696	1.70386	1.86394	1.94308	0.528237	1.88388	1.97002	0.363058	0.089002	0.378725	0.421221	0.284816	0.405321	0.417166	0.478998	0	0.394561	0.08059	0.583388
MSTRG.43788.4	2.30049	2.00896	1.88572	1.86176	1.58869	1.80483	2.33018	2.62881	1.90838	1.73203	2.1175	1.75311	0.367336	0.725655	0.278317	0.450206	0.534057	0.501869	0.436992	0.314258	0.635492	0.613292	0.855805	0.555705
MSTRG.57462.2	0	0	0	0	0	0	0.008536	0	0	0	0	0	0.504694	0	0	0	0	0	0	0	0	0	0	0
MSTRG.53756.2	0.337834	0.532899	0.439475	0.502256	0.679084	0.424918	0.094315	0.566814	0.113258	0.143762	0.152481	0.579367	0	0	0	0	0.055574	0.009692	0	0	0	0	0	0
MSTRG.1273.4	1.29492	0.960394	0.024981	0	2.79243	0.000295	0	1.54196	1.01438	0.320573	1.22705	3.8e-05	0.042007	0.438693	0.040614	0.029653	0.584406	0.608509	0.318023	0.225584	0.015738	0.428812	0.002624	0.593524
MSTRG.48134.1	2.71149	3.3451	3.4045	11.0858	11.0121	13.0592	12.4509	3.78667	19.2034	6.15961	5.79515	8.75516	0.630467	0.667083	0.495743	1.20079	0.573618	1.00794	1.13902	0	0.74892	0.921525	0.866682	1.22525
MSTRG.48134.2	1.42929	0.625905	0.790629	4.99846	6.15555	5.40601	3.35276	1.21014	4.06934	0.604613	1.00124	1.56853	0.435116	0.243826	0.16402	0.010581	0.37165	0.183921	0.041559	0.055212	0.144194	0.113352	0.444626	0.183126
MSTRG.48134.3	0.539092	0.088775	0	1.48802	2.61878	1.04929	0.914563	0.29325	1.8322	0.36637	0.361868	0.156726	0	0.096634	0.29287	0	0	0	0	1.23466	0.295177	0	0	0
MSTRG.53544.1	0.020217	0.018681	0	0.00858	0.109965	0	0	0	0	0	0.011098	0	2.29963	1.23872	1.8549	0.216212	0.181294	0.205462	2.05822	2.00524	1.84593	1.10548	0.650553	1.5876
MSTRG.53647.1	1.77696	1.20826	1.67824	1.98928	2.01772	2.51668	1.48744	1.83077	2.9902	0.912965	1.47752	1.41373	0.144294	0.082914	0.084925	0.104485	0.059433	0.127878	0.143165	0.03438	0.028747	0.183121	0.153601	0.105547
MSTRG.29007.1	2.8324	2.82737	2.83959	0.516066	1.0118	0.863632	1.68388	1.93366	0.727183	1.04492	1.65503	2.44975	0.502843	0.314643	0.46544	0.360567	0.418253	0.537953	0.345285	0.289017	0.344229	0.581018	0.085954	0.353073
MSTRG.30558.3	0.184723	0.436555	0.870333	0.311624	0.003157	0.136201	0.127799	0.101033	0.580633	0.247497	0.61978	1.11353	0	0.184332	0.132839	0.086248	0.09585	0.166699	0.016365	0	0.08354	0.034504	0.090921	0
MSTRG.23429.1	1.24593	1.71073	2.01546	0.027144	0.051429	0.096553	0.442997	1.10946	0.17798	0.883943	1.17118	0.500269	0.298158	0.312248	0.382442	0.383737	0.278289	0.266534	0.301974	0.30863	0.32515	0.250985	0.336839	0.311758
MSTRG.35817.3	0.154741	0.331627	0.384708	1.35456	1.46467	2.27298	0.608778	0.361453	0.353207	0.259317	0.473136	0.309674	0.148256	0.012269	0.103282	0.087176	0.046698	0	0.152733	0.131955	0.01925	0.055082	0.111899	0.031205
MSTRG.50149.1	0.996251	1.54837	0.982838	0.342505	0.599655	0.967165	0.804865	0.932485	0.920317	1.19086	1.0708	1.16481	0.076104	0.215992	0.412848	0.371823	0.154036	0.226084	0.157714	0.227202	0.223059	0.347349	0.121371	0.266317
MSTRG.11511.1	0.966652	0.933391	1.51673	1.5582	1.18587	0.965032	1.60717	1.7318	1.78283	0.72967	1.61303	1.90747	0.80894	0.871818	0.746213	0.858138	0.717634	0.931878	0.576222	0.799387	1.46541	0.732728	0.92034	0.717788
MSTRG.29766.1	2.11242	1.47553	1.35478	2.67532	3.24826	3.02718	2.97057	1.83608	3.12105	2.16654	2.45724	2.52012	0.552354	0.270561	0.469677	0.702032	0.771022	0.469517	0.633801	0.775955	0.641079	0.629987	0.659386	0.753795
MSTRG.65047.2	0	0	0	0	0.047671	0	0.534571	0	0	0	0	0	0	0	0	0	0	0	0	0	0	0	0	0
MSTRG.65047.1	0.504656	0.226798	0.523234	0.891736	1.22748	1.28193	0.639764	0.701468	1.56797	0.365824	0.620156	0.765633	0.131366	0.038748	0.013228	0.035786	0.081098	0.113044	0.034961	0	0.060803	0.149761	0.066411	0.148308
MSTRG.12776.1	1.18708	1.72515	2.24699	1.82402	1.05609	1.12654	1.13685	1.73073	0.543415	0.476069	1.30999	0.989848	0.074448	0.028291	0.215497	0.192314	0.123208	0.072412	0.12953	0.077929	0.222997	0.162817	0.181415	0.187449
MSTRG.49572.2	1.13476	0.74519	0.801438	0.886583	0.903965	0.91845	0.956939	0.542746	0.360653	0	0.551019	1.00688	0.310278	0	0.354042	0.507803	0.67967	0.174418	0.357302	0.10949	0.173483	0.207842	0	0.424289
MSTRG.42429.1	0.853116	0.694354	0.791596	0.685859	0.834251	1.0931	1.27095	0.885418	1.0233	0.595431	1.1527	1.31188	0.269983	0.210369	0.25177	0.154196	0.153329	0.167292	0.253453	0.158465	0.16562	0.341006	0.23772	0.374396
MSTRG.57870.1	0.614288	0.322237	0.3251	0.165802	0.449425	0.168898	0.518896	0.486011	0.454581	0.44425	0.425842	0.414754	3.33696	4.41685	5.68987	0.706108	0.543241	0.720989	3.37611	2.42483	2.65715	0.655622	1.64309	1.90504
MSTRG.34650.2	0.152905	0.191909	0.031121	0.861878	0.4731	0.434934	0.216666	0.173795	0.340728	0.100975	0.191126	0.200485	0.024008	0	0	0.023849	0	0.012999	0.004454	0	0.015716	0	0	0
MSTRG.5763.2	1.4563	0.747286	0.932557	0.175534	0.490299	0.350029	1.16265	1.39496	0.748707	0.839227	1.07235	0.879804	0.139447	0.081589	0.185141	0.085173	0.161224	0.24901	0.093332	0.125917	0.096726	0.172655	0.158811	0.184067
MSTRG.5763.1	0.309672	1.84733	2.08245	1.63714	0.568559	0.785585	0.978833	0.954548	2.13721	1.27573	1.49205	2.03212	0.393412	0.312569	0	0.218361	0.060726	0.082103	0.080915	0.384011	0.313703	0.457042	0.326657	0.335409
MSTRG.34460.1	1.35208	1.03112	1.29143	0.828148	1.28058	1.27724	1.17536	1.1233	0.630291	0	0.64088	1.50974	2.13459	1.01922	1.75081	1.56639	1.2216	0.795272	1.308	2.25823	1.12387	1.2955	1.61449	1.31051
MSTRG.34460.2	0.785352	0.617415	0.985124	0.78977	0.958018	0.730244	0.814806	0.512334	1.13283	0.81922	0.610932	0.649894	0.811846	0.581412	0.838345	0.868444	0.842662	1.00476	0.83899	0.75842	0.739335	0.552695	0.269511	0.842203
MSTRG.5853.1	0.989773	0.886447	0.838499	0.84661	1.03075	0.817473	0.952668	1.2977	0.703242	0.780634	1.40307	1.1745	0.232135	0.237777	0.337796	0.475755	0.408607	0.379911	0.373653	0.315635	0.369441	0.440694	0.319989	0.598893
MSTRG.5853.3	0.051348	0.098778	0.12161	0.51006	0.241883	0.137699	0.26908	0.233987	0.317527	0.221203	0.14029	0.218351	0.050181	0.013535	0	0	0.029344	0.039093	0.026431	0	0	0.019373	0.036812	0
MSTRG.6423.1	1.09688	1.01773	0.957538	0.793443	0.710492	0.809457	0.86405	0.997568	1.05921	1.29471	1.26866	1.23404	0.247597	0.350237	0.265145	0.371375	0.300778	0.488199	0.267419	0.359279	0.444586	0.482323	0.496716	0.656911
MSTRG.11206.1	3.04913	3.16476	3.11905	0.596031	0.792573	0.410198	0.675624	1.62373	0.428702	0.481177	1.68122	0.690847	4.00366	1.52126	3.62534	1.24836	1.60675	1.09471	1.36382	0.778206	0.8017	2.53623	0.910865	1.87986
MSTRG.20497.1	0.162675	0.101161	0.210231	1.24317	0.373681	0.701116	0.247227	0.093748	1.10453	0.198064	0.149319	0.435922	0.079177	0.164905	0.108792	0.624597	0.186775	0.411324	0.074939	0.121947	0.130446	0.100543	0.063749	0.097769
MSTRG.15086.1	1.61555	1.32263	0.53711	1.39138	2.13285	1.38072	1.7285	0.561159	1.82209	2.20187	1.25177	0.682471	0.115531	0.040742	0.187489	0.543293	0.550279	0.701634	0.326663	0	0.774541	0.521126	0.147101	0.532892
MSTRG.31935.4	0.508025	0.211399	0.244956	1.60847	1.38306	1.39203	0.96112	0.545251	1.39662	0.160923	0.329595	0.751507	0	0	0	0	0	0	0.006117	0	0	0	0	0
MSTRG.8708.2	0.208783	0.351444	0.28976	0.255275	0.254883	0.396055	0.367919	0.727513	0.163028	0.561541	0.572483	0.398158	0	0.168371	0.103865	0.092159	0	0.159404	0.109457	0	0.029935	0.086362	0.180692	0.236399
MSTRG.51766.1	3.68201	3.93157	3.33673	4.33352	3.49374	4.19749	3.14666	2.96097	3.8288	3.32994	3.89396	3.73979	1.30304	1.0942	0.761273	1.27765	0.648268	1.30366	1.34593	0.809786	1.21522	0.78548	1.02354	1.86662
MSTRG.61865.2	0	0	0	0.459433	0	0	0.606871	0	1.5237	1.10914	0.806034	2.12376	0	0	0	0	0	0	0	0	0	0.035689	0	0
MSTRG.61865.1	1.94236	1.27075	1.62535	3.02943	3.66048	2.55535	4.78848	3.53458	8.38858	11.0584	5.2611	6.77944	0.032141	0.058217	0.072907	0.076358	0.115936	0.071331	0.054452	0.031575	0.066337	0.08194	0.116908	0.137948
MSTRG.50355.2	6.88342	0	0.029896	0.029184	0.090845	0.255848	0.031588	0.063756	0.03516	3.21037	0.157747	0.029413	0	0.022937	0	2.13799	0.034287	0	0	0	0	0	0	0
MSTRG.18323.4	2.32138	1.83025	2.3345	1.74205	3.22438	3.08299	2.52409	2.33406	2.42028	1.16239	2.04332	3.41783	0.889877	0.459212	0.511313	0.559133	0.485054	0.763589	0.548528	0.406434	0.501764	0.89126	0.568356	0.954914
MSTRG.40019.2	0.717677	1.28872	0.602667	1.03079	0.258833	0.044563	1.07036	0.496742	0.440176	0	1.26703	1.25534	0.19191	0	0.093342	0	0	0.174631	0	0	0.103785	0	0	0.159206
MSTRG.40019.1	0.793603	1.25394	1.95982	0.54722	0.980245	0.942437	0.749854	0.997634	1.18822	3.99861	1.5004	0.502693	0.381143	0.478383	0.120304	0.08308	0.168941	0.089773	0.289584	0.224001	0.270369	0.389914	0.81319	0.110623
MSTRG.40742.1	0.297813	0.150675	0	0.55424	0.937116	0	0.766293	0.383469	1.15891	0.100337	0.317566	0.788885	0.087682	0	0.087543	0	0.08242	0	0	0.066587	0.065701	0.087498	0	0
MSTRG.9756.1	7.60011	12.115	4.02547	245.347	170.145	225.667	86.7969	29.9268	154.636	67.1531	29.7685	82.7638	0.745706	0.501428	0.229834	3.81041	2.86382	2.5662	0.657109	0.955528	0.425216	1.09851	1.69238	1.25135
MSTRG.8050.1	0.460522	0.600855	0.145581	2.28795	0.122305	0.121433	0.824308	0.071955	1.54328	0.27493	0	0	0.104825	0	0.185813	0	0	0.514627	0.155354	0.201179	0	0.23793	0	0
MSTRG.20190.2	1.18864	1.12449	1.14417	0.930604	1.17483	1.60893	0.902932	0.732529	0.664911	0.787565	1.04608	1.52439	0.397649	0.584302	0.256692	0.488913	0.366527	0.474641	0.35589	0.334633	0.363922	0.428053	0.305908	0.372226
MSTRG.39701.1	1.7392	1.18344	1.6245	1.91419	0.314003	1.48656	1.22992	0.698349	0.210638	0	1.88013	0.80275	0.221157	0.137496	0.101467	0.241334	0.131762	0.203584	0.234044	0.363389	0.213028	0.317855	0.267117	0.2506
MSTRG.15039.1	3.08259	4.73912	3.60626	0.90037	1.38753	0.898265	2.08196	4.01461	0.977966	3.69947	4.22581	3.69522	0.352295	0.369382	0.276596	0.507278	0.258621	0.423773	0.580856	0.260038	0.461981	0.513029	0.372064	0.304253
MSTRG.14217.2	0.694437	1.15948	0.293873	0	0	0	0	0	0.91261	0	0.268535	0	0	0	0	0	0	0	0	0	0	0	0	0
MSTRG.14217.1	1.33237	0.552186	1.16905	2.25116	1.28698	1.45311	1.44741	1.09808	0.631962	1.27307	1.33496	1.78171	0.52808	0.387568	0.280986	0.283188	0.185452	0.223219	0.291991	0.464718	0.283969	0.437238	0.395493	0.397375
MSTRG.15610.1	1.71273	1.44109	1.57591	0.657582	1.12574	0.916327	1.51599	1.42605	1.23988	4.85303	1.72473	2.26266	0.598498	1.09158	0.448247	0.656335	0.585142	0.404051	0.600312	0.44523	0.502667	0.475002	1.80139	0.58194
MSTRG.3981.1	2.45685	1.51197	1.94147	2.82905	2.22173	2.15164	2.50718	1.41168	1.18315	0.840077	1.51604	1.1733	0.152308	0.25527	0.552083	0.081323	0.461927	0.517732	0.364725	0.279901	0.736001	0.252843	0.196831	0.367471
MSTRG.8010.1	1.13117	1.08921	0.89847	1.13985	1.35428	1.1157	1.17019	1.20018	0.795584	1.93404	1.10382	1.59911	0.453243	0.45247	0.399255	0.432804	0.481426	0.281918	0.353902	0.290963	0.281922	0.43399	0.616681	0.471177
MSTRG.39244.2	0.469031	1.73989	0	0	1.4864	2.2766	1.76543	2.00067	1.57119	0.517733	1.64189	2.70963	0	0	0	0	0	0	0.392465	0	0	0.290549	0	0
MSTRG.3664.1	1.4456	1.49647	1.18138	1.46194	2.28679	1.97933	1.62077	1.25001	2.91757	1.55701	1.60138	1.61113	0.702311	0.539318	0.478109	0.661969	0.747148	0.637853	0.577707	0.413677	0.488447	0.905319	0.480624	0.476676
MSTRG.36588.1	0.938911	1.56354	1.5112	0.349454	0.320636	0.436771	0.926067	0.88044	0.436643	0.338859	1.73207	1.60768	0.685646	1.01337	0.427167	0.721791	0.515695	0.631729	0.8646	0.201059	0.204432	0.77449	0.157102	0.692733
MSTRG.36588.2	0.86535	0.419165	0.551118	1.00788	1.13582	1.14142	0.830571	0.480114	0.946904	0.542008	1.3488	0.694929	0.332871	0.180281	0.329403	0.382169	0.382544	0.35785	0.397335	0.284619	0.41216	0.336575	0.300582	0.298335
MSTRG.36588.3	0.266985	0.582685	0.12014	0.203085	0.303115	0.350113	0.633962	0.403602	0.504539	0.789307	0.536756	0.49939	0.085704	0.625673	0.180821	0.085	0.174312	0.066612	0.448135	0.107286	0.125785	0.160862	0.119349	0.271186
MSTRG.51471.1	1.8798	0.954549	1.20383	0.722984	0.410563	0.601969	1.43661	0.880258	1.04508	0.816194	1.60902	1.41511	0.705131	0.317193	0.649901	0.566312	0.449296	0.717275	0.68675	0.466773	1.08139	1.09206	0.137835	0.669683
MSTRG.56022.1	0.489201	0.366319	0.606936	0.715176	1.00043	0.241357	0.715533	0.451797	0.672466	0	1.17721	0.812471	0	0	0.13628	0.084705	0.052924	0.08892	0.09142	0.196907	0	0.243876	0	0.176502
MSTRG.9053.1	6.19046	7.63552	5.32561	28.8374	43.5754	30.6768	21.8509	3.86225	28.0989	2.39052	5.17146	8.89546	0	0	0	0.003001	0.032635	0	0	0	0.005187	0	0	0
MSTRG.9053.2	0.970315	1.33304	0.829791	0.922021	1.25934	0.731993	1.28169	1.89921	2.52608	3.25622	2.15042	4.5721	0	0	0	0	0	0	0	0	0	0	0	0
MSTRG.53958.2	0.8201	0.279343	0	0	0	0	0	0.612971	0	0	0.224288	0.530078	0	0	0	0	0	0	0	0.106997	0.117889	0	0	0.255919
MSTRG.13618.1	0.705317	0.803285	0.924288	0.674575	3.19753	0.824828	0.946927	1.11177	3.40783	1.23963	1.46954	4.14483	0.348391	0.331794	0.129855	0.334528	0.137593	0.251495	0.289925	0.33476	0.24562	0.276157	0.547571	0.235077
MSTRG.215.1	0.13334	0	0.204159	0	0	0.064538	0	0	0	0	0	0	14.4576	9.92173	7.89318	0.073983	0	0	0	0.118627	0.089712	1.1843	0.714811	0
MSTRG.58515.1	0.739555	1.70033	1.34878	1.44809	2.6277	1.50419	4.04769	4.28501	2.38322	1.28552	2.71625	1.78527	0.746607	0.285169	0.488773	0.171914	0.381589	0.242623	0.546872	0.58355	0.349286	0.228211	0.710556	0.748283
MSTRG.30125.1	3.3734	2.36329	1.94188	4.13764	5.71095	4.70194	5.33088	2.65727	5.51275	2.95352	3.46633	4.4215	1.85823	2.39778	1.60871	2.78059	2.02496	1.86983	1.62537	2.3934	2.2115	1.22901	3.13875	1.64199
MSTRG.24721.1	1.1318	1.2824	1.623	1.98845	1.22445	0.8182	1.0588	1.42406	0.196312	0.672582	1.84185	0.76909	0.584197	0.453734	0.682067	0.906531	0.89203	0.953281	0.660149	0.385971	0.94626	0.917085	0.426259	0.753672
MSTRG.58535.1	1.79032	1.26364	1.62647	2.35339	2.66392	2.34504	2.75272	1.83628	3.80639	0.66586	2.83406	2.23816	0.713596	0.367953	0.550575	1.03168	0.994663	1.02773	1.31919	0.890756	0.506344	1.06657	0.55777	1.2749
MSTRG.50928.1	6.86672	7.32217	6.05044	2.65599	5.43445	5.20253	5.80564	7.64326	5.15159	2.86665	6.46791	5.48843	1.48748	0.610657	1.27452	1.12684	1.10349	0.950897	1.33035	0.99064	1.13808	1.2376	0.959743	1.18064
MSTRG.17362.1	1.42474	1.2417	1.56666	1.67689	1.35597	1.20972	1.96606	1.35247	1.14024	1.03152	2.34803	1.82196	0.22445	0.255356	0.310153	0.416224	0.428142	0.765101	0.729912	0.457817	0.59228	0.41507	0.192847	0.496593
MSTRG.52421.2	2.66762	2.19131	1.444	5.02743	7.01327	5.59871	8.11621	3.15561	8.34726	3.09616	2.47052	3.36681	0.201126	0.147892	0.112571	0.057291	0.111553	0.035039	0.108056	0.275807	0.13376	0.111062	0.068635	0.160214
MSTRG.70307.2	0.051094	0.014111	0	0.403349	0.181872	0.627918	0.677267	0.126197	1.47254	0.362213	0.318996	0.590013	0.045573	0.080028	0.053315	0	0	0.009773	0	0.045828	0.028141	0	0	0
MSTRG.26278.1	0.649761	0.659766	0.724011	0.381812	1.08163	0.784473	1.09935	0.724099	0.657221	0.184708	1.47525	1.33131	0.503908	0.019466	0.297236	0.326458	0.523809	0.456464	0.2525	0.436462	0.151925	0.416647	0.320108	0.470022
MSTRG.15130.1	1.70232	1.34903	0	1.83668	1.97023	0	1.84487	2.25206	1.61456	2.21134	2.51249	2.0312	0.677851	0.851173	0	1.05316	0	0.666716	0	0	0.684676	1.07177	0.812212	0.733492
MSTRG.7851.1	0.288068	0.341599	0.053687	1.94855	0.620198	0.131275	0.551349	0.796944	0.493967	1.3838	2.09066	0.85836	0.710367	0.604757	0.550084	1.90471	1.32004	2.08948	1.92025	1.90513	1.36869	1.45352	2.67457	1.99826
MSTRG.54799.1	0.044981	1.03181	0	0.023924	0	0.182417	0	0.162408	0	0	0	0.071063	0	0	0	0	0	0	0	0	0	0	0	0
MSTRG.54799.2	1.76323	0.531794	1.12707	0.036176	0.267091	0.035319	0.114171	0.633936	0.012401	0.410788	0.098871	0.280984	0	0	0	0	0	0	0	0	0	0	0	0
MSTRG.49412.1	6.05314	4.4167	5.12701	1.96604	2.41679	1.56773	3.20725	3.58383	1.67743	4.53234	5.06556	4.36439	0.470561	0.229982	0.505928	0.319021	0.288393	0.216985	0.33749	0.268692	0.33332	0.353958	0.428167	0.295563
MSTRG.37272.1	1.52945	1.28061	1.28192	0.321927	0.692273	0.366586	0.94271	1.4203	0.654898	0.827913	1.45555	1.27132	0.421655	0.359964	0.500025	0.34411	0.188525	0.340102	0.523527	0.475677	0.458386	0.394452	0.302266	0.599767
MSTRG.64398.2	0.088776	0	0	0.774617	0.855987	0.899483	0	0.433783	0.487601	0.30516	0.257067	0.403958	0	0	0.055903	0	0	0	0.011322	0	0	0	0.032615	0
MSTRG.64398.1	0.280544	0.543747	0.278618	0.877831	0.618232	2.4838	3.6101	1.10503	2.68018	1.71386	1.39526	3.02251	0.044048	0.220093	0.233827	0.064978	0.118499	0.146664	0.047195	0.180929	0.080775	0.018551	0.072865	0.091484
MSTRG.12571.1	1.12133	1.83158	1.40026	0	0.282502	0.105349	0.065482	2.30814	0	1.10888	2.04655	0.676634	0	0	0	0	0	0	0	0	0	0	0	0
MSTRG.57969.1	0.592983	0.534601	0.558655	0.478896	1.05806	0.770344	1.39707	0.7456	0.551568	1.34409	2.12032	1.84211	0.227368	0.383052	0.056345	0.18807	0.199795	0.198956	0.180996	0.223572	0.319497	0.429352	0.155875	0.137055
MSTRG.35646.2	0.367969	0.645657	0.769708	0.078052	0.188584	0.162226	0.156126	0.184257	0	0.197384	0.138327	0.299911	0	0	0	0	0	0	0	0	0	0	0	0
MSTRG.5092.1	43.1055	60.4742	65.0608	27.3436	19.2431	23.7515	13.8428	52.6045	3.9104	33.4832	51.0956	29.1235	0	0	0	0	0	0	0	0	0	0	0	0
MSTRG.35152.1	0.660056	0.712521	1.03991	0.239439	0.178052	0.32457	0.430351	0.830399	0.090982	0.453184	1.10437	1.12782	0.142192	0	0	0.120614	0.122334	0.118433	0.166289	0.095947	0.108991	0.103871	0.110027	0.077021
MSTRG.18452.7	0.784899	0.943818	1.19825	0.233212	0.421761	0.287039	1.02933	0.303287	0.427577	0	0.317929	0.282907	0.211885	0.033959	0.253467	0.281331	0.244205	0.40432	0.186124	0.115133	0.111924	0.336753	0.242725	0.050053
MSTRG.21966.1	4.9935	5.20951	5.14422	3.18498	3.68695	3.68845	5.3483	5.55274	4.60656	3.98192	5.42022	6.27133	1.77378	1.03149	1.36124	1.79389	1.36646	1.21525	1.12379	0.908371	1.21189	1.15766	1.33053	1.378
MSTRG.29915.2	0	0.254587	0	0	0	0	0	0	0.667237	1.31998	0.9149	0	0	0	0	0	0	0	0	0	0	0	0	0
MSTRG.29915.3	0.174797	0.339885	0.257585	1.51023	2.048	0.462661	0.494807	0.085412	0.33004	0.02721	0.209936	0.2762	0	0	0.043477	0.146951	0.082669	0.069269	0.086669	0.077551	0.005495	0.044998	0.020192	0.062668
MSTRG.23720.1	1.32856	2.00681	1.41669	1.22886	0.852728	0.780293	2.49618	1.68766	0.666085	2.78122	1.26141	2.27525	2.20752	2.85937	1.80972	0.669123	0.631749	0.725237	3.38224	2.24063	3.12784	1.37083	2.5606	1.90688
MSTRG.6857.1	0	0.651584	0.432032	0	0.573179	0.129437	0.835112	0.739041	0	0	0.202653	1.15362	0	0	0	0.357978	0	0.361515	0	0	0	0.282218	0	0
MSTRG.6857.2	1.08877	0.661302	0.957446	0.482624	0.852169	0.844224	0.37367	0.511687	1.22111	0.602367	1.27881	0.755621	0.366571	0.027646	0.172368	0.1614	0.486892	0.145778	0.246444	0.247529	0.289949	0	0.151578	0.207426
MSTRG.58925.1	9.49161	11.0656	10.3705	12.2501	12.48	13.2155	12.5198	13.0178	13.7361	15.4485	14.5387	15.916	2.90351	1.11067	1.28881	1.49541	1.7989	2.51344	1.61893	1.42106	1.11358	2.44312	2.27593	1.90694
MSTRG.30214.1	7.86402	5.70239	6.02285	6.18925	3.18386	2.61282	5.16584	5.78785	3.44605	2.8082	5.74755	7.67475	1.43968	0.782099	1.66269	2.98512	2.35296	2.71001	1.3727	1.41218	1.21764	2.54027	0.716623	2.53381
MSTRG.52942.1	1.78999	2.01976	1.97003	2.20534	2.43823	2.52958	2.54964	2.34984	1.86252	3.42189	2.19679	2.19075	0.576646	0.522422	0.365647	0.484284	0.588318	0.656268	0.434198	0.443383	0.29947	0.509526	0.576767	0.402995
MSTRG.20612.1	0	0	0	3.76742	4.77639	4.31275	0	0	0	0	0	0.657804	0	0	0.390409	0	0	0	0	0.467418	0	0	0	0
MSTRG.20612.2	4.24801	3.05428	3.58436	2.92951	2.64664	1.78382	6.04263	4.97863	7.46645	2.01977	6.47902	5.44459	1.17963	0.652279	0.274481	1.30446	1.2625	1.61188	1.65425	1.35484	1.47632	2.74459	2.34458	2.63331
MSTRG.21342.1	1.09556	1.0139	1.3272	1.0532	0.477603	0.499247	0.783759	1.10728	0.617139	0	1.07323	0.803064	1.56476	0.763827	1.51052	1.54374	1.53075	1.5059	1.19083	0.974225	1.10202	0.603917	0.24477	1.13765
MSTRG.20600.1	0.642457	1.14682	0.612202	0.349998	0.070999	0.130914	0.540654	0.826157	0.115791	0.274314	0.686875	0.834545	0.049542	0	0.159471	0.05458	0.153433	0.052701	0.359543	0.164215	0.284432	0.277558	0.343977	0.217143
MSTRG.34399.2	0.487062	0.271529	0.164974	2.17155	1.80181	1.3744	0.884015	0.613525	1.511	0.289575	0.314213	0.570247	0.107522	0	0.039714	0.035823	0.029151	0.076786	0	0.096751	0.034729	0.041891	0.04918	0.053816
MSTRG.65902.1	0.251749	0.321521	0.566995	0.990507	2.28616	1.60907	4.70431	1.81853	0.983024	0.187629	0.884047	2.69585	0	0	0	0.053902	0.025671	0	0	0	0	0.10118	0	0.082095
MSTRG.42720.1	2.28298	1.44657	1.45094	0.156855	0.418236	0.096517	0.911725	2.37295	0.120287	0.814217	1.49671	1.3696	0.263907	0.063703	0.210248	0.170459	0.167534	0.138448	0.157413	0.281607	0.234437	0.163189	0.063309	0.161369
MSTRG.52289.1	0.186979	0.224431	0.213407	0.565032	1.52893	0.618697	0.305729	0.106309	1.06896	0.056769	0.100487	0.105307	0.093492	0.007391	0.059512	0	0.022467	0.007224	0.012729	0.119875	0.081577	0.031577	0.031375	0.09654
MSTRG.31018.1	9.97257	17.6631	13.2348	1.66665	1.30286	0.488338	1.93545	14.3201	0.464034	1.5958	10.9232	3.97919	0	0	0	0	0	0	0	0	0	0	0	0
MSTRG.18132.1	1.46999	1.02134	1.72482	0.773864	0.839692	0.734154	1.45762	1.77626	1.03402	1.17788	1.75824	1.70781	0.339533	0.466606	0.370779	0.424636	0.453733	0.518419	0.404227	0.46942	0.452966	0.504998	0.469285	0.658377
MSTRG.32688.2	0.835814	0.864472	0.611001	1.94931	2.42784	2.48344	0.635982	0.537469	0.718573	0.308938	0.715291	1.02972	0	0.049224	0.094776	0.074569	0.110774	0.091519	0.003078	0.105108	0.161557	0	0.118273	0.22942
MSTRG.32688.1	3.0723	2.49628	2.8823	5.607	4.86119	6.55444	4.95364	3.67726	6.72479	2.05319	3.61135	5.13373	0.697096	0.236907	0.315516	0.221799	0.136557	0.427171	0.438507	0.439012	0.414014	0.32137	0.436298	0.414154
MSTRG.25415.1	3.82964	5.17485	4.83166	4.37368	3.02766	2.16531	3.17284	6.1964	2.22827	3.86276	5.47385	6.83366	0.566361	0.124993	0.642685	0.582235	1.18406	1.11846	0.820271	0.560961	0.491237	0.619895	0.570586	0.989502
MSTRG.15375.1	3.161	2.9863	3.4664	1.83881	2.34525	1.9677	2.55716	3.15524	2.25919	3.87754	2.87819	3.35607	0.927676	0.75414	1.03011	0.762343	0.59776	0.735808	0.794859	0.851522	0.799109	0.683926	0.907646	0.669651
MSTRG.45438.2	0	0.770302	0.174384	0.457465	1.7343	1.2256	1.52241	0.93086	0.851144	1.75192	1.37979	0.439477	0.059725	0	0.580585	0	0	0.031838	0.037294	0.726991	0.739252	0	0	0.354618
MSTRG.45438.3	0.999908	0	1.61588	0.039402	0.745602	1.00287	0	1.87055	0.50508	1.42141	0	0	2.01179	3.70739	0	0	0	0	0.567134	0	0	0.448071	1.50681	0
MSTRG.45438.1	1.30225	1.85541	0.810887	1.70034	1.09279	0	1.22275	0.478614	0.939895	0.439964	1.30639	1.54224	0.033583	0	1.14249	0.36136	0.267375	0.376673	0.655506	0.601765	0.782042	0	0	0.680429
MSTRG.55285.1	0.161791	0.359105	0.356426	0	0.018235	0	0	1.29941	0	0.051528	0.184747	0	0	0	0	0	0	0	0	0	0	0	0	0
MSTRG.53791.1	5.14386	5.18566	5.27924	1.82757	2.79964	1.84082	2.68221	4.82131	1.57171	7.28667	4.62202	4.26929	0.794379	1.71167	0.687417	0.966298	0.77459	0.934045	0.445281	0.617395	0.635327	0.613926	0.797139	0.785317
MSTRG.53791.2	0	0	0	1.43913	0	0.904939	0	0	0	0	0	0	0	0	0	0	0	0	0.29794	0	0	0.303912	1.11954	0
MSTRG.67631.1	0.679763	0.713086	0.756589	3.19825	2.95758	4.25382	1.77253	0.772779	2.17929	0.624681	0.814125	0.579369	0.142551	0.106542	0.072369	0.135274	0.119115	0.077203	0.150249	0.180869	0.339455	0.496432	0.311503	0.195127
MSTRG.19224.4	0.481843	0.470082	0.403327	2.96142	3.25381	3.65027	1.56545	0.759143	2.27786	2.00619	1.21135	2.68128	0.073644	0.066609	0.061035	0.151414	0.111006	0.181343	0.135281	0.056159	0.04082	0.123707	0.169266	0.087078
MSTRG.25029.2	0.007796	0.145451	0.097678	1.76011	1.15996	3.38777	0.844474	0.219016	1.94177	0	0.165967	0.285094	0	0	0	0	0	0	0	0	0	0	0	0
MSTRG.25029.3	0	0	0	0.977669	2.09797	1.49862	0.300285	0.013793	0.092302	0	0	0.011278	0	0	0	0	0	0	0	0	0	0	0	0
MSTRG.25029.4	0.05627	0	0	2.40648	1.1172	3.21415	1.22618	0	1.20945	0.013216	0	0.309379	0	0	0	0	0	0	0	0	0	0	0	0
MSTRG.25029.5	0.001929	0	0	1.12071	0.783514	1.04678	0.709443	0.031797	0.198768	0.340516	0.009105	0.324421	0	0	0	0	0	0	0	0	0	0	0	0
MSTRG.53108.1	1.1073	0.916115	0.713311	0.319438	0.051775	1.48772	2.24079	0.81214	1.23517	0.178614	0.582219	2.29878	0.004864	0.025378	0.067608	0.09587	0.044359	0.320959	0.022981	0.131559	0.056803	0.109233	0.043863	0.007874
MSTRG.24821.1	15.8059	7.24458	15.7085	7.71503	3.42902	0.460582	5.12005	139.152	7.30474	8.77493	33.6883	19.0513	0	0	0	0	0	0	0	0.034981	0	0	0	0
MSTRG.12817.1	0.16601	0.133396	0.182904	0.974486	0.256305	0.258281	1.61521	3.07878	0.304926	0.4164	4.5096	0.360988	0	0	0	0	0	0	0	0	0	0	0	0
MSTRG.13340.2	0.750713	0.823138	0.539184	1.93328	1.82079	1.823	2.43778	1.67246	2.46678	1.03687	1.38275	2.01507	0	0.036423	0.082286	0.090351	0.045927	0.042266	0.102874	0.068978	0.079799	0.076494	0	0.122592
MSTRG.34876.1	0	0	0	0	0	0	0	1.1918	0	0	0	0	0	0	0	0	0	0	0	0	0	0	0	0
MSTRG.6251.1	6.47485	8.72772	7.1925	6.22633	6.45272	6.49376	6.36474	8.48601	6.01753	3.97442	9.48435	8.97241	1.17965	0.415226	0.605003	1.76849	1.27779	1.37419	1.34685	1.09797	0.827726	0.993536	0.523945	1.27003
MSTRG.57680.1	0.303137	0.500806	0.605278	0.873137	0.713384	0.900543	1.13361	0.687153	1.28003	2.04048	0.718233	0.88314	0.15244	0.318466	0.16078	0.224166	0.058402	0.221985	0.120406	0.134297	0.242512	0.19466	0.282917	0.08556
MSTRG.33548.4	0.689908	0.536088	0.954363	0.815491	1.56652	1.02382	0.996666	0.829313	1.52334	0.438799	0.890352	1.0053	0.327136	0.149829	0.166772	0.114293	0.177462	0.15128	0.25166	0.228781	0.253303	0.167093	0.172468	0.200558
MSTRG.20983.1	1.05094	0.605594	1.33585	0.177537	0.141902	0.093456	0.564249	1.13278	0.161339	0.315149	0.536597	0.760463	0	0	0	0	0	0.022909	0	0	0.007177	0	0	0
MSTRG.69400.1	0.143367	0.187838	0.112925	0.221736	0.606975	0.458826	0.438518	0.221991	0.715681	0.225135	0.264511	0.447023	0.057534	1.72425	0.41194	0.05276	0.011983	0.023845	0	0.169743	0.171743	0.253436	0.692921	0.281405
MSTRG.28998.1	2.45883	3.16676	2.40627	3.89961	3.51675	3.70115	3.2563	3.40829	4.17272	2.88308	3.31823	3.65472	0.516102	0.633523	0.381815	0.741864	0.708991	0.955851	0.426645	0.388754	0.47875	0.54247	0.600473	0.681276
MSTRG.63032.1	0.858044	0.345525	0.474059	0.401176	0.422817	0.357208	0.894512	0.823133	0.350349	1.34729	1.1467	1.49178	0.094046	0.133483	0.132013	0.223436	0.173606	0.118351	0.119073	0.178154	0.211877	0.188376	0	0.147163
MSTRG.51698.1	0.836711	0.768106	0.654806	1.64121	1.26748	1.73777	1.10324	1.11355	0.893072	1.27431	1.31351	1.70508	0.293282	0.226327	0.172275	0.417057	0.367741	0.582828	0.325354	0.500332	0.332855	0.443145	0.491226	0.268512
MSTRG.27450.1	1.62558	1.93146	2.08803	3.43404	3.17276	3.43729	2.03849	2.09861	2.25132	1.11425	1.63157	2.03286	0.251635	0.182769	0.12058	0.397376	0.336126	0.173201	0.163693	0.156661	0.30357	0.197197	0.215966	0.246624
MSTRG.20869.17	0	0.827285	0	0	0	0	0	0	0	0	0.093366	0	0	0	0	0	0	0	0	0	0.003772	0	0	0.002299
MSTRG.20869.16	2.22166	0.066925	0.535858	0	0	0	0	0.427648	0	1.90925	3.79639	0.973671	0	0	0	0	0	0	0	0	0	0	0	0
MSTRG.20869.12	0	0	0	0	0.03155	0	0	0	0.057088	0.020371	1.32868	0	0.035546	0	0	0.00623	0	0	0	0	0.008903	0	0	0.019024
MSTRG.2821.1	0.44463	1.04218	1.21813	1.06973	0.735585	0.532486	0.858664	0.909725	0.594862	2.15131	1.2416	1.02787	0.187704	1.27824	0.247493	0.466558	0.296177	0.523708	0.426922	0.415622	0.165421	0.310149	0.273143	0.652216
MSTRG.50153.2	1.75764	1.67281	1.44758	1.09689	1.56121	1.64887	1.72689	1.58434	1.62194	1.19265	1.31379	1.6135	0.688286	1.062	1.19214	0.659089	0.591496	0.544382	1.1613	0.796331	0.830326	0.868381	0.923652	1.36373
MSTRG.70511.1	0.838089	1.4248	0.976199	3.57712	1.76189	1.78013	1.83988	1.64315	2.57024	0.618061	1.78145	2.55861	0.417532	0.291828	0.501228	0.459457	0.422664	0.46623	0.361588	0.461571	0.356353	0.361216	0.065033	0.396965
MSTRG.63258.2	0	0	0	0.391688	0.09421	0.062661	0.360016	0.131365	0.702932	0.509076	0	0.066321	0	0	0	0	0	0	0.013994	0	0	0	0	0
MSTRG.64693.1	1.28304	1.38584	1.19005	2.53464	3.27035	2.85056	1.45007	1.69923	2.31488	1.28723	0.98973	1.33664	0.237202	0.275548	0.109933	0.184797	0.093029	0.116759	0.215628	0.287823	0.255304	0.322595	0.240185	0.13574
MSTRG.31622.1	1.71639	1.37341	1.35548	2.642	1.20841	1.58431	1.58352	1.62851	1.5329	2.80125	1.80179	2.54481	0.648185	0.493742	0.500906	0.540901	0.61154	0.552639	0.819798	0.609841	0.635303	1.34539	1.05425	0.72339
MSTRG.40773.1	4.82084	5.05253	3.57287	4.72582	3.82147	6.84277	5.99366	6.37957	3.03971	1.24525	4.24991	5.17308	0.892769	0.309805	1.41258	0.873754	0.891243	1.66932	1.23946	1.10223	0.859081	0.923246	0.65652	0.875027
MSTRG.48900.1	0.971723	0.8416	0.409904	1.2027	1.19921	0.668863	0.964941	0.852644	0.648937	1.87029	1.77479	1.74812	0.193162	0.202608	0.145041	0.362469	0.261095	0.243472	0.157247	0.267251	0.265998	0.351462	0.224486	0.332963
MSTRG.29819.1	1.47222	0.786609	0.780645	0.459666	0.569997	0.302956	1.01815	0.935091	0.742235	1.26324	1.80751	0.885139	0.540267	0.794981	0.243307	0.524326	0.298135	0.332543	0.48702	0.531377	0.52374	1.08706	1.0239	1.30199
MSTRG.56268.1	0.961829	0.668776	1.32459	0.799544	0.327461	0.201083	1.03214	1.20222	1.29313	0.816945	0.108853	0.752003	0.209782	0.088036	0.120354	0.06453	0.100736	0.083283	0.340827	0.375367	0.275325	0.329004	0.162078	0.397921
MSTRG.15554.1	3.38167	4.53457	4.40885	1.90676	2.56785	1.71686	2.08864	3.97765	0.467	0	3.76698	4.1577	0.910353	0.675382	0.858541	1.17867	0.793448	1.03837	0.998102	1.4103	1.39372	1.78261	0.499477	0.874566
MSTRG.1775.1	2.96554	3.65762	4.20219	5.83191	4.07352	4.06017	4.53108	3.25784	4.66441	0	2.67105	2.4938	0	0	0	0.101686	0.095967	0	0	0	0	0	0	0
MSTRG.8664.1	2.36789	1.7261	1.4826	3.75513	3.09669	3.78635	2.72056	1.90384	2.62932	2.0448	2.21715	2.3941	1.11267	1.31473	0.884462	1.46901	1.48823	1.30031	1.19107	0.776601	0.877227	0.775177	1.37695	0.924776
MSTRG.50922.1	0.632391	0.890104	1.11157	0.326007	0.170907	0.217144	0.743327	1.25993	0.62293	0.565605	1.22905	0.516542	0.014414	0.044341	0.045227	0.036806	0.019065	0	0.011321	0	0.034538	0.030337	0.067876	0.039721
MSTRG.40654.1	20.6316	26.2614	24.3782	7.66291	5.35157	5.20896	13.7427	36.5321	2.83142	17.9532	57.4884	47.8543	0.920655	0.85762	1.92643	3.09226	3.44111	4.43262	2.57667	1.96052	2.55032	3.15866	1.78527	5.4007
MSTRG.16761.1	1.74447	1.41117	3.01672	9.29221	6.62787	8.99591	6.63779	3.52955	8.09148	3.99987	3.08321	4.71523	0.37497	0.130336	0.302222	0.596907	0.622816	0.483549	0.798145	0.658248	0.449308	1.20299	0.905125	0.618348
MSTRG.58573.1	0.510776	0.649767	0.543272	1.20544	0.97917	1.02418	0.71422	0.556228	1.19695	0.470404	0.578397	0.852828	0.135735	0.099824	0.12525	0.128958	0.097738	0.140992	0.143887	0.155631	0.189839	0.17438	0.081475	0.08633
MSTRG.14450.4	0.969297	1.03279	1.01808	0.707952	1.15779	0.96159	1.00172	1.26113	0.673681	0.532381	1.0665	0.975236	0.279595	0.308684	0.245662	0.23323	0.218969	0.167469	0.158071	0.221221	0.231684	0.215257	0.282781	0.350402
MSTRG.14450.3	0.702252	0.861313	0.657776	0.201479	0.701794	0.40577	0.336458	0.253568	0.361882	0.262498	0.412295	0.380244	0.231091	0.089151	0.164354	0.088828	0.213975	0.244247	0.194123	0.281027	0.045148	0.056623	0.02774	0.117181
MSTRG.14450.1	0.953497	0.877971	1.25112	1.01126	1.08688	0.816733	0.870639	1.40613	0.933519	0.335341	1.18774	0.948389	0.340586	0.143586	0.200247	0.309671	0.145669	0.229493	0.127206	0.068135	0.251064	0.328039	0.119398	0.205979
MSTRG.9483.25	0.128571	0	0	1.19179	0.959716	0.743101	1.17737	0.09218	1.54552	0.204063	0.392385	0.585757	0	0	0	0	0	0	0	0	0	0	0	0
MSTRG.390.1	0	0	0	0.026899	0.074382	0.050087	0.266483	0.006795	0.96855	0.009773	0	0	0	0	0	0	0	0	0	0	0	0	0	0
MSTRG.24542.1	5.57128	5.11382	6.19348	1.68377	2.39307	1.4709	2.60605	5.8592	3.66978	6.7438	7.95124	7.21727	1.73277	2.57839	1.77479	1.19439	0.545573	0.655166	1.02774	1.54851	1.37619	1.70488	1.86129	1.5555
MSTRG.24542.2	0.378328	1.22296	0.053387	0.019617	0.215994	0.007431	1.71941	0.561445	0.011534	1.00736	0.044876	0.788013	0.908075	0	0.01478	0.009488	0	0	0	0	0	0	0	0
MSTRG.50881.1	1.47389	1.16522	1.2683	0.892068	0.973093	0.844336	0.998564	1.00469	1.1694	1.49752	1.66195	2.20626	0.437161	0.374276	0.333907	0.462513	0.312569	0.365851	0.421148	0.349134	0.371588	0.940019	0.477826	0.584061
MSTRG.47796.3	1.79672	0.89535	0.553428	0.014773	0.345953	0.306882	0.221528	0.230147	0.113033	0.061808	0.823345	0.123977	0.088492	0.042678	0.019418	0.046031	0	0	0.156684	0.011996	0.199625	0.034244	0.029773	0.427798
MSTRG.42511.1	1.88559	2.77232	2.93183	1.01572	1.12106	0.815377	1.68494	2.21833	0.859132	2.20101	1.89969	2.19026	0.216188	0.228909	0.18935	0.339589	0.223421	0.440196	0.160627	0.408523	0.341112	0.306369	0.247234	0.180522
MSTRG.34824.1	1.19863	0.646314	1.38438	1.34865	0.397347	1.0247	1.14073	1.55323	0.179459	1.34517	1.51103	1.90406	0.361215	0.785178	0.863298	0.730437	0.717299	0.478078	0.798827	0.483683	0.754013	0.378258	0.249515	0.196904
MSTRG.34824.2	0.210877	0.254571	0.443961	3.09388	0.457091	1.31338	1.4111	0.223926	0.419321	0.391105	0.830777	1.0369	0.188593	0.508262	0.190287	0.48845	0.354824	0.333016	0.278387	0.141017	0.276474	0.346835	0.335132	0.434341
MSTRG.33498.1	0.538172	0.331518	0.311033	0.942849	0.646919	0.722871	1.15903	0.711144	1.66892	1.43443	1.67679	0.767427	0.482088	0.582984	0.454894	0.365602	0.268585	0.398428	0.648482	0.506541	0.76457	0.591266	1.33364	1.03039
MSTRG.37311.1	0.498234	0.750425	0.511075	3.03165	2.55456	2.78548	1.31361	0.576742	3.38303	1.00378	0.726301	1.03895	0.169822	0.208784	0.163872	0.366115	0.132701	0.269227	0.204567	0.221186	0.212194	0.214406	0.451148	0.266704
MSTRG.15847.1	1.40423	1.48939	2.20378	1.05036	0.759988	1.02909	1.27474	2.2808	1.47477	0.8285	1.7161	2.01396	0.24204	0.066724	0.144171	0.146452	0.167782	0.162952	0.110625	0.206369	0.224721	0.528161	0.192226	0.089901
MSTRG.20167.1	1.3425	1.6658	1.59821	0.974113	0.590856	0.718905	0.971771	1.90421	0.759086	0.841095	1.99646	1.52082	0.94995	0.192313	0.242061	0.319369	0.395039	0.237582	0.307303	0.389733	0.291835	0.352764	0.252975	0.379862
MSTRG.34497.1	2.99539	4.19733	5.07086	1.23314	1.2483	1.24106	2.13625	3.18944	1.11045	1.0334	3.06845	2.03974	0.452143	0.224085	0.678366	0.351043	0.462687	0.750124	0.59345	0.516071	0.533178	0.525009	0.070013	0.749681
MSTRG.57471.1	1.41058	0.906998	1.13339	0.427928	0.517675	0.38053	0.622915	0.958303	0.866228	1.54729	1.43148	1.14527	0.602192	0.51297	0.439439	1.16802	1.01972	0.906507	0.520536	0.596444	0.350574	0.836773	0.647316	0.724318
MSTRG.21374.1	1.06119	1.81615	1.62004	1.0919	0.897176	0.899573	1.54023	1.24739	1.35135	1.06641	2.26088	2.53836	0.210414	0.252369	0.171048	0.208303	0.229781	0.423524	0.316834	0.292269	0.176041	0.442726	0.206134	0.344544
MSTRG.25211.4	1.86445	1.49497	1.80167	2.61754	2.29952	1.96376	1.42444	2.084	2.53735	1.19921	2.1585	2.63147	0.084245	0.027613	0.090936	0.208482	0.100977	0.028595	0.156717	0.039352	0.144269	0.176879	0.057922	0.06126
MSTRG.32765.1	0.839113	0.983685	0.84398	0.342662	0.064415	0.080789	0.484578	1.04733	0.185188	0.301396	0.566966	1.33813	0.113753	0.060709	0.08017	0.045433	0.045397	0.187641	0.272967	0.165931	0.244709	0.076035	0.103129	0.21276
MSTRG.54018.1	0.580908	0.286704	0.718764	0.330068	0.498027	0.363242	0.433714	0.490778	0.299542	6.10511	0.525311	0.940588	0.029878	0.148546	0	0.119858	0.100041	0.117293	0.022156	0.095533	0.026998	0.023573	0.214955	0.050623
MSTRG.14866.1	1.53554	1.20465	1.40997	3.53558	3.48533	2.44016	3.24264	1.18694	3.40651	1.22814	1.47559	2.27198	0	0	0	0	0	0	0	0	0	0	0	0
MSTRG.36841.1	1.36104	0.705687	0.39286	0.898762	0.668402	0.383292	1.16801	1.18204	1.10736	0.131254	0.998447	0.577133	0.138455	0.033705	0.023778	0.20684	0.051406	0.119623	0.117189	0.100803	0.050312	0.181515	0.272468	0.116982
MSTRG.16615.1	0.255562	0	0	0.269656	1.43157	2.22197	0.968088	0	0.881927	0	0	0	0	0	0	0	0	0	0	0	0	0	0	0
MSTRG.36740.1	0.093778	0.207816	0.587681	0	0	0	0.120865	0.110094	0.219272	0.569157	0.092602	0	0	0	0	0.045583	0	0.123973	0.04453	0	0	0.02774	0	0
MSTRG.69707.1	0	0.179034	0.235868	2.42392	0.744673	1.39036	0.478221	0.295389	2.7267	0	0.463184	0.768073	0.015257	0.070743	0	0.055073	0.555115	0.108219	0.091248	0.04424	0	0.032805	0.084099	0
MSTRG.36305.1	1.72208	1.28393	1.12634	1.52436	1.85143	1.80467	1.60117	1.43412	1.11422	1.9827	2.20709	2.36913	0.307799	0.471804	0.26303	0.480534	0.477113	0.491528	0.457832	0.577469	0.483979	0.403746	0.546198	0.420257
MSTRG.34033.1	1.72867	1.42419	1.51578	0.91933	1.81889	1.35088	1.65785	1.73396	1.12035	0.216432	1.56644	1.6249	0.301332	0.196328	0.162411	0.318517	0.289618	0.326648	0.273315	0.250048	0.327301	0.513951	0.397602	0.320325
MSTRG.34033.2	0	0	0	0	0.205865	0.057707	0	0	0.197538	1.10914	0	0.303128	0	0	0	0	0	0	0	0	0	0	0	0.034749
MSTRG.42216.1	0.983769	0.914749	0.903644	0.512261	0.629787	0.616027	0.577426	1.15889	0.511451	0.554885	1.65618	1.24796	0.053217	0.061756	0.092333	0.126908	0.074838	0.118893	0.045929	0.173045	0.102767	0.066088	0.120038	0.130885
MSTRG.38381.2	0.289169	0.053299	0.181268	2.21393	2.40154	0.894145	1.99924	0.131437	1.30066	0.198504	0.704832	0.769354	0	0	0	0	0	0	0	0	0	0	0	0
MSTRG.44558.2	0.269388	0.20863	0.341146	0.492423	0.344782	0.441527	0.291236	0.470205	0.502918	0.02923	0.320394	0.229428	0.060048	0	0.024014	0.063061	0.004817	0.000375	0.006136	0.008456	0.003701	2.4e-05	0	0.003941
MSTRG.44558.3	2.04466	2.00863	1.67769	2.35272	4.32832	2.4275	1.39735	2.05317	2.78467	0.615147	1.79344	1.03341	0.046266	0.110476	0.081328	0.132215	0.092284	0.179453	0.051776	0.071823	0.066145	0.053456	0.081779	0.02695
MSTRG.44558.4	0.265949	0.572505	0.373544	0.169168	0.253307	0.21128	0.036782	0.331276	0.057952	0.046638	0.405588	0.203479	0	0	0	0	0	0.026553	0	0	0.034452	0	0	0.015664
MSTRG.57735.1	0	0	0	0	0	0	0	0.094396	0	1.75188	1.22476	0.234434	0	0	0	0	0	0	0	0	0	0	0	0
MSTRG.55452.1	1.15135	0.840421	0.985624	0.38799	1.70082	1.38547	1.23905	0.666159	1.40488	0.556416	0.334908	0.741505	0.727868	0.398544	0.483999	0.182405	0.280081	0.033986	0.198307	0.475407	0.65479	0.571998	0.236202	0.131235
MSTRG.2541.1	0.300369	0.191044	0.157887	0.263016	0.514724	0.266411	0.346435	0.372411	0.683741	2.11502	0.529998	0.874521	0	0.031723	0.016302	0.059869	0.017819	0.03847	0	0	0.016534	0	0.034071	0
MSTRG.61877.1	0.598931	0.67913	0.553829	0	0.609587	0.274016	0.264036	0.28285	0.325445	0.232335	0.660663	0.94389	2.37334	0.794512	1.81562	0.705629	0.469642	0.39975	2.1972	1.05198	1.22692	0.590855	0.284552	2.12048
MSTRG.14437.2	0	0.57694	0	2.31735	0.326129	1.65158	0	0.620756	0	0	2.39594	2.59196	0	0	0	0	0	0	0	0	0	0	0	0
MSTRG.14437.1	1.30313	1.40857	1.88041	1.79808	1.477	0	1.84806	2.1829	0.360357	0.832849	1.48223	2.27424	0	0	0	0	0	0.028081	0	0	0	0	0	0
MSTRG.39516.1	0	0	1.74206	0	0.190152	0.340416	0	0	0.432854	0	0.7386	0.621938	0	0.105317	1.06424	0	0	0.25582	0	0.229415	0	0	0	0
MSTRG.39516.2	0.809427	0.756055	0	0	0	0	0	1.70858	0	0.93248	0	1.10063	0.679293	0.447297	0	0	0	0	0.281907	0	0.312493	0	1.07621	0.420092
MSTRG.39516.3	1.54372	1.94682	1.4285	0.18328	0.198034	0.238293	0.869617	1.26188	0.268668	1.26638	1.63601	0.962528	0.644624	0.355942	0.381498	0.26737	0.40948	0.358852	0.492208	0.379275	0.430846	0.593782	0.587311	0.580292
MSTRG.8732.3	0	0	1.384	0	0	0	0.89289	0	0	0	0	0.227276	0	0	0	0	0	0	0	0	0	0	0.368512	0
MSTRG.8732.2	0.368699	3.85731	5.61634	6.67677	4.1821	0	6.16187	5.30535	0	1.57794	3.50583	4.07947	0.09299	0.09604	0.015591	0	0	0	0	0.043064	0	0	0.011592	0.057371
MSTRG.17610.2	1.78154	2.05173	1.75071	1.81329	1.26905	2.1028	1.19833	1.53499	0.827388	1.11396	1.41589	0.412494	0.187673	0.405049	0.348913	0.468777	0.801459	0.727887	0.06203	0.31507	0.3055	0.256688	0.28671	0.335523
MSTRG.53057.1	0.87461	0.694443	0.833512	0.960794	1.03373	1.16393	0.788941	0.837731	0.696675	1.24085	0.811705	0.550185	0.103226	0.319956	0.166239	0.13378	0.131083	0.129787	0.10145	0.126703	0.10627	0.176335	0.346074	0.225828
MSTRG.20761.2	0.838771	0.980854	0.982717	1.51898	1.35843	1.86616	1.90171	0.649942	2.0135	0.964789	1.04598	1.28819	0.061292	0	0	0.54173	0.174434	0.87812	0.22144	0.170791	0.37863	0.210503	0	0.270207
MSTRG.20761.1	1.10456	1.58788	1.47982	1.08225	1.69233	1.49159	1.20477	1.43442	1.48666	1.06027	2.0383	1.45482	0.064592	0.28786	0.223974	0.567162	0.151628	1.42742	0.245613	0.132851	0.201701	0.316058	0.19427	0.083709
MSTRG.60088.1	0.977861	1.01181	1.12141	0.567815	0.650822	0.646672	0.82879	0.923042	0.316791	1.27175	1.03413	1.05751	0.52527	0.784404	0.680014	0.375838	0.666121	0.516073	0.562222	0.78275	0.491073	0.368143	0.47671	0.354924
MSTRG.3243.1	5.39294	5.89709	6.82347	2.067	2.4234	2.6173	4.61816	6.03296	3.87912	5.09164	5.99792	5.0356	2.1396	2.07036	1.88923	1.18813	1.00815	1.37467	1.31596	1.3293	1.48745	1.13451	1.38365	1.31736
MSTRG.10100.2	0	0	0	0	2.6447	0	0	0	0	0	0	0	0	0	0	0	0	0	0	0	0	0	0	0
MSTRG.10100.3	1.78851	2.2953	1.80486	0.073422	0.100567	3.06319	0	0	0	1.4464	3.19659	3.75501	0	0	0	0	1.65771	1.82113	0	0	0.846493	0	0	0
MSTRG.2364.1	1.16874	0.530382	0.736227	0.907469	0.933276	0.731286	0.818087	1.15497	1.78969	1.2228	1.26509	1.42731	0.609572	0.485303	0.339987	0.330982	0.086317	0.265951	0.573081	0.255496	0.402534	0.659436	0.83315	0.444639
MSTRG.47058.7	0.343453	0.136486	0.059192	0.602715	0.22881	0.167773	0.328688	0.098666	0.271502	0.043129	0.70292	0.323203	0.0015	0.004704	0.014785	0.021502	0.005919	0.033052	0.056813	0.023848	0.052213	0.12318	0.003443	0.018096
MSTRG.17549.2	0.468504	0.248025	0.620043	0	0.724992	0.152829	0.379097	0.189207	0.08099	0	0.2317	1.57986	0	0	0	0.482755	0.069041	0.103355	0.168468	0	0.12709	0.144956	0.081236	0.21306
MSTRG.44960.3	0.946819	0.733501	1.23458	1.07118	1.3453	0.981237	1.13826	1.26648	1.71465	2.20319	0.813778	1.53797	0.382223	0.675055	0.492342	0.174773	0.240159	0.336938	0.466864	0.158757	0.44661	0.452488	0.390767	0.277555
MSTRG.44960.2	0	0.756883	0	0.554065	0.269047	0.107492	0.462459	0	0.341421	0	1.89023	0	0	0.291365	0	0	0	0	0	0.093479	0	0	0.233269	0.347137
MSTRG.44960.1	0.734656	0.46283	0.352398	1.35824	0.750895	1.80044	1.61505	0.669858	1.25496	0.207196	0.765108	2.91714	0.052231	0.054907	0.357224	0.475392	0	0.011159	0.112923	0.536817	0.112868	0.055029	0.100368	0
MSTRG.57614.1	0.895342	0.810158	0.742804	1.0975	1.42112	0.684084	1.45028	0.831259	1.76674	0.842457	1.15406	1.07812	0.198494	0.096739	0.132565	0.241069	0.236873	0.358314	0.226998	0.187465	0.109555	0.185215	0.286273	0.26138
MSTRG.34437.1	3.99487	5.22813	3.95553	3.02846	2.75272	2.3736	2.85086	5.75143	3.22434	2.6974	5.21816	5.26893	0.919214	1.04506	0.722092	0.577428	0.530788	0.751349	0.850955	0.554064	0.497873	0.913088	1.24526	0.72997
MSTRG.34437.2	0.810777	0	0.573855	1.08545	2.00665	1.93705	4.583	0.200447	3.16894	1.90311	0.812005	0	0.088191	0	0	0	0	0	0	0	0	0	0	0
MSTRG.51501.2	2.77278	1.58393	1.70268	10.803	12.8356	10.2074	7.38636	2.38177	9.93409	4.59708	3.59733	3.46554	0.402643	0.371695	0.099359	0.658267	0	0	0.341229	0.507222	0.301263	0	0.940006	0.521924
MSTRG.28008.1	0.458676	1.08934	0.5456	1.10091	0.815642	0.526655	0.964803	0.68144	0.931733	0.387013	0.637063	0.868867	0.107167	0.066612	0.143638	0.15418	0.124462	0.137851	0.102115	0.123172	0.076021	0.098757	0.075287	0.118622
MSTRG.28302.2	3.27427	2.93011	3.38449	2.23601	2.23461	1.34694	2.10043	3.90085	1.57929	4.23943	4.31655	3.43847	0.5165	0.549836	0.489319	0.654125	0.505521	0.584627	0.457293	0.588623	0.502742	0.646767	0.784475	0.73423
MSTRG.36375.4	0	0.131418	0	0.67936	0.823524	1.45753	1.89077	0	2.24471	0.137536	0	0	0	0	0	0	0	0	0	0	0	0	0	0
MSTRG.36375.2	0.231621	0.512559	0.150001	1.13823	1.2548	1.49754	0.817995	0.493198	1.02639	0.47814	0.431363	0.550397	0.043681	0.051293	0.027277	0.07783	0.053036	0.047407	0.030647	0.036005	0.112532	0.072763	0.099303	0.047767
MSTRG.36375.3	0	0.277519	0.000159	11.3935	7.66614	10.535	10.2321	0.889314	20.4683	0.970483	0.042594	3.18138	0	0.002597	0.000803	8e-05	0	0	0	0	0.012846	0	0	4.8e-05
MSTRG.36375.1	0.087489	0.195008	0.062656	4.92399	2.09522	11.7251	10.4613	0	7.44769	0.366539	0.548343	1.39535	0.003309	0	0	0	0	0.001284	0.006145	0.008241	0	0.011349	0.004965	0.005207
MSTRG.31575.1	12.2535	16.6909	17.3783	12.4841	7.00735	7.9118	3.7597	15.6032	1.70361	9.12735	13.6164	11.5642	0	0	0	0	0	0	0	0	0	0	0	0
MSTRG.31841.1	4.5336	6.23524	5.98443	3.19386	2.8787	3.25827	5.20321	6.00619	2.60494	3.20349	5.64009	7.44774	0.988173	1.13996	0.959138	1.42144	0.876789	1.08192	1.09937	1.2061	0.915936	0.582388	0.435168	0.694587
MSTRG.31841.2	2.21376	2.24856	2.28368	0.26558	0.497024	0.465858	1.04404	2.10688	0.707772	2.0589	1.8563	1.4664	0.307122	0.273589	0.3487	0.203839	0.233788	0.333243	0.34151	0.216005	0.344003	0.329371	0.394361	0.392277
MSTRG.57535.1	0.768949	0.557116	0.753661	0.246796	0.244658	0.292813	0.424974	0.60497	0.312668	1.38828	0.834473	0.804086	0.457464	0.213095	0.295666	0.344857	0.128421	0.209099	0.353394	0.183629	0.274543	0.211111	0.15372	0.284934
MSTRG.28455.1	0.141339	0	0.205551	5.98902	7.41293	9.14923	4.91477	0	4.29331	0.636988	0.142271	0.426061	0	0	0	0	0	0	0	0	0	0	0.036652	0
MSTRG.28455.2	0	0.329562	0	12.7079	9.89501	14.1772	6.37547	0.567666	8.54267	0.12573	0	0.475056	0	0	0	0	0	0	0	0	0	0	0	0
MSTRG.13180.1	6.95889	30.667	0.031636	381	367.788	449.442	267.632	75.3226	45.0464	43.5249	51.6738	182.465	0	0	0	0	0	0	0	0	0	0	0	0
MSTRG.20920.1	1.70063	1.37849	1.84118	2.08719	1.81543	1.68048	1.12019	1.51497	0.700171	0.349555	1.12461	2.03959	0.465215	0.198635	0.229973	0.126829	0.147661	0	0.368976	0.217308	0.262532	0.254794	0.189599	0.181315
MSTRG.20920.3	2.64598	2.95567	2.66399	3.14427	2.88314	3.28556	2.17976	2.88545	1.4778	1.58647	3.09336	1.8687	0.380165	0.11397	0.422567	0.485379	0.430896	0.472851	0.714753	0.527523	0.727132	1.06322	0.247467	0.976469
MSTRG.20920.2	1.12639	1.45292	1.02479	0.623887	0.816165	0.18832	0.241531	0.617626	0.207369	0.705345	0.578837	0.969345	0.178458	0.065453	0.150207	0.137326	0.036797	0.177949	0.102081	0.223108	0	0.216562	0.103335	0.056941
MSTRG.13607.2	1.40589	1.35545	0.523799	2.27565	3.33734	3.3231	2.16816	0.974251	2.56789	1.2406	0.465471	0.716458	0	0	0	0	0.089871	0.040795	0.05305	0.06415	0.113379	0.057489	0.193896	0
MSTRG.56030.1	1.19898	0.837742	0.913143	1.23166	2.18018	1.38316	0.74707	0.963677	0.429567	0.330066	0.723848	0.982102	0.10558	0.015371	0.065671	0.189288	0.122056	0.344258	0.074633	0.074148	0.045769	0.026482	0.020721	0.036419
MSTRG.2091.2	0.519559	0.411185	0.429675	0.645952	0.742595	0.744639	0.81971	0.575068	0.824412	1.11321	0.789474	1.26002	0.17474	0.220422	0.235344	0.168617	0.1516	0.153794	0.184331	0.17269	0.18889	0.206885	0.213902	0.179257
MSTRG.1460.2	7.017	8.02196	10.5313	13.2885	7.85309	9.7357	8.17794	10.0921	5.99355	3.60381	8.13126	10.1628	1.29388	0.866068	1.96177	1.72254	1.83084	2.8423	1.19482	1.13372	1.59958	1.93173	0.983791	1.66775
MSTRG.22711.1	0.668699	1.51725	1.57187	0.073716	0.484394	0.129994	0.360018	1.48496	0.075309	1.39487	1.53875	0.467668	0.187505	0.177721	0.174337	0.284702	0.185846	0.101586	0.20295	0.214882	0.110484	0.11929	0.207285	0.248379
MSTRG.36069.1	0.366084	0.273994	0.361107	0.787626	0.584911	0.486609	0.667349	0.354297	1.7038	0.356221	0.386614	0.314261	0.058802	0.054239	0.050697	0.152806	0.157392	0.109142	0.115007	0.105657	0.055997	0.072453	0.055877	0.072851
MSTRG.1674.1	1.18034	1.16619	1.1078	0.88883	0.668233	0.672569	0.441455	0.920733	0.319109	0.604823	1.17434	1.08523	0.098187	0.040206	0.061718	0.111558	0.052355	0.118998	0.03679	0.065169	0.033283	0.078962	0.055165	0.100351
MSTRG.46622.1	0.531866	0.762665	0.549462	0.84894	0.532699	1.2617	1.07831	1.08635	1.38502	0.645924	1.91077	1.2274	0.205516	0.062986	0.092273	0.06745	0.143244	0.213057	0.163701	0.2038	0.227905	0.232014	0.213596	0.347084
MSTRG.46622.2	0.451847	0.045196	0.485372	0.500413	1.01574	0	0.596195	0.149161	0.408058	0.592142	0	0.115983	0.052662	0.075542	0.111233	0.140464	0	0	0.101459	0.098967	0.15385	0.09401	0.102538	0.027852
MSTRG.46622.3	1.22433	0.911201	0.836657	2.1389	1.84358	0.803632	2.34312	1.91983	1.40648	0.96412	0.953028	1.59677	0.16015	0.33094	0	0	0.270215	0.17101	0.139723	0.281795	0.240859	0.827095	0.105589	0.295041
MSTRG.42297.2	2.43143	0	3.30702	1.73121	0	1.49692	2.40915	0	0.195193	2.73637	2.05685	1.29432	0.490901	1.13003	0	0	0	0.47607	0.559576	0	0.33343	0	0.106053	0
MSTRG.60834.1	0	0	0	0.137784	0	0	0.183501	0	0	0	0	0.238971	1.28728	0.373216	2.04584	1.97935	2.92408	2.53161	1.5717	1.19619	1.62987	1.12577	0.141249	0.976912
MSTRG.33344.1	2.65151	2.22472	2.63323	2.64024	2.40598	2.81772	2.51216	2.43913	1.91343	0.849721	2.47348	2.65124	0.463022	0.128509	0.341777	0.124547	0.070872	0.342019	0.397861	0.205072	0.157497	0.545743	0.176749	0.165486
MSTRG.33344.2	1.80363	1.49221	1.13293	1.58931	2.11701	1.76137	1.96769	2.47186	0.856832	0.827284	2.17749	1.56015	0.270226	0	0.216351	0.086167	0.020619	0.245154	0.176553	0.369152	0.3464	0.140171	0.28689	0.427121
MSTRG.20630.1	2.42271	2.35059	2.37522	2.37674	2.53368	2.16268	2.58439	2.039	3.62971	2.63248	2.33155	2.69329	0.759021	0.6712	0.547947	0.529655	0.426973	0.365469	0.842103	0.899598	0.808427	0.672593	0.929359	0.702653
MSTRG.29611.1	1.23233	1.26352	1.30914	0.711698	0.517055	0.504596	0.520372	0.895536	0.132412	0.360028	1.146	0.564613	0	0	0	0	0	0	0	0	0.141869	0	0	0
MSTRG.47657.1	1.10991	0.832563	0.724429	0.997559	1.67351	1.33565	1.5142	1.02669	1.02272	0.502915	0.964539	1.84262	0.911594	0.72178	0.302428	0.536264	0.790312	0.469982	0.459904	0.335073	0.608339	0.363412	0.442776	0.557268
MSTRG.34776.4	0.362828	0.569287	0.436476	1.08593	2.09249	1.79803	1.4196	0.562543	1.29668	1.60414	0.733657	1.28226	0.116117	0.136054	0.274045	0.253127	0.190235	0.279183	0.251918	0.159892	0.186931	0.170334	0.285151	0.183472
MSTRG.42017.1	0.513332	0.459405	0.526392	0.247513	0.420088	0.790772	0.312589	0.684299	0.363826	1.05608	0.694052	1.12351	0.655465	0.585542	0.715638	0.324684	0.033346	0.277078	0.345354	0.391107	0.317455	0.474716	0.236124	0.464107
MSTRG.19972.1	0.919787	1.62562	1.47608	1.69081	1.40725	1.54526	2.27642	1.04746	1.40122	0.596356	2.73294	2.56575	0.257414	0.142945	0.444506	0.557947	0.357963	0.732356	0.43933	0.457274	0.683273	0.358842	0.378704	0.47559
MSTRG.10358.1	1.08221	1.19213	0.925736	1.332	0.95861	1.13033	1.46555	0.996055	1.12951	0.325804	1.42687	1.23037	0.327313	0.476732	0.161632	0.476923	0.47046	0.300917	0.418693	0.48002	0.589111	0.264089	0.584607	0.347301
MSTRG.10358.2	1.05701	1.21996	1.08586	0.978457	1.85444	1.68501	1.03001	0.614685	1.70776	2.2194	1.03558	1.4814	0.587792	0	0.350306	0.839641	0.749778	0.700542	0.430364	0.21452	0.350675	0.570589	0.206364	0.913921
MSTRG.67567.1	0.270679	0.253609	0.298501	0.739178	0.402202	0.469686	0.293437	0.581056	0.427298	0.14394	0.561056	0.310346	1.9807	1.89242	2.91108	3.78738	3.98851	3.86896	2.91653	2.67798	1.61707	0.68397	0.684442	1.65994
MSTRG.68092.1	1.16506	0.835142	1.15958	0.629973	0.559642	0.666231	1.4321	1.36848	0.88915	0.413245	0.877412	2.13272	0.043624	0.081058	0.075741	0.043451	0.087321	0.021595	0.115957	0.082489	0.243399	0.109654	0.062538	0.046823
MSTRG.10284.2	0.36776	0.10406	0.22383	1.34742	1.44576	1.26536	1.60951	0.321657	0.506753	0.51508	0.332752	0.75313	0	0	0	0.067081	0.091542	0	0	0	0	0.047644	0	0.166833
MSTRG.10284.1	0	0	0	1.13744	1.08848	0.828265	2.21228	0	3.15666	0.938357	1.41897	2.02268	0	0	0	0	0	0	0	0.062513	0	0	0	0
MSTRG.70468.1	1.27051	0.718541	1.02918	1.69655	1.32371	1.00091	0.491207	0.75745	0.335865	0.219266	0.172783	0.354471	0.325973	0.052354	0.150103	0.0416	0.058358	0.065789	0.028867	0.063125	0.032348	0.037133	0.04658	0.071663
MSTRG.32685.1	0	0.093048	0.073956	0.920305	0.366457	0.071127	0.42356	0.058321	1.347	0	0.333802	0.06988	0	0	0	0.051027	0	0	0	0	0	0.053638	0	0
MSTRG.23300.1	0.268108	0.197909	0.306408	0.510701	0.565201	0.390358	1.34064	0.680606	0.760317	1.21293	1.26491	0.764854	0.29343	0.253372	0.251549	0.722129	0.819188	0.848661	1.14745	0.815162	0.743866	1.36227	2.12361	2.45308
MSTRG.34990.1	0.725797	0.378271	0.104462	0.392546	0.313124	0.041964	0	0.050851	0	0.094792	0.849456	0.057273	0.067491	0.026609	0.212721	0	0	0.114332	0	0.559809	3.78241	1.71652	0.680496	0.863975
MSTRG.67126.1	1.15559	0.911195	0.913904	1.11304	1.2262	1.20455	1.11263	0.876132	1.54985	1.13273	0.976829	0.946995	0.098738	0.16655	0.139481	0.110551	0.081426	0.135994	0.257266	0.068635	0.208718	0.05605	0.216438	0.030063
MSTRG.43628.1	0.67219	0.548267	0.407821	1.45619	1.10641	1.09252	1.0039	0.540815	0.746661	0.34678	0.559565	0.832049	0	0	0	0.196877	0.085725	0	0.057238	0	0.045748	0.167801	0	0.064063
MSTRG.48398.1	2.00574	2.16576	2.61971	2.55928	2.44634	2.20835	3.00559	2.34024	1.8937	3.52178	3.0582	3.27516	0.753005	1.14654	0.855438	0.483306	0.485095	0.529069	0.622204	0.515772	0.677671	0.513346	0.811538	0.638209
MSTRG.43628.3	0.96316	0.676619	0.951701	1.77006	1.15826	1.76949	1.3984	1.08111	1.78748	2.22859	1.84773	0.999714	0.334905	0.318954	0.231778	0.126321	0.047202	0.314561	0.122865	0.326167	0.291595	0.163041	0.383096	0.128228
MSTRG.43628.2	0.130916	0.101003	0	0.231218	0.500827	0.287347	0.436053	0	1.24177	0.122944	0	1.18406	0	0	0	0	0.158075	0	0.026189	0	0	0.171412	0	0.245463
MSTRG.48634.1	0.281818	0.344918	0.383574	1.55093	0.696132	1.5719	0.839453	0.413404	0.362058	0.805195	0.290354	1.75131	0.100753	0.316963	0.189291	0.585211	0.620011	0.307102	0.466452	0.534203	0.336154	0.415368	0.439095	0.38349
MSTRG.36796.1	11.0107	12.9422	13.5603	4.88934	4.3873	5.05063	5.99585	11.9545	3.47676	11.8404	9.58677	12.3327	0.296038	0.18252	0.04185	0.035127	0.216563	0.149981	0.09656	0.243292	0.204589	0.200536	0.16227	0.173925
MSTRG.22824.3	2.7257	1.09137	3.05645	0.211213	0.884632	0.765185	1.59381	2.5243	0.932517	1.6745	1.90144	1.75478	1.08367	1.86411	0.896035	0.321268	0.30932	0.501979	0.279471	0.14721	0.929824	0.236025	1.14725	0.720608
MSTRG.22824.1	0.13035	5.4037	0.051253	1.98476	0.154825	0.093931	0	0	0	0	0.028446	0.118616	0	0	0.10951	0.04299	0	0.195879	1.8225	1.53719	0	1.25397	0	0
MSTRG.51616.3	0	0.114731	0.556957	2.5364	2.94454	2.4211	3.45332	0.786171	2.98515	0	0	0	0	0	0	0	0	0	0	0	0.371103	0	0	0
MSTRG.51616.2	0	0	0	0.586221	0.334085	0.441802	0.555362	0	4.88841	0	0.021167	0	0	0	0	0	0	0	0	0	0	0	0	0
MSTRG.51616.4	0	0	0.075255	1.3008	0.996262	0.699777	10.0972	0.245843	38.1913	0	0	0	0	0	0	0	0	0	0	0	0.059867	0	0	0
MSTRG.7043.1	20.3689	32.3861	37.3098	5.641	6.14634	3.58481	5.66001	24.9822	0.819806	4.48464	9.1168	3.19671	0	0	0	0	0	0	0	0	0	0	0	0
MSTRG.38645.1	15.8029	19.3982	14.4651	54.0668	62.8065	62.3442	44.6611	11.7488	29.3642	4.73	16.2433	21.6754	2.05735	0.427117	0.288361	1.07743	1.63283	0.411739	0.288912	0.994329	0.164249	0.01711	0.027493	0.048988
MSTRG.56506.1	1.04173	1.14685	0.815592	0.719214	0.800206	0.911123	0.597181	1.18599	0.581355	0.522963	1.23558	1.03457	0.174032	0.096491	0.039823	0.28287	0.098587	0.085321	0.129138	0.094723	0.078659	0.114585	0.098351	0.159674
MSTRG.19345.1	20.7826	28.3861	29.8617	1.76247	3.52443	1.6476	3.93142	23.9055	0.321276	4.62834	15.0324	4.42633	0	0	0	0	0	0	0	0	0	0	0	0
MSTRG.6721.1	0.646975	0.983851	1.04743	0.147138	0.080328	0.249592	0.353512	1.19319	0	0.236509	0.981646	0.241396	0	0.065145	0	0.044837	0	0.040432	0	0	0	0.015576	0	0
MSTRG.55825.1	0.78036	0.74078	0.539698	0.819363	1.05637	0.632545	0.824731	0.582766	0.359485	0.721594	0.606444	1.11791	0.89462	0.766678	0.593142	1.57706	1.7293	1.35687	1.00071	0.330261	0.779185	0.625811	0.33808	0.506653
MSTRG.71908.2	0.382099	0.26096	0.208514	0	0.459742	0.044775	0.648741	0.816211	0.470164	0.28478	0.202398	1.17651	0	0	0	0	0	0	0	0	0	0	0	0
MSTRG.905.3	0	0	0.221177	0.12901	0.211198	0	0.163152	0.660544	0	0	0	0.636782	0	0	0	0	0	0	0.129412	0	0.051064	0	0	0
MSTRG.905.1	0.243622	0.176603	0.113163	0.262973	0.174131	0.30108	0.221534	0.200245	0.442071	0.900702	0.145129	0.019056	0.138546	0.105829	0.076589	0.040571	0.041848	0.034481	0.039563	0.076679	0.017014	0.168356	0.188618	0.087588
MSTRG.40079.3	0.639201	2.78968	0.973994	1.28431	1.43603	0.122619	0.296684	2.54132	0.72257	0.976594	0.153479	1.96278	0	0	0	0	0	0	0	0	0	0	0	0
MSTRG.8340.1	0	0	0.152094	0.396959	0.37983	0.416004	0.564916	0	1.59767	0.590454	0.251341	0.159423	0.092546	0	0	0	0	0	0	0.04144	0	0.116634	0.202318	0
MSTRG.30593.1	0.821815	0.643605	0.746865	0.369157	0.650126	0.259214	0.797448	0.40503	0.860352	1.74336	1.05734	1.82315	0.366182	0.229067	0.336919	0.10758	0.149615	0.120952	0.203426	0.278311	0.259945	0.668833	0.521496	0.078645
MSTRG.29324.1	1.15012	1.62255	1.02916	0.389363	1.29515	1.07664	1.1504	1.08196	0.751582	1.18601	1.28153	1.49085	0.369908	0.253967	0.211999	0.401853	0.410537	0.752872	0.236642	0.408493	0.24537	0.244944	0.343228	0.314108
MSTRG.29059.1	1.49081	1.30195	0.909461	0.269087	0.611344	0.098344	0.825709	1.06534	0.470278	0.763827	1.31632	0.696497	0.069226	0	0.143045	0.232572	0.100411	0.096999	0.157302	0.044889	0.136374	0.300198	0.088743	0.180712
MSTRG.52119.1	3.21599	3.33676	3.80546	3.32269	4.71316	2.89847	3.28146	3.10418	4.22108	2.16135	3.38591	5.52115	0.61191	0.172898	0.586333	0.385314	0.267927	0.666379	0.363087	0.336428	0.533687	0.697305	0.190415	0.640508
MSTRG.57652.1	2.22033	3.36906	3.64868	5.39406	3.27965	5.47251	2.60486	1.75026	6.13961	1.971	1.731	1.36749	0.135989	0.025635	0.138348	0.121339	0.20808	0.121414	0.089702	0.179125	0.06972	0.325861	0.389789	0.152773
MSTRG.57977.3	0	0.085078	0.017132	0.811704	1.24944	0.920688	0.957989	0.681302	7.27477	0	1.22323	0.86604	0	0	0	0	0	0	0.003482	0	0	0	0.009383	0
MSTRG.30000.8	0.083391	0.470017	0.213406	0.211782	0.123136	0.157801	1.88679	0.70823	1.34215	12.0088	1.50184	0.642116	0.286543	0.709237	3.68132	0.031163	1.7816	0.532899	0.12992	0.099731	0.190034	2.07625	1.39196	0.088586
MSTRG.44825.1	0.732614	0.634948	0.989003	1.34959	0.688788	0.736397	0.895213	0.867282	1.41562	1.03352	0.539298	1.04796	0.301606	0.458712	0.084867	0.218225	0.214347	0.22802	0.067006	0.230922	0.057648	0.22703	0.12482	0.169484
MSTRG.55058.1	1.13822	2.15888	1.42927	1.23418	1.70362	1.73657	1.3812	0.027351	0.448368	1.81739	1.29804	0.06373	0.608519	0	0	0.676924	0	0	0.45718	0.434193	0.396978	0	0.489961	0
MSTRG.33805.2	1.0685	0.022239	0.971698	0	0	0.534748	1.28818	1.34604	0	1.58706	1.51131	0.03644	0.169649	0	0.183139	0	0.156366	0.240144	0	0.177242	0.199813	0.156939	0.511944	0.28631
MSTRG.33805.1	0	1.28542	0	1.11411	1.31973	0	0	0	1.93562	0.028245	0.007339	2.07254	0	0.482269	0	0.494906	0	0	0.478583	0	0	0	0	0
MSTRG.22564.1	0.827327	1.89493	1.42815	0.897751	1.74354	0.628896	0.935943	1.58411	0.497717	1.83178	1.68394	1.30307	0.508179	0.475521	0.545648	0.839565	0.419146	0.457795	0.20924	0.232687	0.342448	0.350384	0.360082	0.573393
MSTRG.18047.1	3.43768	3.23088	3.02075	2.55677	3.11835	2.70311	2.81366	3.63984	2.13524	4.2983	2.57481	2.93235	1.07975	1.03518	0.795224	0.641405	0.7144	0.721455	1.35371	1.32659	0.962923	1.14751	1.89197	1.19822
MSTRG.38368.1	1.08049	1.25549	0.50383	2.3631	1.79851	2.69351	1.65424	1.56278	0.914274	1.27453	0.616087	1.10628	0	0	0.001807	0.098401	0	0.073424	0.101876	0.115424	0.093414	0.087335	0.177376	0.073826
MSTRG.2526.2	0.827218	1.07837	1.00324	0.309336	0.635909	0.515588	0.440319	0.66949	0.188217	0	0.489836	0.138865	0.022692	0	0.015252	0	0	0	0.031865	0.015887	0.02035	0	0	0.08881
MSTRG.19291.2	1.31628	1.07636	1.4012	0.63343	1.1878	0.663824	0.332745	1.25998	0.578179	0.180622	1.08324	0.935506	0.308436	0.174858	0.640135	0.813926	1.25711	1.39174	0.947236	0.366111	0.612321	0.256508	0.182336	0.256757
MSTRG.19291.1	2.57568	3.41324	3.01844	2.28121	2.19198	3.32265	4.19437	3.13049	1.88577	0.940926	3.37003	3.1685	1.53825	0.999655	1.68044	3.13677	3.19754	3.9377	1.72297	0.714127	1.54222	0.755783	0.431015	0.978024
MSTRG.10389.1	1.09857	2.09538	1.41823	1.79617	1.97007	2.26261	1.68417	1.52032	1.52913	1.06731	1.65757	2.0076	0.607157	0.203488	0.493506	1.05049	0.642285	0.467105	0.669961	0.706989	0.451134	0.351098	0.191255	1.08831
MSTRG.31775.1	5.48689	5.59814	6.91328	7.17476	7.97421	8.16803	7.88138	5.52041	6.62728	4.71042	6.26185	8.1912	0.877829	0.51999	1.04966	0.647203	0.517176	1.29529	0.957099	0.479188	0.503564	0.694792	0.360719	0.922174
MSTRG.52043.1	1.36926	1.29684	1.13436	0.775926	0.617137	0.519286	1.17308	0.959519	0.583865	0.651378	1.89145	1.33521	0.285662	0.177726	0.200181	0.353247	0.239601	0.226961	0.334821	0.410622	0.332807	0.494745	0.234806	0.289367
MSTRG.3515.1	1.93869	2.04423	0.779349	1.44858	2.06037	2.50186	1.89693	2.24478	1.39506	1.97813	2.53127	1.80264	0.791076	0	0.645121	0.576788	0.358622	0.423421	0.507823	0.344458	0.402827	0.738023	0.652212	0.796827
MSTRG.21464.1	1.89425	2.36533	2.6088	1.76894	1.56796	1.65851	1.48761	2.14022	0.94058	0.945437	1.93087	2.21033	0.329629	0.249332	0.170852	0.071583	0.125379	0.174875	0.218202	0.156216	0.188384	0.272016	0.092675	0.145513
MSTRG.56478.1	1.76788	1.93069	2.34241	1.86844	1.57286	1.87604	2.25022	1.99204	1.76648	3.37991	3.87743	3.46923	0.316487	0.557828	0.373729	0.309469	0.342697	0.342029	0.438776	0.607168	0.292721	0.436526	0.376949	0.753115
MSTRG.56290.1	0.940717	1.06515	1.04088	1.24354	0.737341	0.757783	0.502984	1.23409	0.613703	1.08369	0.860397	1.84044	0.079274	0.118536	0.162896	0.384168	0.289069	0.467035	0.393647	0.100502	0.109343	0.211252	0.194271	0.348513
MSTRG.37678.1	1.55963	1.77638	2.0359	13.9155	9.49321	12.6839	6.39858	2.5398	7.84702	3.19639	2.899	4.325	0.630224	0.579359	0.348046	0.463423	0.320951	0.268436	0.66326	0.804433	0.792203	0.507074	0.701032	0.448899
MSTRG.480.2	0.099957	0.136069	0.212624	0.538658	0.814871	0.24615	0.836784	0.172315	0.542103	0.232317	0.667628	1.24521	0.016685	0.090656	0.024552	0.122937	0.100578	0.410667	0.087738	0.358025	0.219287	0.134508	0.00975	0.092749
MSTRG.480.3	0	0.988824	0	0	0	0	0	0	0	0	0	0	0	0	0	0	0	0	0	0	0	0	0	0
MSTRG.480.1	1.75382	0.834565	1.90657	1.61285	1.49879	1.54059	1.80014	2.50335	1.84817	1.5213	2.34753	2.60644	0.459243	0.260585	0.400744	0.649903	0.468376	0.480245	0.494361	0.455793	0.554553	0.654973	0.492244	0.680976
MSTRG.15782.1	0	0.205536	0.081264	0.101182	0	0	0	0.035618	0	0	0	0.019765	2.27372	1.06276	0.908698	0	0.201749	0	0.560297	0.329655	0.15319	0.058401	0	0.078068
MSTRG.26023.1	0.423864	0.664267	0.713572	0.930493	1.23743	0.550183	1.06388	0.806358	0.78209	0.224962	1.03546	1.67878	0.035429	0	0	0.091708	0.106503	0.032335	0	0.097909	0.138906	0	0	0
MSTRG.39408.3	0.028716	0.11595	0.112935	0.271525	0.152424	0.379194	0.145928	0.054337	0.613833	0	0.048362	0.086303	0.075495	0	0.078456	0	0	0	0.029391	0.077339	0.051147	0.031708	0.015583	0.07588
MSTRG.23056.2	3.26721	3.47375	3.60589	2.80326	1.58376	2.01778	3.98446	5.63382	3.52438	6.39314	4.63723	6.33965	0.764285	0.497703	0.335626	0.429654	0.583058	1.42483	0.600893	0.133636	0.139528	0.402136	0.812606	0.960843
MSTRG.23056.1	6.64925	6.2904	6.39829	5.41971	4.6251	5.43903	4.66651	6.49012	3.57734	5.79269	4.18955	4.54753	0.797434	0.657236	0.718406	0.999211	0.46037	0.969066	0.712318	0.721	0.74706	0.754547	1.00823	0.638641
MSTRG.24499.2	0.226361	0.869535	0.348087	0.825846	1.21775	1.40764	0.492519	0.657653	0.43733	0.00949	0.228496	0.488002	0	0	0	0	0	0	0	0	0	0	0	0
MSTRG.706.3	1.06117	0.621977	0.510565	0.582955	0.389417	0.331429	0.430286	0.453844	0.418611	0	0.944468	0.467111	0	0	0.05631	0.233079	0.165239	0	0.051477	0.21547	0.300557	0.247777	0.545786	0.493079
MSTRG.706.2	0	0.282739	0	0.669076	0.858269	0.481211	1.10206	0.672754	0.863862	0	0.063747	0.442461	0.127267	0.261564	0.076474	0.073775	0	0.441666	0.241598	0	0	0.27766	0.303966	0
MSTRG.14240.2	0.896488	0.681643	1.026	0.947462	0.889691	0.979421	1.57347	0.721014	1.194	2.07076	1.86608	0.976722	0.498516	0.757921	0.45016	0.193877	0.166396	0.166354	0.341589	0.480611	0.409571	0.070621	0.510136	0.331998
MSTRG.14240.1	1.06566	0.893283	0.94951	1.30848	1.64316	1.75413	1.17835	1.24067	1.44917	1.61275	0.496323	1.79066	0.265053	0.484429	0.118389	0.19201	0.142927	0.190218	0.122294	0.012825	0.041251	0.634527	0.52794	0.192807
MSTRG.14240.4	0.790367	0.656455	0.757498	0.191248	0.135301	0.203806	0.192352	0.217811	0.161303	2.54124	0.640035	0.286624	0.271997	0.3391	0.138915	0.042398	0.270422	0.104487	0.237991	0.069527	0.141728	0.029026	0.24066	0.065121
MSTRG.12120.10	0.180395	0.119924	0.14986	0.128242	0.66518	0.084211	0.398605	0.084831	0.415543	0.284505	0.217721	0.514269	0.323892	0.659958	0.090618	0	0	0	0.211005	0	0.040033	0.171739	0.607911	0.066476
MSTRG.30560.4	0.308439	0.16007	0.12642	0.245116	0.536333	0.251657	0.864331	0.106787	0.556266	0.318799	0.848726	1.08344	0	0	0	0	0	0	0.013295	0	0	0	0	0.0203
MSTRG.30560.1	0	0	0.167645	0.625766	2.19436	0.352984	0	0	0.219	0.350939	0.909967	3.16562	0	0	0	0	0	0	0	0	0	0	0	0
MSTRG.30560.2	0	0	0	0	0	0	5.99423	0	0.602721	0.247737	0	0	0	0	0	0	0	0	0	0	0	0	0	0
MSTRG.30560.3	0.873039	0.440527	0.325704	0.340262	0	0.65354	0	0.853248	2.3252	0	0.695456	0	0.014584	0	0.01573	0	0	0	0.013626	0	0	0	0	0
MSTRG.68225.2	0.005143	0.041073	0	0.168965	0.150591	0.051558	0.144441	0.07154	0.715973	0.288626	0.066947	0.037348	0	0	0.001706	0	0.026499	0	0.022216	0	0	0	0	0
MSTRG.50100.1	0.924265	1.24513	0.841803	0.295811	0.307486	0.459291	0.758115	0.789433	0.483376	0.668787	0.878891	0.651432	0.287748	0.160714	0.234008	0.300519	0.237353	0.420167	0.477865	0.242611	0.463098	0.347445	0.056287	0.380668
MSTRG.21617.3	0	0	0.606731	0	1.26107	0	1.54	0	2.02225	0.115403	0	0	0	0	0	0	0	0	0	0	0	0	0	0
MSTRG.21617.2	0.096193	0	0	0.799336	0.014139	0	0.015852	0	0.01872	0	0.015982	0	0	0	0	0	0	0	0	0	0	0	0	0
MSTRG.21617.1	1.74943	2.91119	0.068569	2.66216	1.64187	2.70851	0.315962	1.81364	0.599262	0	1.48919	1.72721	0	0	0	0	0	0.577654	0	0	0.216768	0	0	0
MSTRG.61727.1	0.658937	0.67899	0.651984	0.914479	1.80716	1.61352	1.46344	1.03276	1.08031	0.415535	0.690128	1.13017	0.04369	0.050362	0.02435	0.017972	0.028468	0.078524	0.030348	0.098159	0.028403	0.043739	0.013214	0.060674
MSTRG.42521.1	0	2.02443	1.78857	2.01945	0	0	2.14966	0	2.24032	0.916959	2.35983	0	0.39207	0.140124	0.236997	0.312707	0.117156	0.365712	0.400738	0.292491	0.298378	0.296926	0.075355	0.170817
MSTRG.42521.2	2.21069	2.16672	2.27539	3.09256	3.7915	2.98136	2.12927	2.91778	3.26034	1.1946	2.06277	3.28068	0.430584	0.249964	0.541808	0.415623	0.40901	0.357573	0.425726	0.525229	0.525479	0.466252	0.291935	0.429581
MSTRG.21193.1	0.978099	1.64929	1.22271	1.03384	1.21619	1.06829	0.89151	0.860093	0.543404	0.526022	1.33116	1.19066	0.89182	0.448987	0.52166	0.631075	0.447839	0.390902	0.356026	0.348228	0.279557	0.474927	0.138247	0.451661
MSTRG.29844.1	0.7319	1.10528	0.975787	0.916325	0.892381	0.947369	0.762568	0.421155	0.795071	0.509605	1.27239	1.15697	0	0	1.0014	0	0.325217	0.103	0.321825	0.564638	0.3144	0.614278	0.074309	0.40347
MSTRG.34192.1	9.56753	10.2957	12.4678	0.629064	0.430597	0.533673	3.22686	13.1844	0.326122	2.37188	7.81872	7.10106	0	0	0	0	0	0	0	0	0	0	0	0
MSTRG.35140.3	0	0	0	1.00382	0.598196	0.590175	0	0	1.56412	1.61528	1.12736	0	0.215318	0	0	0	0	0.256037	0.075507	0	0	0.220969	0.561715	0
MSTRG.35140.2	0.320181	0.196622	1.06454	0.1689	0.340694	0.656516	0.118872	0.200699	1.05585	0	0.92819	1.97635	0.006086	0	0	0	0.166544	0	0.222781	0.207771	0	0.006593	0	0.399809
MSTRG.35140.4	1.21669	0.800535	1.43382	0.132901	0	0.511759	1.42127	1.01243	0	1.51119	0.362617	1.6866	0	0	0	0	0	0	0	0	0	0	0	0
MSTRG.5212.1	0.045146	0.11477	0.021245	1.38852	1.01147	2.77628	3.0771	0.564926	3.77604	0.054035	0.149067	0.900027	0	0	0	0	0	0	0	0	0	0	0	0
MSTRG.50828.1	0	0	0	0	0	1.48621	0	0	0	0	0	0	0	0	0	0	0	0	0	0	0	0	0	0
MSTRG.37290.1	1.65823	1.1024	1.61292	1.02811	1.27901	0.70027	1.85755	1.70704	1.98775	3.14683	1.73542	2.30689	0.495437	0.358	0.245671	0.302312	0.188442	0.204397	0.282306	0.206578	0.387755	0.339054	0.354612	0.526707
MSTRG.56166.2	1.19412	0.343838	0.800188	0.26196	0.290998	0.301586	0.941392	1.00231	0.684956	0.090561	0.710629	0.671556	0.137882	0.027444	0.125129	0.097035	0.134333	0.216531	0.297817	0.138863	0.308079	0.169721	0.069226	0.569463
MSTRG.41733.4	1.41151	1.12051	1.27764	0.785409	1.18556	0.820188	1.05669	1.50517	0.762943	0.888676	1.15787	0.532223	0.249225	0.114053	0.162244	0.24947	0.160105	0.021272	0.255084	0.193397	0.21116	0.249	0.152016	0.324852
MSTRG.34788.4	0.372898	0.13688	0.700085	0.330286	1.11539	1.62738	1.11806	0.324253	0.268476	0	0.105103	0.195749	0.246489	0.086025	0.044175	0.094917	0.198412	0.029314	0.079026	0.024204	0.129445	0.043329	0	0.257934
MSTRG.34788.5	0.525198	0.309009	0.684508	1.26929	2.34215	1.24184	0.890124	0.974454	0.777523	0.274619	0.552826	0.777193	0.41063	0.002182	0.065423	0.036607	0.172705	0.265409	0.264133	0.32515	0.204783	0.362799	0.142833	0.300812
MSTRG.34788.1	0.627964	0.483992	1.07201	1.5312	1.84451	1.79882	1.76679	1.1088	2.07174	1.33106	1.58033	1.2765	0.71596	0.711482	0.761362	0.303598	0.339468	0.588538	0.806709	0.924413	0.597291	0.418097	0.653337	0.90627
MSTRG.34788.2	0.571211	0.490484	0.439156	2.12381	1.99203	1.84067	1.23799	0.372641	2.87111	0.025423	0.558602	1.39285	0.688107	0.512443	0.324324	0.342505	0.344835	0.146285	0.324802	0.526634	0.351207	0.26533	0.158871	0.391615
MSTRG.8983.1	1.31641	1.38417	1.2737	0.921446	1.54645	0.820194	0.78354	0.976149	0.73275	1.0511	0.992896	1.34478	0.457918	0.238474	0.230113	0.236986	0.577648	0.39703	0.502619	0.28665	0.727035	0.461698	0.260394	0.360477
MSTRG.46715.2	1.37535	1.21285	1.04002	1.0847	1.23406	1.65055	1.10485	1.17713	0.90944	1.53841	1.58547	1.25087	0.218253	0.10756	0.156845	0.473372	0.351396	0.417242	0.196233	0.195603	0.247233	0.30936	0.217011	0.256406
MSTRG.46715.1	0.833162	0.811382	0.768409	0.733626	0.911531	0.683009	0.677605	0.75615	0.542378	0.841792	0.751503	0.686756	0.151596	0.144153	0.11702	0.24994	0.175144	0.223573	0.159399	0.149424	0.144813	0.173015	0.161283	0.135336
MSTRG.9192.1	2.15797	1.90902	2.40118	1.80648	1.95464	1.68352	2.15963	2.11334	2.28709	1.29144	2.60833	2.8938	0.594034	0.182617	0.416731	0.810748	0.756145	0.900759	0.610028	0.490209	0.792849	0.798366	0.331311	0.918671
MSTRG.10503.1	1.53721	2.41985	2.05053	1.20256	1.02688	0.988073	1.70381	1.8584	0.713582	1.53824	2.07036	1.91976	0.366102	0.359486	0.259042	0.784265	0.94872	0.643302	0.641831	0.363396	0.343849	0.477881	0.394972	0.511841
MSTRG.64935.4	12.3172	20.7534	22.3779	5.92463	3.44202	5.14297	9.82225	17.8307	0.166503	61.1258	21.2765	17.4057	0	5.21475	0.386973	1.1366	1.70793	0	3.63083	0	0.099244	0	2.18383	3.13768
MSTRG.64935.3	25.4334	17.4084	18.3877	5.00444	3.21935	3.9493	5.3944	16.4696	2.6613	61.2127	19.0179	20.8038	3.67161	19.3061	0	0	0	4.39012	2.99687	0	0.225276	6.11205	14.85	2.20409
MSTRG.24691.1	1.77528	2.12259	1.99967	1.11479	1.35773	1.36675	1.41945	2.12213	0.755191	0.784297	2.45418	2.32665	0.755475	0.197839	0.56743	0.179898	0.300989	0.347587	0.285034	0.332254	0.195235	0.214721	0.223849	0.358009
MSTRG.45162.2	1.60723	1.11592	1.82636	1.46398	1.6272	1.26765	1.55805	1.13638	1.35649	0.185086	1.29152	1.71813	0.849902	0.260041	0.360144	0.360852	0.146186	0.381518	0.11522	0.469515	0.274199	0.5075	0.008762	0.141658
MSTRG.45162.1	2.71873	3.6029	2.39162	4.70981	4.56424	3.55372	2.647	3.52801	2.15111	2.82917	3.07771	3.64579	0	0.514176	0.390992	0.493523	0.778325	0.748337	0.472324	0.764179	0.844791	0.302455	0.900095	0.806661
MSTRG.11774.2	0.136676	0.903221	0.249134	0	0	0.067613	0	0.339055	0.167769	0.418334	0.599923	0.323217	0	0.090694	0	0	0.074809	0	0.040878	0.069387	0	0.037226	0	0
MSTRG.25941.1	2.14308	2.1161	2.78052	0.759439	1.08693	0.766852	1.65151	2.10523	0.64802	2.08051	1.92789	1.99893	0.489671	0.494146	0.320331	0.296947	0.230141	0.263177	0.488766	0.173374	0.306738	0.594106	0.55762	0.437455
MSTRG.10365.1	0.150528	0.382656	0.15962	0.191199	0.886055	0.804063	0.458997	0	0.331868	0	0	0	0	0	0	0	0	0	0.045598	0.057415	0	0.021373	0.052495	0.016422
MSTRG.23879.1	1.79001	1.57251	1.50408	2.83354	2.45726	1.58844	1.89324	2.03914	2.48835	1.74115	3.50005	2.11071	0.414421	0.443643	0.347965	0.342311	0.584284	0.663577	0.731586	0.544601	0.45507	0.526271	0.587008	0.954348
MSTRG.6025.2	1.11059	0.906551	1.00212	0.791177	1.00304	0.349927	1.08186	0.942338	1.55021	1.28971	1.01357	1.56065	0.260499	0.192329	0.251233	0.456127	0.328883	0.469869	0.399593	0.325921	0.360523	0.416922	0.400375	0.384384
MSTRG.6025.1	0.130178	0.550037	0	1.40391	0.586649	1.44638	0.926437	0.762248	0.779156	0.110682	0.538331	0.40018	0.087816	0	0.209626	0	0	0.158791	0.080107	0.234427	0.183047	0.2744	0	0
MSTRG.38564.1	2.26157	2.0524	3.16695	0.922768	0.944357	0.666291	1.98925	2.34686	1.40325	0.783311	2.31287	2.40708	0.602278	0.119262	0.27965	0.519086	0.198049	0.259011	0.501549	0.381673	0.534144	0.667483	0.282407	0.50996
MSTRG.50022.1	3.52925	3.64327	3.34459	3.02888	5.86156	4.20211	2.49675	2.83137	2.91365	1.24109	2.64305	3.07694	0.157462	0.159495	0.035138	0.030333	0.033096	0.056269	0.06136	0.023928	0.040509	0.095735	0.039495	0.089874
MSTRG.7986.1	1.7248	1.3875	1.37263	1.98322	2.25494	2.48257	1.94542	1.62491	1.33897	0.854208	2.19161	1.74722	0.397676	0.174393	0.299183	0.704885	0.659489	0.56979	0.259976	0.347207	0.385386	0.341783	0.264911	0.611334
MSTRG.7986.2	0.391723	0.477363	0.591989	0.787414	0.790695	0.705944	0.817075	0.585392	0.720834	0.447707	0.617124	0.649386	0.099065	0	0.151093	0.320931	0.364689	0.424938	0.171109	0.110183	0.118744	0.345729	0.170573	0.173137
MSTRG.49113.1	5.94757	6.21938	5.46914	7.36099	3.85811	3.95075	7.54402	6.76504	7.42845	1.76436	5.12685	6.01342	0.653414	0.140799	0.470804	0.612657	0.578133	0.630963	0.768908	0.820291	2.10271	1.21711	0.614008	1.28089
MSTRG.3411.1	1.52741	0.92921	0.7826	0.834719	1.66443	0.967179	2.33414	1.19518	1.42078	0.745965	1.18065	1.49635	0.710987	0.179285	0.31284	0.564146	0.36855	0.325192	0.280991	0.348097	0.431316	0.302963	0.314532	0.452319
MSTRG.3411.2	0.176407	0	0.042544	0.860228	1.0607	0.77551	0.948851	0.139818	0.681697	0	0.046236	0.112809	0	0	0	0	0.055721	0	0.103546	0.149747	0.04594	0.257303	0	0
MSTRG.25798.3	0.992678	0.326137	0.695595	0.374999	0.67734	1.25763	0.865786	0.882559	1.12404	0.434614	0.516941	0.817894	0.380355	0.611608	0.375199	0.095271	0.115252	0.059241	0.410392	0.3223	0.110919	0.71444	0.027845	0.959779
MSTRG.25798.2	0.368815	0.440028	0.148166	1.4525	1.18812	1.96337	1.27168	1.1614	1.11001	1.25022	1.83077	0.826289	0.953726	0.562032	0.398987	0.165838	0.641557	0.10864	0.415691	0.892715	0.434599	0.863757	0.788024	0.382703
MSTRG.17455.1	1.78068	1.94784	1.6219	3.93121	3.1013	4.62416	2.87255	1.73863	2.95512	2.14392	1.53318	2.05343	0.338426	0.412029	0.164057	0.283471	0.080921	0.120469	0.203335	0.034676	0.295129	0.128596	0.269496	0.253603
MSTRG.38732.1	1.07104	1.43702	1.34579	2.2281	1.86388	1.6929	2.27031	1.64262	2.79829	1.69192	2.0549	2.17323	0.530175	0.40177	0.304536	0.286575	0.353999	0.486377	0.623993	0.314547	0.266445	0.317066	0.343909	0.328135
MSTRG.39659.1	1.17063	1.645	1.66397	1.56014	1.66737	1.07959	1.28075	1.8956	2.27627	1.92722	1.98652	1.86852	0.395541	0.554927	0.252873	0.299788	0.34073	0.347076	0.287529	0.272623	0.283372	0.598561	0.347466	0.548591
MSTRG.39659.2	1.02404	1.12223	1.20718	0.862361	1.2693	1.1113	1.3232	1.06301	1.56396	0.821345	1.55047	1.29868	0.236615	0.134458	0.208599	0.209776	0.209247	0.293513	0.239193	0.230701	0.241961	0.332942	0.176567	0.275663
MSTRG.43109.1	0.740636	0.877729	0.786609	1.45063	0.641084	1.01392	0.713578	0.694619	1.30437	0.076706	0.559179	0.514017	0.056844	0	0.023464	0.033982	0.097036	0.062194	0.062018	0.024213	0.035979	0.170642	0.069331	0.164237
MSTRG.43777.1	1.48958	1.54993	1.5661	0.073778	0.061106	0.040827	0.385754	1.37022	0	0.757127	0.794332	1.00108	0	0.154239	0	0.210734	0.048198	0.201141	0.159059	0.074567	0.109632	0.082867	0.197875	0.104669
MSTRG.15082.4	10.2416	6.88396	7.01627	0.425261	5.8298	3.2313	7.21818	13.0053	8.67272	5.28098	10.3196	9.29869	3.03784	1.8604	5.32587	1.81813	1.85081	6.4867	0	6.09852	2.08081	7.53104	1.26268	2.05404
MSTRG.15082.5	0.578734	0.681918	0.462329	0.361224	0.606373	15.0886	1.15661	0.745867	1.30613	0.104685	4.95513	0.673871	2.04458	0.114895	1.09044	0.146485	0.182084	0.452189	0.785473	0.156987	0.177823	0.32918	0.054656	1.22742
MSTRG.15082.1	0.219127	0	4.89658	4.6648	0.581836	2.60395	0.571581	0.211084	0.353381	3.83286	5.32449	0.1485	0	1.81911	0	3.76624	2.52252	0	2.91449	0.064223	2.01404	0.009567	3.31144	5.10239
MSTRG.15082.2	1.27443	5.41036	1.20203	0.327721	2.09524	0	3.3229	0.110137	0	3.64651	0	8.41797	3.80205	0	0.396932	0	1.37483	0	0	0.319545	1.92423	0	0	0
MSTRG.15082.3	0	0	0	56.4296	52.7896	22.5255	25.7271	0	49.0205	0.383214	0	1.74723	0	0	0	0	0	0	25.7207	0	0	0	0	0
MSTRG.23837.1	0.723279	1.08753	0.89446	1.53918	1.15549	0.762755	0.882635	0.665183	0.787899	1.45656	1.04031	1.10464	0.075839	0.199154	0.27428	0.262181	0.182645	0.390015	0.328994	0.069004	0.325228	0.097671	0.132085	0.259297
MSTRG.23837.2	0.666906	0.276067	0.136558	0.497885	0.323567	0.120479	0.087157	0.514039	0.435029	0.805078	0.433944	0.165869	0.085057	0.153853	0.123706	0.250987	0.132756	0	0	0.040787	0.246035	0	0.01704	0
MSTRG.26151.1	0.798055	0.934541	0.952575	0.985082	0.479613	0.530773	0.745984	1.37152	0.466422	1.75732	2.887	1.50339	0.643704	0.083402	0.67987	0.333608	0.294673	0.447855	0.427694	0.485644	0.748322	2.21783	0.650693	0.549751
MSTRG.26619.1	2.42095	3.9334	3.35818	1.50657	1.76417	0.782493	1.56447	2.03726	1.02277	2.42399	3.56842	1.94408	0.583542	0.214706	0.614599	0.579717	0.661557	0.689137	0	0.336626	0	0.850613	0.106392	0.552909
MSTRG.26619.2	1.21481	0.714835	0.447858	0	0.216242	0	1.02691	2.3285	0.46725	2.77127	0.528984	0.947527	0	0.502597	0	0	0	0	0.673831	0	0.849641	0	0.779162	0
MSTRG.31844.1	0.812109	0.481066	0.451753	0.494088	0.731094	0	0.099332	1.04683	0.387362	0	1.15311	0.118153	0.151254	0.145545	0.161431	0	0.041529	0.203457	0	0.525458	0.192899	0.286183	0	0.321967
MSTRG.31844.2	0.567434	0.940572	1.16959	0.058614	0.150768	0.446795	0.988398	0.590312	0.093741	1.17267	0.314443	0.815755	0.19922	0.150115	0.160296	0.194334	0.09812	0.22775	0.518252	0.13431	0.100512	0.139345	0.22245	0.158393
MSTRG.1788.2	0	0.017498	0	0.159224	0	0	0.095716	0.016669	1.15224	0	0.025607	0	0	0	0	0.034923	0.01763	0.041085	0.010929	0.033688	0.013059	0	0	0
MSTRG.19001.2	3.1771	4.48766	3.30386	0.975826	1.0168	1.60416	0.740706	3.37027	0	0.532684	2.40236	0.870804	0.602403	0	0.473302	0	0	0	0.216837	0.295829	0	0	0	0
MSTRG.19001.1	7.63624	8.53343	9.69801	3.12807	4.37044	6.59417	2.15339	9.56485	0.904833	3.82315	5.44818	3.36611	2.40885	1.84749	1.59849	0.687058	0.475069	0.550685	1.23164	1.34724	1.5193	1.11329	0.393568	0.690269
MSTRG.30442.1	0	2.36219	1.65423	0	2.33663	0	1.12804	2.21349	0	1.37164	0	0.469621	0	0	0	0	0	0	0	0	0	0	0	0
MSTRG.30442.2	2.96813	0.955577	0.912206	1.74367	0.524196	1.97279	0.519795	0.573568	1.91176	0.630708	2.32582	1.5539	0.706045	0.79069	0.703679	0.388682	0.321	0.484373	0.72552	0.443916	0.432236	0.40347	0.478239	0.400874
MSTRG.38606.1	0.49148	0.291461	0.507633	0.95844	0.448658	0.495723	0.899788	0.438142	1.45776	0.506132	0.791654	0.681874	0.025656	0.135811	0	0.060209	0.030679	0	0.093773	0.033828	0.013219	0.098391	0	0.102897
MSTRG.57434.1	3.5252	3.79327	3.94741	1.44503	1.25808	1.29863	0.63975	3.36868	1.39214	3.99323	3.38148	3.2002	0.514606	0.732341	0.266692	0.553499	0.571007	0.780715	0.202467	0.568027	0.343022	0.535721	0.945609	0.582621
MSTRG.994.1	20.3267	18.9773	20.8886	23.108	20.0771	23.4545	17.1044	18.9735	10.3436	5.61702	17.6535	15.4344	4.06306	1.15486	3.35109	3.6587	3.78959	4.80481	5.22623	4.20883	3.43949	2.63176	0.811175	3.48847
MSTRG.18035.1	0.729419	1.03487	1.37876	1.02994	1.28293	1.20416	1.63598	1.46719	1.70276	0.342661	1.58498	1.20911	0.40143	0.113674	0.207669	0.521007	0.271667	0.814161	0.51613	0.389848	0.275934	0.606607	0.231853	0.3194
MSTRG.4245.1	0.570911	0.475008	0.546916	0.525562	1.24954	0.874892	0.924989	0.484108	0.955429	0.250937	0.410592	1.18915	0	0	0	0	0.027591	0	0	0	0.018872	0	0	0.036673
MSTRG.17019.1	30.2633	38.826	40.7788	34.6778	15.5916	16.6191	7.06374	37.3851	2.81235	6.60889	26.1243	8.77105	0	0	0	0	0	0	0	0	0	0	0	0
MSTRG.38254.1	1.51123	1.65607	2.31061	5.88407	5.09565	4.77746	4.13374	1.67726	4.08898	0.954857	1.63329	3.09276	0.439772	0.130022	0.31207	0.671881	0.849675	0.488532	0.396578	0.475418	0.214318	0.21186	0.133649	0.528288
MSTRG.60260.1	0.479082	0.315	0.111789	0.193865	0.86261	0.675975	0.938535	0.531814	1.03903	0.673041	0.533214	0.042559	0	0.096324	0	0.106723	0.009283	0.012698	0.113403	0.148293	0.019384	0.124003	0.009941	0
MSTRG.49576.2	2.06302	2.19508	1.89553	1.87826	1.29849	1.55753	1.87802	1.83086	1.84926	0.074093	1.7826	1.69354	0.662467	0.335481	0.535084	0.598936	0.518531	0.171844	0.462522	0.491448	0.266131	0.37767	0.189985	0.43818
MSTRG.52954.1	3.3699	4.10346	4.20258	2.29192	3.91154	2.81746	3.63589	3.52383	1.11972	0.76604	3.11599	4.41783	1.43491	0.527344	0.890995	1.28468	1.93232	2.60285	6.82529	7.07621	5.33648	11.8817	3.72596	9.93152
MSTRG.10490.1	0.783398	0.562065	0.478548	0.778499	0.423988	0.585618	0.961589	0.899105	1.01428	0.971621	1.37631	0.871616	0.072803	0	0.028812	0.186623	0.014041	0.056317	0.023368	0.024556	0.046358	0	0.036575	0.188352
MSTRG.56477.1	2.8875	3.088	4.51788	0.61513	1.35801	0.901809	3.52122	4.08853	1.51918	2.16765	3.722	3.78353	0.909517	0.622943	0.657521	0.446825	0.403414	0.391393	0.536984	0.734545	0.288811	0.778257	0.402372	0.686502
MSTRG.10845.2	0.143345	0.288573	0.121097	0.556531	0.923821	0.746849	0.401747	0	0.373776	0.121294	0	0.108992	0.014328	0.030182	0	0.075549	0.026773	0	0	0	0.050974	0	0	0
MSTRG.1574.1	0.773195	0.506252	0.750123	0.74998	1.27349	0.901179	1.1135	0.722003	1.55291	0.831703	1.16091	1.5216	0.471201	0.163194	0.340606	0.330542	0.376378	0.387994	0.391427	0.318033	0.250998	0.34323	0.217091	0.342974
MSTRG.14240.3	0	0.217411	0	0	0	0	0	0	0.729566	0	0	0	0	0	0	0	0	0	0	0	0	0	0	0
MSTRG.26532.2	1.11039	0.952256	0.909249	0.947791	1.11891	1.11424	1.12584	0.813906	1.53693	1.09788	0.995635	1.07649	0.359984	0.241259	0.291387	0.139476	0.126482	0.194772	0.306674	0.302788	0.304162	0.386305	0.367752	0.268459
MSTRG.26532.1	0.603072	0.539766	0.352301	0.575019	0.309105	0.695975	0.535327	0.395458	0.633742	0.226359	0.537949	0.461584	0.178752	0.012759	0.09975	0.115764	0.043825	0.010237	0.100809	0.086314	0.101596	0.097968	0.011343	0.131355
MSTRG.55928.1	0.962022	0.768956	0.680591	1.05561	1.31462	1.01365	1.09131	0.955645	1.08043	1.94872	1.07996	1.37623	0.333325	0.568673	0.211212	0.18386	0.202142	0.195357	0.157929	0.142425	0.183886	0.171599	0.51445	0.248781
MSTRG.31829.3	0.170615	0.104672	0.333189	0.922268	0.645448	0.832972	0.268239	0.403009	0.714878	0.169148	0.167218	0.216733	0.173947	0	0	0	0	0	0	0.020454	0.122252	0.032956	0	0
MSTRG.31829.2	0.436654	0.309689	0.188453	2.22923	1.59032	2.61952	0.521068	0.348463	1.71612	0.142428	0.184298	0.209595	0.138801	0	0.067641	0.142665	0.165216	0.023435	0.165329	0.11629	0.029428	0.057294	0.021594	0.088475
MSTRG.31829.1	1.2908	1.04308	0.899225	3.47111	3.25945	3.84987	2.1243	1.46275	2.10398	0.770494	0.900319	1.22471	0.138507	0.215693	0.197156	0.100134	0.146605	0.122354	0.2352	0.206315	0.123527	0.225169	0.132571	0.226999
MSTRG.31293.1	2.13322	2.8524	2.31394	4.72123	3.12164	4.15014	3.14284	3.69704	4.02738	1.61482	3.31551	3.70862	0	0	0.093878	0.328161	0.172502	0.278631	0.335302	0.313155	0.207379	0.230366	0.19777	0.382974
MSTRG.27350.1	0.075002	0.11686	0	0	0	0	0.144939	0	1.44129	0.166864	0	0	0	0	0	0.032271	0	0.097069	0	0.165187	0.030178	0	0.18113	0
MSTRG.53571.1	1.79102	1.15582	1.2333	1.67738	1.51825	1.67681	1.70662	1.61093	1.27419	0.88142	1.532	2.22962	0.259121	0.0664	0.213495	0.248365	0.144089	0.252692	0.239945	0.180838	0.142968	0.432281	0.140565	0.248667
MSTRG.7982.1	2.6949	3.24572	3.6355	1.19344	0.554553	0.66518	2.14998	2.81092	0.472167	1.44679	3.39275	1.84481	0.768547	0.679098	0.450476	0.438117	0.319432	0.338591	0.199748	0.318959	0.815613	0.184099	0.296305	0.53554
MSTRG.25228.10	2.06123	2.82203	2.097	3.78179	3.15016	2.76696	3.09336	1.53489	1.4928	19.6619	1.74806	1.30628	0.827327	2.35697	1.01093	0.484545	0	0.77256	0.261689	0.48726	0.597563	0.801698	3.16933	0.353583
MSTRG.29775.2	0.45593	0.661655	0.576739	0.726054	0.579966	1.28024	0.731702	0.78493	0.388338	0.410673	0.511199	0.565408	0.099627	0.07303	0.135803	0.172952	0.223068	0.195982	0.093977	0.122867	0.085689	0.080413	0.051086	0.117917
MSTRG.34868.6	0	0	0	0	0	0	0.378539	0	2.75664	0	0.360578	0	0	0.477961	0	0	0	0	0	0	0	0	0	0
MSTRG.34868.1	0.279647	0.19074	0.38523	1.32905	1.84828	1.46974	1.11718	0.42706	1.31137	0.783917	0.663064	1.42223	0.371318	0.410209	0.779738	0.805439	0.563985	0.452719	0.45161	0.488466	0.796673	0.962496	0.558511	0.616987
MSTRG.34868.3	0.524087	0.430392	0.198775	1.12555	0.134356	1.69665	1.48419	0.265412	0.86871	0.478753	1.14406	0.41352	0.61325	0.283372	0.246397	0	0.028234	0.103192	0.551435	0.422519	0.775568	0.133018	0.057238	0.3935
MSTRG.26896.1	0.55835	0.759265	1.00753	0.794965	0.82015	0.658874	1.85132	1.12302	1.30866	0.769473	1.3153	2.10137	0.077313	0	0.008949	0.019707	0.04097	0.012461	0.021385	0.008851	0.031181	0.010813	0	0.027247
MSTRG.54793.1	1.36195	0.992924	1.08404	0.733218	1.18805	0.367391	0.454952	2.34391	0.297871	0.275304	2.2868	1.3809	0.034415	0	0.028994	0.051764	0	0.070828	0.033556	0	0.042361	0.104134	0.04925	0.071638
MSTRG.41204.1	1.46778	1.00429	1.34962	1.9988	2.01887	2.11108	1.34945	1.31539	1.53936	0.378797	1.54314	1.22121	0.041918	0	0.009207	0.020215	0.012571	0.012008	0.037006	0.062047	0.009425	0.019133	0.00553	0.048135
MSTRG.61101.1	0.558163	0.682114	0.814708	1.22192	1.09113	0.782115	1.2794	0.572687	1.56949	0.364567	0.991482	0.976805	0.127165	0.112083	0.104487	0.149187	0.036003	0.181658	0.21456	0.152077	0.223003	0.233844	0.126175	0.193261
MSTRG.37276.2	0.88537	1.28861	1.19404	0.667472	1.30232	1.2396	0.965779	1.35525	0.82392	0.181473	1.48117	1.20652	0.48681	0.103035	0.303323	0.240254	0.183252	0.270134	0.133281	0.385272	0.357335	0.217689	0.223811	0.439836
MSTRG.37276.1	0.910623	1.06088	1.07639	0.909324	0.903833	1.04282	1.17668	1.23277	0.647274	1.04805	1.28345	2.0953	0.261737	0.204042	0.427102	0.153588	0.107106	0.254113	0.279646	0.437226	0.338362	0.419918	0.158517	0.288552
MSTRG.29999.2	0	0	0	4.59471	17.8629	0	0	15.4551	0	1.12659	0	19.0567	4.10074	0	0	0	0	0	0	1.56552	0	0	0.796562	2.81892
MSTRG.29999.6	4.30855	11.8617	21.0009	8.40386	13.997	2.14593	4.19846	5.08952	6.91015	3.73949	5.50259	6.79046	7.18843	0.669845	1.09149	0.64171	0.574711	7.32325	0	1.19489	0	2.66673	1.6701	0
MSTRG.21960.11	0.564518	0.665846	0.317219	1.81811	7.6484	2.06075	6.35771	1.2829	4.96223	0.287763	1.11561	1.25562	1.12381	0.188753	0.113632	0	0	0	0.152588	0.63255	0.125444	0.822593	0.018546	0
MSTRG.2350.1	0.494413	0.450705	0.542531	1.30033	1.27372	0.744964	1.15532	0.72243	0.878982	0.669219	0.546712	1.45488	0.07063	0.030162	0	0.029489	0.058959	0	0.173489	0.110225	0	0.065031	0.188268	0.144041
MSTRG.16938.2	0.941547	0.599535	1.43694	0.53826	0.416731	0.699881	0.894567	1.21096	0	1.30226	1.00433	1.14247	0.112562	0.046138	0.15102	0.269319	0.472771	0.128923	0.011545	0	0.356987	0.049541	0.053406	0.063196
MSTRG.16938.1	1.75571	2.23395	1.81547	1.31438	1.38087	1.05744	1.04901	1.74524	1.19889	1.0614	1.50276	1.57963	0.248092	0.349847	0.217205	0.485458	0.609199	0.470782	0.27773	0.18776	0.131521	0.13984	0.18231	0.1228
MSTRG.32596.2	1.20745	1.09423	1.2257	2.28279	2.0428	2.35062	2.68839	1.50301	1.60271	1.5167	2.08479	1.95687	0.494448	0.221762	0.277449	0.266059	0.243033	0.160543	0.512242	0.51367	0.230978	0.196742	0.131369	0.473135
MSTRG.15250.1	0.656426	1.20982	1.08659	0.834846	1.25487	1.12958	1.10669	1.38632	0.791595	0.957781	1.34247	1.39668	0.034484	0.064454	0.029114	0.155043	0.15416	0.104154	0.105463	0.055674	0.051574	0.062509	0	0.038266
MSTRG.51954.1	1.64132	1.45057	1.48101	0.844067	1.03066	0.958867	0.936485	1.79871	0.946425	1.80927	1.7046	1.45299	0.402614	0.509106	0.18877	0.397355	0.45808	0.303403	0.305245	0.211039	0.371888	0.669316	0.516107	0.528064
MSTRG.51025.1	0.143758	0.266879	0.50092	0.381954	0.486396	0.317575	0.531647	0.470829	0.945509	0	0.292351	0.339043	0.144573	0.074497	0.149389	0.310395	0.097112	0.14949	0.09012	0.168104	0.160023	0.250419	0	0.053715
MSTRG.29584.2	0.544238	1.80449	0.970378	0.269787	0.360797	0.259967	0.32947	1.15179	0.056378	0	0.490521	0.524094	0	0	0	0.170168	0.265971	0.229794	0.096305	0.051214	0	0	0	0
MSTRG.40533.3	1.4426	1.43563	1.15411	0.854985	3.07609	0.869119	0.674955	1.08088	0.484928	6.46947	0.500829	0	0.198618	1.95483	0.466353	0	0	0	0	0.211782	0.71488	0.116946	0	0.227186
MSTRG.40533.2	1.37309	0.622838	0.684984	4.1691	6.99851	11.0489	1.46011	0.641992	0.598516	0	0	6.89738	0.582942	0	0.256836	0	0.75334	1.2789	0	0	0.155495	0	0	0
MSTRG.40533.1	11.6415	11.1449	12.7323	11.4279	10.3307	8.26195	12.5554	13.6106	13.7729	8.51349	11.7484	6.0734	1.43963	1.01847	1.40772	4.26339	2.51405	1.41294	1.79769	1.86536	1.22361	2.02349	4.27169	2.7236
MSTRG.47679.2	1.56749	1.67855	1.86391	0.634234	0.772762	0.401293	1.2105	1.73006	0.373943	1.07991	1.49053	0.970708	0.483633	0.180573	0.212692	0.298883	0.140416	0.153457	0.265231	0.209466	0.260675	0.167315	0.4372	0.349551
MSTRG.18330.2	0.404661	0.214266	0.191417	0.379386	0.180298	0.503918	0.49906	0.368018	0.26434	1.01334	0.455937	0.203754	0	0.132313	0.034032	0.09704	0.067028	0.101818	0.133741	0.088754	0.028958	0.039188	0.159412	0.298105
MSTRG.18330.1	0.615369	0.89968	0.873333	0.816562	0.919259	0.711216	0.938897	0.751678	1.20431	0.908204	0.990047	1.3047	0.194897	0.213453	0.15345	0.232757	0.190212	0.170481	0.230423	0.207296	0.247408	0.223396	0.300018	0.248971
MSTRG.45204.1	0.318878	0.133353	0.300118	1.49002	1.70419	0.674624	1.5166	0.771197	1.41316	3.29697	0.422736	1.50416	0.430398	0	0.282285	0.522252	0.202039	0.292919	0	0.388355	0.328993	0.195978	0.273361	0.313857
MSTRG.45204.2	1.41917	1.37237	1.13493	1.34457	1.44959	2.33927	0.833316	1.18501	1.73145	0.221299	1.35666	1.02667	0.134338	0.670816	0.180598	0.116571	0.163776	0.308254	0.491965	0.18662	0.152442	0.245381	0.735742	0.315519
MSTRG.38843.1	2.72453	3.84951	3.74666	0.624607	1.28543	0.628719	2.4684	2.58591	1.26634	3.29329	3.60393	3.02246	1.0556	0.810471	1.51992	0.666901	0.305217	0.657348	1.1349	0.745281	0.898184	0.851003	0.65809	0.89751
MSTRG.20915.1	47.3437	44.8934	43.3014	34.842	37.6478	36.3374	41.3967	45.9419	36.5136	24.0086	50.5648	49.7084	17.0166	7.69089	13.6916	9.47292	11.488	11.2573	14.4942	14.2708	12.9283	14.325	9.87266	16.4673
MSTRG.52896.1	4.66416	5.52037	5.21666	2.6541	1.64213	1.16043	2.63089	5.93871	1.37272	9.31438	6.29266	4.63059	0.085	0.791203	0.318318	0.245378	0.29688	0.443568	0.19045	0.059431	0.492876	0.425135	0.818547	0.445005
MSTRG.57035.1	0	0	0.146268	0.476137	0.268329	1.19005	0.573662	0.118895	1.62069	0	0.06469	0.202729	0	0	0	0	0	0	0	0	0	0	0	0
MSTRG.45379.1	1.79543	0.97587	1.27263	1.06367	2.26707	1.28994	1.25213	1.45194	0.685644	0	1.18011	1.33653	0.230925	0	0.160231	0.247291	0.182213	0.203172	0	0	0.247496	0.199445	0	0.128631
MSTRG.32706.1	4.4849	4.24823	2.53634	1.19597	2.444	2.02653	7.3565	4.15503	4.2853	3.23267	6.56632	6.78525	1.62126	0.475501	0.550735	0.912004	0.36698	1.37561	1.07942	0.804671	0.807127	1.51702	0.924216	1.90011
MSTRG.1458.1	1.72192	2.13184	2.48601	0.533538	0.730619	0.086404	0.974858	1.02835	0.501671	4.25741	1.94995	1.73355	1.11189	2.41718	1.15798	0.205261	0.086512	0.199698	1.55613	0.771996	0.787438	0.221749	2.23786	0.358735
MSTRG.49051.1	1.13719	0.677227	0.746031	0.783901	0.717579	0.887075	0.758737	0.64695	0.343253	0.506862	0.943773	0.497709	0.177878	0.147206	0.20778	0.403417	0.146963	0.237496	0.142727	0.156381	0.311198	0.271046	0.259279	0.280308
MSTRG.40682.1	0.049042	0.089026	0	0.432057	1.32954	1.24871	0.912017	0.068207	0.641059	0.109016	0.237686	0.357187	0	0	0	0	0	0	0	0.026787	0	0	0	0
MSTRG.14204.5	0.408399	0.328808	0.022879	2.40294	1.62305	2.66731	0.673169	0.504078	1.47503	0.152406	0.165055	0.232621	0	0	0	0	0	0	0.105741	0	0	0.055666	0	0.173046
MSTRG.47845.1	9.74788	10.7569	10.0509	3.2564	4.75762	4.44727	5.91787	8.79845	3.47177	3.85487	9.25673	7.06057	1.69519	0.785412	1.44254	2.13459	2.53284	2.12285	3.2676	3.32193	2.31565	3.83454	1.48976	3.34376
MSTRG.10644.2	0.560146	1.05469	0.957576	1.00192	0.814589	0.606538	1.57258	0.624523	0.942362	0.276001	1.27445	1.31288	0.333813	0.101614	0.142912	0.787166	0.69868	0.898116	0.466494	0.351131	0.345097	0.325427	0.12103	0.26977
MSTRG.15204.1	0.66338	0.832963	0.384883	1.04054	1.02441	1.2761	0.728897	0.483218	0.916462	0.28827	0.737542	0.972743	0.302209	0.06722	0.303182	0	0	0.384917	0.576376	0.363023	0.312487	0.416183	0.126602	0.482212
MSTRG.15204.2	0.420768	0.591029	0.329425	0.582899	0.393269	0.41281	0.462977	0.23335	0.300379	0.08066	0.759875	0.340799	0.311292	0.240625	0.197096	0.430047	0.494213	0.432741	0.465992	0.175622	0.338977	0.441461	0.28408	0.408285
MSTRG.51404.2	3.08629	3.86563	4.09351	2.83964	2.13881	2.04811	2.22509	3.42766	0.73392	1.48813	2.91507	2.9307	0.058571	0	0.087409	0.294228	0.080254	0.111679	0	0.097664	0	0.053086	0.121801	0.206543
MSTRG.12774.1	1.5697	1.43634	1.64199	0.214619	1.58874	0.535626	0.509478	1.27421	0.063714	1.92569	1.07945	2.18303	0.441593	0.291078	0.518996	0.501101	0.043654	0.181937	0.397671	0.352916	0.263894	0.05131	0.508504	0.769654
MSTRG.42116.1	1.52298	1.14486	1.75031	0.644251	0.906139	0.72783	1.86529	1.70778	1.12125	2.55359	1.71444	2.15259	0.293447	0.435794	0.175039	0.205034	0.159886	0.177629	0.305907	0.188635	0.390829	0.334888	0.477643	0.285629
MSTRG.12774.2	0.721738	0.63749	0.679372	0.876525	0.059559	0.259663	1.42308	0.70086	0.985119	0.302619	0.95879	0.930209	0.198841	0.320451	0.078432	0.058372	0.315865	0.192715	0.197514	0.23654	0.227605	0.18996	0.084861	0.059652
MSTRG.59899.1	1.99175	1.75769	2.57123	0.512621	0.55787	0.131235	0.382865	1.83481	0.26716	0.029763	1.60223	1.10287	0.183987	0.127082	0.158786	0.363048	0.491508	0.472471	0.084044	0.354453	0.30184	0.530262	0.050664	0.482535
MSTRG.64418.1	0.741004	0.744121	0.794102	0.378948	0.303236	0.572136	0.26864	0.353737	0.511904	0.547461	1.06358	1.16526	0.127943	0.05563	0.114953	0.077595	0.167301	0.157134	0.112093	0.077908	0.219073	0.4183	0	0.362417
MSTRG.26456.1	2.1066	1.95661	0	3.11639	0.531335	0.561687	2.68995	2.77891	0.6812	0	4.47387	1.22245	0	0	0.408161	0.319031	0.418213	1.04003	0.712931	0.374826	1.23421	3.10995	1.11214	0.422699
MSTRG.26456.2	0.891785	1.12084	1.55645	2.09149	0.341506	0.321291	2.50051	1.18978	1.00908	2.64629	2.77863	0.698944	0.853338	0.523187	0.190903	0.276727	0.217906	0.381066	0.123332	0.086689	0.373505	0.728793	0.462777	0.147288
MSTRG.9564.1	1.03194	0.792849	0.706858	1.56559	1.3757	1.16758	1.26467	1.38155	2.07102	1.39183	1.28966	1.45372	0.113174	0.234038	0.183451	0.057014	0.113212	0.074971	0.246849	0.09384	0.282797	0.189054	0.242769	0.232155
MSTRG.29166.2	2.62604	2.84979	2.41326	3.43587	1.85293	1.92529	4.32689	1.5912	5.02457	0.83771	3.72805	1.61797	0.078011	0	0.2017	0.18975	0.100665	0.058883	0.180568	0.099443	0	0.27526	0.012676	0.161549
MSTRG.3418.1	0.207149	0.331925	0.081713	1.39178	0.694628	0.916973	0.786375	0.188764	1.99227	0.515009	0.418368	0.674234	0.256867	0.177457	0.281654	0.222806	0.257485	0.194638	0.194951	0.391703	0.231844	0.235992	0.089439	0.193514
MSTRG.17357.2	0.638908	1.08278	0.394466	0.206267	0.122418	0.160793	0.044302	1.13147	0	0.759177	1.52921	0.128313	0	0	0	0	0	0	0	0	0	0	0	0
MSTRG.17357.1	6.05693	4.86977	8.66615	0.600238	1.65985	0.827882	0.919495	8.69068	0.392508	1.20317	9.59436	2.47086	0	0	0	0	0	0	0	0	0	0	0	0
MSTRG.56378.1	2.50838	2.19733	2.65355	4.98749	4.38879	3.21092	3.79249	2.42743	7.83407	3.36145	2.98599	3.14732	0.523239	0.570918	0.336447	0.303906	0.370713	0.361125	0.679795	0.470635	0.519816	0.900528	1.12481	0.810935
MSTRG.36770.1	1.85622	1.51053	1.79547	4.1268	3.88937	3.69079	2.49069	1.80476	3.03071	4.05575	2.04423	2.69317	0.935435	1.15671	0.533228	0.979828	0.856367	1.29757	0.861049	0.739723	0.635222	0.687171	1.1782	0.764726
MSTRG.34624.1	0.799196	0.795235	0.924318	0.775393	0.898035	1.20313	0.98564	0.710361	0.913906	1.01686	0.983465	1.01229	0.252378	0.146011	0.133512	0.288043	0.257487	0.312394	0.142823	0.155506	0.152758	0.260962	0.207864	0.273893
MSTRG.24208.1	1.75746	1.78612	0.755936	0.235957	0.288798	0.151557	0	1.77021	0.700136	0.844083	0.870851	1.74601	0.430342	0	0.279152	0.218784	0.218868	0.28476	0.365537	0.541841	0.271459	0.348458	0.237638	0.415235
MSTRG.37924.2	0	0	0	0	0	0	0	0	2.37527	0	0	0	0	0	0	0	0	0	0	0	0	0	0	0
MSTRG.19572.2	0.262157	0.283753	0.300655	0	0.564022	0.20378	0.108987	0.133402	0.162274	0.853176	1.28456	0.162613	0	0.179438	0	0.433918	0.239272	0	0.016549	0	0.260299	0	0.068539	0.224343
MSTRG.9866.1	0.04701	0.771102	1.70136	27.2833	23.649	23.0775	17.4046	1.68367	33.5869	1.93964	4.6941	6.41658	0.324268	4.06772	0	0.636513	0.289193	1.50213	0.224633	0.334721	0.039022	0	0	0.298894
MSTRG.50621.1	1.49207	1.57758	1.90302	0.193987	0.350602	0.223836	0.544876	1.51517	0.296506	0.317796	1.31302	1.00251	0.036258	0.031968	0.110109	0.032774	0.025186	0.063918	0.055146	0.009929	0.046202	0.014049	0.017336	0.092834
MSTRG.693.1	1.06904	1.15884	1.07862	0.919433	0.873099	0.762817	1.07125	1.01231	1.23901	0.628498	1.00939	1.27221	0.346703	0.129964	0.471665	0.346927	0.095653	0.260765	0.161317	0.08769	0.234149	0.3768	0.145439	0.462883
MSTRG.25724.1	6.32351	8.00496	7.92014	15.0268	14.4252	15.4626	11.1977	10.4261	9.6249	4.09018	10.717	11.0005	1.63314	0.875603	1.49751	2.45954	2.27263	1.95697	1.85494	2.07865	2.69101	2.58675	1.17887	2.5133
MSTRG.25724.2	0.665495	0.667944	1.32037	3.38573	2.68783	3.96604	2.3382	1.35928	2.98533	1.46069	1.67647	2.00514	0.223674	0.286193	0.295361	0.179855	0.061656	0.684361	0.283326	0.399111	0.144987	0.73586	0.433589	0.524009
MSTRG.1486.4	0.947402	1.12215	0.77371	0.798994	0.744988	0.764773	0.845661	1.16791	0.701378	0.911663	1.14364	1.4119	0.604238	0.222894	0.28429	0.583704	0.613702	0.657375	0.569363	0.697982	0.512166	0.668402	0.236067	0.621509
MSTRG.1821.2	0.305274	0.289066	0.578978	0.357096	0.298947	0.219677	0.383145	0.587194	0.21895	2.49207	0.354784	0.844152	0.155738	0.733861	0.19471	0.102531	0.116156	0.099937	0.214099	0.161195	0.181848	0.233269	0.836035	0.233728
MSTRG.1821.1	1.66631	1.58505	1.02355	1.73657	1.61679	1.31567	1.64799	0.929802	1.42494	0.448127	1.8188	1.63085	0.906575	0.227477	0.499973	0.582672	0.566871	0.403664	0.811102	0.775252	0.743022	1.25263	0.756459	1.07936
MSTRG.52263.1	0.88007	1.61038	1.99329	1.36509	0.694212	1.14757	0.683585	1.59808	1.03265	1.08833	1.66359	1.43528	0	0	0	0	0	0	0	0	0	0	0	0
MSTRG.22231.2	0.173221	1.47424	0.506988	0.692415	0.577269	0.977528	0.870497	0.565725	0.826667	2.88522	2.24638	1.16227	0	0.049616	0.139812	0.105327	0	0.118465	0	0	0.061963	0	0.488363	0.18133
MSTRG.22231.3	0.619485	0.187727	0.301979	0.259167	0.542294	0.72674	0.038302	0.497157	0.524264	1.2537	0.389689	0.300354	0.21447	0.086645	0.071999	0.016364	0.010495	0.011798	0	0.356559	0.032434	0.01688	0.398752	0.058837
MSTRG.22231.1	2.18918	3.25426	2.50898	4.77564	3.18338	2.85097	2.9233	2.4428	2.80919	2.31447	2.36983	2.56563	0.483889	0.546054	0.185576	0.216945	0.358784	0.306184	0.424254	0.529118	0.42555	0.836465	0.220202	0.405985
MSTRG.38963.1	1.58356	2.80341	1.89969	1.08376	0.649403	0.538012	1.46828	1.95314	1.84951	3.39014	5.05009	3.69312	0	0	0	0	0	0	0	0.015836	0	0	0	0
MSTRG.2058.1	1.15081	0.768609	0.945607	1.40796	1.45221	1.0063	1.31239	1.4221	0.42475	1.38468	1.85434	2.59798	0.241153	0.371742	0.370495	0.539068	0.473017	0.810321	0.344884	0.309305	0.359133	0.392485	0.624953	0.465818
MSTRG.49977.1	0.678067	0.46963	0.558331	0.758857	0.607014	0.691619	0.968956	0.500713	0.986944	1.38283	1.0716	1.34619	0.731927	0.543995	0.658516	1.03728	1.0219	1.26864	0.975601	0.942251	1.50636	1.2015	1.22005	1.81658
MSTRG.26689.2	0.765404	0.482609	1.63025	0.291492	1.01921	0.332114	0.256189	0.652184	0	1.23683	0.892028	0.419588	0.122814	0.344639	0.190967	0.292429	0.298679	0.371976	0.244087	0.292422	0.099266	0.36941	0.358047	0.211002
MSTRG.26689.1	1.13633	0.97883	0.694934	0.745323	0.092366	0.290321	0.124813	0.783084	0.344374	0	0.499122	0.484493	0.324357	0	0	0.000657	0.22791	0.008115	0	0.048425	0.099239	0.053642	0	0
MSTRG.52042.1	5.18764	6.20453	5.87792	1.81297	1.34436	1.60952	1.99774	5.43512	0.801554	1.2841	6.41754	3.70335	0.691661	0.120105	1.40231	0.322204	0.307714	0.282916	0.92003	0.273684	0.994919	0.376038	0.150407	0.602405
MSTRG.25998.3	0.999184	0.669249	0.395057	1.00372	0.277318	1.0867	0.297806	0.531218	0	0	1.24695	0.378126	0.334098	0	0	0.102449	0	0	0.256051	0.056234	0	0.201145	0.175513	0
MSTRG.25998.4	0.022702	0.636366	0.142416	0.246137	1.26272	0.340626	1.20163	0.080763	0.43656	0.121226	0.14993	0.165505	0.077739	0.106721	0.193487	0.024671	0.105618	0.093209	0.039849	0.104655	0.07482	0	0.249509	0.362823
MSTRG.66238.1	1.21976	0.80575	1.10338	0.628181	0.645347	0.909373	0.901229	0.790514	1.34436	1.19355	1.01307	1.71696	0.38041	0.362453	0.127751	0.364298	0.160282	0.222494	0.210395	0.462844	0.315404	0.347456	0.261852	0.479589
MSTRG.12715.1	3.56875	4.06179	3.56916	2.95956	2.99284	4.34672	3.62558	3.62353	3.04519	2.73348	4.67118	7.27578	3.62038	1.58981	3.63094	3.7029	2.62538	4.77783	4.24719	4.03615	3.65995	3.59412	1.41551	3.57076
MSTRG.16849.2	0.43462	0	0.561989	0.400644	0.719024	0.239636	0.318149	0.098075	0.990377	0.10166	0.150318	0.434592	0.20078	0	0.077533	0.024888	0.042908	0.021044	0.076234	0	0	0.037184	0	0
MSTRG.16849.3	0.165203	0.517347	0.451771	0.5465	0.675896	0.547402	0.558117	0.510407	1.02624	0.248309	0.573248	0.398341	0	0	0.068711	0.331087	0.107244	0.210033	0.281834	0.226479	0	0.099919	0.062126	0.362097
MSTRG.16849.1	1.45253	0.520708	0.725427	1.42755	0.869062	1.49305	0.709914	1.10669	0.868497	0.70338	0.644685	0.457077	0.462592	0.093954	0.08095	0.29721	0.63213	0.622964	0.246114	0.246337	0.318431	0.436534	0.362637	0.410509
MSTRG.16849.4	0.176139	0.022247	0.713452	0.737438	0.701854	0.805316	0.437872	0.028516	0.227723	0.479632	0.075263	0.171444	0	0	0.063322	0.105095	0.012635	0	0.067725	0.0136	0.032055	0.023254	0.005172	0.004968
MSTRG.16849.5	0.587712	1.13881	0.764099	2.25246	1.62245	2.32893	1.62665	0.715657	0.826644	0.990545	1.78236	1.47056	0.211255	0.282956	0.307896	0.560329	0.194075	0.596544	0.384295	0.403586	0.255251	0.154923	0.210448	0.380885
MSTRG.16849.8	0.406503	0.183263	0.089035	0.744682	0.978764	0.519768	0.446774	0.11778	1.82795	0.097373	0.138979	0.410723	0	0.056601	0.072347	0.087112	0.01844	0.084005	0.033388	0	0	0.035218	0.06109	0
MSTRG.6386.1	3.49403	2.61623	2.74559	1.60014	2.47067	1.86424	2.15658	2.52398	1.98315	2.14632	1.91191	1.70813	0	0	0	0	0	0	0	0	0	0	0	0
MSTRG.11304.1	1.10084	0.941355	0.824608	0.766238	0.887143	1.20581	0.844757	0.652976	0.702019	1.30737	0.894458	0.879111	0.222074	0.254938	0.099138	0.168672	0.146511	0.153434	0.182867	0.215295	0.121324	0.291102	0.368984	0.290167
MSTRG.44743.1	1.3761	0.8017	0.969505	0.42116	0.535421	0.400486	1.68535	1.0274	1.50994	2.04146	1.34161	1.3196	0.331169	0.33545	0.236224	0.064453	0.059824	0.17603	0.147571	0.205278	0.156123	0.249876	0.323912	0.285026
MSTRG.9560.1	1.32178	1.41079	2.0829	1.72608	2.13443	1.54161	2.89688	1.74929	2.85245	2.06286	2.34499	2.64703	0.372076	0.293999	0.39225	0.24329	0.194119	0.318503	0.534424	0.250059	0.241675	0.334589	0.44043	0.472015
MSTRG.50582.2	1.32751	0.91539	1.13038	0.738431	0.755729	0.69668	1.4534	1.53456	1.31625	0.745603	1.76136	1.44628	0.225548	0.14009	0.117367	0.135681	0.175276	0.442242	0.085015	0.191197	0.151213	0.190535	0.086066	0.142206
MSTRG.50582.3	0.181352	0.315737	0.065094	1.03803	0.715846	0.264144	0.792552	0.156287	0.078027	0	0.148899	0.190016	0.068644	0	0	0.291026	0.108757	0.02296	0	0	0.035024	0.184534	0.082728	0.126588
MSTRG.50582.1	0.699755	1.14135	0.65031	0.432375	1.43072	0.26423	1.28365	0.804988	0.966797	0.51793	0.974043	0.922978	0	0	0.118621	0.238275	0.069799	0.082367	0.385367	0.066351	0.16353	0	0.132418	0.282573
MSTRG.30634.1	0.810651	0.903085	1.03231	0.692425	0.873949	0.525992	1.22727	0.766061	1.90738	0.511902	1.32952	1.28888	0.426167	0.278865	0.362743	0.443071	0.392951	0.34659	0.492334	0.431431	0.424106	0.508377	0.254943	0.442481
MSTRG.25320.4	0.104946	0.128318	0	0.849427	0.246262	1.38845	0.683981	0.026376	0.311056	0	0	0	0.087796	0	0.134481	0	0	0	0	0.059877	0	0	0	0
MSTRG.46128.1	2.98017	2.16908	2.63288	5.03423	5.2904	5.01424	4.60422	2.34602	10.2407	1.31102	2.97021	3.54124	2.99536	1.83313	3.25544	2.05913	2.42075	2.05464	2.56935	2.90715	2.76721	3.07063	2.00099	3.34322
MSTRG.46128.2	0.707562	0.280598	0.428312	0.784026	0.537533	0.683595	0.637213	0.481594	1.53525	0.142845	0.806305	0.556569	0.154971	0.125178	0.398933	0.245709	0.332814	0.138547	0.446785	0.199225	0.15184	0.425536	0.207388	0.546335
MSTRG.39789.1	3.44058	4.30773	3.64137	2.8127	2.35062	2.06505	3.57511	3.86936	2.86315	1.76927	3.76522	3.63433	1.02401	0.353061	0.850659	0.754781	0.82193	1.36645	1.10926	0.536857	1.04658	1.04729	0.217678	1.33088
MSTRG.61473.1	0.345444	0.420756	0.730892	0.643337	0.503456	0.811731	0.505	0.708034	1.21901	0.274391	0.806377	0.668514	0.051255	0	0	0.05516	0.014485	0.027164	0.057961	0.054741	0.012974	0.015307	0	0.019237
MSTRG.17437.1	1.12428	1.40832	1.53913	0.768605	0.641829	0.527231	1.09036	1.57366	1.48419	1.26741	1.97166	1.08764	0.164913	0.301014	0.355056	0.509814	0.246423	0.491377	0.316033	0.251446	0.37572	0.344641	0.447242	0.507629
MSTRG.27324.1	0.397985	0.308282	0.363103	1.25315	1.15932	0.928797	0.881031	0.827661	1.65641	1.56323	1.49267	2.17116	0.012479	0.014041	0.007079	0.013523	0.021824	0.008565	0.009259	0.008021	0.00548	0.011799	0.007022	0.00366
MSTRG.52606.1	3.50838	3.7331	3.27388	1.52632	2.34915	2.32244	2.59106	2.98818	1.37567	1.2514	3.66239	2.38646	1.03709	0.462837	0.719118	0.725647	0.867151	0.90519	0.7123	0.662356	1.26154	1.06983	0.566061	0.90774
MSTRG.55234.1	9.64142	10.2868	10.287	5.86299	6.03263	6.67889	6.42925	8.65843	5.31197	4.32586	7.98115	7.0547	1.80485	1.42403	2.38457	2.55236	2.45404	3.14844	2.4087	0	1.52466	2.77903	1.33907	1.7642
MSTRG.55234.2	0.808449	0.938191	0.493585	0.613754	0.213074	0.406924	0.933151	0.985859	0.756906	0.158501	0.56128	0.225077	0.586968	0.02547	0.053964	0.25979	0.278759	0.155741	0.429549	1.64488	0.963328	0.187541	0.011946	0.697068
MSTRG.57675.2	0.574978	0.197949	0.509271	0.018886	0.373518	0.153544	0	0.042956	0.856458	0.26281	0.220085	0.604312	0.097336	0.260205	0.065523	0	0	0	0.01781	0	0.021917	0	0.061295	0.023004
MSTRG.23747.1	1.15007	1.06286	1.62258	0.338086	0.343234	0.223226	0.746482	0.914987	0.271301	0.860014	1.12421	0.749888	0.012269	0.028542	0	0.00685	0.022201	0.023096	0.032095	0.032662	0.00433	0.041101	0.00978	0.032752
MSTRG.47354.1	0.368603	0.184656	0.394554	0.176132	0.214174	0.118527	0.320025	0.102782	0.252207	0.31423	0.234241	0.54371	0	0.082838	0	0.033238	0.01692	0.095808	0.019052	0	0.029786	0.005359	0	0
MSTRG.5812.2	0	0	0	0	0	0	0	0	0	0	1.01683	0	0	0	0	0	0	0	0	0	0	0	0	0
MSTRG.54287.1	1.51853	0.580032	1.20907	0.179304	0.397018	0.107281	0.202842	1.18765	0.08445	0.344109	0.517012	0.721147	2.09391	1.48706	2.43455	0	0	0	1.98285	1.54218	1.85292	0.444141	0.377458	0.42273
MSTRG.42472.1	0.274854	0.56621	0.321872	2.35869	1.49624	1.54821	0.518384	0.331693	0.709698	0.621662	0.805394	0.807598	0.110757	0.129512	0.060087	0.155599	0.044691	0	0.210152	0.07143	0.217825	0.033796	0.011745	0.108762
MSTRG.42472.3	0.910531	1.29543	1.3743	0.977634	0.83719	0.776177	1.02335	1.11209	0.98416	0.68251	1.1043	1.06004	0.274115	0.126909	0.115935	0.069497	0.088686	0.125954	0.077003	0.146354	0.158778	0.202436	0.152718	0.156665
MSTRG.42472.2	0.176323	0.20076	0.078445	0.757665	0.898218	0.228751	0.341145	0.122704	0.292489	0.173235	0.22471	0.182185	0	0	0.084788	0.212024	0.034592	0	0	0	0	0.078783	0	0.066892
MSTRG.29079.1	1.18047	1.96982	1.9701	0.460691	0.434273	0.523799	0.853412	1.90368	0.534802	0.571213	2.73913	1.68121	0.760407	0.344973	0.235875	0.743294	1.00219	0.937399	0.736052	1.15835	0.641974	0.818351	0.340222	0.719167
MSTRG.30206.1	2.07615	2.02922	1.93243	2.82448	2.59603	2.20858	1.8936	1.52533	1.8329	0.780125	1.93066	1.97544	0.14702	0.214256	0.313583	0.104489	0.051101	0.146677	0.151635	0.122228	0.190774	0.283975	0.185014	0.197294
MSTRG.21631.2	0.183124	0.414296	0.203186	0.077895	0.082769	0	0.010894	0.29818	0	0.081138	0.788591	0.273022	0	0	0	0	0	0	0	0	0.016918	0.138698	0.187612	0
MSTRG.21631.1	0.333783	0.411842	0.462964	0.311192	0.083622	0.127894	0.337781	0.938884	0.196216	0.933257	0.945319	0.514245	0.078572	0.119788	0.053921	0.062067	0.044234	0.073418	0.026019	0.084767	0.136486	0.412982	0.140323	0.353404
MSTRG.56858.1	1.27602	0.94818	1.10165	0.703934	1.49225	1.14978	0.72441	1.15689	0.641648	1.1212	1.26036	1.56041	0.465553	0.323879	0.404423	0.17555	0.288217	0.170952	0.293911	0.29588	0.233529	0.214462	0.26178	0.218885
MSTRG.18081.4	0.188175	0	0.048267	0.050255	0.722628	0.204577	0.015998	0.017301	0.040572	0	0	0.026145	0.070148	0.015495	0.28591	0	0.002933	0	0.124597	0	0	0.085528	0.636634	0.082005
MSTRG.50397.1	0.866132	0.577658	0.658852	0.986188	0.800937	0.90559	1.26414	0.738226	1.07733	1.33554	1.33953	1.65712	0.321649	0.230235	0.216928	0.538535	0.36438	0.468197	0.465032	0.422846	0.320002	0.738118	0.51502	0.776662
MSTRG.25520.2	0.582828	0.460905	0	0.439428	0.366819	0.283778	0.731932	0.611257	0.47081	1.49333	0.431603	0.724889	0.075154	0	0.090122	0	0.08327	0.067371	0	0.206003	0	0.228929	0.066312	0.283299
[truncated: 3,833 more rows]
