# Supplementary material for: Genome-wide analysis of long noncoding RNAs in response to salt stress in Nicotiana tabacum
Source: BMC Plant Biol. 2023 Dec 15;23:646. doi: 10.1186/s12870-023-04659-0 (PMC10722832; doi:10.1186/s12870-023-04659-0)
Supplement: Supplementary file 4 — Additional file 4: Table S4. FPKM of mRNAs. [file 12870_2023_4659_MOESM4_ESM.xlsx]

## Sheet: Sheet1
Table S4. FPKM of mRNAs.
ID	RCK-1	RCK-2	RCK-3	R12h-1	R12h-2	R12h-3	R3d-1	R3d-2	R3d-3	R7d-1	R7d-2	R7d-3	LCK-1	LCK-2	LCK-3	L12h-1	L12h-2	L12h-3	L3d-1	L3d-2	L3d-3	L7d-1	L7d-2	L7d-3
MSTRG.28358.1	4.21397	3.23484	3.28207	4.21197	4.64722	4.29667	4.50531	3.62158	5.84266	3.04959	3.20036	3.44909	0.738554	0.6243	0.450946	0.577319	0.514695	0.40891	0.704373	0.594082	0.553915	0.766131	0.514402	0.742105
MSTRG.43179.1	1.48659	1.29882	1.51302	1.20402	1.28539	1.28315	1.32885	1.36364	1.31434	2.07474	1.59871	1.88656	0.670163	0.606269	0.366031	0.479146	0.431718	0.494447	0.433056	0.583033	0.366608	0.587283	0.422881	0.519935
MSTRG.29225.1	1.09463	1.1447	1.14425	1.26927	1.36692	1.36628	1.05218	0.710923	0.820959	1.01711	1.01548	0.697616	0.143448	0.084369	0.106561	0.690434	0.824421	0.567958	0.209703	0.278042	0.248301	0.475987	0.118626	0.529193
MSTRG.31643.1	2.11059	1.81889	1.62763	1.60063	1.39925	2.03403	0.954713	2.23118	0.364888	0.868087	2.06676	0.876186	0.060078	0.057498	0.179174	0.090324	0.147975	0.266676	0.048506	0.077481	0.249831	0.188562	0.0773	0.227864
MSTRG.28656.1	6.05434	7.80508	7.85256	2.81688	2.44999	3.32725	4.51051	6.80154	3.1073	2.69235	7.54794	7.46294	1.59851	0.359268	1.14494	1.74843	1.41844	1.50466	1.26128	1.15063	1.45961	1.07577	0.692291	1.31265
MSTRG.21116.1	1.1828	0.925802	0.68043	1.00789	1.09045	1.15456	1.35223	0.896177	0.971349	2.97497	1.39728	1.44687	0.229057	0.658505	0.190775	0.38738	0.426334	0.471352	0.486876	0.463027	0.368661	0.336614	0.271586	0.458013
MSTRG.27660.1	1.83118	2.10533	1.82323	0.950397	0.706859	0.723052	0.769078	1.85543	0.362979	1.03149	1.64994	1.4612	0.136016	0.145678	0.154539	0.153692	0.063861	0.076924	0.177685	0.042518	0.099501	0.064722	0	0.021327
MSTRG.10001.1	4.79041	6.24718	5.06025	5.25556	2.7787	3.93454	4.03268	4.33758	3.16512	5.89214	5.8939	6.71272	0.688286	0.444901	0.717095	0.956007	1.0518	0.830664	1.3935	0.634462	1.11548	1.35534	0.827496	1.06574
MSTRG.9068.1	0.991228	0.806179	0.820558	1.08943	0	0.044601	0.840703	0.424527	3.30669	0.200777	0.118047	0.040069	0.114004	0	0	0	0	0.043557	0.30556	0	0.016161	0.086512	0.264475	0.045416
MSTRG.11490.1	8.61135	10.0484	14.3505	9.13269	4.32216	4.42651	7.59579	9.54639	4.03337	7.37345	9.65793	7.32532	0.452075	0	0.182083	0.345831	0.072362	0.004477	0.000529	0.183047	0.265134	0.16541	0.054689	0.136599
MSTRG.8272.11	0.532843	0.286878	0.333784	1.41578	0.199984	0.816616	0.205676	0.564767	0.11651	0.367981	0.690288	0.371669	0.053815	0.045264	0.033146	0.414931	0.223014	0.381161	0.11141	0	0.077936	0.123932	0.120856	0.011608
MSTRG.8388.1	8.15238	8.28918	8.11997	7.27505	9.61777	9.18075	8.83486	9.50178	6.65559	5.18416	9.82322	6.74209	2.6074	2.07616	1.96719	2.14089	1.95691	1.70899	2.47775	2.6595	2.18701	2.31995	2.00301	2.07297
MSTRG.8272.12	0.202732	0.376326	0.119015	0.736277	0.214766	0.424145	0.223169	0.282941	0.460257	0	0.179027	0.04247	0.08181	8e-05	0	0.224718	0	0.130886	0	0	0	0.036632	0	0
MSTRG.13892.1	0.330885	0.222037	0.103862	0.622622	0.565963	0.445103	0.305091	0.216891	0.51846	0.5185	0.292728	0.709925	0.079921	0.007605	0.100998	0.098992	0.062768	0.036449	0.08914	0.074853	0.129645	0.07648	0.040551	0.05206
MSTRG.40453.1	647.205	732.198	682.409	995.195	870.152	792.62	1033.61	963.529	773.992	836.152	730.233	485.865	84.5142	104.108	54.7443	73.2215	129.184	56.967	56.6276	42.0962	46.2276	38.1692	59.4735	40.6725
MSTRG.40453.2	15.6905	59.5129	10.3569	23.3378	16.5537	23.2622	26.6734	22.3254	16.7436	11.0515	11.6905	7.15777	0	3.87877	0	0.977369	13.8817	0	0	0	0	0	0.515729	0
MSTRG.20827.2	1.03751	1.55978	0.872068	2.661	4.24711	4.26752	2.54168	1.71555	3.46793	1.51827	0.96814	1.62918	0.697809	0.228105	0.224507	0.419137	0.484009	0.22786	0.347483	0.276416	0.287284	0.325396	0.595385	0.1071
MSTRG.34951.30	16.8141	0.082677	14.8787	8.28062	0	16.5833	19.1247	13.025	19.9789	0	8.2692	0	4.9544	10.1412	0.211599	0	0	0	6.79047	0.961943	0	0	0	0
MSTRG.41226.1	2.43587	2.3275	2.39296	2.41684	2.99192	2.4541	1.88633	2.43647	2.2761	2.34498	1.85648	2.19888	0.144957	0.171819	0.139164	0.138713	0.164454	0.15479	0.157646	0.110999	0.138333	0.124673	0.180541	0.140529
MSTRG.27466.1	6.09082	6.61313	5.88582	6.45919	8.28533	7.64397	8.90363	7.02983	10.7759	7.53977	7.70516	8.71764	1.32403	1.15992	1.08617	1.24442	1.10649	1.21699	1.39612	1.36552	1.21592	1.64189	2.47514	1.64292
MSTRG.17747.1	2.60335	0.043579	0.967625	0.03982	1.41405	1.6543	0.909042	2.27767	0.419929	1.23412	2.79126	1.46373	0	0	0	0	0.008276	0	0.008913	0	0	0	0	0
MSTRG.17747.2	0	4.13711	2.52819	2.15729	0	0	0	0	0	0	0	0	0	0	0	0	0	0	0	0	0	0	0	0
MSTRG.41833.1	28.9002	33.5391	26.9982	46.7357	37.6982	40.937	33.344	13.4484	36.1484	5.66953	8.42254	9.60273	7.54135	5.24091	2.92087	5.02058	6.72185	2.00948	6.42209	6.47678	9.25689	15.2338	7.371	4.73253
MSTRG.11857.1	6.96385	8.78584	7.72656	8.27661	7.18038	6.137	7.34605	7.79253	6.75442	12.2284	8.3919	10.3341	1.32945	1.88565	1.19964	1.28979	1.24767	1.47885	1.98229	1.38871	1.89783	1.79055	2.71462	2.07367
MSTRG.33388.1	26.2847	27.1589	28.5962	27.4748	25.5917	27.8452	20.8674	25.1009	25.4699	11.7175	23.7475	20.0084	5.89959	3.28258	4.46955	5.51922	5.39114	4.5654	5.95632	5.47603	6.10653	5.49724	3.06719	5.64646
MSTRG.24782.2	0.087402	0.277621	0	0	0.120333	0.395091	0	0	0	0.634459	0	0.09883	0.054234	0	0	0	0	0	0	0.055536	0	0	0	0
MSTRG.24782.1	1.58245	1.13522	1.40266	0.83856	0.925053	1.17103	1.49216	1.5437	0.885671	0.918161	1.10658	1.65548	0.35286	0.213128	0.294036	0.52163	0.340227	0.362735	0.492463	0.487279	0.317471	0.61592	0.665651	0.673302
MSTRG.18082.1	1.43451	1.5775	1.90968	2.27887	1.845	1.76152	1.24329	1.55319	1.02682	0.97055	2.0721	1.74735	0.378881	0.333539	0.38515	0.661482	0.579091	0.772792	0.477668	0.313873	0.3318	0.325742	0.292591	0.400612
MSTRG.8897.2	1.33096	3.0334	2.71964	0.260799	0.533865	0.291416	0.465648	1.83148	0.215955	1.6204	1.4127	1.08037	0	0	0.048981	0.025804	0.13041	0.119681	0	0	0.104914	0	0	0
MSTRG.8897.1	2.41057	2.57116	2.33356	0.196685	0.041583	0.072603	0.624057	2.06354	0	0.934627	2.23433	0.896572	0.065672	0.034916	0.071893	0.839237	0.188526	0.23079	0.059563	0.022507	0.132427	0	0	0
MSTRG.3476.1	2.80897	0.2198	0.591706	2.86134	2.28189	2.44464	0.037024	1.54228	0.087096	1.96679	3.46459	3.44911	0.10515	0.185694	0.155067	0.29304	0.27707	0.236777	0.22359	0.175352	0.150018	0.116707	0.209327	0.197487
MSTRG.43962.1	6.66619	12.3717	9.57	15.4952	10.9292	25.72	24.7026	10.5845	11.932	11.6339	7.70043	14.3122	0.280228	0.440759	0.369212	0.146161	0.243135	0.172926	0.581368	0.24262	0.706713	0.718446	0.740397	0.769
MSTRG.3476.2	0	3.09301	2.76147	0	0	0	2.91221	1.61797	2.57955	1.79307	0	0	0	0	0	0	0	0	0	0	0	0	0	0
MSTRG.26084.1	2.38217	2.09331	1.69343	4.12542	4.20629	5.6388	2.97195	1.25227	3.99097	0.251187	2.10039	0.975364	0.046911	0	0	0	0.019903	0	0	0	0.009945	0.121181	0	0
MSTRG.47142.1	19.8188	19.3582	20.1344	18.3149	18.7564	15.8629	24.0181	21.044	30.0424	27.5721	22.3639	21.3995	4.62862	5.59039	3.2567	2.86537	2.8489	3.03919	4.02294	4.00145	3.63737	5.70139	7.11655	4.70156
MSTRG.37190.1	0.470601	0.213486	0.187566	3.05198	4.05943	2.60253	1.4783	0.384428	0.861512	0.822281	1.73142	1.5684	0.052904	0	0	0.208422	0.156835	0.34129	0.143444	0.179506	0.023737	0.245134	0.16663	0.034389
MSTRG.26105.1	6.76319	5.91282	6.1265	4.8769	3.55589	3.51015	4.63121	8.13144	3.92142	11.8433	10.1514	7.99072	2.32695	2.54677	1.88582	1.19965	1.00417	1.30215	2.74871	1.86952	2.02116	2.30094	2.67931	1.93909
MSTRG.40309.1	0.927085	1.58097	1.47192	0.802836	0.709702	0.591883	0.568596	1.01651	0.416334	1.28085	1.11914	0.787679	0.253061	0.277418	0.39739	0.376206	0.358113	0.586963	0.425648	0.133479	0.447955	0.137867	0.209531	0.163529
MSTRG.154.1	0.39488	0.233208	0.233362	0.904722	0.580913	0.778114	0.136707	0.246328	0.867823	5.01645	0.51195	0.027505	0	0	0.08262	0.000689	0.022553	0.000751	0.010563	0.292265	0	0.00612	0.106198	0.007249
MSTRG.154.2	3.91179	3.81679	3.74509	2.50771	2.92574	2.30448	4.68314	3.65469	2.46882	2.23871	4.45957	5.08015	1.55965	2.16335	0.89984	1.1245	1.27896	0.965834	1.3377	0.714263	0.83994	1.37413	2.0241	1.28076
MSTRG.9311.1	11.0447	9.36809	10.8336	2.54185	2.28343	1.77584	5.93832	12.3576	4.89845	12.7128	9.37275	10.1413	4.9579	5.74134	2.96241	3.16953	3.51339	3.06988	3.92671	3.57294	3.16497	3.88066	6.59366	3.82132
MSTRG.43973.6	1.93714	1.62551	1.66461	1.6208	1.01748	1.67651	1.16546	3.99345	3.3224	0.784557	2.67859	0.648028	0.569687	0.332988	0.514216	0.541391	0.29421	0.688857	0.730844	0.879497	0.616047	0.878949	0.871568	0.540713
MSTRG.27333.1	1.92634	1.75574	2.27623	2.0218	1.31888	1.52922	1.5842	2.34439	1.78399	1.92379	2.7478	2.23349	0.459608	1.29	0.675907	0.495721	0.671075	0.974856	0.692315	0.57474	0.797528	0.358116	0.851519	0.496047
MSTRG.41189.2	0.861521	0.888293	0.964098	2.31848	1.83009	2.60298	1.45903	1.18684	1.7174	1.02925	1.33111	0.886287	0.268653	0.066615	0.085368	0.447821	0.322763	0.549892	0.299652	0.306262	0.107681	0.550732	0.477526	0.396037
MSTRG.41189.1	2.99248	3.26181	3.39546	4.47851	4.09396	3.82016	3.92739	3.60687	4.96342	2.07095	3.50738	2.96442	0.145624	0.161137	0.238241	1.56701	1.16752	1.02998	0.565961	0.410659	0.494526	1.01527	0.768367	0.632044
MSTRG.20162.3	0	0	0	0.82182	0	0	0	0	0	0	0	1.59614	0.188741	0	0	0	0	0	0.149099	0	0	0	0	0.10873
MSTRG.20162.2	3.3819	1.36313	3.02461	1.47091	1.42448	1.99132	2.69011	1.59098	2.51168	1.9096	1.56777	2.04254	0.602738	0.399656	0.355787	0.47332	0.331077	0.426005	0.557356	0.456052	0.892355	0.457479	0.543184	0.671236
MSTRG.20162.1	1.26634	3.94758	2.05118	1.91493	1.89166	1.35047	2.04564	3.05797	1.66717	2.70629	3.13383	2.32864	0.288131	0.596532	0.626218	0.338426	0.391183	0.626513	0.608845	0.728565	0.756636	0.738818	0.821238	0.655319
MSTRG.41094.1	5.2878	6.49144	5.66358	4.61953	3.84945	4.00117	2.7305	4.8043	1.74254	4.21865	4.07025	3.27059	1.10342	1.77135	1.24979	1.9893	1.85302	1.50205	1.18429	1.1645	1.22665	1.19729	1.92416	1.47341
MSTRG.27290.1	2.91424	3.75604	4.53087	2.77821	2.8197	2.50116	2.72617	3.58971	1.55657	3.97911	3.65673	3.64995	0.704552	1.02293	0.826856	1.09526	1.17941	1.21673	1.38171	0.747435	1.01304	0.909662	1.67293	1.38281
MSTRG.22695.1	4.24825	5.43911	4.5461	2.51671	2.44809	1.89137	3.09543	4.78232	1.82922	3.46928	4.72824	4.17202	0.570205	0.657271	0.510361	1.11912	0.919645	1.06728	0.932192	0.734015	0.96169	1.01874	0.649873	1.18543
MSTRG.17339.1	1.97164	1.53707	1.87637	3.71023	3.00278	2.61565	2.79659	1.81761	3.17619	1.08845	2.03909	1.03302	0.413405	0.317494	0.296372	0.219329	0.289245	0.310268	0.348239	0.372681	0.384424	1.03404	0.504287	0.379102
MSTRG.44936.1	5.19686	4.89762	4.66358	4.64718	5.13379	4.51311	4.47895	4.40885	3.2304	9.51165	5.1262	5.62384	8.51409	20.2571	11.061	9.36204	9.53219	8.38399	11.0487	8.70541	8.63771	7.90597	17.5438	9.70683
MSTRG.25844.1	134.22	159.119	144.722	84.8532	62.1694	60.3	132.988	176.526	107.011	128.59	146.527	107.543	0.268953	0.377739	0.082529	0.073658	0.200678	0.101218	0.300323	0.006489	0.083856	0.258563	0.142958	0.158872
MSTRG.10069.2	0.760007	0.839283	0.315219	2.30545	1.8257	2.45788	1.89427	1.36567	1.86103	0.12347	1.21839	1.19294	0.156638	0.1931	0.432411	0.27888	0.490224	0	0.193168	0.461286	0.52219	0.58388	0.827907	0.654602
MSTRG.10069.1	3.47755	3.34469	3.80086	2.014	2.8785	2.32315	1.85934	2.94808	1.97986	3.71092	3.47686	2.68221	0.701607	0.874019	0.48113	0.821682	0.605862	1.06734	1.5345	0.524583	0.594102	0.837315	0.537019	0.824966
MSTRG.42051.1	0.856142	0.982015	0.34173	0.976962	0.747963	0.741291	0.788103	0.37365	1.12847	1.36369	0.91377	0.609894	0.164563	0.121987	0.072652	0.240892	0.145736	0.329975	0.181411	0.237229	0.206852	0.156848	0.221045	0.252892
MSTRG.36791.1	1.3238	1.69693	1.24438	0.468409	0.433949	0.461663	0.271572	1.60181	0.044482	0.735371	1.97245	0.473698	0.052024	0	0.172807	0.084652	0.244712	0.168445	0.262274	0.145841	0.236262	0.192058	0.031577	0.285235
MSTRG.4153.1	6.53585	7.08112	7.18253	6.69797	5.55593	6.00861	4.88185	5.84526	3.8183	3.50124	6.76017	4.38578	0.792582	0.287698	0.740788	0.632226	0.74206	0.615474	0.811862	0.713209	0.789175	0.834894	0.438635	1.01555
MSTRG.47044.1	3.72677	4.16794	5.18099	3.15968	3.05627	2.79046	3.11602	4.35162	1.39584	3.8422	4.03407	3.59538	1.31448	1.80962	1.77756	1.96364	1.73367	2.03831	1.34225	0.89622	1.48644	1.03461	1.12292	1.28588
MSTRG.21648.2	19.669	30.5473	22.2765	66.6745	62.165	68.0093	44.8504	30.9595	53.7658	15.1878	31.3287	32.9961	1.59871	0.739945	1.59892	1.82893	1.79438	2.04123	2.46227	1.44688	1.69106	1.77048	1.07121	2.09314
MSTRG.21648.1	2.20309	2.79405	1.82039	9.66508	11.3891	11.2718	7.27975	2.93122	7.11564	1.16079	2.74868	2.72076	0.102704	0.018467	0.149192	0.19146	0.086067	0.231938	0.31986	0.194239	0.129224	0.171716	0	0.201085
MSTRG.30350.3	0.863354	0.62757	0.790458	0.682384	0.408159	0.904759	1.02817	1.49498	0.463768	0.64263	0.461456	2.08014	0.470917	0.207228	0.212038	0.338699	0.031074	0.227965	0.272463	0.236321	0.323798	0.354118	0.617649	0.123229
MSTRG.47347.1	116.446	153.861	156.972	66.3843	56.2871	54.1452	60.5204	151.913	31.5022	133.056	144.25	123.507	15.4509	17.5886	16.5761	12.3421	10.7732	13.511	15.8753	10.8481	16.9357	11.3566	16.0778	12.7546
MSTRG.2002.1	10.0685	9.09146	10.627	1.10296	1.75387	1.38901	3.15971	7.93208	1.16733	2.76929	9.07613	5.83657	0.027716	0	0	0	0.045256	0	0	0	0	0	0	0
MSTRG.17892.1	13.274	18.0838	17.7874	4.71856	3.93554	2.59614	9.69051	12.6151	9.20927	15.1698	11.9398	16.0377	3.50038	5.5418	4.39107	1.40376	2.43407	1.95168	3.54562	2.80711	4.99724	2.58718	4.19983	2.95821
MSTRG.49555.1	32.0339	34.8631	33.7328	23.187	24.2437	26.3821	26.9597	31.9881	12.807	33.1691	31.9703	27.7823	7.90207	7.08461	5.19273	13.193	13.8953	14.6628	7.5673	6.78659	6.30437	8.33074	10.9934	8.37926
MSTRG.49555.2	0.373038	1.35394	2.09559	2.17234	0.272452	1.88704	0.522993	0	2.75638	2.90266	2.53992	3.02355	0	0	0	1.00026	0.918647	0.866788	0	0	0.118961	0	0	0.270093
MSTRG.31516.1	1.72786	2.18348	2.59976	0.397279	0.33132	0.311751	0.505935	1.72034	0.104241	2.14354	1.93728	1.35525	0.168078	0.147371	0.22984	0.338253	0.415614	0.381416	0.318474	0.163555	0.331995	0.175988	0.316372	0.234709
MSTRG.28012.2	0.561448	0.373013	1.18045	0.355234	0.589354	0	0.959924	0.749664	0	0	0.152363	0	0	0	0	0	0	0	0	0	0	0.305288	0	0
MSTRG.28012.1	1.48261	1.24171	1.11696	1.87553	1.43519	1.9548	1.65622	1.86603	1.84464	1.57896	3.53297	1.22092	0.159363	0.273083	0.356372	0.160189	0.305422	0.335088	0.476328	0.320878	0.416059	0.278114	0.477081	0.590543
MSTRG.48360.1	90.8816	119.823	119.79	46.1868	30.6646	30.1688	35.1341	95.2364	6.90573	83.9449	83.6982	46.3498	6.80653	14.1643	9.29538	25.5975	20.1285	26.6221	13.917	6.69096	15.0198	11	17.2316	10.7651
MSTRG.9391.1	3.86687	3.63096	3.58287	6.95547	5.18458	4.46232	6.16745	3.98555	7.03687	2.12085	3.14717	2.84718	0.632697	0.332009	0.425487	0.433224	0.531942	0.287767	0.416952	0.412162	0.451987	0.667456	0.724513	0.422701
MSTRG.5294.1	4.15477	4.92816	3.73735	1.58977	1.4139	1.5169	2.79602	3.89418	1.14576	5.36137	4.55166	4.30867	1.14008	0.801215	1.40236	1.17374	0.967587	1.60422	1.95623	1.04676	1.60428	1.24325	1.64463	1.36376
MSTRG.44573.1	2.24056	2.55788	2.18345	2.01285	2.8534	2.13006	2.90073	2.18347	3.88399	2.99975	2.28194	2.68117	0.643621	0.866161	0.368622	0.338029	0.381294	0.289534	0.648958	0.609379	0.369148	0.587469	1.32636	0.660032
MSTRG.36894.1	4.38584	4.24208	4.51091	7.73261	6.19658	7.19594	6.57861	4.88946	6.54236	7.53809	5.22178	5.30317	1.36998	2.00038	0.891748	1.85193	1.81347	1.44026	1.11228	1.07602	0.877652	1.40288	1.76189	1.36743
MSTRG.10488.2	0.388623	0.672414	0.019119	2.19252	1.57645	2.01963	1.76284	0.537668	2.27212	2.00286	1.55267	1.86387	0.452951	1.84583	0.623192	0.396984	0.354166	0.42896	0.382874	0.900764	0.344448	1.07012	1.60313	0.288175
MSTRG.24005.1	8.9392	8.57536	8.68231	13.2215	13.2419	11.0902	15.6405	9.96748	13.1984	13.9355	17.3864	16.191	40.4771	45.593	52.6082	61.4181	53.9166	56.4182	51.5762	40.969	41.5784	33.3326	38.4687	44.6494
MSTRG.44652.1	1.98476	1.85401	1.91759	1.69376	2.0539	1.36878	2.20728	2.03554	1.62703	2.4744	2.45431	2.20376	5.96125	7.28813	4.99157	4.64326	5.52612	5.41665	8.83903	8.29576	6.7366	11.0099	12.6033	9.18518
MSTRG.15757.1	1.65658	0.925143	0.60879	0.16516	0.71392	0.586482	0.80433	1.13889	0.581346	0.544154	2.53623	1.17871	0.318765	0.033073	0.406172	0.329536	0.270199	0.251634	0.238885	0	0.343473	0.12532	0	0.251309
MSTRG.15757.2	0.299788	0.714477	0.860696	0.500598	0.247838	0.207648	1.09732	0.73943	0.763636	1.3754	0.666057	1.61062	0.017346	0.159538	0.0332	0.044241	0.086849	0.032309	0	0.309021	0.016176	0.027608	0.342707	0.008748
MSTRG.15426.2	0.693495	0.381659	0.731442	1.29545	2.13926	1.06108	0.869589	0.515836	1.1099	1.77567	2.09708	1.7913	0	0	0.169228	0	0	0	0.010446	0	0.020752	0	0	0
MSTRG.15426.1	1.37605	1.07448	0.715009	2.54814	2.84002	1.17325	2.06289	0.674308	3.14729	0.441987	0.953051	1.53299	0.015262	0.024406	0	0.071305	0.036787	0.106734	0.040059	0.028623	0.03213	0.09614	0.063291	0.14138
MSTRG.16206.1	3.61441	3.89558	3.88524	2.78177	2.38324	2.99811	3.00033	3.46978	3.15879	3.23662	4.12632	2.50547	0.899011	0.893836	0.695367	0.867435	0.727021	0.823359	0.791115	0.498682	0.68944	0.742713	1.0415	0.782041
MSTRG.36385.2	2.93425	3.4493	3.47257	3.2538	2.53872	1.95662	3.09817	3.07658	2.5746	3.7089	3.2105	3.61326	0.697777	0.941509	0.537862	0.751814	0.775306	0.61426	1.03094	1.08289	0.901947	1.04508	1.07483	1.138
MSTRG.36385.1	1.70162	1.16683	1.02619	0.120597	0.901425	0.959599	1.47359	1.27765	1.13912	0.811104	1.66017	1.44513	0.399715	0.211917	0.311718	0.275756	0.259396	0.30031	0.331459	0.172081	0.468458	0.414809	0.430999	0.570377
MSTRG.23391.1	1.8873	2.07247	1.97908	1.68985	1.78537	1.50647	1.33469	1.86512	1.53047	1.82437	1.84446	2.40767	0.3523	0.371498	0.30844	0.972555	0.901566	1.05712	0.468379	0.450007	0.584576	0.582685	0.888025	0.689061
MSTRG.8067.2	2.90436	0	4.72728	7.23168	0	0	22.4752	8.29968	0	36.8944	16.456	17.9237	0	0	0.856516	1.91994	4.06093	0	0	1.38651	0	2.65325	6.12228	0.304797
MSTRG.36204.1	2.36308	2.40625	2.01911	1.35917	1.07449	0.880507	1.55462	2.43546	0.913745	2.18278	3.45591	2.39554	0.533056	0.455707	0.474069	0.787754	0.874945	0.800424	0.865067	0.606479	0.691865	1.01327	1.00104	0.9241
MSTRG.9809.1	3.51382	3.88092	4.57818	1.14944	3.11216	1.21903	3.06751	3.31708	0.573306	4.08543	3.97993	4.3323	0.791382	1.12789	0.617803	0.988013	1.08622	0.68266	1.30451	0.416847	0.928709	0.961721	1.35367	0.982392
MSTRG.9809.2	1.67195	1.71288	0.634511	1.81082	0	1.01623	0.566558	2.69674	2.36515	2.3151	2.75292	2.08669	0.117174	0	0.284037	0.400014	0	0.938443	0	0.60411	0	0.294022	0.311012	0.466294
MSTRG.32952.1	0.069752	0.156959	0.075841	0.610185	0.101027	0.074644	0.084617	0.28444	0.152178	0.147302	0.090155	0.486529	0	0	0.01362	0	0	0	0	0	0	0	0	0
MSTRG.32952.3	2.17411	0.963089	2.05768	0.691195	1.7145	1.18775	1.48676	0.995662	2.64783	1.76167	2.63593	0.942346	0.0013	0.068515	0.084014	0.007953	0.013291	0	0.032822	0.046583	0.131152	0.033803	0.036545	0.029162
MSTRG.32952.2	3.56173	4.6916	2.0148	5.1193	3.93584	3.25228	2.30717	6.19423	4.13599	15.0927	5.95231	8.85069	0.474701	1.14352	0.255019	0	0	0.091934	0.913788	0.335135	0.72266	0.72244	1.23828	0.282074
MSTRG.32952.4	0.722396	0.838795	0.347542	0.666296	1.64512	1.37884	1.29106	1.32079	1.77118	1.51483	0.713826	1.94983	0.137862	0.097488	0	0	0	0	0.025129	0.051676	0	0.034014	0.072612	0.031496
MSTRG.47272.1	4.0663	3.98362	4.25313	4.6757	4.76993	4.38131	5.24277	4.1315	6.04142	4.912	4.96226	4.9019	1.38503	1.51087	1.13012	1.13459	1.34603	1.02259	1.18325	1.07025	1.0546	1.36563	1.54736	1.58357
MSTRG.3366.1	1.87905	1.32738	1.25305	13.8142	17.509	19.4394	8.59353	2.5964	7.42867	2.15239	1.64828	7.26239	0.250915	0.133333	0.126466	0.19518	0.119681	0.034663	0.299188	0.431459	0.131825	0.307059	0.198073	0.27876
MSTRG.35091.2	0.47615	0.585734	1.14801	0.255286	0.500284	0.678622	0	0.421843	0.230603	0	1.95074	0.702885	0	0	0.225843	0.214831	0.02131	0.256622	0	0	0.148333	0	0	0
MSTRG.35091.1	4.03766	2.98802	2.78844	0.946801	1.29402	1.15413	2.2395	3.75422	1.83879	4.33112	2.08583	3.99311	0.376346	0.443168	0.174047	0.479673	0.295489	0.362498	0.268597	0.221606	0.229066	0.503238	0.522398	0.323045
MSTRG.39589.1	22.1297	21.1596	21.3299	20.4082	23.3332	22.59	34.6483	35.5536	29.2914	62.0713	48.9175	52.5925	28.2326	39.9095	26.0123	8.10629	7.30576	9.67077	37.3925	25.3266	26.5342	24.4422	37.4438	28.3879
MSTRG.6996.1	58.3426	70.177	76.0756	53.6849	49.6798	51.7068	53.7236	74.0417	37.0069	42.141	72.6737	79.9636	9.77197	5.34756	8.92611	6.96104	5.96311	6.24817	9.8276	8.29426	8.35315	8.49453	6.4569	10.6217
MSTRG.23927.1	10.2052	8.47377	8.06313	2.57458	4.72204	4.65953	3.49009	10.3049	1.75615	10.1357	11.2057	13.4435	0.103408	0.157612	0.157691	0.10923	0.165449	0.13441	0.164277	0.137462	0.046516	0.043105	0.044865	0.045106
MSTRG.11101.1	22.5536	28.3361	27.2567	3.20043	10.8571	5.84914	14.7615	18.7491	3.52198	23.9023	20.9374	14.6098	3.31392	6.52731	5.14314	1.58803	1.54079	1.72051	4.64979	4.07716	5.25254	2.98514	5.67738	4.01291
MSTRG.2263.1	16.0405	17.2147	17.25	12.8802	11.6986	11.0479	12.9775	16.6785	12.1466	24.4753	17.0104	16.9622	3.33579	4.68752	2.9207	2.17808	1.75569	2.03631	3.45474	2.67322	2.58205	3.45509	5.6943	3.37084
MSTRG.42550.1	1.37686	1.63464	1.76845	2.23575	1.49193	1.31524	1.15377	1.93465	1.7767	1.07073	1.46344	1.7893	0.883549	0.117186	0.872477	0.254397	0.122876	0.329829	0.411711	0.217594	0.441068	1.66546	0.471456	0.451409
MSTRG.42550.2	1.99223	2.50065	2.94792	2.69475	1.92294	2.45853	3.0135	2.559	3.69542	2.33174	2.15005	1.30285	1.32142	1.18389	1.01631	0.173745	0.394384	0.584349	0.979843	0.697389	1.19576	1.40166	1.5004	0.490128
MSTRG.42550.3	1.75307	2.10548	2.3254	3.56949	2.51805	2.68413	2.63795	1.89131	3.466	1.19683	1.17294	1.48059	1.06013	0.187002	0.53832	0.383975	0.265183	0.546598	0.623192	0.55973	0.629509	1.48412	0.670157	0.773947
MSTRG.42550.4	2.08915	1.75601	1.92251	2.16966	1.1805	1.55103	1.93714	2.00914	2.34198	0.869976	2.17417	0.765928	1.03601	1.54513	1.10647	0.237433	0.552321	0.332118	0.740106	0.40481	0.539223	1.71707	0.562999	0.418143
MSTRG.22344.1	3.69845	3.98435	3.90353	3.25272	3.19276	4.27589	3.68358	4.20642	3.44251	6.5664	4.994	4.7553	0.751339	1.13808	0.739008	1.20292	1.40569	1.43108	1.06798	1.02623	0.989756	0.996857	1.43958	0.731776
MSTRG.2322.1	6.06165	5.32219	6.55366	3.62725	3.44102	3.59489	6.66945	5.82978	7.53647	3.92467	4.70507	3.5536	1.32631	1.23967	1.08044	0.495178	0.425243	0.561463	1.14996	0.663535	1.12142	0.821052	0.950303	0.750984
MSTRG.7303.1	7.05452	10.3083	9.60811	3.18736	2.15368	1.89397	2.97898	10.0261	0.560163	10.4627	12.4441	8.4713	0.292756	0.237529	0.522103	0.647683	0.41635	0.596136	0.455627	0.124511	0.393632	0.307413	0.264109	0.409796
MSTRG.33706.1	4.01063	6.77579	6.05161	0.953014	1.13407	0.76495	2.13124	5.79778	0.648804	9.33265	6.98347	5.72306	4.21362	9.12554	6.48562	11.3566	9.72342	10.2015	6.40151	3.13419	6.73769	2.29152	5.24021	4.70577
MSTRG.24355.1	15.4464	16.6016	7.63842	0.075316	1.37536	1.04049	2.29878	13.4072	0.045214	4.81515	10.2662	4.61469	4.34509	3.95563	3.69714	8.7844	12.8467	10.9209	5.41069	3.4752	3.24486	2.57303	3.02751	3.24213
MSTRG.10626.1	2.10088	1.22669	1.8104	1.16085	1.17371	0.794642	1.69686	1.61851	1.55073	2.45382	2.37343	3.24966	0.429176	0.486182	0.388272	0.370853	0.289458	0.250118	0.354094	0.274393	0.252459	0.452567	0.566415	0.407806
MSTRG.13892.3	2.03398	2.74279	2.4799	1.11029	1.59367	1.2964	1.97857	2.40109	1.08331	1.48728	2.75825	1.69167	0.316934	0.213912	0.193835	0.289895	0.244224	0.366989	0.304625	0.244996	0.322506	0.275548	0.218585	0.373321
MSTRG.2950.1	1.29679	1.44513	1.5182	1.68603	1.54208	1.23774	2.40457	1.5045	2.46751	1.95039	1.57302	1.906	0.468525	0.414797	0.277068	0.373359	0.351098	0.44675	0.42755	0.461521	0.353523	0.461184	0.455546	0.421838
MSTRG.16902.1	0.399062	0.607577	0.279862	1.2762	1.10035	0.948974	1.50205	0.398697	0.957271	1.29742	0.546313	1.28549	0.410347	1.03689	0.262387	1.54578	0.691116	0.933609	0.626431	0.487807	0.496154	0.363539	2.04474	0.495155
MSTRG.7080.2	0.890025	0	0.635421	0.683256	4.70319	1.18008	0.123482	0.746285	2.13061	1.75412	0	0.788453	0	0.158994	0	0	0.482474	0	0	0	0	0	0	0
MSTRG.7080.3	13.5194	15.8415	16.3324	47.491	40.9638	48.2841	31.3717	17.2599	42.1773	16.4106	17.0852	16.6886	2.60888	3.16006	1.25736	2.37866	1.68498	3.49949	2.11275	2.12076	3.20988	1.85603	2.95524	2.57907
MSTRG.7080.1	2.48074	2.59499	0.861735	2.63842	2.85988	4.3244	2.18938	1.6385	5.39164	1.16169	2.85529	2.35713	0.241338	0.226792	0.370307	0.20655	0.230948	0.105917	0.953576	0.392801	0.312972	0.661184	0.595151	0.419604
MSTRG.31255.1	2.38406	3.60171	4.28089	0.782742	0.726374	0.693238	0.852607	2.54522	0.384512	1.82879	3.52305	1.93868	0.112479	0.196231	0.157055	0.330017	0.311327	0.349732	0.088847	0.063587	0.179159	0.072509	0.069099	0.092339
MSTRG.5748.3	0.443752	0.224334	0.706343	0.23821	0.496213	0.706843	0.703125	0.858639	0	0.402419	0.239314	0.178388	0	0	0	0	0.023967	0	0	0	0	0	0	0
MSTRG.5748.2	0	0	0	0	0	0.074881	0	0	0	0.689694	0	0.14251	0	0	0	0	0	0	0	0	0	0	0	0
MSTRG.5748.1	0.733757	0.631759	0.282204	0.803364	0.797622	0.407963	0.426588	0.437335	0.232181	0.97873	1.08331	2.01322	0.009611	0	0.012791	0.08297	0.015801	0.030108	0.008714	0.02451	0	0.011331	0	0.011008
MSTRG.2477.1	1.41363	2.10098	1.9235	0.310714	0.425087	0.211239	0.351695	1.40542	0.082865	0.824804	1.89457	0.711222	0.021026	0.065497	0.022145	0.117918	0.054662	0.083031	0	0	0.029811	0	0	0
MSTRG.39295.1	0.450051	0.401153	0.389303	0.158997	0.162606	0.178714	0.171279	0.223924	0.096075	0.604247	1.73497	0.395081	0	0	0.04119	0.682615	0.595261	0.759937	0.100078	0.004775	0.041712	0.136559	0.03183	0.032568
MSTRG.4825.1	1.4144	1.09996	0.881854	3.49353	1.45279	1.18374	3.29769	0.856306	4.1142	0.814352	1.54389	0.529074	0.023154	0.007726	0	0.023622	0.021719	0.093482	0	0	0.17693	1.01065	0.40769	0.021595
MSTRG.40853.3	0.976435	0.630332	0.613031	1.07638	0.438847	1.30612	1.00215	0.769437	1.24631	0.116158	0.600902	0.823424	0.249889	0.240393	0.24551	0.027821	0.146668	0.34638	0	0.1612	0.0626	0.230723	0	0.31748
MSTRG.46875.1	1.24199	1.52696	1.43752	0.532751	0.703238	0.45693	0.868866	1.33981	0.563451	1.23027	1.37091	1.56364	0.177203	0.101232	0.161634	0.307371	0.210146	0.265195	0.159037	0.176702	0.123554	0.245629	0.400753	0.351239
MSTRG.4964.1	1.67102	1.90285	1.71188	0.865383	1.00596	0.903655	1.4425	1.6068	1.09731	1.60176	1.3761	1.63348	0.102852	0.20886	0.145437	0.248386	0.176151	0.298719	0.275301	0.234797	0.275939	0.404611	0.558614	0.482471
MSTRG.45445.1	4.53156	4.5423	4.57049	1.03046	1.29357	0.994171	1.7215	3.85697	0.54298	2.26478	3.87595	2.88119	1.53585	1.07715	1.60503	1.21866	0.935996	1.22368	1.38173	0.854567	1.59677	0.832667	0.730439	0.861465
MSTRG.24937.1	33.8599	38.559	36.3792	45.1643	36.2853	39.9391	40.76	38.609	32.8395	42.7332	40.4358	36.228	12.4424	14.8259	10.6845	15.1709	18.1975	23.4404	17.2219	16.3092	16.9136	26.8688	32.163	23.0955
MSTRG.35011.3	1.35051	0.989807	1.25765	2.37054	2.8036	2.37503	2.17084	1.35954	2.52763	1.84258	2.0628	2.07045	0.416616	0.463526	0.261742	0.319143	0.258425	0.343248	0.310808	0.199244	0.290697	0.586151	0.434562	0.50846
MSTRG.5151.1	1.36325	1.27952	1.451	1.66961	2.35416	1.8848	1.88363	1.46235	2.13078	2.18097	1.57726	2.02359	0.577248	0.59227	0.517987	0.610847	0.533854	0.528368	0.458301	0.482873	0.496453	0.700809	0.808894	0.637472
MSTRG.35011.1	5.79538	5.76406	3.84301	4.26549	7.60069	4.75585	5.53405	6.47562	3.95614	6.80726	6.03208	4.54465	1.76692	1.64347	1.12287	0.820656	0.887613	0.903777	1.41178	1.55274	1.40131	1.47672	1.36263	1.04792
MSTRG.19809.1	33.6263	39.0603	35.6394	26.2414	24.5086	28.2106	17.3687	37.97	11.8237	16.9327	31.6163	24.0759	3.65059	3.6332	4.56127	6.70547	4.82296	5.81763	4.56527	2.75958	4.13032	3.6043	2.54907	3.98968
MSTRG.39783.1	1.01466	0.780625	0.908944	0.37255	0.867072	0.46334	0.184721	1.39949	0.078586	1.5002	3.41377	2.57726	0.128061	0.085161	0.095562	0.107429	0.128955	0.294408	0.144827	0.064478	0.209569	0.073575	0.092749	0.241334
MSTRG.46003.17	1.71468	0.518499	1.03765	0.068076	0.139197	0.071635	0.514588	0.533612	0	0.348741	0.425608	0.502223	0.387866	0.147716	0.643853	0.1516	0	0.03822	0.295278	0.187178	0.678402	0.11805	0.608652	0.188386
MSTRG.30367.1	5.15755	5.57131	5.39069	6.6121	5.00197	4.796	10.8482	8.91221	8.12784	11.1638	11.3179	9.35763	2.33614	2.19116	2.11967	2.80315	3.3928	3.69753	2.77659	3.14916	4.27506	5.63782	4.92051	2.8518
MSTRG.3755.2	1.92307	1.22574	3.29342	2.03538	0.93961	0.906892	3.53727	1.62478	1.05001	2.0537	4.46713	2.05968	0.757273	0.187301	0.167085	0.701916	0.753346	0.709819	0.938209	0.36702	0.371134	0.812915	0.31968	0.859145
MSTRG.3755.1	3.98253	4.61185	3.37071	1.93355	3.24823	3.02236	2.29184	4.8533	3.20601	5.73395	3.30976	5.69673	1.64938	1.89153	1.50151	1.05032	1.26259	1.0017	1.36831	1.4584	1.32893	1.12668	1.9408	1.39927
MSTRG.46003.16	2.11617	5.15734	2.71346	0.229542	0.316441	0.561345	0.447126	2.16313	1.41968	1.35533	2.37106	3.32468	2.76266	1.10426	2.14734	0	1.16306	0.447612	3.07777	0.860275	4.44598	0.782437	0.989797	1.3228
MSTRG.14482.2	0.746744	1.14475	1.09002	0.784419	0.5087	0.229242	1.37634	0.973717	3.65483	0.472315	1.28752	1.92076	0.41909	0.198275	0.65629	0.368912	0.296848	0.246747	0.300868	0.525828	0.236042	0.839583	0.212002	0.70868
MSTRG.14482.1	1.48185	1.00637	1.38139	0.859962	0.672853	0.681673	1.24378	0.660561	0.266421	0.569878	1.22301	1.57752	0.38233	0	0.041689	0.347885	0.204759	0.329223	0.35377	0	0.426931	0.924313	0	0.121257
MSTRG.32097.1	2.36065	1.94356	2.77276	2.91219	3.51507	2.24281	4.32504	1.7725	2.46654	2.0592	2.87158	3.91569	0.722307	0.749571	0.918341	1.24199	0.928671	1.29852	0.949173	0.49176	0.565248	0.748103	0.438961	0.71797
MSTRG.32097.2	0	0.427754	0.04939	0.72522	0.176059	0.390131	0.908699	0.52054	1.79893	0.194978	0.717527	1.07683	0	0	0.105147	0	0	0	0	0	0.068453	0.241472	0	0
MSTRG.30197.1	0.723251	0.645243	1.18405	0.804469	0.273233	0.065424	0.56694	0.884275	0.296557	0.181791	0.995177	0.8775	0.167655	0	0.08814	0.126044	0.065682	0.075347	0.049058	0.034053	0.110492	0.320963	0	0.121812
MSTRG.8.1	0.016924	0	0	0.034757	0	0	0.029601	0	0.144064	0.009028	0.020966	0.009031	0.21829	0.08274	0.194055	4.41027	4.25442	5.18777	0.349504	0.187547	0.200612	0.085858	0.140271	0.346351
MSTRG.25410.4	8.0285	4.64649	7.9509	6.68185	14.1766	8.73168	9.95537	8.65298	3.79352	0	1.34973	1.68718	0	0	0	0	0	0	0	0	0	0	0	0
MSTRG.25410.5	8.89615	5.15843	10.8636	4.48416	7.66613	4.30202	0	11.2834	0	2.43489	6.44925	4.22574	0	0	0	0	0	0	0	0	0	0	0	0
MSTRG.25410.2	1.66256	0.360211	1.40673	0.808834	0.685474	0.500358	0	1.0213	0	0	0	0	0	0	0	0	0	0	0	0	0	0	0	0
MSTRG.25410.3	5.19585	10.0574	3.71218	12.5903	3.36736	5.56003	0.272373	5.16537	3.95009	0.054935	0.116415	0.203701	0	0	0	0	0	0	0	0	0	0	0	0
MSTRG.11691.1	1.31132	1.27781	1.2199	1.48057	2.20921	1.60772	1.33425	1.47581	1.28668	1.42718	1.45363	1.59915	1.19357	1.03382	1.03814	1.28348	1.11063	0.832741	1.33117	1.44614	0.910109	1.31058	1.21327	1.46079
MSTRG.950.1	35.3308	27.7304	29.4946	29.9875	33.2507	39.785	28.1949	42.0516	33.9545	42.7024	56.318	57.8153	0	0	0	0	0	0	0	0.029439	0	0	0	0
MSTRG.18103.1	5.01937	7.60004	7.97395	2.29063	2.13872	1.32835	3.03006	6.86445	1.41858	12.8667	7.3363	8.80112	7.13563	18.5515	11.0337	15.9324	13.0062	15.1472	10.4275	6.87451	9.93448	5.28798	10.6323	6.72622
MSTRG.15342.1	10.929	8.48418	8.83798	12.7028	7.42233	9.19709	18.6268	23.0346	17.2546	9.2107	33.7857	37.907	2.64733	0.430591	2.31592	4.64375	4.4968	5.16591	3.10928	1.69381	3.43483	1.46216	0.499612	2.57409
MSTRG.23929.1	0.466081	0.320957	0.310425	1.16528	0.817068	0.648971	0.898346	0.275245	0.761796	0.443588	0.514252	0.826748	0.250505	0.266801	0.169282	0.232702	0.295895	0.227835	0.18582	0.150189	0.077224	0.245257	0.092674	0.242607
MSTRG.32991.2	2.22019	2.44947	2.01873	1.19262	1.6143	1.23056	0.493819	1.35729	1.28378	1.69417	0.788719	1.7328	0.212462	0.480769	0.267241	0.392561	0.125414	0.480352	0.401068	0.359252	0.361106	0.472725	0.484938	0.499622
MSTRG.46126.1	4.29313	6.84267	6.33005	3.33385	2.82441	4.26072	4.04931	6.06022	3.38996	4.69776	5.7804	5.60003	0.150743	0.273218	0.446413	0.698065	0.621844	0.787877	0.364604	0.079267	0.389085	0.391574	0.507816	0.360481
MSTRG.23929.2	0.403315	0.566622	0.748407	0.122415	0.610529	0.855368	0.505473	0.673375	0.78743	1.63259	0.790545	1.1217	0	0	0.072709	0.129254	0	0.040103	0	0	0.063291	0	0.491612	0
MSTRG.46945.2	0.412212	0	0	0	0.761894	0.86384	0	0	0	0	0	0.709544	0	0	0	0	0	0	0	0	0	0	0	0
MSTRG.44203.1	5.07583	7.94803	8.34738	9.36658	11.9193	9.482	5.30951	6.63308	5.7434	5.46124	6.97029	4.66991	0.117913	0.236197	0.114203	0.291202	0.513458	0.387556	0.176031	0.216063	0.216669	0.498854	0.441397	0.221787
MSTRG.34512.1	15.3394	19.8854	19.216	5.70088	6.2808	4.93385	10.4164	16.5694	6.80601	11.9688	12.4848	11.3856	0.844106	1.22074	1.6282	1.81914	1.27384	1.59688	1.94433	1.02266	1.57328	1.07528	1.55363	1.36397
MSTRG.30175.1	9.87586	10.1764	7.94452	10.6661	13.0584	11.9373	11.4129	10.7755	11.2351	12.8942	9.98665	11.6684	3.7083	3.52942	2.20378	4.40925	5.69593	4.25298	3.00449	2.42549	2.88647	4.29989	5.38559	3.67387
MSTRG.29521.1	0.033239	0.19191	0.065143	0.458012	0.211523	0.136615	2.2311	5.74805	0.238224	1.30703	2.45257	0.646913	0	0	0	0	0	0.015999	0.059728	0.066781	0.038657	0	0	0.087342
MSTRG.47018.2	0.357518	0.356751	0.525279	1.06555	0.213446	0.466293	0.698115	0.560848	0.807255	0.289482	0.867271	0.538701	0.378639	0.228845	0.11053	0.216128	0.044229	0.153272	0.337043	0.138519	0.079938	0	0.076221	0.527185
MSTRG.47018.1	0.601792	2.77209	1.45901	2.16865	3.19849	1.20134	0.218448	0.596014	0.494155	0.156539	0.166741	1.74407	0.65736	1.21982	0.257276	0.514742	0.828115	0.983194	1.08712	1.10216	0.33769	0.529463	0.246575	0.095374
MSTRG.16124.1	2.32361	2.08317	2.48755	1.52312	1.64294	1.64338	1.33653	2.46432	0.434126	4.17582	2.42969	3.07507	0.460864	0.675638	0.358056	0.787229	0.689472	0.59988	0.698036	0.460344	0.412766	0.388203	0.687307	0.662716
MSTRG.47921.4	0	0	0	0	0	0	0	0	0	0	0	0	1.44178	1.33091	1.36936	2.19206	2.81513	1.6545	1.88684	1.23757	1.26795	1.19852	2.34405	1.31032
MSTRG.47921.3	0.071692	0	0	0	0	0	0	0	0	0.250832	0	0.250215	2.57047	0.953576	4.16013	1.98602	4.33696	2.47569	2.15253	3.01721	2.48714	1.64814	2.59547	1.61574
MSTRG.47921.2	0.009297	0.0322	0.085288	0.041653	0.043413	0.062495	0.037057	0.124026	0.025967	0.003959	0.071671	0.05143	2.30466	5.02081	1.48613	1.95039	2.84752	1.83623	1.86464	1.2179	1.52269	1.29206	1.59815	1.25843
MSTRG.2495.1	1.36144	1.56729	1.68477	0.390932	0.414236	0.276366	0.823363	1.35138	0.210739	2.01424	1.36554	1.4389	0.122096	0.204329	0.081643	0.258705	0.278043	0.304533	0.174707	0.151178	0.195229	0.155225	0.388827	0.316049
MSTRG.17323.2	0.391138	0.048883	0.240724	0.049472	0.30299	0.213419	0.487462	0.277412	0.255541	0.673722	0.3706	0.060673	0.146011	0.507393	0.067804	0.095847	0.156026	0.118527	0.17831	0.0459	0.038813	0.211063	0.333639	0.063693
MSTRG.7404.1	7.44791	9.60943	9.8855	6.76037	8.01161	5.80041	6.99218	8.77261	6.09756	8.19927	8.93434	9.34986	1.27122	1.0588	1.55042	2.03872	1.65646	1.94661	1.34213	1.19349	1.19822	1.26017	1.48298	1.69697
MSTRG.873.1	0.888729	0.552444	0.533293	7.10594	7.00595	5.58523	4.47924	1.27581	9.91196	1.63364	1.61471	2.2952	0.753893	0.482548	0.339449	7.48852	6.37481	5.42344	0.644313	1.06516	0.282139	1.00183	1.15296	1.22437
MSTRG.7383.1	0.798196	0.524893	0.730922	3.48127	3.2402	2.8356	2.18526	0.597746	2.19845	1.15364	0.809301	1.30279	0.391221	0.179492	0.201679	0.443177	0.151932	0.3163	0.332075	0.536019	0.131224	0.330965	0.556222	0.418442
MSTRG.45890.1	5.47463	5.60945	4.48868	4.92931	4.82798	2.87777	5.03807	5.30825	4.957	5.61961	6.18898	5.25305	1.73447	1.88888	1.05012	1.77396	1.47668	1.77222	1.45046	1.0892	1.43402	1.21535	1.33486	0.95739
MSTRG.45890.2	0.264338	0.14559	1.10582	0.329402	0	2.91607	0.177594	0.292121	1.33875	0	0.443585	0.411127	0	0	0.13889	0	0	0.024278	0	0	0	0	0	0.585692
MSTRG.7402.1	2.51615	2.51513	2.3401	1.96862	1.989	1.7443	2.46474	2.43998	3.34327	2.35432	2.73524	3.25787	0.464464	0.41532	0.498865	0.252069	0.320736	0.386262	0.516471	0.388837	0.482365	0.601122	0.577654	0.572436
MSTRG.12789.1	7.98949	7.47926	6.90884	3.95472	2.22661	2.90434	4.27352	6.15338	2.57108	5.76947	7.2984	4.64733	3.46071	2.75023	3.19829	1.90878	2.04201	2.69694	4.34457	4.43089	4.23728	5.23284	5.46831	5.12914
MSTRG.12789.2	1.43591	1.51588	2.15874	0	0.576349	0	1.50687	2.39108	0.166022	2.55306	2.30182	1.52794	0.59544	2.14898	0.249684	0.137589	0.411318	0.32857	0.835116	0.397031	0.22547	0.208502	1.32366	0
MSTRG.13283.1	0.788693	0.587698	0.523369	0.230774	0.375661	0.361175	0.171314	0.862244	0.33106	0.2795	0.42073	0.411197	0	0.022131	0	0	0	0.065604	0.042152	0.020326	0.07706	0	0	0
MSTRG.13283.2	1.23747	0.746221	1.20414	0.16848	0.545345	0.406894	0.218868	1.26173	0.132637	0.26487	0.575748	0.48345	0	0	0	0	0	0	0	0	0	0	0	0
MSTRG.19502.1	4.25121	1.66424	4.48279	2.8145	0.663899	2.08505	3.33003	5.19724	1.56521	4.43311	4.88045	4.36871	1.43035	1.02099	0.544134	1.00879	0.602981	0.904797	1.33422	1.31216	1.1818	1.25996	1.15277	1.35562
MSTRG.3807.1	9.6324	10.8766	12.6292	5.70825	5.25324	5.27274	6.49857	10.4656	3.21639	7.72639	9.63753	10.1917	2.433	1.76504	2.14475	2.67417	2.20884	2.32426	2.42983	2.24875	2.05345	2.02318	1.48821	2.01796
MSTRG.19502.2	1.59795	5.17138	2.31629	0.904515	4.19341	1.67352	2.03123	0.891425	3.19782	3.37019	2.33613	2.90857	0.255457	0.110619	0.718578	0.514515	1.03836	0.417493	0.07478	0.155902	0.132677	0.314426	0.274424	0.173834
MSTRG.40448.1	16.0439	13.7868	13.6742	9.62878	14.5424	11.4483	5.25953	10.5105	4.38373	5.20509	5.18702	6.02047	0.996762	0.855152	0.672626	0.684962	0.575851	0.873244	1.37081	0.966026	0.867984	1.24977	1.83145	1.51652
MSTRG.29942.1	0.821027	1.00418	0.997164	1.50432	1.21875	1.31892	1.42511	1.25414	0.951859	0.954596	1.22701	1.8105	0.292689	0.175988	0.186714	0.271592	0.252012	0.277384	0.141738	0.281972	0.244942	0.319726	0.165789	0.360618
MSTRG.1730.1	12.4307	8.63168	11.0821	3.13545	2.7705	2.00302	3.59395	6.42709	2.70259	11.4418	11.8261	4.58307	7.00104	7.36745	3.98015	3.19141	3.65291	2.77242	6.62505	5.80762	5.14477	8.02623	10.1651	6.24667
MSTRG.29305.1	0.224961	0.436691	0.066529	1.3498	0.332401	0.205379	1.60564	0.144964	1.24559	0.572798	0.729579	0.427497	0.166614	0.092335	0.018477	0	0.062955	0	0.058084	0.248385	0.018406	0.623723	0.183894	0.047609
MSTRG.4851.1	20.1876	21.3406	23.7138	6.14764	5.31508	5.66212	8.66988	22.9771	6.29555	16.58	13.7967	8.91601	4.66329	7.51655	4.81614	2.48335	3.67586	4.25281	6.36067	4.20445	4.96228	3.12748	5.82064	3.48244
MSTRG.32240.1	1.8769	2.09628	1.63587	1.74112	1.67178	1.50157	1.68279	2.19366	1.32979	1.45814	2.15915	1.9497	0.664165	0.421727	0.426121	0.453594	0.355748	0.493906	0.413201	0.501936	0.32265	0.518172	0.2709	0.688943
MSTRG.20789.1	1.2362	1.84323	1.79342	0.518151	0.962132	0.780611	1.28816	1.4411	0.636688	2.49289	2.09351	1.67703	0.822214	0.896703	0.347354	0.21738	0.4662	0.496627	1.11351	1.09713	0.586898	0.680482	0.730716	0.609955
MSTRG.20789.2	0.953032	0.629438	1.04669	0.878004	0.578446	0.476598	0.407443	0.918778	0.734644	1.45617	0.552614	0.985138	0.54842	1.39625	0.65371	0.373054	0.138848	0.319381	0.434642	0.128411	0.204294	0.386078	1.12037	0.203512
MSTRG.25149.1	3.62187	3.86546	3.62931	1.67604	2.057	1.7692	2.78088	3.53798	2.08663	3.13972	3.79206	4.25685	0.730044	0.709073	0.730446	0.64827	0.444283	0.515589	0.721068	0.534293	0.684673	0.825364	0.753643	0.828065
MSTRG.9924.2	0	0	0	0	0	0.128087	0	0	0	0	0	0	0.171626	1.1336	0	0	0	0	0	0.184958	0.104801	0	0	0
MSTRG.18994.1	31.8276	38.9788	36.7353	39.5226	32.6604	26.7126	61.7103	50.3438	50.9479	21.725	59.809	52.2685	7.63379	2.51394	6.19218	10.3365	8.99101	15.0857	7.79331	9.1178	7.44932	13.6984	6.46298	13.6998
MSTRG.30837.1	4.98536	5.45635	3.51143	5.4583	6.52447	7.07074	6.01141	4.73567	7.34568	5.6541	4.93909	5.3512	1.21163	1.69443	0.954652	1.57302	1.2828	1.24788	1.40114	0.989303	1.01033	0.410852	1.48506	1.89379
MSTRG.30837.2	1.87655	1.2603	3.35258	2.9394	2.79785	1.45544	4.96694	2.5151	2.66279	5.21821	4.44323	3.79827	0.300047	0	0.029372	0.043517	0	0	0.146951	0.124019	0.01647	1.16786	0.682392	0.018554
MSTRG.9438.4	0.655213	0.209293	0.15668	0.100443	0	0	0.18153	0.228378	0.081558	0.810448	1.16041	1.2824	0	0	0.130006	0	0	0	0.223211	0	0.186392	0.188021	0	0
MSTRG.6268.1	0.218468	0.399476	0.337401	0.584516	0.461919	0.820809	1.07641	0.477853	0.517689	0.350815	0.828509	0.727556	0.748093	1.04283	1.1011	2.82201	2.58615	2.78533	1.84107	1.22989	1.53071	0.817265	1.45673	0.96721
MSTRG.22178.1	0.766137	0.679001	0.671927	0.737544	0.419568	0.655249	0.479447	0.847326	0.347286	0.771917	0.97696	1.27727	0.161599	0.035763	0.307814	0.572277	0.603932	0.401898	0.215759	0.287977	0.27963	0.276397	0.457177	0.353869
MSTRG.45374.1	13.606	16.8634	12.7122	10.2997	3.76668	5.47275	13.4197	6.87104	12.1464	3.93653	6.50746	5.06502	0.012446	0	0.007111	0.006078	0.001905	0.024173	0.029239	0.039456	0.023391	0.060124	0.011652	0.007128
MSTRG.16278.1	7.21743	7.25013	5.5296	8.90085	9.45098	8.75078	9.33286	6.96237	8.46391	7.02827	8.85541	7.76186	1.67666	1.91215	1.05752	2.51943	1.9715	2.64587	1.27287	2.09879	1.68785	1.63163	1.66646	1.30139
MSTRG.18721.1	0	0	0	0	0	0	0	0	0	0	0	0	0.215924	0.302834	1.04226	0.131082	0.209035	0.394462	0.463159	0.730242	2.46499	1.22281	0.514634	1.07534
MSTRG.31387.1	42.8996	58.0548	60.0833	13.986	14.2389	13.3417	22.41	56.9015	11.1673	32.7879	52.2314	42.5399	4.64227	4.21595	5.89541	4.46316	3.0839	4.8484	5.53368	2.88948	6.015	3.66385	3.80414	4.41348
MSTRG.3501.1	2.78879	3.19177	3.19918	2.27862	1.97185	1.8217	2.26652	2.60183	1.56064	3.22892	3.86659	2.99198	0.390413	0.418742	0.232133	0.540384	0.719321	0.569997	0.322705	0.388085	0.404416	0.511922	0.591969	0.41657
MSTRG.43980.1	1.73325	1.32103	2.13518	0.35123	0.776142	0.620333	0.64243	0.895484	0.085447	0.525193	1.08655	0.851592	0	0	0	0	0	0	0	0	0	0	0	0
MSTRG.1165.1	2.18324	2.44811	2.02918	6.29877	12.0213	11.5997	3.41123	1.79632	7.50201	0.94626	1.06622	2.05954	2.84487	1.87452	1.44721	2.47313	3.22278	2.12633	1.52127	1.14154	1.07787	1.6708	1.64823	1.33365
MSTRG.26494.1	2.92325	3.34611	3.71399	1.42727	1.39739	1.47533	2.03719	2.86777	1.17053	2.5465	3.18266	2.53706	0.50686	0.631981	0.703374	0.820654	0.988891	1.09456	0.766212	0.486281	0.63418	0.749041	0.717578	0.615328
MSTRG.26589.1	4.0543	3.57436	3.69551	3.60397	3.44708	3.3653	3.39191	3.79598	3.45248	2.63636	2.97342	3.13758	1.08629	1.05734	0.753567	0.937613	0.890514	0.571642	0.636548	0.811085	0.901224	1.02497	0.894549	0.670449
MSTRG.26589.2	0.126357	0.259552	0.340987	0.40099	0.151489	0.317792	0.54088	0.176411	0.886104	0.674046	0.754494	0.439419	0	0	0	0.023443	0	0.052282	0.130958	0.071299	0	0.071917	0	0.125246
MSTRG.31780.2	0	0	0	4.24013	3.74311	0	5.0849	0	0	0	0	0	0	0	0	0	0	0	0	0	0	0	0	0
MSTRG.24802.1	8.82701	8.75682	8.36844	3.14858	3.51734	2.65972	6.27032	7.77088	6.2317	10.0056	8.17919	8.10518	0.618556	0.879669	0.538258	0.695938	0.400526	0.618772	0.604686	0.454686	0.602458	0.850129	1.17784	0.758444
MSTRG.20588.1	4.27091	5.32507	4.55104	3.1699	3.02186	2.27327	3.71265	4.65257	2.13093	7.21063	4.98977	5.17872	0.571772	0.801709	0.895912	1.6124	0.96827	1.24144	1.06486	0.77752	0.91416	0.881686	1.54745	1.15523
MSTRG.43318.1	2.15583	1.99255	2.13469	1.03118	1.33267	1.72692	1.69832	1.71741	1.41851	1.44139	1.81419	2.12588	0.326703	0.221571	0.203877	0.430637	0.25918	0.206173	0.286849	0.363847	0.254809	0.299305	0.230189	0.315536
MSTRG.32734.2	0.354217	0.409885	1.12708	1.06271	0.400402	0.287519	0.265452	0.107462	0.321658	0.488843	0.041805	0.4495	0.118166	0.240543	0.104293	0.010432	0.08287	0.033424	0.018185	0.037479	0.09971	1.1909	1.07816	0.885238
MSTRG.19157.1	9.26557	9.60405	10.6539	5.43149	4.3408	3.29342	6.59025	10.313	5.34182	7.21453	8.08039	7.14987	1.1944	1.34305	1.05101	1.55916	1.22609	2.494	0.901011	0.631886	0.724223	1.24744	1.07622	0.871478
MSTRG.43318.2	1.34814	1.74057	2.03216	5.01651	2.68397	1.47132	3.1265	2.06467	2.07888	1.04293	3.33423	1.15073	0	0	0	0.046457	0	0	0.035832	0.015321	0.027317	0.071469	0	0.064705
MSTRG.14152.1	394.701	528.846	509.924	330.369	235.34	265.833	314.475	463.179	227.476	1266.35	601.773	510.063	128.522	323.759	120.475	144.648	210.535	199.129	111.538	137.176	98.5284	127.28	324.687	144.952
MSTRG.1339.1	8.67551	6.9772	6.88513	11.1806	10.0291	9.28313	9.3601	7.67303	8.65936	8.7062	9.97198	8.93626	2.85109	2.51033	1.4162	2.99309	2.82178	2.56725	2.07935	2.22967	2.03723	2.51256	3.51699	2.5266
MSTRG.1256.2	2.04789	1.76073	1.4061	0.762247	1.29132	0.721571	1.93931	1.5492	1.11762	2.21744	2.5123	2.33627	0.565931	0.147244	0.179447	0.196885	0.255056	0.399772	0.407237	0.267732	0.490162	0.410041	0.23312	0.525459
MSTRG.1256.1	0.398612	0.493112	0.950606	0.228092	0	0.145463	0	0.867782	0	0	0.214967	0.308968	0.09482	0.22442	0.326068	0.406299	0.146878	0.145761	0.356146	0.337175	0	0.003387	0.302451	0
MSTRG.12141.1	1.11997	0.571837	0.947903	0.6804	0.334484	0.268249	0.225543	1.92214	0.148978	1.25421	4.01666	0.715102	0.092126	0.151655	0.771827	1.34664	1.1462	1.27317	0.504095	0.473415	0.81195	0.718175	0.669235	1.41531
MSTRG.49383.1	0	0	0	0	0	0	0	0	0.279969	0	0.321668	0	0.29224	3.35502	1.94271	0.144656	0.324885	1.35369	5.10647	16.8582	39.5174	73.3605	98.6247	53.1228
MSTRG.11444.1	14.3524	17.0039	16.9766	4.7344	4.51557	4.49773	5.68307	17.2817	2.84939	9.82611	13.9431	15.4238	1.42683	1.28349	1.03035	2.42821	1.77819	2.20648	2.07075	1.37383	1.71093	2.30423	2.12694	2.73193
MSTRG.7187.3	0.913988	0.429972	0.857978	1.95279	0.985961	0.365635	1.32645	0.848042	0.073858	2.70749	1.09973	0.474121	0	0.378318	0.222775	0.989087	1.13115	0.646513	0.046366	0.294184	0.258505	1.00381	0.107477	0.401672
MSTRG.19437.1	1.76058	0.508372	1.33554	1.60191	1.87848	1.09599	2.35089	1.58414	1.46002	1.05458	1.72455	1.76995	0.416971	0.366945	0.061508	0.186167	0.341227	0.418357	0.475652	0.284626	0.30678	0.438702	0.229897	0.168206
MSTRG.19437.2	0	0.972587	0	0.560129	1.0766	1.03573	0	0	1.21001	0	0	0	0	0	0.206019	0.242217	0	0	0	0	0	0	0	0.236297
MSTRG.14577.1	3.99734	4.04889	4.13895	5.77993	5.33387	5.39107	4.76913	3.71673	5.30964	3.15482	4.54049	4.36664	0.823011	0.56774	0.732243	0.866796	0.753066	0.670993	1.15955	0.658188	1.15365	0.904153	0.941047	1.11817
MSTRG.40416.1	0.14861	0.166671	0.300593	0.254016	0.258826	0.264559	0.107193	0.389192	0.160185	0.169506	0.217166	0.179346	10.1431	17.72	17.0901	22.4968	12.1701	14.2806	9.06761	9.13485	10.6162	12.4899	14.418	8.08904
MSTRG.1062.1	1.50527	1.81052	2.01165	1.41072	1.41085	1.47584	1.40861	2.52842	1.21918	2.62129	2.11561	2.89712	0.207219	0.141276	0.219068	0.317864	0.330192	0.404034	0.458524	0.232582	0.261631	0.259513	0.246073	0.350357
MSTRG.40362.2	0.431501	0.290522	0.365584	0.143433	0.272082	0.280452	0.379101	0.324193	0.325696	1.68446	0.281182	0.346063	0.07098	0.730634	0.029782	0.071525	0.133987	0.067147	0.084919	0.047183	0.08046	0.05017	0.063412	0.054845
MSTRG.40362.1	1.82943	1.19361	1.62494	0.882172	0.719482	0.879169	1.50073	1.60701	1.06848	0.947834	1.98234	1.73882	0.386417	0	0.443207	0.31205	0.23354	0.397029	0.458948	0.382935	0.209112	0.607107	0.68418	0.386357
MSTRG.48142.3	0	0	0	3.56857	0	0	0	0	0.442111	0	0	0	0	0	0	0	0	0	0.032843	0	0	0	0	0
MSTRG.48142.2	3.54945	1.28618	0	1.56451	2.0072	4.01801	3.01041	0	0	0	0	0	0	0	0	0	0	0	0	0	0	0	0	0
MSTRG.48142.1	3.8087	3.12229	5.38282	2.73745	7.93104	4.55382	2.33858	3.58237	5.51228	1.13804	1.61029	1.88927	0.027561	0.048205	0.018544	0.085737	0.020917	0.055619	0.038221	0.036672	0.062608	0.021579	0.044193	0.019928
MSTRG.24624.1	2.03561	1.74874	1.73442	0.832228	0.636516	0.902486	1.26052	1.64136	0.670967	1.59035	1.97359	1.38871	0.192729	0.284324	0.198636	0.272893	0.180041	0.21278	0.222288	0.25697	0.226363	0.213859	0.250869	0.193838
MSTRG.27103.1	43.1098	40.6687	36.6363	31.5707	30.6151	24.3614	54.6539	39.893	49.0844	40.3586	47.286	43.3351	9.09348	6.69105	4.18476	5.19805	7.51605	6.16214	7.51657	8.86542	7.10555	8.1753	8.38205	6.31236
MSTRG.27103.2	4.15458	0	2.16261	4.21591	6.16732	3.61051	3.41795	3.03652	6.3817	5.22607	5.21323	2.77202	0	0.3018	0	0.395257	0	0.23455	1.07713	0	0	0	0	0.384969
MSTRG.16059.1	3.59158	4.27054	4.38725	3.87644	2.62372	3.04088	3.39459	3.84523	2.87539	4.05893	4.46723	4.32915	0.809281	0.5595	0.804637	1.16852	1.11477	1.21241	1.15546	0.871714	1.03597	1.16709	0.847423	1.10648
MSTRG.22324.1	1.5956	0.460987	1.69544	0.689992	0.668649	0.523386	1.18844	0.729178	1.52538	1.64617	2.45439	2.91378	0.306199	0.302794	0.255338	0.271185	0.217171	0.301603	0.419594	0.255457	0.284009	0.698376	0.601829	0.420101
MSTRG.22324.3	0.824428	1.39153	0	0	0	0	0.129467	0.643208	0	0.994945	0.272888	0.442953	0	0	0	0.05366	0	0	0.061248	0	0	0	0	0
MSTRG.22324.2	0.441932	0.400843	0.507734	0	0.14097	0	0.419176	0.804885	0	0.441103	1.02823	0.719569	0	0	0	0	0	0	0	0	0	0	0	0
MSTRG.18308.1	3.03887	1.94596	2.70395	0.726326	1.00369	1.16905	2.27539	2.766	1.05551	2.13935	2.2453	1.96045	0.514989	0.499193	0.499168	0.486889	0.483028	0.580998	0.496126	0.408898	0.327618	0.699688	0.646678	0.620923
MSTRG.1668.1	1.96592	1.63713	1.32873	2.20766	1.88584	1.0113	1.52965	1.69776	3.0757	1.58513	1.98987	1.596	0.604349	0.385494	0.653959	1.11883	1.28372	1.12262	0.727793	0.792934	0.887977	0.781495	1.11682	1.07742
MSTRG.1668.2	0.436487	0.190506	0.523234	0.669012	0.550058	1.21629	0.790653	0.055929	0.039824	0.394535	0.376175	0.633828	0.345469	0.299699	0.126824	0.271156	0.297789	0.105504	0.10402	0.392127	0.000338	0.315487	0.199554	0.085096
MSTRG.37845.1	5.72583	6.6768	4.06382	29.624	29.8068	32.3197	23.7125	11.5904	26.043	9.13625	8.73084	16.3177	0.986117	0.395106	0.782624	0.88782	0.945534	0.619116	0.519524	0.728571	0.448746	0.504937	0.559734	0.673447
MSTRG.22451.1	42.9159	38.6542	36.9847	39.6669	36.1644	34.3276	28.8957	43.4696	30.3933	38.7396	39.4031	35.0675	3.96846	4.95122	4.15489	8.04449	7.81548	8.32494	8.48961	6.80468	8.38295	7.95102	8.29155	6.15071
MSTRG.5484.1	1.52392	1.76765	1.63482	3.33105	3.17236	4.09181	2.09855	1.75945	1.87435	1.37526	2.59249	2.97166	0	0	0.361318	0.769012	0.616891	0.616347	0.436931	0.586724	0.411989	0.898662	1.25398	0.807474
MSTRG.5484.2	1.31855	1.07737	1.07316	1.05581	2.33497	1.22522	1.51101	0.869073	1.87201	2.68244	0.858073	1.42909	0.659387	0.893721	0.126451	0	0.267257	0.094753	0.299982	0.017779	0	0.044164	0.00095	0.167201
MSTRG.37958.1	0.373749	0.449373	0.457162	0.047167	0.206005	0.395778	0.788807	0.275758	0.55149	0.055533	0.34656	0.683859	0.267921	0.080616	0.023689	0.126856	0.200891	0.227875	0	0.154853	0.203156	0.1774	0	0.202625
MSTRG.37958.2	0.920891	1.13382	1.11645	1.55053	1.97641	1.76085	1.83938	0.932074	2.00305	0.686698	1.76368	1.28119	0.194395	0.174431	0.220809	0.188878	0.214731	0.154416	0.277706	0.186	0.190223	0.501795	0.310271	0.38218
MSTRG.37958.3	0.656553	0.142773	0.18272	0.591929	0.254578	0.120228	0.445331	0.517826	0.353497	0.237591	0.543848	0.334576	0.022971	0	0	0	0.065444	0	0.047065	0.082411	0.051735	0.0236	0	0.0364
MSTRG.15568.1	28.7538	43.5289	43.073	19.0567	18.4864	17.7597	15.9719	35.3381	10.4293	29.1566	33.5452	31.0851	4.75906	6.20386	5.86293	4.76383	3.55697	4.60034	5.11281	4.23409	6.01317	4.81124	5.43847	4.84953
MSTRG.37546.1	5.48809	4.5126	4.64465	9.58623	9.44017	8.83966	7.59089	5.43933	8.96869	9.46383	6.92341	6.49791	2.16875	2.80193	1.72698	3.05571	2.86248	2.76594	3.07264	2.44972	2.68857	3.21024	5.14281	3.32401
MSTRG.37546.2	0	0.068523	0	0	0	0	0.11408	0	1.05954	0	0	0	0	0	0	0	0	0	0	0	0	0	0	0
MSTRG.11982.1	83.3263	104.023	100.174	29.7579	17.3919	13.568	39.7672	99.7379	29.5385	69.5854	99.0036	68.9106	5.52424	6.35723	6.95883	6.68907	4.97727	10.2137	13.2085	9.98466	16.2089	15.6297	11.1795	12.0511
MSTRG.16002.1	8.46514	8.2975	9.10309	5.05032	5.68181	5.1134	7.65725	9.32579	6.38028	10.6228	10.8345	10.744	1.89323	2.33019	1.83985	1.74707	1.36369	2.26202	2.17504	1.84914	1.96165	2.27306	2.84104	2.1458
MSTRG.39957.1	5.05483	7.81609	5.87392	0.847135	0.64409	0.889192	3.13139	4.34845	0.850372	0.766382	4.33667	2.777	1.10941	1.02022	1.66393	0.322138	0.261591	0.183034	0.630672	0.42551	1.22337	0.438175	0.338323	0.534485
MSTRG.11710.2	0	0	0	0	0.722369	0.274929	8.48376	0	0.789636	0.332289	0	0.375961	0	0	0	0	0	0	0	0	0.044129	0	0	0
MSTRG.11710.1	8.32641	3.09676	3.29134	25.704	45.5098	49.4254	3.34312	3.49129	22.8433	0	0.61322	0	0	0	0	0	0	0	0	0	0	0	0	0
MSTRG.4029.4	1.14351	1.09292	1.27333	2.46503	2.49008	2.60902	2.03595	1.32268	1.50492	1.07685	1.82035	1.95233	0.578547	0.720485	0.37273	0.807967	0.932213	0.842132	0.783294	0.622994	0.656094	0.618522	0.48304	0.753384
MSTRG.23737.1	0	0	0	0	0	0	0	0	0	0	0	0.011963	13.929	9.94805	21.8736	31.3809	30.7156	27.0401	18.1847	11.941	14.3336	7.77376	5.90625	12.5706
MSTRG.4029.1	0.483384	0.544803	0.793192	0.305018	0.090017	0.854186	0.912831	0.817384	0.366278	0.899115	0.581593	0.113622	0.198199	0.248354	0.219561	0.149855	0.365837	0.265736	0.399898	0.278564	0.233775	0.473967	0.323857	0.183932
MSTRG.4029.2	0.493115	0.508627	0.095753	0.56152	1.24495	0.123829	0.111531	0.398559	0.316963	0.217149	0.347097	0.903411	0.079887	0	0	0.075787	0	0	0.041895	0.041136	0.080896	0.044561	0	0.084995
MSTRG.4029.3	0.447416	0.684641	0.86256	0.340007	0.490108	0.814382	0.894205	0.595863	0.522794	0.976702	0.583518	0.93033	0.223702	0.38291	0.328136	0.205858	0.153295	0.14576	0.321514	0.26126	0.212674	0.071699	0.355162	0.371283
MSTRG.19909.1	6.1168	6.94254	6.51042	4.97354	5.29714	5.40824	5.64924	5.40496	4.58029	5.43345	8.87845	7.3719	3.89985	2.50471	2.89392	3.40249	3.0254	3.04677	3.01156	3.10555	2.54096	2.52674	2.30598	3.05321
MSTRG.2729.1	0.435029	0.467482	0.362341	0.14064	0.143633	0.078782	0.227875	0.29683	0.125157	0.337502	0.396766	0.73414	8.98743	7.80063	13.2168	13.7916	12.2022	15.7006	9.01228	6.13711	7.12374	3.06182	3.25673	5.50527
MSTRG.22265.1	0	0	1.93771	0.000783	0	0.001999	0	0	0.003115	0	0	0	0	0	0	0	0	0	0	0	0	0	0	0
MSTRG.22265.3	0	2.78127	1.97545	1.9169	0	1.71722	2.42518	3.51651	1.91145	3.27565	1.79088	1.98987	4.00237	0	4.29569	0.667562	1.03585	0	3.13081	4.07932	2.41954	3.12814	0	2.84337
MSTRG.22265.2	5.39098	2.41879	2.07097	2.50267	3.6879	1.66048	2.19144	3.03844	1.76474	2.90151	6.43453	4.02054	3.75295	10.9181	4.23832	0	0	0.992936	2.09638	0	5.5688	2.47405	5.57653	2.58034
MSTRG.22265.4	0.953092	0.098044	0.330253	0.027579	0.040417	0.03209	0.122529	0.872733	0.264934	0.44973	0.43099	0.410468	2.31077	1.54434	4.57034	0.214571	0.117368	0.011377	0.472611	2.66114	0.970811	1.10751	1.82106	0.637969
MSTRG.37000.1	6.35575	6.19868	5.9095	4.01598	5.51632	4.3476	6.25349	6.7599	5.06714	7.39052	7.40468	7.59502	1.34921	0.974587	0.868617	1.26289	1.23179	1.09114	1.04593	0.991677	0.758714	1.39133	1.64609	1.3823
MSTRG.12856.1	10.97	11.8486	11.717	10.6269	9.93863	11.4562	7.54642	11.1153	6.73824	9.96283	10.3909	11.0275	0	0	0	0	0.022791	0.030567	0	0	0.008447	0.047277	0	0
MSTRG.32913.1	1.23858	1.86508	1.69727	0.378375	1.15645	1.05856	1.0588	0.698241	0	2.00673	1.65293	0.738245	0.649173	0.678843	0.277747	0.364255	0.1717	0.200508	0.204323	0.221357	0.456362	0.491638	0	0.149917
MSTRG.32913.2	0.924877	2.34133	2.7255	2.46654	1.6909	1.34171	0.138355	2.13562	1.43066	1.15589	0.56991	2.19847	0.034733	0.095994	0.00083	0.685032	0.306573	0.82195	0.341125	0.452016	0.168107	0.050283	1.36863	0.749893
MSTRG.20062.1	23.4366	20.8337	19.4552	18.4506	15.3353	17.8112	19.8634	26.8067	11.4429	15.2077	32.6603	11.6917	0.651186	0.649007	2.38083	4.88108	3.53434	5.5443	2.10632	1.11815	3.3259	2.73488	1.98336	3.43313
MSTRG.1337.1	22.6661	20.3094	21.5687	9.15167	9.9241	9.92711	11.8638	21.3017	9.09184	14.7966	20.8032	22.2567	2.3412	2.02861	2.26973	2.53867	1.95047	2.35536	1.9659	1.85449	1.91793	2.60018	1.92221	2.19002
MSTRG.18694.1	0.950659	1.15293	0.935348	1.36295	0.934393	1.27876	1.6712	1.23338	1.42129	1.56972	1.46233	1.86958	0.719834	0.506107	0.432169	0.456394	0.574652	0.769998	0.772513	0.670237	0.554296	0.954738	0.564028	0.7682
MSTRG.40563.2	0.443889	0.431559	0.731299	0.734517	0.650136	1.43023	0.925193	0.758545	1.20769	0.226402	0.581496	0.450422	0	0	0	0	0	0	0.00743	0	0	0	0	0
MSTRG.7237.1	21.3447	29.2128	25.7235	10.4453	10.5455	9.86979	14.5058	25.5801	7.27972	29.1138	26.409	19.7436	5.60583	5.42829	5.74024	3.88814	2.92705	4.62446	5.80993	3.21399	5.21733	3.54104	5.60271	4.28016
MSTRG.33293.1	1.04625	2.01075	1.52912	10.94	11.0222	12.621	6.33704	1.61072	10.9182	2.2587	1.65533	2.39443	0.298875	0.130181	0.326822	0.417527	0.460187	0.318164	0.15292	0.237393	0.163597	0.176423	0.11443	0.099511
MSTRG.33293.2	0.085095	0.260288	0.143679	0.85276	1.05767	2.06184	0.738512	0.200246	1.98693	0.060264	0	0.678653	0	0	0	0.008522	0.035808	0	0.027567	0	0	0	0	0
MSTRG.28075.1	2.44733	2.67784	3.0389	1.21913	1.11171	0.9833	2.44629	2.32123	1.09452	2.48092	3.11963	1.8134	0.297868	0.164553	0.325243	0.431623	0.378794	0.337653	0.268892	0.188809	0.39778	0.337995	0.346648	0.341523
MSTRG.21260.1	0.790178	0.918014	0.835533	1.03584	1.61348	1.59557	1.0878	1.08095	1.19053	1.21981	0.804607	1.29902	0.145734	0.079807	0.26908	0.224727	0.310812	0.271621	0.284526	0.272446	0.326836	0.371106	0.208278	0.319343
MSTRG.9700.1	15.1596	19.2621	17.7403	7.24973	6.22755	5.35742	6.69904	16.14	2.81672	15.1879	18.0895	12.2285	0.339506	0.450786	0.454506	2.3487	1.32358	1.58255	0.61762	0.288914	0.583057	0.242748	0.446832	0.540384
MSTRG.12480.1	0.467204	0.543611	0.413481	0.49756	0.618785	0.706195	0.265788	0.530406	0.385807	0.307013	0.723857	0.63814	1.16296	1.4747	1.40242	5.97859	6.10516	5.07541	1.8697	1.31511	1.56539	1.04604	1.44787	1.67839
MSTRG.16676.1	5.92484	4.98955	5.49416	2.69179	3.35635	2.80939	4.27201	6.0594	3.81273	4.8047	5.64781	6.57418	1.01031	0.781555	0.694312	0.821765	0.730331	0.885271	0.975168	0.722607	0.658317	0.710448	0.752005	0.984423
MSTRG.14382.1	13.0738	10.9806	11.6712	7.7644	6.24233	6.3475	9.37777	16.3001	7.5722	13.2935	17.0802	17.4051	3.44123	3.47043	1.97945	2.23496	2.19705	1.59506	2.26383	2.70159	1.72765	2.52505	2.48503	2.53823
MSTRG.8851.1	7.9403	7.06653	7.52914	4.96862	4.91161	4.70186	5.02667	6.28183	2.7293	7.38152	7.35089	8.2787	1.35481	0.999859	1.17783	2.18642	1.90081	1.99214	1.49984	1.33499	1.49777	1.3428	1.81176	1.39305
MSTRG.23976.1	1.96622	1.24705	1.54004	3.43426	1.38366	1.40494	0.749314	1.07706	0.666377	2.3574	0.868975	1.64789	0.884186	1.65341	0.54701	3.50188	3.62088	3.01099	0.860514	0.691126	0.51123	1.06739	0.768942	0.824223
MSTRG.19647.1	3.88601	2.95714	2.86432	1.75956	2.60176	2.9676	2.6218	2.46534	1.92722	2.09344	2.96088	3.51833	1.19889	0.872805	0.659937	1.24772	1.17085	1.04902	1.21004	1.01142	1.22261	1.30545	0.905993	1.42387
MSTRG.44340.2	3.38294	0.92031	1.95325	0.376278	0.283401	2.03859	1.44319	2.92185	0.714413	0	1.81218	0.875453	0.959378	0.58614	0	0.341122	0	0	0.383223	0.091745	0.663576	0.954606	0.947907	0.633984
MSTRG.44340.1	7.25988	9.51167	8.73418	6.46684	8.62601	7.10915	6.20932	7.45362	4.56438	6.89057	7.96725	7.40852	1.56982	1.81466	1.69816	1.44613	1.93775	1.95302	2.10916	2.28845	1.56122	1.9214	1.54675	1.94778
MSTRG.32957.1	0.29058	0.201131	0.773789	0.856069	1.17346	0.452499	0.192706	0	0.151057	1.69501	0.27254	0.133714	0	0	0.005925	0.049657	0.003848	0	0	0	0	0	0.014698	0
MSTRG.27809.2	0.477234	0.404576	0.79536	5.16283	6.68597	4.39624	3.00921	1.31454	4.07833	1.04665	0.84875	0.958893	0.152525	1.02677	0	0	0.233179	0	0	0.426767	0.153373	0	0.434688	0
MSTRG.1480.1	3.61211	3.5716	4.523	5.51123	3.75311	3.89803	4.48598	4.37745	5.42637	3.21552	3.55161	5.01114	2.19567	1.379	1.64832	1.31356	0.749323	1.67167	2.09695	1.26658	1.57687	1.99458	0.414204	2.0931
MSTRG.1480.2	0	1.79564	0.897424	0	0.541806	1.47941	1.74618	1.67791	2.15786	0.461751	1.57764	1.28937	0	0.383924	0	0	0	0	0	0	0	0	0.205313	0.460389
MSTRG.1480.3	0.471847	0.619696	0.398688	0	0.435889	0	0.528389	0	0.25276	0.558127	1.1599	0.206974	0	0	0.255522	0.495993	0.613194	0	0	0	0.24943	0	1.20663	0
MSTRG.1480.4	3.81227	2.02975	2.48769	2.00811	2.54309	1.27761	2.92641	2.66171	1.34243	6.48893	3.27967	3.5626	1.51672	2.41622	1.0989	0.280999	1.01184	0.482049	1.00446	1.37376	0.80154	1.47923	2.271	0.571545
MSTRG.16428.3	0.182048	0.193717	0.414864	0.782043	1.09955	0.648987	1.004	0.463972	1.37902	0.49932	0.700402	0.645628	0.010013	0.154541	0.019488	0.031261	0.037674	0.265207	0.108296	0.061234	0.087993	0.035535	0.134077	0.085002
MSTRG.23976.2	0	0.247945	0	0.29696	0.753534	0.937882	0.680817	0.607568	0	0	1.08345	0.856146	0.374402	0	0.484519	3.16279	1.35381	2.46297	0.564396	0.708134	0.316291	0	1.05466	0.516025
MSTRG.12947.1	8.75931	8.88998	7.40721	4.9893	4.82569	4.74144	4.99282	8.46978	3.66227	9.27388	9.05651	9.93572	0.879769	0.996589	0.941383	1.2675	1.42387	1.45076	2.15034	1.44769	2.14392	1.70274	2.29995	1.96261
MSTRG.47895.1	22.4603	22.1069	20.9608	17.7582	15.4511	17.7615	23.3198	30.8656	16.2939	29.1359	23.3488	27.8651	0.588493	0.749049	0.449646	1.05439	1.00689	1.2876	1.18983	1.24506	1.29003	0.883098	1.70174	1.14328
MSTRG.32957.4	1.06383	0.614465	0.209612	6.67141	0.084248	0.099577	0.60034	2.00881	6.0927	1.74069	0.63521	0.122832	0	0	0	0	0.279661	0.296341	0	0	0	0	0	0.464353
MSTRG.14513.1	0.523282	0.470406	0.273847	0.040039	0.07786	0.026049	0.115718	0.307802	0.095118	0.217051	0.180354	0.255334	1.62461	1.1246	0.93003	1.57503	1.95425	1.07469	1.12157	0.732331	0.972559	0.452322	0.430805	0.648196
MSTRG.10355.1	3.36185	2.69934	3.2176	0.665586	0.911438	0.561512	1.03653	3.69914	0.461213	5.06024	5.169	4.42837	1.58556	2.1781	1.40218	1.66126	1.45196	1.3057	1.87387	1.54083	1.19417	1.02706	2.02773	1.32605
MSTRG.33851.1	1.44315	1.0065	1.87814	2.6219	0.144957	0.11146	1.33349	0.54374	1.8766	0.175318	0.327986	0.109645	0.129191	0.097288	0.061041	0	0	0.051244	0.431154	0.013625	0.006118	0.055734	0.015818	0
MSTRG.22630.1	1.23501	0.595252	0.269456	0.780699	0.698288	0.562574	0.348432	0.36087	0.594996	0.377156	0.604732	0.62765	0.358279	0.090797	0.207287	0.217151	0.092094	0.055025	0.022512	0.257963	0.207105	0.134974	0.023854	0.05616
MSTRG.13135.1	0.12353	0.225942	0.256453	0.125832	0.653197	0.130253	0.334333	2.74943	0.315636	0.200708	0.311402	0.239802	0	0	0	0	0	0	0	0	0	0	0.018384	0
MSTRG.23635.1	7.30234	7.02754	6.87479	2.94452	3.54015	2.98871	3.6959	7.6498	2.19298	6.47676	7.40069	6.23346	0.403467	0.573745	0.459422	1.12291	1.14291	1.11102	0.922806	0.523787	0.741005	0.68138	0.85327	0.726007
MSTRG.14607.1	0.348494	0.132462	0.21779	0.215933	0.413195	0.002185	2.80505	0	1.42252	1.24989	1.08675	0.792168	0.094905	0.035483	0	0	0	0.008068	0.000787	0.446556	0.016553	0.00901	0.030939	0.03113
MSTRG.14607.2	0.185101	0.280422	0.166625	0.980876	0.801697	0	1.78321	0.106961	3.81891	1.0353	0.892998	0.820311	0.180397	0.102863	0.103635	0.095592	0.130394	0.228178	0	0.179705	0.16	0.080825	0.356107	0.299999
MSTRG.14607.3	0	0	0	0.38949	0	0.717408	0.705126	0.503216	1.59963	0	0.25522	0	0	0	0	0	0	0	0.119978	0	0	0	0	0
MSTRG.14607.4	0	0	0	0.383988	0	0.744787	0.609319	0	1.50246	0	0.230523	0	0	0	0	0	0	0	0.199532	0	0	0.496567	0	0
MSTRG.14607.5	0	0	0	0.12415	0.102126	0	2.18864	0	1.28137	0.976873	1.3113	0.738199	0	0	0	0	0	0.001711	0	0	0	0	0	0
MSTRG.13443.1	10.2394	9.14623	9.00981	5.67206	6.55852	3.71158	7.70695	9.85088	7.37798	4.54985	8.2667	7.35225	1.5318	1.39624	1.40424	1.37988	1.94084	1.41316	1.89823	2.12493	4.19424	4.12265	2.05222	2.48388
MSTRG.49266.1	0.299472	0.239718	0.36443	0.319591	0.366083	0.179361	0.11163	0.289971	0.089777	0.275191	0.370581	0.463119	0.55958	1.11371	0.767501	2.27363	2.34349	2.05878	0.762917	0.651992	0.762219	0.58958	0.966856	0.699055
MSTRG.28926.1	1.75012	1.18056	1.1942	1.18082	1.51366	0.75807	1.04335	1.50121	0.480645	1.21852	1.64231	1.71999	0.038221	0.029564	0.044759	0.013059	0.018926	0.059842	0.034746	0.018212	0.032246	0.03094	0.022832	0.032472
MSTRG.12689.1	11.8713	11.0942	11.6971	21.1103	15.5047	15.4185	33.0081	30.833	28.0842	23.1962	30.541	25.7112	6.75555	5.11879	4.49744	2.37431	2.41352	7.50969	3.3478	2.6346	4.09862	3.38415	3.12746	2.76973
MSTRG.37599.1	16.357	21.8274	20.5392	11.5104	12.142	11.7532	8.33177	17.8072	8.96592	17.1729	15.9576	21.4401	1.24716	1.23338	0.750018	0.655023	0.594266	0.873108	1.63593	1.06734	1.18882	1.05646	1.16294	1.38817
MSTRG.13542.1	1.87818	1.49346	1.43017	1.31943	1.32779	0.786531	1.8644	1.74984	2.03142	3.81071	1.28489	1.54492	0.356911	0.879137	0.219828	0.380499	0.40139	0.369672	0.385192	0.55668	0.642681	0.468668	1.10271	0.557129
MSTRG.46676.1	10.0527	10.3286	10.235	1.96336	1.23466	0.948195	4.0023	10.3251	3.04663	8.9493	9.09548	6.99171	1.7022	3.22079	2.78601	0.059501	0.029049	0.033606	1.21701	0.495395	1.13857	0.399036	0.499108	0.492779
MSTRG.30677.1	2.70649	3.0615	3.31128	2.82646	2.87378	3.26722	3.70782	2.73747	3.08031	6.50774	3.50419	4.03116	0.653672	1.41291	0.742136	0.88734	0.931112	0.91437	0.9891	1.01853	0.883715	1.15516	2.37664	1.23213
MSTRG.37639.1	0.606452	0.347035	0.182441	9.82782	5.37166	4.88654	9.23252	0.425538	36.615	0.582122	0.819806	1.71932	0.891699	0.255191	0.305243	0.309179	0.307107	0.114436	0.167858	0.318638	0.102545	0.12915	0.10294	0.253704
MSTRG.44532.1	1.05207	1.19892	0	0	0.675539	0.785999	1.3361	1.13236	0.671488	0.764879	1.45425	1.0563	0.48129	0.074903	0.399196	0.050276	0.461976	0	0	0	0	0.613539	0	0.458185
MSTRG.7797.1	2.7046	2.42933	2.25843	0.318388	0.22683	0.260397	0.267402	1.13508	0.213463	2.02921	2.21724	2.19071	0.003866	0.017369	0.00396	0.014444	0.002154	0	0.009498	0	0.009053	0.010375	0.007734	0.011589
MSTRG.7797.3	0.564782	0.20627	0.499248	0.003058	0	0.020997	0.073557	0.452544	0	0.051149	0.250919	0.125193	0	0	0	0	0	0	0	0	0	0	0	0
MSTRG.7797.2	2.61101	2.22776	1.43496	0.075746	0.106493	0.224662	0.528836	1.99402	0.031805	1.38413	2.57621	1.7459	0	0	0	0	0	0	0	0	0	0	0	0
MSTRG.7797.4	0.832972	0.313248	0.698004	0.064423	0	0	0.789133	0.918837	0	0.582219	0.387221	0	0	0	0	0	0	0	0	0	0	0	0	0
MSTRG.6652.2	0.510588	0.801437	1.07252	0	0	0.18685	0	0.171755	0	0.623141	0	0	4.4935	8.37556	3.0658	0	0	0	0.271149	1.82923	0.855232	0.508115	3.76593	2.78627
MSTRG.6652.1	8.6767	8.45857	8.19693	1.81242	2.61104	1.66589	3.17098	5.18922	4.51536	4.28275	4.32496	4.12182	24.1807	35.6121	31.7347	0.795785	0.860841	0.546329	20.1224	16.0536	13.8469	13.6131	18.0671	14.0024
MSTRG.27478.1	112.058	121.129	123.167	165.925	130.684	163.383	104.387	101.955	109.245	129.749	130.04	126.127	2.67625	3.92691	3.07372	12.7026	7.54542	8.13909	30.6077	14.9927	27.6059	29.7088	35.3976	36.3795
MSTRG.22480.4	0	0	0	0.38285	0.61083	0.382318	0.459509	0	0.174817	0.650807	0	0.37966	0	0.062075	0	0	0	0	0	0	0	0	0	0
MSTRG.3718.1	0.394135	0.710335	0.820968	0.268802	0.08123	0.125597	0.570056	2.35277	0	0.621981	2.65185	0.526626	0	0	0	0	0	0	0	0	0	0	0	0
MSTRG.4374.1	0.8519	0.814235	1.01028	0.06809	0.32433	0.103474	0.37193	0.499217	0	0.019202	0.158757	0.017126	2.92635	0.916292	1.77428	2.29005	2.57893	2.04406	2.69806	2.93656	2.34389	2.3811	1.37603	2.28796
MSTRG.5392.1	8.12265	9.48523	8.93381	6.60102	5.26631	6.07902	9.09437	8.54498	6.68001	7.56152	9.14695	10.3187	0.760556	0.665269	0.590183	0.879162	0.733969	1.36599	0.748581	1.20201	0.642959	0.843446	0.946725	0.969066
MSTRG.7239.1	1.16395	1.30302	1.2979	0.981415	1.21922	0.678851	0.621645	1.17245	0.412878	0.938765	1.25214	0.833567	0.154668	0.202844	0.168265	0.248318	0.145148	0.132458	0.123394	0.125613	0.135918	0.058618	0.061753	0.078254
MSTRG.11722.1	2.28651	3.29626	2.90329	0.931257	0.803059	0.861553	1.53101	2.78425	0.688123	2.54978	3.21692	2.73276	0.556711	0.277049	0.385504	0.520901	0.489097	0.64715	0.481376	0.354115	0.577768	0.503631	0.44259	0.448648
MSTRG.32520.1	4.40403	4.60729	3.82969	7.04918	4.81546	4.0913	4.76867	5.08305	7.66503	6.63972	5.3499	7.07435	0.870595	1.01595	0.741066	2.59506	2.37736	1.99537	1.25116	1.60286	1.09658	2.21219	1.79533	1.96842
MSTRG.26794.1	4.56353	4.36004	4.98122	2.87899	3.39223	3.50215	4.2531	4.37627	4.16419	2.11415	4.0394	3.91128	0.533663	0.359941	0.581199	0.531677	0.428839	0.47066	0.525091	0.466474	0.430724	0.522949	0.27283	0.583081
MSTRG.26794.2	1.34295	1.0299	0.982007	1.53304	1.59641	1.10326	1.06296	0.879661	1.26121	1.51006	1.00201	0.850118	0.157211	0.242708	0.098437	0.278036	0.23679	0.235033	0.25384	0.235908	0.261691	0.206118	0.21041	0.189295
MSTRG.37395.1	1.89147	1.43791	1.56733	6.08195	5.508	5.68765	4.48731	1.86309	5.1303	1.63884	1.94247	1.49421	0.299875	0.227275	0.5314	1.09138	0.669852	0.565582	0.480127	0.815841	0.447881	0.586949	0.267582	0.736649
MSTRG.40104.1	1.70261	2.66739	2.70499	1.43485	0.564285	1.61349	0.922773	1.97651	0.845628	0.273462	1.08415	0.788104	0.146393	0.38618	0.235025	0.496345	0.375919	0.376546	0.2657	0.316987	0.27304	0.741965	0.095495	0.264849
MSTRG.31698.1	6.97375	6.11193	5.28081	10.5907	9.19252	9.90217	12.3414	6.86842	12.4327	10.3255	8.07291	9.95385	2.66437	3.01585	1.91151	3.31468	3.03827	2.50633	2.57608	2.39221	1.49614	2.34378	3.32487	2.69396
MSTRG.40104.3	0.722873	0.284928	0.346665	0.280232	1.75028	0.082349	0.765063	0.890064	0.629057	2.91524	0.798952	0.743108	0.361968	0.385922	0.116262	0.108391	0.111572	0	0.091828	0.166253	0.139658	0.113408	1.0495	0.066694
MSTRG.40104.2	1.7476	1.23121	1.17343	0.367709	0.549805	0.536174	1.10373	1.04852	0.368419	0.332117	1.31381	0.591833	0.502182	0.292329	0.169739	0.118004	0.404169	0.278303	0.24747	0.018272	0.11574	0.544388	0.685803	0.21778
MSTRG.26913.1	1.938	2.38072	1.61995	1.10026	1.0667	1.64193	1.27314	2.1273	1.46582	1.60418	1.53095	1.59003	0.363269	0.51028	0.249236	0.768479	0.938983	0.593792	0.454735	0.446644	0.552308	0.886264	0.505257	0.619078
MSTRG.26913.3	0.287289	0.365157	0.2431	1.06533	0.524597	0.960124	0.401348	0.322423	0.534163	0.473527	0.376693	0.298886	0.064611	0.078199	0.093568	0.169788	0.024604	0.089758	0.124533	0.140633	0.184115	0.20428	0.148172	0.249976
MSTRG.26913.4	0.697754	0.161805	0.597609	0.417642	1.32997	0.572803	0.707764	0.270409	0.303077	0.067895	0.602304	0.481474	0.047005	0	0	0.090621	0.220473	0.176119	0.015561	0	0.064233	0.00796	0.109748	0.00451
MSTRG.51.3	1.11984	1.1379	1.0964	0.963909	0	0.243714	1.10854	1.25857	0.393263	1.19567	0.985174	1.70957	0.274857	0.133727	0.220511	0.598145	0.609257	0.4162	0.364669	0.129721	0.299932	0.151053	0.578071	0.149029
MSTRG.51.2	1.26143	1.88663	1.81831	1.33808	0.69079	0.636229	1.10332	0.748118	0.128307	1.93422	1.43748	2.40175	0.140948	0.077231	0.201793	0.358555	0.341647	0.621894	0.373353	0.228166	0.239318	0.141359	0.326831	0.135552
MSTRG.51.1	0.580667	0.649928	0.617754	0.361089	1.06491	0.996093	0.565781	1.33034	0.691335	0.693518	0.913061	0.175609	0.163974	0.143177	0.441798	0.533983	0.079483	0.270455	0.316351	0.010683	0.567086	0.495392	0.180909	0.120684
MSTRG.1905.3	0.070179	0	0	1.38056	5.53681	4.36364	0.288228	0	7.90429	0	0	0	0	0	0	0	0	0	0	0	0	0.037342	0	0.001893
MSTRG.1905.4	0.166513	0	0	0.040984	0.165192	0.121266	3.1962	0	1.38175	0	0	0	0	0	0	0	0	0	0	0	0	0	0	0
MSTRG.1905.5	0	0.809601	0.876094	1.48643	1.63789	0.167255	0.057025	0.148483	1.13137	0	0.40294	0.354765	0.00826	0	0	0	0.065009	0.226412	0	0	0	0	0	0
MSTRG.1905.6	1.26587	0.196368	0.263003	2.34867	5.82747	5.4935	1.89945	0.616846	7.74033	0.429478	0.583981	0.671408	0.041869	0.021799	0.023406	0.211227	0.136586	0.071945	0	0	0	0.029353	0.038053	0.058008
MSTRG.51.4	0.798562	0.788969	0.910483	0.338927	0.780206	0.728682	0.294574	0.413601	0.055362	0.952716	0.827904	0.453207	0	0.554436	0	0.219309	0.274874	0.35525	0	0.017328	0.104279	0	0	0.546312
MSTRG.13049.1	1.39751	1.09796	1.33698	0.174609	0.540967	0.318747	0.46638	1.04613	0.238239	0.422296	1.17996	1.04818	0.227327	0.181997	0.168087	0.196846	0.188334	0.153601	0.271559	0.324664	0.256304	0.329506	0.153479	0.332572
MSTRG.28031.1	31.2302	34.5647	32.621	26.7896	28.734	25.0899	27.9982	32.8998	24.5813	28.3831	32.8178	31.9322	5.31887	4.95103	4.07393	7.5943	8.24128	8.80484	5.2055	4.26318	3.66278	5.19415	4.98856	5.38909
MSTRG.46004.1	3.269	3.00127	2.54731	5.06975	4.74848	4.82353	5.3126	3.27318	5.89882	4.22499	3.60644	4.06665	0.842192	0.614476	0.486351	0.639248	0.517661	0.42238	0.552687	0.463885	0.528396	0.70175	0.748204	0.569461
MSTRG.27986.1	2.98091	3.76808	3.39271	2.35021	1.94	2.4364	2.47924	2.99798	2.77358	3.38151	3.14274	3.28269	0.307183	0.197618	0.143357	0.335928	0.264412	0.422958	0.131078	0.129204	0.178825	0.25029	0.343606	0.064408
MSTRG.8114.1	0.915435	0.563717	0.69615	0.539976	0.846348	1.042	0.911016	0.912134	0.863146	0.500675	0.811173	1.32182	0.272125	0.201401	0.284374	0.043674	0.059333	0.092866	0.227742	0.12304	0.178495	0.155317	0.081761	0.230453
MSTRG.8114.2	1.12967	1.07369	1.12663	1.40874	1.61795	1.10492	1.48278	1.19528	1.67035	0.483096	1.43682	1.56098	0.256679	0.141303	0.16685	0.229065	0.087302	0.253828	0.244022	0.249038	0.240511	0.334511	0.206104	0.1281
MSTRG.5903.1	12.64	11.766	11.7431	9.77301	11.4433	9.46176	12.4953	11.676	12.4147	14.6374	12.33	13.9505	3.71135	4.26397	2.91541	3.94207	4.07929	3.84653	3.88072	3.34317	3.20314	3.42141	4.7906	3.77201
MSTRG.27807.1	0.272474	0.104089	0.032811	1.07872	0	0.548348	0.409138	0.268923	1.38232	0	0.639895	0.602812	0	0.499575	0	0	0	0.172568	0	0	0.187403	0	0.66255	0.16236
MSTRG.27807.2	0.066891	0.055668	0.631617	0.186461	1.17792	0.166325	0.308876	0.10494	1.33794	1.13949	0.161439	0	0.226072	0	0	0	0	0.053133	0	0	0	0	0.051176	0.071168
MSTRG.27807.3	2.52854	3.51421	3.19156	1.73281	1.62382	2.53111	3.19045	3.22383	1.58384	0.701316	2.30912	2.59917	0.838524	0	0.846062	0.91484	0.651393	0.393321	1.10796	0.86845	0.549412	0.840981	0	0.846492
MSTRG.20752.1	1.24038	0.883804	1.05823	0.45476	0.610942	0.462307	0.855619	1.0921	0.837812	1.32408	1.24225	1.38152	0.382716	0.507083	0.409506	0.300831	0.252922	0.232637	0.295605	0.284345	0.271388	0.361583	0.464118	0.325168
MSTRG.28601.1	4.04058	3.74986	4.15932	9.48556	9.69839	9.77468	7.89034	4.96708	11.9675	6.69609	5.36793	5.18332	1.09593	1.44627	0.910482	1.22612	0.965672	1.32617	1.56408	1.24466	1.10281	1.71555	2.9311	1.7397
MSTRG.2222.3	1.48629	0.687548	1.3841	1.29549	1.83773	1.2753	1.73555	1.97459	0.338637	2.33537	2.17848	3.17557	0.19126	0.524439	0.283834	0.772381	0.262691	0.436834	0.109911	0.268933	0	0.086703	0.119527	0.183291
MSTRG.2222.2	3.84898	5.27327	4.65428	2.72906	1.6635	3.57283	1.93694	3.31991	2.67689	2.40457	4.03563	3.93586	0.57831	0.451064	0.403344	0.807249	0.534832	1.18514	0.366435	0.77746	0.420049	1.47176	0.944961	0.513426
MSTRG.2222.1	8.31222	6.66004	8.57414	7.16256	5.91281	4.41149	8.69749	10.0855	4.83333	11.2033	8.314	10.1221	2.21323	1.56778	1.76879	2.01475	2.21508	2.1102	1.89526	1.06665	1.65726	1.79699	2.58183	2.37373
MSTRG.21643.1	1.91087	0.830964	0.789089	0.951531	0.769444	0.572185	1.75305	1.67002	2.19853	2.42127	2.41411	1.96363	0.40773	0.529688	0.193925	0.428856	0.139886	0.324653	0.390436	0.350973	0.328256	0.62171	0.74286	0.207218
MSTRG.28601.2	0.56011	0.729906	0.457199	1.23714	2.20092	0.948856	0.64362	0.631434	1.01832	0.220028	0.762566	0.548935	0.732612	0.218034	0.373918	0.310245	0.415607	0.254937	0.309302	0.472763	0.316888	0.52427	0.098781	0.187489
MSTRG.35547.2	0.150542	0.031359	0.082837	0.101109	0.106779	0.076719	0.364467	0.08122	0.155236	0.930447	0.111775	0.116752	0.050522	0.083226	0.066753	0.027337	0.104278	0.040677	0.026596	0.152938	0.040906	0.054082	0.051847	0.015068
MSTRG.21643.2	0	0.484692	0.442414	0.509102	1.16366	0.351801	0.450606	1.9e-05	0.981231	0	0	0.366399	0	0	0.010806	0	0	0	0.000113	0	0	1.3e-05	0	0.214666
MSTRG.35547.1	3.56567	3.14846	3.06574	2.04728	1.55047	1.48207	2.05594	3.20862	2.1775	4.79902	5.7678	3.78452	3.32239	4.13035	2.74744	1.72148	1.28197	1.7324	4.50452	3.32402	3.23265	4.65399	5.66833	3.76884
MSTRG.30776.1	28.7384	35.6762	33.6442	26.2902	21.3341	22.4824	30.2493	34.0653	35.7225	42.9111	35.7472	31.7758	3.69738	5.33758	3.67163	4.47823	3.98901	4.71489	5.1268	4.80985	4.73506	5.98276	7.64319	6.07178
MSTRG.12496.1	0.574966	0.679769	0.489998	0.574066	0.222407	0.180256	0.655592	0.697813	0.806594	2.39896	1.32437	1.29244	0.079297	0.16439	0.07206	0.062058	0.106206	0.172065	0.097875	0	0.053568	0.263638	0.350284	0.131422
MSTRG.14361.1	2.21671	2.71283	2.66773	1.16725	0.908239	0.689296	0.639418	2.44256	0.4513	2.57534	3.40497	2.31297	0.127885	0.184909	0.260523	0.248821	0.276368	0.343765	0.314405	0.200846	0.347529	0.269089	0.42341	0.338488
MSTRG.15637.3	1.8599	1.60961	2.20367	1.33198	1.03958	1.02866	2.09229	2.2104	1.64681	1.4441	2.43718	2.7351	0.350762	0.241223	0.197857	0.244116	0.305519	0.285986	0.221506	0.315811	0.334352	0.262878	0.723568	0.418661
MSTRG.15637.1	0.959958	3.17347	2.96215	2.15868	3.03029	3.54516	2.19067	3.34164	2.1568	4.2038	2.03287	2.33111	0.411755	0.50229	0.322281	0.461812	0.130122	0.683143	0.569544	0.198447	0.25247	0.862042	1.04663	0.522979
MSTRG.15637.4	1.76054	0.663404	0.773075	0.541486	0.620761	1.02491	0.889561	0.623303	1.46757	1.67603	2.19478	0.797952	0.284207	0.445163	0.149404	0.228505	0.14957	0.141279	0.188967	0.225505	0.411719	0.26322	0.096372	0.162315
MSTRG.22130.1	9.24747	5.36422	6.84284	3.47328	4.80886	4.19178	3.6621	11.5916	1.45929	2.87122	5.69121	4.41829	0.079918	0	0	0.042183	0.056351	0	0.046292	0.087215	0.019159	0.055022	0.027272	0.042208
MSTRG.13675.1	21.0222	19.8243	19.4995	20.8973	12.3774	13.5254	21.2339	19.0059	15.6006	28.1682	34.0044	30.1604	57.5043	27.4726	11.3293	1.93992	3.38855	2.40754	16.8293	23.1038	4.37663	7.68244	8.09306	7.14107
MSTRG.44495.1	13.3397	10.9132	11.1795	10.9743	16.2635	13.979	11.904	10.1252	12.3072	16.8789	13.5609	15.3168	4.28504	5.43902	3.33735	2.64533	2.42937	1.9753	4.08598	2.92343	2.86246	2.27172	3.67565	2.32368
MSTRG.12255.1	2.51288	3.16435	3.03694	1.49886	1.47834	1.43886	1.85982	2.62319	1.23673	2.48468	2.91006	2.90881	0.177854	0.3841	0.29392	0.793416	0.773403	0.67285	0.369848	0.361052	0.294532	0.598487	0.822917	0.486227
MSTRG.15592.1	16.9124	15.4878	16.2249	6.37114	6.41598	6.91331	7.03773	13.783	5.48201	12.2301	17.6162	16.2104	0.353704	0.537586	0.64362	0.113321	0.129956	0.123136	0.867359	0.377466	0.318002	0.137345	0.315024	0.280878
MSTRG.35446.1	2.99709	3.33865	3.0353	4.73947	4.98211	4.32005	5.03224	3.07125	6.16716	4.98128	4.71664	3.34981	0.558856	0.683985	0.361083	0.812341	0.636926	0.796169	0.523935	0.506045	0.378915	0.643142	0.789403	0.689958
MSTRG.39.1	2.92597	3.08241	2.23228	2.35602	0.460529	0.565726	0.649984	2.24669	0.659029	4.25422	14.1129	1.18655	0.034199	0	0	0	0	0	0.297342	0	0.01572	0.180934	0.107305	0
MSTRG.4770.1	2.18084	2.33296	2.2866	0.992562	1.14462	1.03502	2.11899	1.55964	2.49024	1.7959	1.50526	1.77154	3.21093	5.03075	2.28613	0.065372	0.044128	0.041711	3.04612	3.64766	3.03754	1.1767	2.96827	1.43549
MSTRG.41119.1	5.8378	6.92587	6.92207	5.52622	4.63356	4.1688	5.58634	6.60069	4.31684	4.82496	7.59613	6.63206	1.02826	0.708682	0.916032	1.35327	1.01845	1.26481	1.64915	0.989381	1.46264	1.23211	1.25203	1.16162
MSTRG.34247.1	18.3187	21.5851	22.3088	1.44443	1.92793	2.64639	3.48915	11.1523	1.21893	3.26664	12.763	6.19937	11.3129	6.27987	14.4515	13.1055	16.5619	19.8203	14.3993	9.9326	21.1463	12.826	4.41934	10.0366
MSTRG.31191.1	8.90506	11.8274	9.58815	24.3248	25.7818	29.2282	10.2403	6.43625	21.4248	10.096	9.86388	11.5428	2.31767	3.15325	1.91858	3.18694	3.9357	3.97307	2.12403	2.12086	1.73819	1.8187	2.94804	2.46166
MSTRG.18084.1	5.60433	7.5003	7.53807	2.85978	2.31536	1.77913	3.92155	6.99804	4.58444	2.83358	7.05293	5.99499	3.18099	1.64115	3.07998	2.48426	2.69556	2.52147	3.88817	2.75274	3.1056	2.26337	1.09043	2.74566
MSTRG.34840.1	2.84191	2.95278	3.02717	2.38312	1.60702	2.10429	2.86835	2.53643	1.78323	1.2639	3.21789	3.07459	0.88904	0.47128	0.636946	0.835513	0.695917	1.2228	0.937655	0.763068	1.12547	1.04714	0.524379	1.06349
MSTRG.48731.1	2.6548	2.31072	2.7607	2.25719	1.17043	1.53495	1.05219	3.14937	0.716046	1.88995	3.08646	0.848635	0.10816	0.189256	0.262273	0.787056	0.430736	0.694742	0.389582	0.24399	0.646851	0.351129	0.446192	0.377863
MSTRG.36911.2	1.64783	1.20702	1.5934	0.886747	1.02422	0.944799	0.754593	1.17375	1.57365	0.935034	1.1727	1.46997	0.266778	0.073175	0.099048	0.147145	0.338818	0.271055	0.25627	0.618989	0.244527	0.102299	0	0.094829
MSTRG.36911.3	0.338139	0.096642	0.194507	0.185407	0.344358	0.548565	0.51469	0.316428	0.059006	2.2503	0.643357	0.48513	0.112421	0.137231	0	0.042797	0.089428	0.044984	0.061467	0.154868	0.090655	0.073742	0.477272	0.185536
MSTRG.36911.1	1.92267	2.11954	2.14255	1.70148	1.8229	1.70692	1.5541	2.09685	1.10232	2.17376	2.19091	2.13637	0.348528	0.373044	0.361385	0.442995	0.413779	0.376179	0.45176	0.347425	0.375155	0.596919	0.365903	0.453021
MSTRG.36456.1	14.7497	11.0406	10.605	4.31062	6.86302	4.95715	6.94481	9.30311	5.18077	9.71402	8.01642	8.70117	0.51692	2.15147	2.26044	0.355508	0.803813	0.904329	0.690697	1.85658	30.0798	30.2621	18.8022	3.9266
MSTRG.11909.2	0.756767	1.9185	0.327413	1.8887	1.18127	1.29297	0.901084	1.51038	1.08887	0	4.34914	1.15364	0	0	0.182796	0	0	0	0	0	0.064889	0	0.126804	0.630035
MSTRG.11909.3	4.0366	1.21668	1.35916	0.381784	1.01177	0.42693	0.614406	1.30015	0.70371	0	0	3.40241	0	0	0	0.85638	0.660909	0.396199	0	0	0	0.265167	0	0
MSTRG.11909.1	6.58312	7.68892	6.49664	1.83637	1.70649	2.03498	2.98931	6.61937	1.6102	9.59333	4.54746	6.09551	1.32729	1.30479	0.718722	0.505023	0.642789	1.0774	1.46045	1.21349	1.11814	1.39045	1.83008	1.09232
MSTRG.49086.1	0.943332	0.644523	0.687624	1.33583	1.16862	1.10293	1.50772	0.756783	1.62108	1.2639	1.12471	1.11324	0.393746	0.316794	0.265107	0.248598	0.257093	0.371071	0.352264	0.221296	0.195407	0.274528	0.412457	0.278047
MSTRG.45390.1	23.2037	24.4395	30.0326	6.45054	9.25093	6.82348	16.7691	24.8192	11.7282	18.3754	25.2928	22.0443	3.93924	3.21401	4.03132	2.95873	3.19368	3.05957	4.62754	3.61292	3.67681	3.98996	4.33075	3.7147
MSTRG.43625.1	0.296966	0.490754	0.353453	0.616745	0.595121	0.376227	0.692782	0.456288	0.327997	0	0.577829	0.435708	0.104762	0.276928	0.068471	0.042475	0.049592	0.068208	0.195459	0.246118	0.089555	0.286596	0	0.144463
MSTRG.43625.2	0.340889	0.080144	0.288915	0.425386	0.813235	1.05859	0.160957	0.517966	1.25492	0.808907	0.417378	0.321233	0.116505	0.084983	0.164696	0.043964	0.050497	0.030816	0.064272	0.087732	0.050704	0.268753	0.306844	0.234577
MSTRG.2512.1	2.41136	2.09066	2.11433	1.21342	1.18748	1.02884	2.07349	2.14518	1.93431	1.38624	2.14534	2.19869	1.35348	1.04676	0.894382	0.776179	0.687741	0.614824	1.08925	0.96613	0.752113	1.22836	1.26119	1.13716
MSTRG.16584.1	2.21756	1.73818	1.79743	2.29735	2.57555	2.89561	2.84533	2.41212	2.01016	1.77885	2.95792	2.64467	1.29678	1.20465	1.17848	1.04263	1.15684	1.00057	1.28761	1.1597	1.01009	1.15136	1.11946	1.19019
MSTRG.8276.1	3.84963	3.11666	3.94013	3.02498	3.00996	2.45166	4.51865	3.40905	5.53016	5.99537	4.40632	4.93246	1.47395	2.33173	1.16365	1.13259	0.983173	0.963534	1.04677	0.951891	0.804724	1.14054	2.18827	1.13048
MSTRG.11484.1	4.42289	5.28963	4.22891	1.09643	1.46732	0.973475	1.81397	4.48466	0.793922	4.40662	3.68005	3.80957	0.111191	0.346916	0.172733	0.268479	0.40088	0.189749	0.324873	0.167642	0.337933	0.173281	0.168629	0.176102
MSTRG.33312.1	0	0	0	0.145451	0	0.148524	0.590587	0.402298	0.132723	0.201977	0.290708	0.17568	0	0	0	0.030133	0.258122	0.7366	0.027852	0	0.183956	2.54874	0.783016	0.120421
MSTRG.12321.1	9.63473	13.0377	9.97342	4.02053	5.86733	4.76475	6.31135	12.8525	4.20053	12.3663	26.0833	4.09844	2.08375	0.889239	0.251857	0.157717	1.10491	0.61545	0.639986	0.171806	1.11532	33.2001	16.041	7.16897
MSTRG.37040.2	123.039	168.584	126.899	230.308	298.502	255.347	92.5532	78.5085	76.8951	66.9396	47.8833	60.8899	0.032635	0	0	0.068399	0.017084	0.048484	0	0.011211	0.001964	0	0.022997	0
MSTRG.37040.1	0.095459	0.187571	0.070179	0.767049	1.32001	1.92792	0.933176	0.088938	0.887962	0	0.136989	0.259158	0	0	0	0	0.002647	0.002929	0	0	0.024298	0	0	0
MSTRG.9674.1	1.18207	1.80239	1.54125	0.987701	0.712311	0.855954	0.335904	0.856184	0.227041	1.68492	1.73019	0.360208	0.187245	0.304586	0.272617	0.769909	0.392757	0.963452	0.400409	0	0.356335	0.147102	0.354279	0.303657
MSTRG.17277.4	2.04676	3.17676	3.09646	2.034	2.19504	2.45951	1.36945	1.63892	1.22803	0.397693	0.461668	0.506617	0.025627	0.038078	0	0	0.010319	0.018885	0.038896	0.009493	0.015804	0.182939	0.133072	0.012605
MSTRG.17277.1	5.47718	3.64758	5.1086	4.4498	6.40242	5.97987	2.87595	2.61879	2.42127	1.17865	1.98237	1.64246	0.081825	0	0.014655	0.191556	0.029356	0.032808	0.078285	0.117409	0.1948	0	0.038454	0.072097
MSTRG.17277.2	0.829705	0.109813	0	0.286174	1.54982	1.29594	0.697959	0	1.87703	0	0.113923	0.27613	0	0	0	0	0	0	0	0	0	0	0	0
MSTRG.17277.3	1.1598	1.30312	0.89771	0.644594	1.57096	0.784901	0.7018	0.325305	0.294579	0.125904	0.378409	0	0	0	0	0	0.082158	0.000588	0	0	0	0	0	0
MSTRG.6507.3	0.698793	0.445088	0.764526	0.310809	1.07039	1.81548	0.800313	0.197422	0.508847	0.62678	0.673769	1.10011	0.347695	0.227218	0.196616	1.09413	0.889504	1.11041	0.385258	0.42003	0.480741	0.428409	0.675967	0.706189
MSTRG.6507.2	0	0	0.184604	1.25652	0	0	0.230212	0.095842	0.193489	0.893507	0.192885	0.603772	0.158201	0.104378	0.543824	0.413548	0.20248	0	0.3622	0	0	0	0	0
MSTRG.6507.1	0.713997	0.604578	0.584284	0.12461	0.861152	0.146099	0.831773	1.03796	0.882216	0.523005	0.664327	0.603307	0.742735	1.31606	0.895053	0.679664	0.952069	0.683373	0.737009	0.949295	0.617201	0.569977	0.670892	0.491734
MSTRG.17799.1	3.37668	4.49599	2.40105	12.8289	12.8572	14.1075	8.38451	4.827	11.0037	6.59942	6.78408	10.3329	0.021864	0.009497	0.054703	0	0	0	0.106397	0	0.090875	0.01011	0.20181	0.09166
MSTRG.4758.2	4.78639	4.24194	4.15157	2.11405	2.45584	2.32276	5.00147	4.39778	3.84949	2.54249	4.92199	5.59927	0.412451	0.56889	0.28086	0.455197	0.126199	0.433859	0.739912	0.370945	0.429254	0.438414	0.417401	0.459184
MSTRG.4758.1	2.91181	3.40208	3.97911	7.99888	6.77743	6.76857	4.2107	4.20446	5.52899	4.63592	3.52905	2.82917	1.21436	1.24589	0.963597	1.36463	1.95472	1.78749	0.710299	1.13548	1.02442	1.23401	0.938878	1.20026
MSTRG.19964.2	0.223634	0.215802	0.680669	1.32135	0.495615	1.09517	1.15526	0.490272	1.13641	0.197776	1.3576	1.20188	0.653189	0.13633	0.249172	0.709479	0.225692	0.331291	0.131781	0.460923	0.159283	0.282559	0.157387	0.128834
MSTRG.45944.1	24.7277	17.6307	16.658	25.2744	25.164	23.3688	13.5629	17.159	15.7794	30.4733	16.2665	13.9225	3.01051	6.39499	2.5091	4.49585	2.45525	1.94257	2.58293	2.82303	3.22754	3.17527	7.02628	3.08136
MSTRG.15976.1	2.12087	1.60838	1.67444	0.746692	0.891696	0.914058	0.860273	1.79018	0.472012	1.32333	1.60373	1.51852	1.72357	1.8827	1.94571	2.23749	2.05399	1.94997	1.63498	1.58547	1.43847	1.12983	1.75772	1.8302
MSTRG.263.1	3.38499	2.49789	2.8834	2.13802	0.48753	1.22573	1.55919	2.33915	4.72443	1.62627	2.10103	1.31546	0	0	0.030292	0.032963	0	0	0.041204	0	0.096563	0.007143	0	0
MSTRG.5134.1	0	0.231456	0	0	0	0	0.185246	0	0.587315	1.53812	0.351026	0.382147	0.486324	0	0.200903	0	0	0	0.17665	0	0	0	0	0
MSTRG.5134.2	2.83077	2.8037	2.69531	2.03377	2.10663	1.81769	2.15283	2.94562	2.03651	0.801783	3.2673	3.10191	0.812261	1.07468	1.06344	0.857105	0.7354	0.923646	1.18411	1.23897	1.43482	1.3813	0.850417	1.43567
MSTRG.5134.3	0	0	0.373095	0.774795	0	0	0.498222	0	0	0	0	0	0	0	0	0	0	0	1.88057	0	0	0	3.00902	0
MSTRG.15007.1	37.2659	34.6278	30.214	54.5289	42.8621	34.802	20.6103	27.1892	4.66825	34.5955	21.9099	25.293	6.33345	6.80673	4.61661	1.42676	2.73116	0.87	3.12173	4.87917	2.3333	3.606	3.90701	2.13744
MSTRG.15007.3	0	0.985587	5.32332	0	0	1.7756	0	0	0	0	5.45888	6.24975	0.205916	0	0.104157	0	0	0	0	1.41925	0	0.319977	0	0.241582
MSTRG.15007.2	4.01678	0	0	0	0	2.49119	0	1.70512	0	0	0	1.85614	0	0	0	0	0	0	0	0	0	0	0	0
MSTRG.42160.1	2.00545	2.31734	1.99244	1.38047	1.41387	1.16266	1.88418	2.12656	2.19692	3.08252	2.72163	2.72045	0.642524	0.638612	0.487619	0.452337	0.575581	0.567186	0.627422	0.425558	0.56518	0.618878	0.822692	0.643081
MSTRG.15116.2	0	0.015802	0.006524	0.017205	0.019914	0.078527	0.038133	0.008197	0.05855	0.008946	0.007961	0	0.095801	0.145688	0.110309	0.123197	0.101272	0.085972	0.473514	0.683007	0.44409	2.03093	1.31794	1.4392
MSTRG.15116.3	0	0.011283	0	0.020449	0.015866	0	0.05177	0	0	0.002106	0.357077	0.015375	1.1608	1.34597	0.927774	0.177549	0.359414	0	0	1.65442	2.61061	2.05286	4.08694	3.21886
MSTRG.15116.1	0.178786	0.17688	0.128384	1.05199	1.07944	1.38503	0.844536	0.225107	1.34694	1.07839	0.296101	0.622552	3.56897	4.23584	2.4353	0.75811	1.26888	0.846176	8.89399	7.34973	4.79576	13.2486	24.4285	16.3463
MSTRG.6365.1	0	0	0	0.042139	0	0.031717	0	0	0	0	0	0	3.4845	3.6828	1.65725	1.34641	2.94237	0.795074	0.81886	1.63317	0.767935	0.460428	0.637544	0.896952
MSTRG.40989.1	4.96263	4.16966	3.31917	10.8318	11.0222	8.83748	8.68439	4.6363	12.8482	8.07132	6.92654	8.2013	2.22189	2.11162	1.04167	1.54325	2.13462	1.34753	1.85612	2.46759	2.28158	3.51397	3.29083	2.35778
MSTRG.8609.1	2.47829	2.27667	2.00771	5.12968	4.10567	4.21418	1.52077	1.95833	3.41348	1.73035	1.39516	2.40833	1.10394	0.830625	0.65111	0.343343	0.26036	0.356232	0.813523	0.478892	0.522991	0.551166	0.570385	0.518456
MSTRG.8609.2	1.25727	1.03977	1.31496	2.4987	2.86884	3.56319	2.41274	1.20048	2.25821	0	0.940161	0.552433	0.481598	0.382297	0.403991	0.484	0.429658	0.370718	0.532001	0.382618	0.547331	0.375704	0.475219	0.218868
MSTRG.26583.1	24.0398	26.9635	21.4279	13.3552	14.037	9.16929	18.0078	26.4503	17.023	36.0188	18.6281	26.9465	0	0	0	0	0	0	0	0	0	0	0	0
MSTRG.48935.1	8.61724	7.3425	11.1001	15.2126	20.0214	19.5851	9.44125	8.40589	11.737	17.3013	10.0978	11.4458	0.490364	0.368343	0.167409	0.076441	0.035506	0.220473	0.215046	0.29324	0.079949	0.474379	0.672125	0.251284
MSTRG.48935.3	3.07493	3.26341	3.06168	1.75999	4.15173	2.67942	2.28552	2.81767	1.51427	2.48802	2.37158	2.22018	0.052809	0.080669	0.104932	0.132114	0.059312	0	0.067487	0.00452	0.254559	0.075531	0	0.007772
MSTRG.40806.1	27.8208	35.7365	38.7398	11.3512	13.1236	13.345	18.5617	34.1394	9.42984	17.1972	30.9555	29.2589	2.65434	2.17624	2.45942	4.06865	2.76431	3.22152	2.52748	2.11016	2.05593	2.16234	1.25361	2.48105
MSTRG.16341.1	1.86164	2.15712	2.04295	1.55527	0.990493	1.02257	1.89596	1.88436	0.828381	2.58249	2.66472	2.5308	0.383775	0.446655	0.407484	0.539928	0.379375	0.41994	0.580871	0.335013	0.435838	0.585208	0.687977	0.680936
MSTRG.6178.1	1.67054	1.0057	1.20836	3.74403	4.61075	4.13253	3.05622	1.56572	4.4597	1.97084	1.75414	1.99358	0.23672	0.327497	0.15964	0.285191	0.329434	0.358268	0.328896	0.45717	0.36216	0.50705	0.407968	0.522915
MSTRG.14113.1	3.8441	4.33581	4.70434	2.13233	1.49031	1.16736	1.58436	4.87575	0.702998	3.41883	5.23902	4.2473	0.678646	0.73072	0.962418	1.72235	0.802743	1.58431	0.689603	0.468988	0.965121	0.516177	0.272082	0.740263
MSTRG.21495.1	0.960276	0.789486	1.32092	1.62565	0.852537	1.48342	1.39595	0.837568	1.47292	1.27221	0.401594	1.03367	0.118052	0	0.066212	0.314676	0.40303	0.122104	0.106765	0.266516	0.167351	0.295965	0.456628	0.351511
MSTRG.31647.1	3.79174	3.72502	4.30072	2.2322	4.23231	3.15017	2.88469	5.84565	2.47369	10.1895	4.94785	6.04194	0.695776	1.83909	0.65696	0.707264	0.526035	0.715337	0.690881	0.506353	0.712844	0.602752	1.34146	0.591525
MSTRG.6486.1	7.40203	6.21866	5.30862	7.56933	6.96009	7.46837	8.65302	9.55684	7.57967	6.63005	9.58733	11.55	0.1883	0.114065	0.110696	0.213005	0.096364	0.181122	0.121671	0.10582	0.102956	0.164791	0.12006	0.140358
MSTRG.6416.1	3.96852	3.60532	3.05143	12.0652	15.448	13.5968	7.52844	3.33596	5.95553	2.96882	3.48214	5.86105	4.55725	3.05462	2.71788	3.12154	3.50675	2.574	3.13144	3.32895	3.66844	4.23651	3.40961	3.43036
MSTRG.30023.1	1.1526	1.27976	1.09126	0.875982	0.943825	0.961448	0.943725	1.21644	1.01587	1.11482	1.04904	1.05574	0.441124	0.379767	0.319196	0.228813	0.422484	0.321668	0.233649	0.378833	0.279819	0.291654	0.462341	0.284192
MSTRG.33197.1	8.28073	11.0182	8.5485	19.1572	16.4784	14.1367	12.3222	11.8639	15.8368	19.5129	17.4198	14.7591	4.89365	6.49747	3.11869	2.69151	3.80661	2.61998	6.20128	6.08041	4.69486	3.70673	6.87197	5.07001
MSTRG.9552.1	3.99665	9.25061	1.20724	6.61569	7.80891	3.52947	12.8088	7.34175	5.75368	6.45807	9.36063	6.11745	0.874348	1.30939	0.706913	1.37773	0.640149	1.74953	0.645423	0.143257	0.973985	2.29223	2.56422	1.34769
MSTRG.9552.2	3.47919	1.14178	0.48425	1.84982	0.597459	3.90806	0	3.00988	3.87091	6.72118	2.30975	2.5835	0	0	0	0	0.80032	0.406723	0.572903	0.669748	0	0	0.301553	0
MSTRG.9552.3	0	0	6.4108	0	0	0	0	0	0	0	0	0	0	0	0	0	0	0	0	0	0	0	0	0
MSTRG.18321.1	0.947432	1.32557	1.06247	0.922252	1.10466	0.897134	1.00741	1.06613	0.598199	0.888757	1.44256	1.03037	0.193753	0.189635	0.131862	0.178659	0.190163	0.09689	0.214828	0.205034	0.258541	0.18909	0.092504	0.272994
MSTRG.20783.1	0.73076	0.5112	0.770055	0.29299	0.356505	0.36911	0.271594	0.503525	0.025233	1.04123	0.568039	1.16923	0.080791	0.07524	0.160096	0.765425	0.879693	0.713121	0.154638	0.147243	0.091896	0.293919	0.267566	0.281005
MSTRG.33882.1	2.20876	1.15529	2.90632	3.18167	3.07883	2.75494	2.35006	3.59181	5.49118	3.6933	4.26805	3.65894	0.628605	0.41566	0.33108	0.272107	0.322759	0.341506	0.43492	0.295284	0.542693	0.226166	0.58682	0.382635
MSTRG.33882.2	1.47864	2.15611	0.218143	1.92184	1.42561	1.37824	2.01978	0.549664	0	1.81127	0.555862	2.25115	0	0	0	0	0	0.095456	0	0.366959	0	0.163887	0	0
MSTRG.33882.3	0.400809	0.165135	0.210729	0.471984	1.08897	0.228873	0.930218	0.116928	2.56138	0.380061	0.636609	0.798867	0	0.042972	0.028185	0.001835	0	0.011604	0.014917	0.082895	0.05979	0.063066	0	0
MSTRG.13876.1	5.55108	4.52899	5.14124	2.76572	2.89478	2.95427	3.70834	4.90445	1.71692	7.83455	5.65082	6.54025	6.12685	8.27321	4.52337	2.29468	2.34584	2.02349	3.91448	3.79321	3.84712	3.42474	4.73439	2.96341
MSTRG.21516.1	11.6648	12.1629	10.2474	16.3369	14.6931	15.0584	10.7288	11.1523	13.9506	12.0888	11.0152	12.4593	2.96037	2.6115	1.42751	0.658982	0.967635	0.493925	1.74414	1.37214	1.30826	3.25683	3.21799	1.32519
MSTRG.3643.1	12.7273	14.0431	12.4896	26.675	40.3637	29.4918	24.3614	14.6593	36.0917	10.3603	13.8321	15.9555	1.60294	1.14585	1.16279	0.966629	1.10396	1.53423	2.15738	2.65162	2.19977	5.07508	3.57424	3.56712
MSTRG.21516.2	2.30948	2.80558	3.64866	1.46887	1.49907	1.89483	4.41061	1.82575	1.32896	0.59141	1.70819	1.77274	0.066036	0	0.009469	0	0.002008	0	0.080016	0.087031	0.007759	0.079958	0.00832	0.043111
MSTRG.32122.1	2.8553	2.11167	2.69574	1.22767	1.71508	1.26828	2.64938	2.72502	1.80564	3.57032	2.93091	3.67547	4.79334	6.26074	4.75754	4.67344	4.9497	4.78014	5.96799	5.1929	4.2047	4.25182	6.20845	5.04721
MSTRG.30118.1	2.2675	0.93929	2.1066	3.46346	2.19605	2.07124	1.91025	3.14465	3.53165	0.973493	1.14518	3.06446	1.1241	0.576542	0.706199	0.673766	0.572172	0.510784	0.206041	0.927475	1.06911	0.856354	1.2595	0.76726
MSTRG.30118.2	1.91913	3.24139	2.33188	0.876475	2.10548	1.92953	2.18078	1.01944	0	2.34039	2.66549	0.943805	0	0.657897	0.111	0.725856	0.800476	0.648064	0.850876	0	0	0.58167	0	0.243007
MSTRG.18399.1	3.96882	3.53875	3.62346	5.23447	6.27393	6.43496	6.36942	3.97781	7.0861	5.30957	5.23154	5.31531	1.04753	1.2512	0.834797	1.12986	1.14196	0.942019	1.28879	1.23157	1.03996	1.62728	2.12384	1.58142
MSTRG.48183.2	2.0889	0.98842	1.43779	1.72208	1.95809	1.07673	1.0315	1.33868	1.93895	0.823535	3.23635	2.88062	0.418359	1.02761	0.748102	0.061256	0.005874	0.246732	0.323332	0.375685	0.396069	0.165798	0	0.046407
MSTRG.48183.1	6.5473	4.91081	6.11634	6.71043	6.85187	7.54753	7.5329	6.52657	11.3873	6.42756	6.58519	10.9493	1.46612	0.209414	0.987891	0.81413	0.693179	0.499693	1.28669	1.02458	0.720376	1.82089	1.18608	1.3432
MSTRG.23685.1	10.3816	12.8822	12.3951	15.2529	8.82906	7.88394	23.4018	13.8751	18.3515	38.1923	29.1903	23.4712	2.55864	3.30401	1.69637	2.92008	3.11604	4.04779	3.88522	2.83561	2.86827	6.97736	10.5886	5.39648
MSTRG.17100.1	10.5879	8.2366	8.03986	7.38806	8.84617	8.45194	9.06414	10.2769	7.51736	5.98094	8.09209	8.6432	2.12904	1.26925	1.19984	1.11725	0.993825	1.22148	2.03543	1.8182	1.67707	2.23446	1.78277	1.77964
MSTRG.43197.1	3.85086	3.8341	4.08438	1.62431	1.93199	1.63309	1.55757	3.33927	0.509159	3.32037	3.38641	4.2529	0.629586	0.282523	0.217853	0.313956	0.654574	0.329356	0.31232	0.222381	0.165959	0.250729	0.213302	0.216107
MSTRG.26080.1	2.83993	1.978	2.30734	0.042112	0.160316	0.166699	0.188695	2.48797	0.06993	1.55834	2.04415	2.41266	0.254305	0.621616	0.682397	0.276978	0.458254	0.252775	0.799982	0.171715	0.898439	0.399834	0.418911	0.393802
MSTRG.158.1	1.54512	1.93175	1.8435	0.580711	0.53469	0.553745	1.15456	1.71137	0.652035	1.17599	2.98644	1.93875	0.610753	0.208078	0.514247	1.02572	0.939841	1.02354	0.701557	0.323233	0.903995	0.701372	0.141678	0.506438
MSTRG.40305.1	2.29531	3.85266	3.26069	2.33578	4.2974	1.1447	1.14783	3.45589	0.800768	2.39906	3.45781	2.81772	0	0.118719	0.089875	0.332107	0.356239	0.423647	0.043402	0	0.161679	0	0	0
MSTRG.46355.1	1.91053	2.06405	1.66768	4.01255	5.14972	4.94339	1.3963	1.66003	2.58624	1.04371	1.51536	2.22385	2.51457	1.23994	2.33613	3.15489	3.35333	3.55838	3.79968	2.30428	3.18895	3.52893	1.81651	3.58609
MSTRG.25053.1	1.89898	1.82076	2.33403	8.05403	7.25608	8.65972	7.56819	2.98405	9.66576	0.636097	2.36232	3.30961	0.320072	0.228345	0.199564	0.263864	0.46996	0.583837	0.6999	0.561958	0.482807	0.688221	0.235554	0.933321
MSTRG.25053.3	1.57885	1.43843	0.631941	4.20962	3.64098	5.36605	4.19921	1.02369	3.50646	0.065611	2.19541	1.19553	0.348843	0.017895	0.327045	0.161018	0.2764	0.059723	0.133569	0.101176	0.237805	0.493507	0.05925	0.599631
MSTRG.25053.2	4.87689	4.23323	3.85597	12.9146	12.5512	17.5641	7.7929	5.75316	9.15941	1.38288	5.43154	4.56405	1.43145	0.239186	0.349884	0.901462	0.882408	1.18032	1.00536	1.43192	0.782853	1.61183	0.15894	1.70163
MSTRG.8426.1	74.4205	80.1284	120.362	245.012	131.179	211.81	85.2823	122.507	149.801	7.37385	30.7053	7.39571	0.328863	0.233728	0.188951	1.99058	0.713661	1.05803	0.475506	0.261929	0.445057	0.172615	0.249822	0.348974
MSTRG.5837.1	2.98373	4.38502	3.68599	1.90255	1.86347	1.43065	3.63503	3.89667	3.72396	2.15841	4.0699	3.08903	0	0	0	0	0	0	0	0	0	0	0	0
MSTRG.2385.1	22.3646	21.1707	23.7359	13.0369	15.8277	17.3769	12.2751	19.7145	7.14235	27.4456	18.6019	17.7581	2.2774	4.41232	2.9576	2.40186	1.93225	2.12837	1.54661	2.05223	3.29015	3.10035	4.1308	2.38282
MSTRG.10583.1	0.645582	0.64222	0.635547	0.627753	1.31251	1.14421	0.654217	0.688173	0.296666	0.632385	0.89077	0.775593	0.116207	0.034051	0.07672	0.085728	0.051252	0.050807	0.08758	0.131502	0.067361	0.070665	0.059034	0.16445
MSTRG.6563.1	13.1763	15.1921	15.7944	19.1097	15.5219	13.8441	24.5906	14.0624	26.4977	20.6051	18.3277	15.2471	2.85828	2.58973	1.51286	1.07115	1.79283	1.08515	1.56528	1.50492	2.26626	5.60816	4.43653	1.47857
MSTRG.48684.2	0.80726	0.604264	0.484201	0.933374	1.16386	1.03609	0.579003	0.578551	0.765377	0.755319	0.690827	1.05521	0.27985	0.177181	0.308826	0.266708	0.177447	0.314042	0.284055	0.230506	0.306152	0.197119	0.071529	0.402392
MSTRG.31810.2	0.100849	0	0.060779	0.042301	0	0.250716	0.121797	0.296171	0.649785	0	0.428755	2.46238	0.134767	0	0.051175	0.106596	0.216371	0	0.121579	0.097574	0.116561	0	0.095362	0.558982
MSTRG.31810.1	3.71165	3.44455	3.00901	3.02349	3.28792	2.88361	3.27504	3.38787	2.99705	3.60973	3.57749	2.83836	0.698884	0.510277	0.610818	1.11887	0.748101	0.841954	0.843833	0.699763	0.62825	1.15504	0.795291	0.681381
MSTRG.48684.1	0.158784	0.272379	0.256278	0.661879	0.519683	0.738244	0.133707	0.116891	0.465289	0.169331	0.341164	0.102568	0.267759	0	0.110523	0.238048	0.353967	0.003109	0.191321	0.083454	0.105992	0.144239	0.267726	0.206464
MSTRG.23182.1	2.58542	1.65225	2.06002	2.22397	1.93519	1.6372	1.51714	1.97087	1.15675	2.29508	2.99103	2.27848	2.31957	2.44124	1.89825	1.46365	1.15298	1.27851	1.72656	1.44847	1.7039	1.39918	1.74103	1.49289
MSTRG.19962.1	3.61577	4.04622	3.83977	3.29757	3.4686	2.86912	3.79824	4.2437	2.67465	3.70985	4.5831	5.28303	1.70156	1.24635	0.929372	2.34625	1.94572	2.27496	1.42534	1.23617	0.788585	1.04557	1.61175	1.27391
MSTRG.16471.1	11.2622	5.83993	5.55618	4.79701	4.88758	5.37543	5.35052	6.21971	3.02485	5.94399	7.50515	8.54675	1.4403	1.05641	1.15518	1.70783	1.50838	0.888234	1.27966	1.19021	0.921969	1.20078	0.87165	1.26361
MSTRG.4157.1	18.7834	18.5568	19.5245	18.6692	13.5783	12.7846	16.2977	15.1688	19.5869	14.999	14.7079	8.97395	3.28797	4.44439	2.07157	1.51452	2.20171	1.78113	2.72695	2.49515	3.03681	6.55302	6.55455	2.71425
MSTRG.6057.1	2.87897	3.09459	2.64079	1.34874	1.89054	1.53372	2.97117	2.3281	2.33626	2.48305	3.38807	2.70973	1.08402	1.16386	0.740796	1.20887	1.24179	1.3775	1.41076	0.805243	1.20029	0.953615	1.07067	1.45992
MSTRG.36819.1	0.877008	0.496452	0.35863	1.00981	1.45844	0.720504	1.1434	0.748833	1.34628	0.715314	1.20136	1.3541	0.144677	0.036547	0.084659	0.116848	0.108772	0.15683	0.081316	0.175735	0.120246	0.079913	0.093178	0.094196
MSTRG.23605.1	1.32349	1.31325	1.16373	1.52941	1.0929	0.982655	1.87006	1.49668	1.81309	1.74009	2.47801	1.98537	0.656117	0.739877	0.731718	1.07197	1.09232	2.52139	1.96875	1.24515	1.47647	1.89357	1.93234	1.59485
MSTRG.18920.1	4.17716	4.30233	4.25265	2.44316	2.97762	2.7836	3.93933	4.32655	2.76406	5.72182	4.8522	5.34634	0.809953	1.09896	0.879354	0.975942	0.682524	0.861892	0.806951	0.586965	0.605519	1.08032	1.48891	1.03236
MSTRG.7101.1	0.233737	0	0	0	0	0	0	0.02152	0	0	0	0	17.6173	14.5815	17.5042	9.84209	3.65129	1.56147	10.4516	7.93394	9.43307	1.86584	1.54988	2.48516
MSTRG.46788.1	10.3608	10.6385	10.9927	11.1819	13.375	12.0854	7.01507	8.81132	6.62887	5.10113	5.5766	4.2758	1.34038	1.35143	1.09243	1.39421	1.69112	1.22056	0.874238	0.878548	1.1416	1.43738	1.21315	0.978239
MSTRG.42764.1	5.58561	9.75238	8.19774	8.41046	7.90067	7.27397	15.0183	4.70824	5.0542	3.44136	6.18796	3.33216	1.35301	1.2899	0.784271	0.79603	0.963483	0.980127	0.769007	0.464854	1.01789	5.66611	1.64844	1.46745
MSTRG.26775.1	1.62507	1.70838	1.52958	0.383222	0.546537	0.515544	0.634738	1.5446	0.791242	1.39275	2.18687	1.783	1.12324	0.851979	1.06642	0.652671	0.640593	0.433988	0.871887	0.492634	0.724138	1.25462	0.913719	0.863205
MSTRG.880.1	19.5955	21.0335	19.3825	17.4267	7.09332	11.8192	15.7933	15.334	13.4103	23.3694	21.9959	31.5	0.030377	0	0	0	0	0	0	0	0	0.019886	0	0.020762
MSTRG.48259.1	1.69823	1.25124	1.27381	4.4116	4.64661	4.00929	3.95517	1.64013	3.8397	1.85966	1.97964	2.23686	0.592106	1.03187	0.366913	0.755613	0.649343	0.736159	0.794895	0.791723	0.678106	0.91815	0.801167	0.592682
MSTRG.48259.2	0.459759	1.05387	0.792159	5.1778	3.06744	5.6827	1.57819	0.426661	2.79801	2.63473	0.850794	1.80509	0.431604	0	0.295237	0.316085	0.162568	0.31929	0.372242	0.429385	0.158555	0.250087	0.882986	0.585604
MSTRG.48416.1	1.33089	1.76221	1.59983	0.421258	0.618797	0.360165	0.597004	1.64664	0.321773	1.22605	1.37025	1.09566	0.07626	0.179901	0.140793	0.232085	0.268375	0.190661	0.104078	0.111443	0.075555	0.159784	0.023678	0.085854
MSTRG.7290.1	1.67246	1.31485	1.20748	0.86286	1.16647	0.994731	1.28945	1.22644	2.07496	1.19588	1.86854	2.58473	0.39359	0.226096	0.301829	0.255694	0.192448	0.240369	0.26931	0.361475	0.183011	0.565841	0.387413	0.383528
MSTRG.44179.1	4.63155	4.97546	4.62864	4.79372	4.41764	4.72414	3.74993	4.47771	3.34835	3.06802	3.71221	3.31517	0.363197	0.288167	0.33713	0.664745	0.77026	0.664689	0.39457	0.381945	0.688211	0.911361	0.773217	0.684706
MSTRG.29340.2	4.57501	5.77624	5.48849	7.75807	3.75368	8.09019	7.19934	5.47522	6.58181	6.28398	5.71663	5.81381	0.93286	1.14474	1.15512	0.769734	1.27593	1.35829	0.636587	1.0878	0.759744	1.04682	0.91139	1.32516
MSTRG.29340.3	0	0	0.175587	0.692295	2.78788	0.474734	0.184523	0	0	0	1.00329	2.1322	0	0	0	0	0	0	0	0	0.488923	0	0	0
MSTRG.29340.1	1.25057	2.91228	1.61772	4.77606	3.10635	4.0332	3.35216	2.53339	2.68447	0.520847	2.41781	2.23596	0	0	0	0.67305	0.164936	0	0.724225	0.130649	0	0.494916	0.561296	0.280674
MSTRG.38279.1	1.22365	1.76377	0.881004	2.62442	1.23701	0.760201	1.12824	1.82252	0.76354	1.11029	1.58613	2.07322	1.38522	1.58705	0.917291	1.27691	1.37673	1.06482	1.33063	0.549503	1.2528	1.45057	0.854023	1.18784
MSTRG.38279.2	1.30303	0.962595	1.69659	0.97492	0.225141	0.3663	0.963198	1.38803	0.525103	1.79502	1.89213	0.577206	1.11184	0.725262	1.15146	1.11741	0.638467	0.900893	1.15947	1.18857	0.935255	0.449339	2.1216	0.970579
MSTRG.13392.1	2.88174	1.78977	2.29046	1.81023	1.27541	1.82583	1.79953	2.46606	1.2081	1.76997	2.6456	2.62216	0.071379	0.081531	0.049264	1.45941	1.20823	0.835722	0.158548	0.215666	0.153512	0.145979	0.311939	0.356756
MSTRG.44104.1	18.7513	15.3393	16.4489	14.7504	17.2015	16.9303	20.1161	16.8372	17.244	13.1698	15.7824	17.8992	9.19799	9.81064	6.93938	4.438	4.27441	5.04271	8.32433	6.32493	7.45286	6.51649	7.75977	6.41608
MSTRG.44104.2	8.61973	8.76967	7.61892	4.33876	9.53749	5.50593	4.48154	9.70931	3.99105	4.81712	3.56226	4.88088	4.41129	2.61061	3.91489	1.90714	2.98548	1.80431	2.59878	3.97302	2.80398	1.94692	1.58544	2.21324
MSTRG.40588.1	1.43422	1.14551	0.98501	0.723176	1.24556	0.616155	1.16982	1.07634	1.23423	2.63966	1.14731	1.01434	0.220875	0.190581	0.072781	0.270792	0.110239	0.454483	0.200137	0.188089	0.193527	0.334581	0.609001	0.217377
MSTRG.26696.1	13.4841	21.7701	17.9352	36.0915	21.6625	23.9744	32.1664	15.5279	51.0862	14.6394	16.7989	14.8018	1.90585	1.18497	1.08463	1.46788	1.31883	1.54804	2.15338	1.59404	1.50682	2.52723	2.53638	1.68128
MSTRG.31732.2	6.83245	6.07466	7.52442	4.03707	5.51924	3.2453	6.29354	7.47931	6.91854	4.79718	7.00472	5.20824	1.42951	1.10044	1.39504	1.30935	1.41514	2.07278	1.29584	0.948938	1.12036	1.25048	0.626793	1.18279
MSTRG.26952.1	4.23906	3.35045	3.7268	1.39965	1.44925	1.67179	2.38076	3.75023	1.57236	2.73795	4.46281	3.98571	0.730867	0.625197	0.724025	1.01916	0.656585	0.849383	0.876247	0.60016	0.640136	0.867184	0.682942	1.05308
MSTRG.12029.1	5.98676	6.27954	5.87188	7.93298	5.99293	5.79889	12.6459	11.4133	10.0675	8.36616	15.8361	12.4589	27.196	14.4323	17.5656	26.6873	23.1143	23.0428	24.5728	25.0036	17.5258	23.7626	17.3756	25.7449
MSTRG.46663.2	0.620758	0	0.733991	0.457609	0	0.228524	0.519679	0.238533	0.98718	0.844848	0.09572	0.099613	0	0	0.165654	0.119752	0	0	0.127444	0.027549	0	0.269153	0	0.257245
MSTRG.30849.2	10.2535	10.5028	8.19983	10.1596	11.1449	10.421	10.9624	7.03991	7.30867	8.51766	11.3058	7.71009	2.7544	2.04997	2.51616	2.48458	2.26404	2.92385	3.35508	1.94919	3.4028	4.38928	4.51012	3.4983
MSTRG.30849.1	0.971716	1.54627	3.54582	1.54699	2.78568	3.29495	0.72813	3.43513	2.46624	0.342537	1.42898	1.60976	0.257198	1.20439	0.302429	0.349187	0.7158	0.459191	0.76898	1.12925	1.10779	0.441012	0.316353	0.820678
MSTRG.8063.2	1.75718	0.892608	1.12957	1.12353	0.143029	1.31603	1.85064	1.22144	2.21383	2.5763	1.82948	2.32329	0.182027	0.348201	0.222727	0.107576	0.042877	0.08634	0.329466	0.008949	0.251252	0.462698	0.082012	0.189904
MSTRG.8063.1	0.76103	0.844633	0.819492	0.559461	1.72286	0.185504	0.945579	0.978675	1.68127	1.7352	1.24701	1.86341	0.501772	0.358403	0.281169	0.377041	0.336304	0.295722	0.155986	0.341281	0.110377	0.287657	0.698185	0.340996
MSTRG.30972.1	1.99745	1.80515	2.1932	0.349927	0.325259	0.464772	0.551387	1.71995	0.325415	0.879376	1.8177	2.2274	0.110656	0.045315	0.068683	0.078903	0.083612	0.090671	0.058356	0.072968	0.063414	0.15684	0.113483	0.180851
MSTRG.46567.1	5.86329	4.44287	6.16797	2.44092	3.41719	2.82868	3.58359	4.83579	2.93957	1.81476	2.13443	2.49635	2.1939	1.38262	1.00318	0.453134	0.791849	0.352528	0.819805	1.40935	1.10043	1.02146	1.21443	0.91459
MSTRG.26028.1	4.39748	4.28992	4.79048	5.58887	5.3024	4.78698	4.41541	4.18539	4.29505	4.13952	5.0996	4.83265	0.270011	0.311592	0.116999	0.695646	0.566998	0.803148	0.204212	0.176469	0.223533	0.647734	0.259555	0.376221
MSTRG.37134.1	3.00938	3.24888	3.2702	0.684459	0.759697	0.610239	1.28538	2.4177	0.785721	2.91727	2.39612	2.409	0.373838	0.58158	0.665601	0.610672	0.652765	0.636228	0.573845	0.465105	0.557899	0.513787	0.659464	0.418617
MSTRG.46845.2	0.896242	0.214018	1.04183	1.79062	0.92777	0.698039	2.15468	1.35858	1.54985	1.4144	0.854586	1.39781	0.216964	0.335258	0.133807	0.33661	0.207564	0.35325	0.389083	0.255328	0.414934	0	0.035692	0.317019
MSTRG.46845.1	0.591044	1.64487	0.666728	0.2451	0.324578	0.946643	0	0.482514	0.162013	0.966247	1.28481	0.639637	0.176363	0	0.195753	0.095306	0.220536	0.139677	0	0.015222	0.236344	0.321454	0.530674	0
MSTRG.6351.1	35.7793	41.8261	39.0525	19.9959	16.0924	15.4811	25.5151	38.886	16.7125	49.6297	42.1208	35.3828	4.20189	6.33945	4.55667	5.42688	5.95624	5.54766	5.73631	3.654	5.79828	5.98076	9.45572	5.5592
MSTRG.12295.5	0.485243	0	0.658227	1.31747	1.17269	0.818245	0.690416	0.299624	0.811917	0.7327	0.30751	0.596265	0	0	0	0	0	0.147436	0	0.425928	0.161425	0.177299	0	0.030155
MSTRG.12295.4	0.464309	0.753207	0.52783	0.458472	0.295958	0.737614	0.221019	1.23691	0.828578	0.286892	0.862083	0.885671	0	0.150735	0.358498	0.130895	0.223015	0.26443	0.11074	0.021781	0.095926	0.088445	0.198084	0.199375
MSTRG.12295.3	0.378678	0.617558	0.425231	0.604059	0.903742	0.518944	0.854578	0.422666	0.832948	0.531369	0.851117	1.25303	0.395582	0	0	0.009565	0.040403	0.084122	0	0.094582	0.097158	0.149143	0.131332	0.191585
MSTRG.12295.2	0.107598	0.042373	0.023076	0.618985	0.577354	0.777185	0.424873	0.17749	0.297841	0.06614	0.138239	0.383358	0.007525	0	0	0	0.00317	0	0	0.018514	0.020094	0.015993	0.027041	0.014306
MSTRG.12295.1	0.055975	0	0	0.868044	0.400144	0.65706	0.393656	0.358978	1.20871	0.111521	0.168397	0.126121	0	0	0	0.245572	0	0.008173	0.294944	0	0.047924	0	0	0
MSTRG.34588.1	0.30751	0.293487	0.320541	0.46757	0.839858	0.577709	0.558542	0.4059	0.492513	0.771206	0.40464	0.663915	0.781479	1.04167	0.99043	4.77257	4.86509	3.39567	0.629615	0.860809	1.47774	1.47814	1.71286	1.19338
MSTRG.7091.1	0.753627	1.33881	1.25879	0.407962	0.50912	0.639329	0.359214	0.63211	0.384445	0.109961	0.2498	0.357313	0	0	0	0	0	0	0	0	0	0	0	0
MSTRG.21251.1	83.9565	128.461	127.886	111.223	94.8289	103.795	98.5868	119.517	75.0762	166.179	118.517	119.669	9.04663	15.4069	12.1757	10.2506	7.70195	11.1411	11.2551	7.76327	11.0563	9.03943	14.355	10.0078
MSTRG.2877.1	3.11364	4.0753	3.94294	1.43769	1.80241	1.20093	1.66785	3.55133	1.29052	1.42974	3.86008	2.95785	0.713735	0.131337	0.76734	0.591043	0.744238	0.628229	0.680725	0.5718	0.869211	0.598688	0.224364	0.650889
MSTRG.22671.1	0.028734	0	0	0	0.035138	0.011022	0.13908	0.402513	0.029546	0.420626	0.09833	0.341409	0.981195	1.1467	0.775656	0.384087	0.569629	0.313569	0.761686	1.89155	2.71347	2.22331	2.33601	1.43354
MSTRG.2954.1	5.28151	5.45512	5.36353	2.32895	1.68613	1.90261	3.31818	4.98303	1.71805	3.18275	6.12753	2.4941	2.17111	1.82799	2.0178	3.00032	2.49651	4.28498	2.41602	2.86672	4.00137	3.73414	2.82952	2.79425
MSTRG.47568.2	126.591	137.598	131.566	64.0141	54.5722	56.3899	40.8561	59.4826	18.8222	68.3499	74.7239	58.8825	62.1508	78.2344	46.7894	42.9139	47.2694	37.2338	52.2477	51.4213	43.0485	36.9356	63.2772	46.554
MSTRG.47568.1	11.3972	32.5611	15.2991	12.3289	3.7619	8.65207	7.12505	16.4135	3.70353	32.9675	6.44696	17.841	4.07376	9.37782	10.0828	6.67905	2.78355	8.35461	10.0174	9.84306	10.4729	7.74362	7.62487	6.6449
MSTRG.10466.1	13.5268	19.3114	18.7789	9.72402	10.0894	11.4664	11.9967	19.052	9.5189	17.2236	17.5162	19.8278	0.97188	1.29259	1.38173	1.77437	1.94379	2.1633	1.60875	1.26055	1.52296	1.0242	1.67067	1.8454
MSTRG.43827.1	3.10688	2.54939	3.02337	2.04059	2.10896	1.79122	2.80472	2.75293	2.59987	2.60203	3.07764	3.30383	0.402216	0.393873	0.376405	0.40824	0.345382	0.565713	0.525117	0.391086	0.478781	0.618897	0.632393	0.667068
MSTRG.48779.1	5.25312	4.76984	4.46194	18.956	17.8065	18.24	16.063	6.73987	33.2331	7.65308	9.52296	8.81219	3.38556	2.4687	1.8568	1.67531	2.65938	2.00349	4.29936	3.94802	2.37331	6.50133	6.22337	5.40037
MSTRG.5942.1	62.5406	66.0555	60.1115	62.3811	56.1862	51.4176	69.8828	65.921	83.2221	120.446	80.6168	77.0372	13.528	21.7911	12.1667	12.4579	11.4322	13.845	15.0897	13.5161	12.3493	18.4673	27.5432	17.1944
MSTRG.36959.1	12.6694	17.4777	15.2932	7.22247	6.5027	8.4556	9.27339	14.3655	14.8657	17.6771	20.3942	15.3044	6.12742	8.92862	8.06115	3.2901	3.17489	4.0658	7.06261	4.69341	7.13999	5.79121	7.9959	5.73729
MSTRG.13402.1	1.1085	1.3124	1.53486	0.640663	0.552966	0.356829	0.377092	1.80322	0.413045	0.623207	1.91189	1.54593	0.19898	0.046867	0.182777	0.548834	0.54315	0.584118	0.274902	0.099288	0.200873	0.114819	0.030637	0.202679
MSTRG.49385.1	1.48834	1.2647	1.29784	1.89369	1.81093	1.70479	1.67399	1.07769	1.77292	0.822607	1.77146	1.65718	0.406623	0.370281	0.223015	0.544633	0.493414	0.598662	0.53783	0.396439	0.37727	0.470389	0.458561	0.506718
MSTRG.21725.1	4.11637	3.55607	5.12801	5.12449	6.19029	5.29441	4.32622	3.33048	8.41283	2.85735	4.81233	4.4397	1.01095	0.586277	0.614066	0.950221	0.886522	0.899313	1.14988	1.25147	0.751904	1.06911	0.575609	0.867838
MSTRG.21725.3	1.22452	1.4948	0.971565	3.13678	2.48608	2.85765	2.19459	1.70642	3.56436	2.17224	1.87222	2.50706	0.28169	0.289958	0.261665	0.45209	0.364976	0.622861	0.38387	0.113214	0.276379	0.33806	0.455441	0.211784
MSTRG.21725.2	3.50518	3.51405	2.81072	5.87185	5.56533	5.05807	6.26378	3.75861	5.90537	5.07697	4.32093	5.30064	0.977205	1.35732	0.913347	1.55126	1.21528	1.30274	0.635237	0.685053	1.34505	1.28982	2.07986	1.48627
MSTRG.36309.3	0.358252	0.750741	0.421737	3.20116	0.849266	2.53672	1.39591	0.726012	0.665594	0.646204	1.25075	1.15788	0	0	0	0.441934	0.13163	0.165926	0	0.324748	0.335844	0.319042	0.326548	0.106988
MSTRG.36309.2	0	0.777726	0.632881	0.545627	0.685665	0.435675	1.76441	0.808182	1.61377	0.551917	0.520867	1.16132	0.413622	0.272765	0.313905	0	0.022125	0.409069	0.176932	0.229778	0	0.206954	0.044775	0.309949
MSTRG.36309.1	1.36828	0	0	1.85873	3.02515	2.85318	2.18748	0.307776	2.35217	0	0.70884	1.03414	0	0	0	0.163953	0.346906	0	0.268301	0.047384	0.112912	0.011077	0.403427	0
MSTRG.44450.1	11.473	11.5865	14.0292	1.97876	2.22988	2.45911	4.85499	11.9319	1.85838	8.1524	15.1992	7.23337	2.97513	2.42824	2.53051	2.84355	2.74336	3.46148	3.88726	2.60382	3.64698	3.06668	2.75621	3.57143
MSTRG.292.1	1.36341	1.02046	1.46718	0.319995	0.376196	0.451806	0.69361	1.66123	0.252982	2.16161	1.72782	2.00215	0.42937	0.833124	0.369213	1.88831	1.69158	2.35712	0.766429	0.780126	0.692253	0.69222	1.20212	0.947806
MSTRG.5699.1	2.99673	3.99548	4.2282	3.05248	1.81903	1.90406	2.479	3.04144	2.63589	2.99137	3.05881	3.22456	0.581774	0.413926	0.601548	0.632653	1.16601	0.524414	0.849748	0	0.767329	0.886307	1.35667	0.451059
MSTRG.5699.2	0.825413	0.675033	0.225352	0.910432	1.72488	0.56422	1.16855	2.44082	0.302116	4.33812	1.31719	1.31613	0	0.53439	0.020349	0.507958	0	0	0	0.703031	0.081764	0	0	0.369244
MSTRG.5699.3	1.03125	1.06595	0.574329	0.991176	0.604475	1.22515	2.14516	0.796855	0.893841	0.442617	2.09755	0.881819	0.275467	0	0	0.026064	0.063469	0.521455	0.319273	0.0831	0.153557	0	0	0.459019
MSTRG.30344.1	0.313845	0.495604	0.058988	0.282391	1.0885	0.318262	0.792568	0.32851	0.507993	1.91411	4.17101	0.920321	0	0	0.021651	0.0133	0	0	0.07023	0.032403	0.090938	0.205989	0.040019	0.233864
MSTRG.26334.1	4.56548	7.02019	4.80369	9.35834	5.60185	4.56917	12.8105	5.59053	21.4314	3.03363	6.28614	5.16107	1.47248	0.517292	0.651889	0.872819	0.973893	0.762319	0.912723	1.08013	1.02242	3.53897	0.840676	0.750175
MSTRG.9215.1	50.2781	69.2203	78.0383	25.6906	28.2371	22.6716	27.7091	62.6578	27.3512	7.26486	64.1101	40.2134	6.36002	4.40631	3.63865	0.013043	6.52032	0.008429	5.14385	1.25129	1.22714	6.33566	0.070555	0.006648
MSTRG.9215.2	24.1563	37.7803	25.8238	13.6506	17.0561	16.7319	30.7866	25.8952	10.2217	48.9914	23.102	34.1997	2.16191	2.88426	4.50631	10.0881	4.65354	11.4216	5.97917	6.52381	9.0417	5.4613	8.47572	10.9675
MSTRG.16544.1	33.1178	35.4315	29.1368	105.39	127.216	114.702	116.335	56.8829	104.977	52.9059	73.0765	41.683	0.106731	0.127139	0.029262	0	0	0	0.061022	0	0	0.028229	0	0
MSTRG.7932.1	45.3208	52.4135	50.9842	25.8688	26.3345	27.0203	24.698	53.2533	14.5136	51.4323	43.3729	34.4832	6.55229	8.9805	6.44738	5.34062	5.57494	5.80536	7.98679	6.06301	7.04335	6.32	9.23996	6.81242
MSTRG.44079.1	3.64718	3.16777	3.06192	2.40017	3.60117	3.90334	3.04182	3.04493	3.20333	4.30378	3.3112	2.03066	0.498267	0.488648	0.466887	0.221271	0.192149	0.41818	0.612059	0.47613	0.792848	0.641935	1.25245	0.455253
MSTRG.44079.2	0.585059	0.693176	0.585722	1.56953	2.16937	0.916017	2.08987	0.800442	2.32062	1.39816	1.53032	3.01914	0.145044	0.36596	0.070441	0.553678	0.559027	0.277752	0.15621	0.120367	0.041875	0.661352	0.445355	0.392991
MSTRG.30363.4	0	0	0	1.13174	0	0.182414	0	0	5.77438	0	0	0	0	0	0	0	0	0	0	0	0	0	0	0
MSTRG.30363.1	1.65844	2.29002	2.39832	4.30959	2.3353	2.13338	1.61386	2.98642	5.00402	4.17313	5.22272	5.31082	0.892836	0	0.815778	0	0.332943	0	1.19919	0.319292	0.271806	1.27054	0.092251	0.933976
MSTRG.30847.1	0.772409	0.832353	0.782145	1.41455	0.963302	1.22645	1.29029	0.774233	2.4572	0.683718	0.848053	1.35669	0.372987	0.276701	0.212361	0.323301	0.265943	0.397809	0.305852	0.270217	0.270067	0.189477	0.434085	0.263437
MSTRG.30363.3	0.305643	0.023127	0.122074	0.218914	0.341212	0.254152	5.4935	0.083033	5.99998	0.260536	0.13771	0.284758	0.034206	0.503943	0	0.152554	0	0.097864	0.028362	0.0773	0.019277	0.07818	1.74871	0.230553
MSTRG.30363.2	1.83432	0.798879	0.918157	1.2872	1.41748	0.967693	1.01149	1.33596	0.875019	4.54	1.32097	1.63106	0.460275	1.18916	0.225229	0.532758	0.265625	0.473449	0.112924	0.574309	0.198409	1.05235	0.888671	0.408962
MSTRG.24350.1	2.4103	2.75561	2.74998	3.95294	3.8763	3.00983	4.62376	3.26417	6.2296	4.15436	4.53161	3.35812	2.33801	2.44756	1.83214	0.835652	0.820543	0.996643	1.95407	1.58132	1.56231	2.25461	2.29506	1.66162
MSTRG.17024.1	4.33378	4.60768	5.11799	2.12153	3.14485	3.60199	4.00722	4.26745	1.09695	3.52054	3.82891	5.2884	0.669014	0.511437	0.509123	0.938846	0.567458	0.646684	0.769929	0.338556	0.576577	1.03215	0.920795	0.894309
MSTRG.26640.1	1.06963	0.712669	0.871565	1.02913	0.970133	0.898157	1.12589	0.943337	0.787127	0.824621	1.57718	1.77592	0.68731	0.286553	0.311526	0.315437	0.339264	0.325131	0.413788	0.33863	0.407028	0.601994	0.59854	0.537286
MSTRG.37908.1	21.3654	16.6552	16.1052	17.061	19.4286	18.7291	18.0246	18.5195	16.0385	15.2887	17.8468	21.0648	5.05888	2.96999	3.10801	4.98169	2.60795	3.04235	3.78135	3.0795	3.4674	4.15105	3.89873	4.25376
MSTRG.19871.1	0.848111	0.514837	0.532642	0.603543	0.634538	0.450091	0.836438	0.654943	1.52454	1.08617	0.971766	1.32429	0.249473	0.326381	0.243715	0.220109	0.140695	0.162419	0.234953	0.165984	0.231583	0.361791	0.307739	0.281191
MSTRG.3384.1	12.3534	10.5486	9.15209	19.2198	15.9338	18.4823	12.1526	13.8193	11.4879	8.0108	12.9693	11.3867	1.69418	0.814292	1.7208	3.94158	2.98118	3.03929	1.61579	1.43612	1.69782	1.15993	0.957239	1.44246
MSTRG.35818.4	0.449786	0.777379	0.174865	0.732572	0	0.66119	0.535983	0	0.734463	0	0	0.631512	0.991617	1.28381	0	0	0.782366	0	0	0	0.674839	0.340033	0.872049	0
MSTRG.35818.3	1.21496	0.885689	0.892304	0.995874	0.914804	0.492161	0.875964	1.26616	1.2143	0.11524	1.11997	0.535229	0.78822	0.209727	1.06848	0.360771	0.522133	0.613568	1.0193	1.07164	1.0447	0.879588	0.253823	0.720129
MSTRG.35818.2	0.403451	0.350723	1.02167	0.246762	1.05114	0	0.288235	0.592365	0.242345	2.02788	0.978232	0.191215	0	0	0.368569	0.706121	0.206382	0.321134	0.377462	0.603824	0.285397	0.20664	0.199002	0.181233
MSTRG.23426.1	11.6503	12.3388	11.7659	25.8832	24.1422	25.3607	21.62	11.9041	35.5484	14.9254	16.69	15.2476	3.60638	2.90583	1.92374	3.14635	3.06158	3.0848	3.30318	4.19813	3.34827	5.65571	5.29154	5.53362
MSTRG.36695.1	1.43061	1.41307	0.928502	2.85565	3.00351	3.62486	3.25779	2.15631	2.02745	1.07076	1.18565	2.50222	0.364677	0.23421	0.248612	0.055679	0.022846	0.004302	0.220189	0.362989	0.274554	0.193854	0.168931	0.145774
MSTRG.565.1	1.21761	1.24285	1.1067	1.58558	1.22666	1.78562	1.87951	1.45031	1.97374	1.09073	1.47978	2.65545	0.394043	0.216711	0.159075	0.224324	0.209868	0.141311	0.307939	0.278247	0.272188	0.420564	0.229799	0.38339
MSTRG.18491.1	5.12518	6.02324	5.15817	10.0056	8.89399	9.00674	9.55469	6.8127	9.07055	7.29603	8.53578	8.71647	1.11875	1.12826	1.12794	1.44451	1.36916	1.74375	1.65267	1.1594	1.23271	1.56717	1.55378	1.8237
MSTRG.41373.1	37.7741	31.9853	33.6593	32.1499	37.5226	33.5136	32.8457	37.1947	32.4522	41.5222	36.5057	39.9285	6.59683	5.22664	2.98268	6.20404	6.57942	3.50615	3.59002	5.01035	3.40877	4.7786	6.0331	4.53973
MSTRG.15705.1	2.14641	2.16633	2.37197	1.47827	1.61712	1.22435	1.93371	2.21656	1.28804	2.271	2.53549	2.47526	0.588037	0.445186	0.453802	0.592361	0.749593	0.689031	0.591234	0.868412	0.591284	0.75557	0.626205	0.811342
MSTRG.29759.1	45.4107	36.6585	27.4433	143.273	114.345	120.947	107.012	44.2723	146.663	49.2451	65.1891	83.9292	8.513	3.51411	0.973553	1.33462	1.8434	0.664151	4.41981	11.146	2.3902	6.71536	5.6186	4.34589
MSTRG.48860.2	10.6133	10.4737	9.26949	8.87065	11.9968	10.9442	13.9306	12.0671	14.1078	15.4831	11.3194	13.7241	2.76936	3.2728	2.41535	0.749022	1.3965	1.13738	3.78231	4.55969	3.76698	4.10336	5.63614	4.58531
MSTRG.48860.1	10.2297	7.94709	10.2103	11.5853	19.0074	14.8228	14.1237	11.6129	17.7111	11.2973	12.584	15.4785	4.22836	3.48412	1.64641	1.35449	1.31268	1.73846	4.10454	4.30317	3.38918	4.81883	5.82081	4.52416
MSTRG.2160.1	14.1273	17.2229	15.3324	11.5489	10.205	10.1096	7.70762	15.0949	6.25898	14.1973	13.5464	10.7571	1.37848	2.00724	1.65193	1.53579	1.37858	2.34128	1.7854	0.880886	2.19287	2.02984	2.34239	1.40917
MSTRG.43049.1	2.21323	3.08011	2.02439	1.8509	1.5404	1.55672	2.50375	2.67766	1.03116	2.54648	3.11441	3.39683	1.71343	2.79818	3.01534	4.25643	3.85283	5.25652	3.34005	1.6997	2.68952	2.07125	2.22894	2.86647
MSTRG.36234.1	1.95922	1.91034	1.65688	3.57537	3.16489	3.66415	2.84255	1.99912	3.65322	0.868059	1.88721	2.34995	0.295487	0.33214	0.494714	0.451921	0.299922	0.616776	0.655887	0.222695	0.627178	0.415628	0.19307	0.491174
MSTRG.36234.6	0.92897	1.17375	1.21678	2.21619	2.57275	2.34381	1.65975	1.58618	2.82676	1.54244	1.29647	0.990607	0.240404	0.544787	0.1697	0.272319	0.168306	0.467958	0.395388	0.241704	0.312916	0.188339	0.377575	0.457671
MSTRG.36234.4	1.18314	1.09378	0.944843	0.952318	1.42396	1.06693	1.27989	1.09692	1.05486	0.967241	1.39778	1.29899	0.302313	0.199958	0.17864	0.231473	0.256261	0.247458	0.262426	0.202763	0.21622	0.225444	0.171571	0.222003
MSTRG.36234.5	0.494832	0.262857	0.513092	0.0752	0.024918	0.06507	0.146468	0.237163	0.042025	0.121464	0.100399	0.50106	0.084754	0	0.013296	0	0.005514	0.013155	0.13802	0	0.003009	0.028388	0	0.018003
MSTRG.39929.1	4.84762	5.24826	4.63231	6.13663	5.16725	4.01951	5.61166	5.14199	6.52823	7.53463	6.39887	6.57338	1.11505	1.79734	1.00285	1.01118	0.308821	0.553445	0.881413	0.503504	0.646118	0.90073	1.04369	0.56636
MSTRG.15889.1	12.2199	10.3539	10.1537	8.26254	8.44533	6.82151	8.8259	9.99216	6.58507	11.8188	10.5005	10.6001	1.74804	2.95434	1.538	3.023	2.2123	2.54151	2.10941	1.60578	1.62378	2.03717	2.84769	2.38965
MSTRG.35377.1	1.30446	1.26625	1.56492	1.41595	1.46711	1.24264	1.76531	1.35719	1.94275	2.92291	1.71125	1.9883	0.522164	0.921532	0.376593	0.397512	0.430637	0.386582	0.582818	0.680603	0.342051	0.737754	0.889964	0.58065
MSTRG.47566.3	0	2.72485	1.74731	3.32837	0	1.01236	0	0.806175	1.71466	0	2.85483	0	0	0	0	0	0.018222	0	0.535785	0	0.060579	0	0	0
MSTRG.14027.1	75.9994	100.274	111.549	50.1908	47.8834	44.8222	42.167	94.8183	24.6248	178.202	90.9244	82.121	7.84951	20.6235	10.4299	9.86949	7.1358	10.134	11.6998	7.03364	11.1125	9.72782	21.4115	9.87013
MSTRG.7408.1	0.516646	0.767202	0.489715	0.557132	0.253048	0.246978	0.820627	1.70796	0.774744	0.374998	3.09224	1.84818	0.969343	0.174218	1.19671	1.1687	1.12872	0.845571	1.01356	1.08539	0.888937	1.66914	0.097938	1.32506
MSTRG.43382.1	31.8488	38.9518	35.8104	40.6415	36.4244	44.4035	33.6032	30.5273	41.5399	21.6313	27.9174	29.0099	7.69354	6.85597	7.60081	7.61585	9.76696	8.44161	9.3215	8.53995	8.11784	9.63766	8.83556	9.54218
MSTRG.9295.1	0.043277	0	0.120642	0.581779	0.17625	0.112327	0.204488	0.911528	0	0.516289	0.392843	0.035189	0.218218	0.356796	0.692531	2.06841	5.72441	10.0133	0.642183	2.36898	23.8507	52.3629	39.1879	26.2784
MSTRG.5546.1	155.192	288.271	279.318	31.156	49.9143	28.0572	40.38	164.284	6.52574	48.8907	77.432	37.3772	0	0	0	0	0	0	0	0	0	0	0	0
MSTRG.36504.5	1.75281	5.4593	2.47636	2.2544	3.22579	4.24238	7.6092	3.78357	3.6203	0.851812	2.2679	2.39039	1.17913	0	1.16067	1.96005	1.00585	0.585562	0	0.234039	0.505422	0.154432	2.60339	1.59507
MSTRG.1136.2	0	0.625728	0	0	0	0	0	0	0	0	0.393882	0	0	0	0.07736	0	0	0	0	0	0	0	0	0.668218
MSTRG.7039.1	2.92384	4.04849	4.01113	2.62869	3.80296	3.45932	2.23257	3.88413	2.06037	4.62863	4.16131	3.74307	4.07652	7.4771	8.804	8.25653	9.40775	12.0068	6.2683	4.65555	5.98443	3.34897	4.89045	4.69168
MSTRG.22271.1	3.30473	3.6871	3.42988	3.18227	3.36866	3.56417	2.36485	3.68833	2.0547	2.3683	3.94113	3.32499	1.01937	0.526228	0.791095	0.545466	0.646423	0.616397	0.706117	0.734129	0.662372	0.923718	0.363026	0.958179
MSTRG.1136.1	2.61631	2.43991	2.97996	0.368537	0.700536	0.359245	1.26164	1.88204	0.793323	2.18718	2.24309	1.8767	2.11293	1.84552	1.57683	2.75971	3.33736	3.19534	2.8694	1.82437	2.02429	3.57693	3.14153	1.75101
MSTRG.39852.1	3.222	4.05071	3.76105	4.67983	2.95037	2.96518	4.35688	3.57356	2.96833	4.57475	5.04746	5.56225	2.76584	3.03273	2.43921	3.15673	3.55184	3.72508	3.48996	3.02943	2.82766	2.45194	2.66139	3.14895
MSTRG.18814.1	1.75862	1.29007	1.16491	0.263557	0.172135	0.154825	0.305338	1.39513	0.354881	0.919099	1.75284	1.25877	0.697029	0.402844	0.648314	0.642529	0.612576	0.623631	0.614466	0.374361	0.449705	0.492818	0.445922	0.766439
MSTRG.3491.1	0.633188	0.84056	0.419707	0.17836	0.944741	0.561646	2.65988	0.625765	1.8111	0.67419	0.416728	1.28721	0.642877	1.32877	1.50324	1.44583	1.41991	1.19686	1.23579	1.59483	0.578208	0.949536	1.12662	1.42098
MSTRG.3491.2	1.37975	1.56906	1.68982	2.42847	2.47103	2.52434	0.9453	1.71375	2.34321	1.69832	2.00157	1.7095	2.01785	1.44457	1.22382	1.40098	1.52255	1.34703	1.52412	1.12586	1.47311	1.64449	1.8001	1.26018
MSTRG.18719.1	16.1694	19.1311	16.8856	15.3856	13.786	14.8888	12.7012	16.5874	11.6053	11.5648	16.9055	15.9805	4.28073	3.63499	4.05034	3.37641	2.8454	3.95319	4.6787	3.68079	3.2291	4.58066	3.61033	4.53038
MSTRG.45738.1	17.0329	21.8308	19.6635	31.1968	32.0085	31.5152	28.8607	23.8355	21.8351	16.0559	20.2615	26.9631	5.66699	4.69221	4.52838	2.89997	2.52537	3.06066	6.13562	3.69522	4.61108	5.11658	3.96321	4.88847
MSTRG.10030.1	1.05023	0.813062	0.830909	0.650032	0.757431	0.97473	1.0432	1.19268	0.789263	0.724497	1.08631	1.64253	0.440919	0.288991	0.286249	0.369213	0.3641	0.254533	0.299948	0.359299	0.313833	0.370442	0.514666	0.59985
MSTRG.45738.2	0.091353	0.445816	0	1.61964	0.531809	1.26535	1.29923	0	3.20184	0	0	0.489288	0.038704	0	0	0	0.19751	0	0	0	0	0.075634	0	0
MSTRG.43570.1	2.05059	2.80591	3.01352	3.52486	4.24263	3.39747	2.68672	2.95088	2.4843	3.57023	2.21895	3.73442	0.456541	0.493603	0.578252	0.921598	0.68162	0.84233	0.504427	0.681027	0.589117	0.666143	0.897804	0.811036
MSTRG.21364.1	1.58808	0.201387	1.06729	0.539862	1.6124	0.763879	1.51909	0.611347	0.243075	0.279519	1.1522	1.15789	0.355371	0.228733	0.271011	0.148616	0.135332	0.568228	0.45126	0.212629	0.41855	0.279933	0.117834	0.128575
MSTRG.21364.2	0.173243	0.563968	0.526475	1.19684	0.532369	0.54037	0.330348	0.144553	0.361606	0.70199	0.683133	0.303211	0	0	0.241576	0.335781	0.201022	0.145762	0.06106	0.184041	0	0.336573	0	0
MSTRG.21364.3	0.122222	1.25668	0.148523	1.25814	0.185718	0.275496	0.215641	0.552511	1.21654	0.636309	0.195207	0.545281	0	0.142521	0	0.142971	0.299098	0	0	0.019489	0.076788	0.022645	0.59734	0.190574
MSTRG.21364.4	1.43617	1.9458	2.53268	1.6154	1.53433	1.11866	2.13443	2.26642	1.28712	1.2638	1.41525	1.86767	0.431499	0.47065	0.431784	0.68384	0.632511	0.180253	0.620581	0.173513	0.38386	0.446203	0.564197	0.38075
MSTRG.21364.5	0.285019	0.455808	0.574864	0.283299	0.220101	0.733069	0.21682	0.424682	0.1665	2.04485	0.499085	0.66791	0	0	0.039522	0	0	0	0	0.072933	0.087352	0.124171	0	0.439994
MSTRG.21364.6	1.94522	1.84127	1.51574	1.31109	0	0	0	1.50346	0.873248	0	0	2.12741	0	0	0	0	0	0	0	0.288992	0	0	0	0
MSTRG.21364.7	0	0	0	0.896695	2.04199	2.65314	2.20855	0	0.558088	1.4861	2.55211	0	0.538946	0.471177	0.241216	0.611024	0.435698	0.63882	0.334359	0	0.592658	0.397141	0.197818	0.375939
MSTRG.21364.8	0.906846	1.37684	0.55932	0.967316	1.1554	0.971732	0.205023	0	2.15261	0.70397	0.661405	1.44871	0	0	0.082221	0.280067	0	0.294389	0.105353	0.595329	0.056899	0	0	0.081469
MSTRG.3038.1	0	0.019824	0	0.170402	0.964786	2.1389	0.281628	0.016871	2.20196	0.224527	0.500102	0	0.115639	0.069712	0.070184	0	0	0	0.030282	0.02484	0.032861	0.108439	0.242836	0.054994
MSTRG.1871.1	5.85443	5.20804	6.06972	2.54675	2.11556	2.55394	3.5818	5.51612	1.03734	12.6212	5.9752	4.57531	0.397654	0.650364	0.869691	1.4144	0.313567	0.046449	0.717519	0.345516	0.658655	0.307843	0	0.56587
MSTRG.1871.2	2.519	7.39821	5.32274	0.378147	0.147622	0.170161	1.03816	5.16845	0.433831	3.60515	4.03425	2.69985	0.58683	1.83503	0.112771	0.336756	0.889127	1.30073	0.392646	0.321855	0.383445	0.167956	1.42578	0.265401
MSTRG.45351.2	0.189939	0.613046	0.654034	1.17037	1.97868	1.82848	0.853951	0.411406	1.22574	0.643298	0.715549	0.761534	0.254048	0.161611	0.108054	0.386372	0.311102	0.187463	0.128323	0.15078	0.183303	0.185846	0.124301	0.233099
MSTRG.45351.3	0	0	0.499772	0	1.08924	0.610781	0	0	0	0.68542	0	1.48275	0	0	0	0	0	0	0	0	0	0	0	0
MSTRG.45351.1	1.46112	1.0648	0.493399	1.80544	0.584201	1.04035	1.3924	1.25467	1.09078	2.08506	1.64189	0.709064	0.17337	0.639388	0.201479	0.406986	0.268431	0.30673	0.37955	0.173672	0.228526	0.444546	0.806886	0.539916
MSTRG.19167.1	2.16185	2.2551	2.4045	1.16868	0.576873	0.535961	1.80457	3.14203	1.40915	3.54536	3.56272	3.31355	0.241546	0.214365	0.287531	0.559992	0.408591	0.582488	0.320572	0.311506	0.674055	0.378369	0.585524	0.427408
MSTRG.11416.1	138.96	145.408	137.817	71.9105	89.9914	93.7681	69.0999	138.012	35.7449	48.2537	113.951	109.133	14.1921	6.22685	13.7994	20.769	24.3284	14.0107	15.2082	14.51	14.203	16.8809	9.61121	19.3516
MSTRG.42212.1	1.3061	0.984515	1.22929	1.24185	1.02558	1.31491	0.612956	0.910449	0.581362	0.679142	0.728207	0.919318	0.265299	0.161807	0.163548	0.155285	0.22537	0.140481	0.260597	0.227134	0.178693	0.175859	0.299085	0.364147
MSTRG.42212.2	0.137683	0.3287	0.162012	0.251918	0.217176	0.281832	0.218745	0.253561	0.107702	1.39828	0.276616	0.087622	0.048544	0	0.104595	0.082334	0.095536	0	0.033156	0	0.022686	0.047479	0	0.087418
MSTRG.47155.1	1.96576	2.38729	1.95131	1.01538	1.14594	1.16067	2.01153	2.64242	1.65195	1.63407	3.20434	2.14775	2.09686	1.50481	1.58659	0.543584	0.80424	1.24013	2.71803	0.869368	1.40906	2.89764	1.60101	1.22315
MSTRG.11561.1	0.268636	0.284443	0.270359	1.02534	1.01065	0.687318	0.965595	0.356949	0.889248	0.768119	0.194486	0.569143	0.103685	0.134452	0.254854	0.145753	0.103456	0.207734	0.212158	0.095558	0	0.099235	0.152718	0.34129
MSTRG.15933.1	1.0764	1.21554	1.24099	1.4745	1.17535	1.36167	2.0622	1.2066	3.7275	2.35665	3.5286	1.32863	0.014884	0.073226	0.033032	0.096178	0.120641	0.083641	0.128853	0.120474	0.104801	0.104948	0.244084	0.133013
MSTRG.25808.1	3.25108	3.61924	3.8813	2.91755	3.31096	3.28524	3.3979	2.97283	2.27435	2.52598	3.41845	2.95491	2.85254	1.8829	1.7869	1.70751	2.15119	1.74771	2.12378	2.25669	1.65899	2.13561	2.12957	2.16265
MSTRG.39927.1	1.561	0.702112	1.81929	1.41541	1.24638	1.56291	1.1205	1.05566	1.11361	1.28407	1.88602	1.81681	0.856568	0.259513	0.399674	0.088001	0.658353	0.327902	0.57991	0.88148	0.156848	0.376806	0.328887	0.495227
MSTRG.39927.2	1.40222	2.468	1.10862	1.60656	0.566773	0.517628	1.57403	2.06015	1.35261	0.030095	1.69455	2.08794	0.057851	0	0.277594	0.933658	0.222402	0.373469	0.152575	0.052248	0.44385	0.51006	0.062548	0.386687
MSTRG.12463.6	2.03523	5.74468	0.975957	4.32367	5.20071	0.767084	1.15934	1.1998	2.66886	2.42087	4.08547	1.91113	0.864836	0.793564	0.081233	0.08007	0.155911	0.396359	0.257675	0.899998	1.19658	0.848816	0.708692	0.147457
MSTRG.12463.4	0.523983	0.256362	0.352236	1.0961	1.21734	0.456006	0.796957	0.222008	0.355829	0	1.29475	0	0.041005	0	0.076681	0.039746	0	0	0	0	0	0.288325	0	0.20087
MSTRG.12463.5	0.285439	0.329425	0.950544	1.12012	1.15403	0.562795	0.780339	1.05038	0.686309	1.21991	1.21151	0.860086	0.045248	0.555018	0.052928	0.048658	0.166304	0.491026	0.148921	0.040759	0.157654	0.236304	0.704922	0.114333
MSTRG.12463.2	0	0	0	0.704769	0.693424	0.736655	0.447039	0.073635	0.895574	0.072351	0	0.133795	0	0	0	0	0	0	0	0.053958	0	0	0	0
MSTRG.12463.3	0	0	0	1.16247	0.82679	0.96879	0.730765	0.141169	3.70717	0.073541	0	0.131966	0	0	0	0	0	0	0	0.220192	0	0	0	0
MSTRG.12463.1	4.3216	0.55914	5.06216	1.31542	1.27504	5.67833	6.57328	4.62197	4.42034	5.26286	1.65488	5.69177	1.08033	0.751075	1.19227	1.34345	1.24254	0.55783	1.411	0.746701	0.163611	1.12472	1.2887	1.76943
MSTRG.41806.3	4.54333	3.66853	3.1838	8.1522	8.61589	8.40833	5.63867	4.11744	8.38354	4.13848	4.65832	5.68039	1.03866	0.832554	1.00945	1.45051	0.920703	0.927649	1.07363	0.649205	1.09599	1.47157	1.73351	1.43091
MSTRG.41806.2	0.837816	0.815475	0.805367	1.66147	1.88012	1.40331	1.1802	1.45532	1.81309	0.633683	1.30587	1.19305	0.107747	0	0.40062	0.143097	0.128287	0.260252	0.569769	0.158564	0.258876	0.280598	0.112906	0.132445
MSTRG.41806.4	4.37249	3.7153	3.96169	0.813211	0.619111	1.3094	2.34846	2.74497	0.810656	2.78543	5.32024	4.7672	0.467183	0.209531	0	0	0.087873	0	0	0.290983	0	0.145345	0.152772	0.13796
MSTRG.13363.2	0.098649	0.391037	0.442481	1.28778	0.693947	0.471621	0.627462	0	1.6749	0	0.438377	1.25496	0	0	0.177813	0.096434	0.312827	0	0	0	0.060447	0.185022	0.762055	0
MSTRG.41083.1	0.43517	0.425858	0.542139	4.26973	2.80073	2.58813	8.11431	0.065862	9.27175	0.248554	0.674728	0.111623	0.153119	0.177466	0.053297	0.017123	0.147387	0.020906	0.209335	0.099261	0.032108	0.209816	0.029102	0.038622
MSTRG.13363.1	8.3423	8.76746	8.08776	3.6903	4.71624	5.03283	5.77255	7.78405	2.73023	8.85327	8.40214	6.34117	1.64069	1.84949	1.16655	2.37952	2.52401	2.51841	1.77049	1.37333	1.28732	1.5346	1.91374	1.63404
MSTRG.31351.1	2.42566	2.27187	2.7034	3.29473	3.75542	3.4955	4.33704	2.51268	5.42052	2.57023	3.853	2.68921	0.771668	0.578383	0.389011	0.661378	0.630704	0.839101	0.795004	0.91548	0.483739	1.0701	0.772247	0.771816
MSTRG.30127.1	5.05401	5.38598	5.68305	0.449393	0.829516	0.552747	2.16307	4.35714	0.699269	4.55312	4.38675	3.47934	0.738424	0.837563	0.756538	0.656308	0.843234	0.964837	0.900869	0.666419	0.668906	1.50797	1.27205	0.906327
MSTRG.28244.1	3.11456	1.76519	2.37641	1.03286	1.25437	1.10801	1.21898	2.52247	0.977381	3.18331	3.06634	2.96258	0.024937	0	0	0	0	0	0	0	0.009739	0.01759	0	0
MSTRG.25211.10	0.15989	0	0.177328	0	1.03774	0.346302	0.106094	0	0	0	0.066844	0.270796	2.29033	2.52033	1.14899	5.44608	1.7009	2.7492	1.84127	1.89158	2.695	1.84988	1.139	1.98512
MSTRG.21091.1	0.398448	0.188164	0.308375	0.261998	0.120463	0.084779	0.366874	0.30778	0.261365	0.468289	0.610768	0.619499	1.49532	1.60603	1.99547	0.602448	0.842694	0.753744	2.24254	1.71457	2.10054	1.30261	1.21222	1.85805
MSTRG.20840.1	16.5723	15.1001	16.3371	20.9575	32.9899	28.4963	24.7151	12.5204	33.1765	3.06329	4.16117	2.69189	0.065258	0.135394	0.086959	0.078261	0.120166	0.155665	0.09063	0.110563	0.47969	0.359293	0.067603	0
MSTRG.16340.1	3.58987	3.90465	3.92224	1.06726	1.07143	1.02939	1.63816	3.42336	0.506394	1.80009	3.54969	2.78926	0.361305	0.383557	0.531211	0.547319	0.390572	0.659551	0.786529	0.410444	0.86607	0.714667	0.721852	0.827331
MSTRG.25989.1	1.14878	1.17683	1.06908	0.679621	0.474081	0.687545	0.63652	0.888417	0.546678	1.85184	1.48299	1.01605	0.369222	0.396769	0.234981	0.700257	0.613835	0.704697	0.456889	0.489271	0.474054	0.565511	0.761731	0.563336
MSTRG.25119.2	0	0	0	0	0	0	0.356589	0	0	0	0	1.07149	0	0	0.021334	0	0	0	0	0	0	0.032444	0	0
MSTRG.25119.1	1.41817	0.583126	0.651843	0.571736	0.680121	0.75146	0.658876	0.692201	0.81421	0.68141	1.25586	0.279846	0.177586	0.169348	0.118639	0.24558	0.083388	0.159212	0.230217	0.084468	0.082216	0.283063	0.185277	0.141279
MSTRG.19389.1	15.4586	19.6773	18.051	10.7558	7.28061	6.74573	14.4925	16.5944	7.55392	15.0421	18.7263	12.7687	3.87359	3.21506	3.28062	3.82821	3.76469	4.20866	4.71028	3.13595	4.20777	7.90222	5.46663	4.48893
MSTRG.22350.1	3.66145	4.08974	3.86403	3.05377	3.02925	2.45803	3.32356	3.73068	2.04985	7.45956	5.00751	4.80307	2.18272	3.80116	1.94558	1.59954	1.84407	1.63645	1.85119	2.62455	1.4386	1.8862	3.33739	2.34965
MSTRG.48146.1	2.55787	2.50241	2.3874	0.833118	1.46033	0.71033	1.89149	3.06463	1.54987	2.43708	2.38702	2.09012	0.045553	0.059911	0.041674	0.081362	0.030939	0.200036	0.057086	0.014526	0.093311	0.039106	0.056423	0.032933
MSTRG.11795.1	0	0.066922	0	1.25363	1.33118	3.47072	0.363977	0.086251	3.12851	0	0.285828	0	0.703141	0.127266	0.961293	1.0259	0.493032	0.599785	0.852256	0.371265	0.686133	0.430529	0.085447	0.767756
MSTRG.31850.1	1.09817	1.37719	1.10743	2.01225	1.63104	2.2994	1.15692	1.10168	0.421771	1.05984	1.12062	1.4407	1.10981	0.807631	0.711309	1.26545	1.29028	0.833424	0.740809	0.512613	0.500649	0.582256	0.536918	0.415886
MSTRG.25092.1	13.59	13.5875	11.7196	8.42969	10.2625	8.6088	9.73668	12.6039	7.62396	14.4424	10.9807	11.6775	2.35199	2.49885	1.65968	0.51419	0.823326	0.661049	2.1727	1.47515	1.45135	2.48143	3.4134	1.48304
MSTRG.313.1	2.02788	3.16022	1.65505	2.28914	2.00962	1.80589	2.06322	2.31909	1.59372	0.974963	2.70814	2.70962	0.418386	0.838771	0.171169	0.575561	0.499675	0.524894	0.418584	0.558779	0.672609	0.496217	0.871712	0.525295
MSTRG.5480.1	5.38342	4.62592	4.63659	3.22557	2.76475	3.37665	3.30834	4.59683	4.05175	8.08895	4.84012	4.78541	0.973598	1.47234	0.71239	0.453992	0.368958	0.665905	0.75394	0.829175	1.09576	1.44927	1.89221	0.991874
MSTRG.5480.2	1.60542	0.560401	1.08783	0.531917	1.26628	0.756322	2.02985	1.29768	0.651212	0	1.32504	1.14592	0.435183	0.327747	0.088596	0.471968	0.633214	0	0.068066	0.108895	0.075072	0.237223	0	0.043162
MSTRG.313.2	1.12891	0.474634	1.57449	0.045065	0.220846	0.024667	0.517766	1.06676	0.00582	3.26315	1.05422	0.302076	0.107104	0	0.314359	0.096218	0.002242	0.013688	0.194708	0.021633	0.018105	0.031017	0	0.006902
MSTRG.46861.1	1.98408	1.66692	1.47742	1.50488	1.48745	1.52222	1.6929	1.52286	1.64793	1.12657	2.15479	1.81492	0.576892	0.344221	0.450225	0.490679	0.40375	0.347546	0.369876	0.391555	0.362052	0.817568	0.47237	0.478263
MSTRG.16061.1	0.619839	0.793219	0.572195	1.23607	0.648746	1.02925	0.555425	0.957082	0.648943	0.972031	1.63043	0.761835	0	0.036307	0.005628	0.055577	0.067426	0.053159	0	0	0.011736	0.021188	0	0
MSTRG.31404.1	3.74903	2.81855	1.70931	2.91026	1.56557	1.54896	2.57921	4.88473	0.930487	3.18257	3.76662	3.32159	1.2991	0.590565	1.24039	2.01368	1.12449	2.07155	0.97692	0.903664	1.3931	0.569683	1.03354	2.11894
MSTRG.31404.2	2.03186	4.32296	4.94816	1.12872	1.31337	1.40889	0.489533	1.47298	0.273007	2.85503	4.0668	1.85782	0.156121	0.55545	0.475269	0.581609	1.47052	0.645832	0.703035	0.15576	0.891264	0.781772	0.705687	0.322662
MSTRG.17040.1	3.89493	3.42841	3.70239	1.69454	3.52521	2.44631	2.73495	5.16336	1.44438	1.07565	3.22252	2.08787	0	0.028393	0	0	0.022058	0.003923	0	0	0.003852	0	0	0
MSTRG.35493.1	6.28558	5.00239	3.67176	7.84915	8.4665	6.39754	12.5415	3.98275	23.0229	3.10521	5.32991	3.54323	0	0	0	0	0	0	0.009285	0	0	0	0	0
MSTRG.35493.2	0.121071	0.696095	0	2.4783	0	0.077281	1.53787	0	2.50269	0	0	0.367452	0	0	0	0	0	0	0	0	0	0	0	0
MSTRG.16006.1	4.56007	3.78173	3.52069	1.45194	3.18581	1.89369	1.89032	5.04541	0.892864	1.76688	2.21011	2.41797	0.419299	0.848791	0.602259	0.400236	0.353027	0.220869	0.587614	0.29551	0.487184	0.457983	0.786911	0.380323
MSTRG.14940.1	0.873747	1.36116	1.2812	0.750741	0.798431	0.716228	1.42323	1.23738	0.853233	1.81615	1.60991	1.40614	0.767137	1.37039	1.09843	12.3929	12.9885	19.5917	0.988643	0.38963	0.643477	0.272756	0.689697	0.528143
MSTRG.28106.1	3.82432	2.1599	3.24467	7.28676	6.90025	5.33557	6.86706	5.49061	10.0333	3.39983	7.24074	7.40442	5.74889	2.43944	3.02754	7.05336	6.23313	6.45645	3.94397	3.69481	2.77875	5.61235	2.10254	4.67929
MSTRG.19905.1	3.1054	3.24132	3.82414	2.6469	2.88133	2.87141	3.44841	3.7883	2.59325	4.63075	4.76053	3.5954	1.04692	0.950635	0.586602	0.746483	0.618837	0.816841	1.14166	1.21359	0.870762	1.5743	1.75136	1.16794
MSTRG.937.1	6.50996	6.13531	5.62451	4.40499	5.0415	4.49567	4.39822	5.60694	2.907	5.24629	7.09527	5.13248	1.11445	0.69612	0.847023	0.577717	1.16582	1.31539	1.2426	1.04841	1.04236	1.09905	1.13804	1.33778
MSTRG.937.3	0.314066	1.63584	1.08807	2.94899	1.20148	1.82563	1.57095	0.469905	0.86782	0	0	1.98655	0	0	0	0.248214	0.022097	0.073623	0	0	0.011636	0.359078	0	0.042079
MSTRG.937.2	0.351256	0.230663	0.713345	0.340246	0.270824	0.5981	1.46838	0.45374	1.00996	0.378093	0.554105	0.667977	0.036135	0.041384	0.070925	0.01993	0	0.020196	0.050988	0.070269	0.032678	0.082185	0.043934	0.045722
MSTRG.41933.1	3.4879	4.83939	3.86131	2.09369	2.73497	2.77597	2.61931	3.84377	1.38164	2.48677	3.96421	3.62792	0.972087	0.54159	0.805542	0.515366	0.344299	0.597306	0.596666	0.445808	0.93257	0.5789	0.601042	0.947041
MSTRG.11830.4	0	0	1.29489	1.61044	2.09161	0.607403	0.734896	1.04646	1.88372	0	0	1.15022	0.553396	0	0.26169	0.095703	0.419453	0.524389	0.852341	0.353876	0.611522	0.313092	0.326071	0.593911
MSTRG.1686.1	6.32499	4.0945	3.44974	2.95973	6.18063	6.16614	4.91908	4.83446	5.09865	14.7244	6.48554	11.6741	3.89488	6.75696	3.44928	12.0603	10.5725	15.7016	3.8958	1.98675	3.3442	2.70968	5.80657	2.96559
MSTRG.5308.1	6.68108	0	5.8011	3.20801	5.25739	5.33925	0.903759	0	4.41799	0	7.47594	9.68792	0.986127	0.930596	0.991791	1.30544	0	1.17967	1.08109	0	1.35817	1.00095	1.34193	0.640032
MSTRG.35248.1	0	0	0	0	0.01267	0	0	0	0.024236	0	0	0	2.47425	2.86109	2.22267	0.708371	0.634794	0.724909	2.03371	1.89273	1.48884	1.21763	1.65966	1.6202
MSTRG.11830.3	1.42055	1.92811	1.93101	0.331017	0.850351	0.171728	0.432621	2.58334	0	2.39209	2.11367	0.59887	0.62445	0.580163	0.057441	0.093915	0.168488	0.328522	0.606175	0.407218	0	0.146752	0.65998	0.112811
MSTRG.5289.1	4.58343	4.61612	4.39971	4.6865	2.59744	2.51575	6.5508	3.17701	6.62971	7.73114	13.5173	3.78392	0.750381	0.322273	0.203091	0.643756	0.81686	0.242671	0.363636	0.399692	1.03703	4.83633	2.02077	1.37492
MSTRG.33297.1	2.15081	1.95185	1.86668	3.05278	3.27629	3.15126	1.67717	1.23158	1.65893	2.24248	1.46511	1.85934	0.470103	0.58011	0.416006	0.072328	0.296219	0.348985	0.42045	0.238418	0.350054	0.33237	0.506127	0.34472
MSTRG.33297.2	0	0	0	0.584637	1.11405	0.878821	1.13244	0.746854	2.48089	0.349245	0.55886	1.59899	0.087713	0	0	0.431453	0	0	0	0	0.112024	0	0	0.162573
MSTRG.10171.1	12.2833	10.2791	11.0938	2.54559	3.98119	3.64713	3.83239	10.5973	3.12024	14.2788	12.4543	13.9489	0.014871	0.118259	0.097972	0.028686	0.012	0.061237	0.020878	0	0.034656	0.008209	0	0
MSTRG.47865.2	0	0	0	0	0	0	0	0	0.495281	0	0	1.41034	0	0	0	0	0	0	0	0	0	0	0	0
MSTRG.7749.1	0.914223	0.809806	0.832184	0.316988	0.828755	0.67509	0.789862	1.00847	0.168793	1.24427	1.25965	1.24654	0.160452	0.179992	0.09016	0.222565	0.180321	0.135209	0.115622	0.185448	0.110481	0.248935	0.277965	0.203556
MSTRG.7749.2	0.096798	0.05674	0.089417	0	0	0	0.601667	0.054043	1.47359	0.579627	0	0.530613	0.006407	0.105674	0.018695	0	0	0	0.010808	0.011105	0	0.02742	0.020438	0.036029
MSTRG.39276.1	4.19634	6.94993	6.20458	4.16329	1.14015	1.23532	9.6375	2.68522	5.18275	1.91848	3.62993	2.39513	0.636322	0.193402	0.115431	0.047243	0.479817	0.128778	0.254459	0.155399	0.281896	5.40735	2.16895	0.790175
MSTRG.7648.1	0.983977	0.872503	1.06352	0.597691	1.0192	1.08088	1.01849	0.773114	0.865823	1.44422	0.957912	0.618633	1.17994	2.3252	1.25423	1.86602	1.7775	1.68955	0.947701	1.02906	1.28315	1.02832	1.78209	1.43777
MSTRG.7648.2	0.392757	0.382351	0.184351	1.31879	0.979919	0.898902	0.850758	0.668868	0.531336	0.61941	0.62052	0.90775	0.200368	0.280484	0.367274	0.40603	0.573018	0.386631	0.534344	0.583215	0.323362	0.207448	0.428707	0.106072
MSTRG.37299.1	2.84518	3.49791	3.28283	3.24133	3.2685	3.36076	2.55162	2.56877	2.64403	1.8589	1.97623	2.05775	0.138909	0.129024	0.074668	1.54507	1.77109	1.777	0.048959	0.069652	0.028478	0.03887	0.012576	0.018103
MSTRG.28410.1	4.87649	4.03754	4.09564	68.4629	49.0604	31.9883	36.5949	7.35226	40.2268	22.0498	17.3426	13.7668	3.24855	4.9295	2.15328	37.622	42.0471	41.1684	5.56126	5.07482	3.68526	7.14898	10.3236	6.33213
MSTRG.28410.2	0	0	0	0.949611	0	0	0	0	5.3018	0	0	0	0	0	0	0.290625	0	0	0	0	0	0	0.37192	0
MSTRG.13105.1	1.71399	1.41758	1.54363	0.70809	0.300182	0.313865	0.843301	1.26395	1.07091	1.20496	0.889046	1.39259	1.16502	0.775724	0.51427	0.288252	0.390492	0.182579	0.616952	0.343406	0.492034	0.625267	0.862342	0.452323
MSTRG.5876.4	0	0.160466	0.162783	1.08311	1.08416	0.417548	0.642311	0.113632	0.168006	0	0.120499	0.167354	0	0	0.021693	0	0	0	0.051917	0	0	0	0	0
MSTRG.21110.1	0.108226	0	0	0.077014	0	0	0.050901	0.141014	0	0.144223	0.08678	0.181437	7.25364	9.16497	12.3286	21.1998	16.2698	18.7246	12.2725	6.35899	12.5174	11.1566	12.1412	11.9946
MSTRG.33690.1	0.380621	0.80802	0.290434	0.31713	0.31816	0.592079	1.33546	0.77821	0.540125	1.65631	0.468221	0.953919	0.031093	0	0.022332	0	0	0	0	0.031169	0	0	0.070747	0.047104
MSTRG.8855.1	3.51614	5.25099	4.61462	1.93168	1.6888	1.66181	2.36157	3.96543	1.63117	4.16195	5.43672	3.57638	0.610347	0.799945	0.636861	1.14186	1.01563	1.02711	1.47234	0.938543	1.16183	1.24463	1.26242	1.15788
MSTRG.37443.1	0.800613	0.417362	0.511925	1.29471	0.450063	0.646201	1.20967	0.797899	1.34167	1.32693	2.30173	1.57145	1.8486	1.48839	1.33558	1.01076	1.39675	1.817	1.805	1.71932	2.00021	2.53995	2.66349	2.62422
MSTRG.19643.2	1.70986	1.41952	1.18538	2.57766	1.67006	2.21295	2.02294	1.19626	5.29355	0.829082	1.53032	1.13701	0.242274	0.116296	0.01845	0.084987	0.104623	0.041867	0.054485	0.234932	0.324501	0.331118	0.327526	0
MSTRG.4079.1	4.33583	3.84973	4.49417	2.36695	2.10136	1.39429	4.73218	3.94933	6.41847	6.27087	6.18419	4.95218	3.00053	5.59539	4.01166	3.14831	2.87147	2.82531	4.07193	2.66609	2.90607	2.72289	4.31144	2.90804
MSTRG.15806.1	1.97298	1.27897	1.63255	1.09401	0.572132	0.713114	1.3053	1.78519	1.06282	0.890282	1.15455	1.51244	1.13734	0.753596	0.535172	0.946132	0.849769	0.83414	0.801736	0.761143	0.783934	0.791228	0.781639	0.9209
MSTRG.26829.1	105.944	100.055	96.4609	51.6358	62.3586	59.2573	132.22	72.4747	32.4483	93.0781	65.2536	75.1714	4.49461	8.31045	3.95417	12.4069	14.6098	17.2677	6.38906	5.51345	6.05595	8.10993	11.3507	6.56953
MSTRG.31484.1	3.48962	1.38713	1.40208	2.0723	5.11327	4.92139	2.12062	1.19895	2.2508	1.26375	0.361041	2.15714	0	0	0	0	0	0	0	0	0	0	0	0
MSTRG.49139.1	4.73603	4.53022	5.27818	6.95135	4.77428	5.87178	3.79341	4.75799	2.5901	10.7253	4.36906	4.96144	1.07829	2.29533	0.909272	0.918047	1.07435	0.82074	0.460882	0.783323	0.871849	0.981588	2.15207	0.779631
MSTRG.45416.1	1.68712	1.0762	0.897741	1.83228	1.75633	1.92326	2.01419	1.54507	2.19207	1.098	1.55537	2.0793	0.474964	0.582173	0.513374	0.757593	0.591763	0.633321	0.345079	0.565031	0.308386	0.575741	0.606049	0.563196
MSTRG.25780.1	7.2223	8.73924	7.63175	3.46524	2.95826	4.32277	3.80355	5.74681	2.07066	2.15806	3.75201	3.32863	0	0	0	0	0	0.016079	0	0	0	0	0	0
MSTRG.19618.1	2.15377	1.25825	1.55653	0.763269	1.44986	1.13865	0.698021	0.919028	0.561662	0.68938	0.757149	1.18336	0	0.006183	0.009547	0.014605	0.005713	0.024989	0	0	0	0	0	0
MSTRG.22274.1	74.4819	113.41	107.279	43.6041	38.5044	35.3914	44.8623	97.9396	20.3676	117.888	97.9259	83.959	13.277	19.645	13.5211	18.792	16.731	19.0755	14.6063	11.4489	15.1925	11.9889	19.4884	13.9166
MSTRG.17779.3	0.053151	0.25267	0.213914	0.314972	0.041739	0.518586	1.02052	0.9932	0.008918	0.120057	1.05426	2.14702	0.118938	0	0.367616	0.279495	0.269037	0.12969	0.146042	0.152307	0	0.187869	0.016473	0.007177
MSTRG.19019.1	1.82936	1.75305	2.11187	0.228702	0.391402	0.185793	0.281922	0.758893	0.180863	0.754783	1.32098	0.655134	0.171359	0.12874	0.058202	0.128373	0.05783	0.14385	0.13042	0.064613	0.098676	0.21766	0.236295	0.181359
MSTRG.30381.1	2.94432	2.8418	3.32888	1.295	1.37834	1.44392	2.39576	3.26446	1.19474	2.49666	3.94184	4.03696	0.599827	0.529129	0.653033	0.608955	0.337475	0.44028	0.744392	0.450592	0.572615	0.824927	0.744796	0.836107
MSTRG.3271.1	1.42107	2.00467	1.41999	0.544643	0.39435	0.430867	0.69892	1.17745	0.470751	1.92823	1.71479	1.51322	0.166092	0.31516	0.250591	0.443259	0.212135	0.306513	0.312787	0.187428	0.219034	0.264838	0.286947	0.250671
MSTRG.16107.4	0	0	0	0.079793	0.707413	0.447022	0.578051	0	3.85069	0	0	0	0	0	0	0	0	0	0	0	0	0	0	0
MSTRG.16107.1	8.0683	7.24758	6.38338	14.2312	11.0674	14.5205	5.26527	8.3002	6.45168	17.465	7.65931	11.2706	5.53769	7.14661	4.13539	4.13907	3.23824	2.577	3.19931	3.31981	2.99539	4.01037	8.05972	4.4372
MSTRG.16107.3	4.90697	3.05459	2.70321	6.17585	8.17048	6.91514	7.6394	7.10934	9.89383	2.33835	3.91868	3.91962	2.62604	2.22325	1.7205	1.30387	2.27298	0.732321	2.17308	3.42277	1.95343	2.15497	0.667552	1.45295
MSTRG.16107.2	0	0	0	1.78893	2.83621	1.33658	3.3855	0	4.50457	1.3858	1.21543	10.3088	0.007531	0	0	0	0	0	0	0	1.96722	0	0	0
MSTRG.28478.2	0.400617	0.791398	0	0	0	0	0	0	0.23416	2.31951	0.903613	0	0	0	0	0	0	0	0	0	0.024991	0	0	0
MSTRG.28478.1	2.79438	2.01982	2.95789	2.95372	2.39057	2.61522	2.39898	3.2375	1.9567	1.95372	3.21268	3.04685	1.05864	1.06079	0.888594	0.859353	0.852547	0.718356	1.20547	0.851622	0.995183	0.995938	1.37089	1.20472
MSTRG.20234.1	6.53522	7.4202	7.86742	5.78464	7.86269	6.4501	5.88037	5.14637	4.4817	6.57784	6.1887	4.25726	0.162938	0.255568	0.195986	0.711241	0.617395	0.578501	0.47364	0.292946	0.250436	0.688316	0.81967	0.652747
MSTRG.1585.1	10.7686	10.3434	11.4524	19.9761	23.411	19.6346	25.8876	13.5458	33.311	11.1086	10.4761	10.192	1.30229	1.09111	0.670833	1.34142	0.924548	1.1988	0.746321	1.73036	0.592692	1.21338	1.15717	1.33722
MSTRG.3194.1	2.06341	2.09889	2.19111	0.524092	0.796454	0.466735	0.606083	2.48559	0.04659	0.885043	1.81164	0.304521	0	0	0	0	0	0	0	0.010364	0	0	0	0
MSTRG.842.1	0.066216	0.043931	0	0.483976	0.39575	0.628744	1.17536	0.128622	0.956458	0.319945	0.288953	0.691606	0.033193	0.021117	0.033503	0.022001	0.010579	0	0.032122	0.027055	0.043985	0.010988	0.069636	0.062909
MSTRG.26326.1	4.55816	5.56808	5.1517	8.04837	8.28607	8.36921	8.76938	6.0655	7.70613	7.72544	6.85379	7.55734	1.9697	1.76968	1.60604	1.25	1.03933	1.48932	1.71648	1.7886	1.45045	1.81992	2.01986	1.77397
MSTRG.3077.1	2.44144	2.28611	2.45543	3.11808	3.16697	3.05413	2.19063	3.00962	1.76658	2.89757	2.49215	2.633	0.119585	0.129149	0.195616	0.613461	0.523	0.374895	0.252083	0.243413	0.35313	0.174401	0.155844	0.272873
MSTRG.17428.1	0.047217	0.039386	0.085065	0.053319	0.052972	0.086232	0	0.009428	0	0.044744	0.073986	0.029435	1.34478	1.50283	1.56793	3.38896	2.50787	3.60208	1.10875	0.832789	1.60077	0.351662	0.504522	0.403245
MSTRG.31980.1	5.27498	4.13786	4.00411	16.0772	17.9353	14.4683	9.65496	5.11618	13.3731	8.24198	5.55614	6.2018	1.61671	2.10505	0.77718	2.59619	2.5398	1.78092	1.19465	1.58761	1.08503	1.74773	3.37092	2.49215
MSTRG.3706.1	4.42356	5.08721	4.71032	7.08598	4.77827	4.39378	7.19667	5.94943	7.48311	9.02993	7.84718	8.15605	2.06753	2.24523	1.55515	1.56712	1.32298	1.54345	2.13187	2.00948	1.64822	2.86881	3.70179	2.67847
MSTRG.4401.2	0	0	0.571969	0	0.68784	0	0	0.456121	0	0	0	0.868047	0	0	0	0.344328	0	0	0.045785	0.030041	0	0	0	0
MSTRG.4401.3	0	0	0.686232	0	1.13403	0	0	0.69773	0	0	0	0.435976	0	0	0	0.242616	0	0	0	0	0	0	0	0
MSTRG.4401.1	0	1.27961	0.389823	0	0.794298	0	0	0.486581	0	0	0	0.332469	0	0.012743	0	0	0	0	0	0	0	0	0	0
MSTRG.4401.6	0	0	0	0.005282	0	2.86341	0	0	0.99933	0.007356	0.094128	0.008117	0.001539	0.003098	0.000902	0	0.001658	0.001289	0.000415	0.067992	0.346531	0.000498	0	0.001505
MSTRG.4401.7	1.3556	0.975207	0.907762	0.398775	1.09083	0.632234	1.63107	0.964195	1.38537	1.70057	1.13288	1.24214	0.459648	0.25452	0.393722	0.276645	0.407537	0.399144	0.762161	0.351217	0.324285	0.113758	0.690346	0.54336
MSTRG.4401.4	1.08418	0	0	0.988557	0	1.70237	1.11201	0	0.981537	0.747305	1.24143	0.04836	0.341765	0.10837	0.259861	0	0.358164	0.333811	0.270722	0.25727	0.257663	0.194971	0.205832	0.280304
MSTRG.4401.5	1.41352	0.824283	1.05985	4.47267	3.29839	2.52395	1.73821	1.39089	1.39126	1.13809	1.45172	0.831862	0.588654	0.429371	0.273738	0.30635	0.402521	0.571273	0.264979	0.190983	0.17857	0.722173	0.355729	0.319631
MSTRG.23036.1	47.7325	39.2617	41.8276	60.1126	73.9884	62.1118	52.7303	39.7353	60.7127	26.4611	36.6071	30.3241	17.6938	11.9024	8.83435	10.9051	14.023	10.9852	26.278	26.9023	15.3871	36.5807	26.6572	25.8692
MSTRG.2121.1	0.455778	0.887423	0.49969	1.09903	1.05258	1.01703	0.30488	0.618688	0.489139	0.314549	0.13208	1.00887	0	0	0	0	0	0	0	0	0	0	0	0
MSTRG.4401.9	0	0.310426	0	0	0.455256	0.145988	0.189334	0.072794	0.618798	0.026381	0	0.941206	0	0	0	0	0	0	0	0	0	0	0	0
MSTRG.19313.1	6.36653	4.72607	3.44716	11.5747	12.3257	8.79481	19.8099	9.03283	10.122	24.28	17.9371	25.2837	2.19188	1.72395	0.880116	1.42147	1.75925	1.0666	1.45889	2.19646	1.49107	5.23181	6.54	4.97978
MSTRG.5907.1	3.33433	2.74548	2.58379	2.07852	2.56957	1.96787	2.65579	2.58914	3.18411	2.35354	3.24236	3.62816	0.600825	0.729934	0.669311	0.781726	0.453471	0.610121	0.626398	0.660613	0.665025	0.81482	0.779904	0.762055
MSTRG.13645.1	0.649201	0.325729	0.454293	0.09815	0	0.158024	0.213999	0.359096	0.220992	0.112504	0.606067	0.563275	12.6383	8.79041	12.3897	11.3015	8.32113	12.2082	15.9492	10.4639	12.4767	7.71821	6.05333	12.3736
MSTRG.6277.1	2.15137	2.44656	2.34943	2.14188	1.50384	1.57945	1.14738	3.93813	1.22454	2.58376	3.97827	5.17552	0.39224	0.063256	0.470072	0.149751	0.283695	0.538015	0.140419	0.196994	0.626323	0.350715	0	0.560892
MSTRG.6277.3	3.66469	3.07759	3.5478	1.91752	1.77742	3.40044	2.46496	3.3537	1.54995	3.05754	2.95136	2.30773	0.042446	0.113818	0.160853	0	0	0	0.312647	0.306778	0	0.122612	0.140527	0
MSTRG.6277.2	3.34807	3.36315	2.96108	2.88307	4.26525	3.90778	2.70296	6.09788	2.02327	2.40223	5.24615	4.78726	0.365201	0.319615	0.203876	0.296097	0.242281	0.025246	0.402538	0.137023	0.30668	0.424968	0.392711	0.246813
MSTRG.6277.4	0	0	0	2.83042	1.5449	1.10372	1.61288	0	3.9836	0	0	0.975004	0	0	0	0	0	0	0	0	0	0	0	0
MSTRG.24742.1	2.73977	3.54428	3.15867	3.70552	3.60334	2.73773	4.48764	3.16351	5.28019	5.89814	4.59799	3.71975	0.746597	0.819812	0.605622	0.774664	0.863584	0.565882	0.655055	0.607865	0.465443	1.40149	1.34504	0.673544
MSTRG.17614.1	9.61776	9.3624	9.92191	10.3793	10.0321	10.944	6.622	10.2296	5.317	3.81883	6.08174	8.375	0.995428	0.681163	1.25519	0.711597	0.979457	0.908954	1.15995	0.491118	0.969381	0.839014	0.557392	0.820504
MSTRG.45183.1	2.23746	1.69365	1.7737	0.42694	0.418338	0.354484	0.651594	1.89549	0.291558	0.37955	0.9261	1.02612	0.005155	0	0.016082	0.013693	0.016082	0.029169	0	0	0	0.016041	0	0
MSTRG.6993.1	2.68091	1.51006	1.77169	6.34105	7.43844	6.8564	5.34901	2.37511	5.152	3.64693	3.95234	8.58199	10.4981	7.0393	9.9431	8.47294	9.47028	5.04394	6.64746	6.88203	4.52973	4.8849	4.17849	6.58659
MSTRG.160.1	7.85114	10.9451	10.8031	16.5015	15.2135	15.7064	15.0436	10.9911	16.5638	11.2405	11.1429	13.7796	2.3696	1.34065	1.68096	1.76913	2.22872	2.19572	2.18876	2.06574	1.34248	2.75827	1.70487	1.8537
MSTRG.35998.2	5.63908	7.65194	6.77612	4.7032	4.03075	4.40791	3.68193	6.75723	2.23429	4.89685	5.53385	5.53427	2.96022	5.44106	6.58094	11.2774	8.17299	13.4394	6.4209	3.22983	7.59386	3.12806	4.07891	4.35788
MSTRG.35998.3	1.45445	1.45141	1.61086	0.689738	0.852003	0.865532	1.0898	1.15961	0.346601	0.642404	1.29622	1.35318	0.741551	0.528075	1.68179	2.5433	1.7476	2.63153	1.16892	0.718466	1.71725	0.738301	0.372419	0.949078
MSTRG.35998.1	5.49505	7.5389	7.18414	5.03045	4.09434	3.91816	3.97917	5.42198	2.33668	5.03123	5.63276	5.43071	3.39806	5.98055	7.2179	11.7673	8.22093	13.4544	5.66906	3.29215	7.90744	3.27	4.53703	4.04983
MSTRG.45887.1	24.005	23.4582	23.6568	28.4103	30.9422	28.4498	51.0267	26.2948	45.1028	32.4267	28.809	33.4352	5.41939	5.87667	5.00768	7.78583	5.95635	6.68032	6.54187	5.02236	6.42396	6.03558	7.72936	6.68498
MSTRG.43282.1	38.0896	49.8648	42.9972	25.7547	19.7801	20.888	22.6113	46.4253	12.4107	23.7691	39.5143	28.593	6.19192	5.06799	6.81759	5.70111	6.19323	7.47801	9.37703	6.67651	7.78884	8.2078	6.43177	8.63477
MSTRG.14594.1	4.53563	2.89233	3.73729	2.45446	2.99233	2.93374	4.80363	4.08786	5.90737	7.95429	6.16872	7.31274	1.14962	1.55141	1.0051	0.679386	0.420451	0.518487	1.0234	0.686832	0.450233	1.59912	1.5482	0.913426
MSTRG.45604.1	6.24296	6.47133	6.79656	3.48602	4.18321	3.66694	5.12477	7.54719	3.50753	5.68869	6.45466	5.88533	0.98237	1.05658	1.00474	0.938802	0.96227	1.10459	1.13513	0.933795	0.926938	0.947478	1.27186	1.26511
MSTRG.36921.2	0.53706	0.630789	0.445457	1.05134	1.13763	0.724564	0.892003	0.86697	1.35978	0.33225	0.427678	0.781367	0.25416	0.050488	0.108347	0.217011	0.216961	0.264874	0.218069	0.166199	0.172238	0.115399	0.142447	0.341576
MSTRG.36921.1	4.44256	5.14732	5.10401	3.52749	3.85566	3.57021	4.27919	4.48354	4.65032	4.49703	4.31678	3.62363	0.431884	1.06193	0.589428	0.733309	0.535756	0.695416	0.830853	0.799943	0.823802	0.725175	1.00306	0.954278
MSTRG.14433.1	2.52762	2.13692	2.30733	5.55788	5.09353	3.79704	4.84658	2.18512	5.82481	2.75936	2.406	3.55156	0.384748	0.350691	0.544135	0.495899	0.883078	0.495037	0.641729	0.633987	0.34467	0.896736	0.65901	1.03642
MSTRG.43997.1	6.22649	3.74807	3.87975	29.5553	27.5926	21.0493	16.7888	5.64556	42.3568	14.315	7.20329	14.3947	0.489196	0.877939	0.634293	0.663608	0.660608	0.580688	0.70578	0.326832	0	0.997546	0	0.695012
MSTRG.43997.2	3.09124	2.26776	1.62492	14.4461	18.2018	13.2964	14.4614	3.81816	18.6528	2.76331	4.1913	7.63554	0.510426	0	0.007826	0	0.113898	0.000744	0.016195	0.685948	0.621085	0.07135	0.884177	0.473495
MSTRG.40001.1	17.2891	14.555	17.7891	2.07971	5.37663	2.99708	1.96852	7.84395	0.641348	2.77037	5.14948	2.11531	0.008359	0	0	0.022815	0	0	0	0	0.008526	0	0	0
MSTRG.44370.1	39.7459	30.5895	35.7242	7.36618	11.9123	8.46181	6.84847	32.1906	3.70717	25.9986	35.2626	21.0757	1.9695	3.50193	5.36558	7.32038	4.0343	3.74593	2.50965	0.88156	2.82729	2.0031	1.23176	1.34831
MSTRG.15077.1	8.67131	9.29432	4.97804	47.7539	39.6043	63.1401	63.2654	26.1659	75.6158	69.597	40.735	102.566	14.9009	13.7549	12.1298	9.29181	8.29298	11.513	14.9028	15.9083	7.18564	20.3769	22.7072	19.4842
MSTRG.44491.1	12.5281	12.5544	10.8504	13.058	14.1604	16.0509	13.4691	10.9734	13.0682	32.766	25.2292	8.689	2.4441	3.00965	0.649447	1.22061	1.86193	0.828106	1.13959	0.854831	2.58505	7.0085	7.08342	1.41965
MSTRG.10771.2	0	1.03602	0	1.94291	0	0	2.01706	0.475254	0.56166	0.331485	1.10783	0	0	0	0	0	0	0.15867	0	0	0	0	0	0.096256
MSTRG.10771.1	7.20518	6.90216	6.95591	6.41834	7.03715	7.72083	6.72149	6.94766	5.82275	5.65863	7.35273	7.27733	3.06864	2.5679	2.31018	3.66868	3.1475	3.42745	2.66043	2.24311	2.59087	2.42741	2.14894	2.22212
MSTRG.7532.1	1.06686	0.841621	0.989412	0.477025	0	0.229469	0.182784	0.444072	0.237881	0.42605	0.741705	0.635073	0.226217	0.415526	0.081434	0.77212	0.309812	0.520662	0.243502	0.281083	0.204144	0.305125	0.315675	0.206493
MSTRG.8712.1	1.08835	1.52974	1.76086	2.73685	1.80635	1.78308	0.615793	1.33923	1.2049	0.521939	1.04023	1.33492	0	0	0	0	0	0	0	0	0	0	0	0
MSTRG.33397.1	0.407931	0.805513	0.546169	0.56542	0.248217	0.43559	1.49045	1.07925	1.4105	0.895542	0.902746	1.21917	0.269975	0.323733	0.297933	0.281785	0.266951	0.353746	0.18923	0.180172	0.178581	0.197894	0.211463	0.284831
MSTRG.36182.1	6.4036	4.64114	5.15963	6.36049	6.19401	6.4176	5.54033	6.62509	5.74103	3.30938	6.82271	5.58538	2.90629	1.4567	1.55122	1.40411	1.2023	1.12308	2.06665	2.17454	1.74419	1.79837	1.18395	2.10199
MSTRG.8264.2	0.016292	0.010432	0.229464	0	0.057139	0.006555	0.030635	0.223057	0	1.01816	0.274823	0.455056	0.037244	0.16302	0	0	0	0.008197	0	0	0	0	0	0
MSTRG.8264.1	1.13619	1.21571	0.799625	0.396706	0.682417	0.329375	1.32241	1.07138	0.449009	0.551902	1.62691	1.29503	0.070779	0	0.038119	0.182852	0.133095	0.066362	0.095964	0.076507	0.089862	0.229958	0.079255	0.234185
MSTRG.38653.1	2.75287	3.97694	3.60476	1.93578	1.57445	1.17964	0.760669	1.16235	0.345601	0.642977	1.10522	0.743348	0.833829	0.376771	0.390278	0.167539	0.047588	0.083949	0.384204	0.102955	0.465935	0.891517	0.710114	0.669439
MSTRG.9626.1	1.53329	1.86063	1.724	1.41528	1.59301	1.24781	1.89554	1.69859	1.38405	1.34658	1.89786	1.73755	0.568608	0.329343	0.331116	0.33613	0.371162	0.537119	0.665659	0.495654	0.603696	0.345244	0.530754	0.502099
MSTRG.38245.1	0.64309	0.475194	0.727712	1.00554	0.854373	0.653807	0.874968	0.760066	0.922916	1.28335	0.710751	1.18341	0.278327	0.288696	0.099349	0.315285	0.224865	0.22933	0.205105	0.190722	0.200871	0.266269	0.34297	0.223031
MSTRG.17721.1	0.87845	0.912176	0.840787	1.02686	1.07037	1.10695	1.44865	1.14071	1.16604	1.23778	1.52518	1.39603	0.057381	0.047003	0.058298	0.098445	0.115698	0.101884	0.103534	0.112911	0.061509	0.125838	0.149208	0.054768
MSTRG.40953.1	5.83172	5.17539	4.9935	6.09259	5.9875	5.64471	7.80931	5.42608	5.70257	11.4434	7.69974	7.72877	2.33966	2.52644	1.02387	1.66069	2.06434	1.75669	1.47456	1.12502	1.75466	2.21246	2.23314	1.89302
MSTRG.40953.3	0	0.380974	0.137698	0	0	0	0	0	0.341439	0	0.270567	0	0	0	0.072801	0	0	0	0.072475	0.42431	0	0.084217	1.65155	0
MSTRG.40953.2	0.608394	0.152194	1.00933	0.289791	0.867621	0.137223	0	0.355601	1.92543	0.179319	0.427209	0	0	0.139578	0	0.057737	0	0	0	0	0	0	0.110636	0
MSTRG.16534.1	25.92	26.7158	27.861	7.00842	6.95259	5.29646	16.1361	27.52	6.55232	47.9657	34.8629	26.148	9.63509	17.0878	8.20922	12.6007	10.0921	11.3803	10.4556	6.79343	8.56899	9.54248	16.9556	10.4463
MSTRG.19122.1	2.15357	1.74367	1.63646	2.05288	2.02312	1.76262	2.45005	1.82163	4.27191	2.58444	2.09002	2.79463	2.48778	3.02199	2.93736	1.30332	1.28513	1.46795	1.78466	1.31646	1.24424	1.79704	1.72345	1.4219
MSTRG.7737.1	5.48198	6.55589	6.65531	4.78901	4.38215	4.68397	7.4947	6.04569	9.8938	8.77443	6.79244	5.77532	1.22191	1.60234	0.94003	0.73789	0.623892	0.796664	1.50617	1.0112	1.34833	1.87068	2.40064	1.15741
MSTRG.8955.1	0.992442	1.1237	1.13217	1.45561	0.793088	1.33936	0.85376	0.988938	1.33923	2.38616	0.709877	0.787432	2.18097	2.84062	2.45385	2.74734	2.64441	3.14746	2.21819	1.25542	1.0888	1.63763	1.96891	2.15214
MSTRG.8955.2	0.697299	0.217351	0.154603	1.80247	1.98133	1.00263	1.08762	1.21931	1.04696	0.973967	1.14961	2.09202	0.089111	0.04209	0.333751	0.541367	0.146487	0.146755	0.031814	0.032977	0.655045	0.159392	0.573339	0.061696
MSTRG.46022.2	0.596586	0.288557	0.398244	0.969317	0.547274	0.319905	1.2526	0.352123	2.69612	0.489899	0.653249	0.823623	0.23067	0.339793	0.195618	0.061021	0.073124	0.114153	0.183166	0.223556	0.244946	0.19999	0.193099	0.190023
MSTRG.46022.3	0.114229	0	0.05994	0.50392	0.369778	0.164672	0.383156	0.028797	0.62762	0.236039	0.253563	0.187052	0	0.036203	0	0	0	0	0.204831	0	0	0	0	0.103955
MSTRG.46022.1	2.21673	1.95696	1.5807	2.4582	3.08979	3.21353	1.87926	2.03121	2.21756	2.42155	1.81166	2.17889	1.13607	1.53012	1.03786	0.775145	0.803477	0.639793	0.56848	0.802489	0.724975	0.735616	0.93256	0.617058
MSTRG.21409.1	10.8999	10.6558	8.64316	3.89278	7.12498	4.62746	6.46398	9.00865	3.40937	21.2386	27.5468	11.9759	0.695984	0.88308	0.598823	0.253425	0.488815	0.258137	0.586677	0.562598	0.757496	0.643537	0.61812	0.595126
MSTRG.27725.1	3.88418	3.98264	4.02354	3.37561	2.58485	2.60497	3.75437	4.06034	2.85288	2.71146	4.73961	2.61464	1.26568	0.820219	0.951332	0.594572	0.613646	0.63585	1.27725	1.1056	1.2144	1.73357	1.0189	1.74835
MSTRG.44874.2	2.49124	1.98334	1.61511	2.03189	4.74879	3.72184	1.23674	1.22158	4.42522	0.437247	2.56161	1.12425	0.136439	0.122757	0.161147	0.492931	0.602875	0.137155	0.443099	0.088562	0.181159	0.276976	0.029876	0.274251
MSTRG.11806.1	14.5645	11.7569	13.9494	4.36249	5.36814	5.49641	9.13215	12.9033	8.0962	43.2663	15.3569	29.8405	0.602087	1.34199	0.517457	1.4004	1.33258	1.44525	0.543548	0.324792	0.279108	1.27178	1.82783	0.685881
MSTRG.27678.2	0	0	0.646419	1.2352	0	0.581265	0.317801	0	0.344356	0	0.260082	0.331616	0	0	0	0	0	0	0	0	0	0	0	0
MSTRG.13210.1	4.67503	4.63759	4.29912	1.1959	1.68923	1.74171	1.67131	6.18839	1.14473	2.24931	3.6266	3.86956	0	0	0	0	0	0	0	0	0	0	0	0
MSTRG.37843.1	3.71209	2.81211	2.23267	3.09046	5.71617	5.22142	5.4195	4.78453	3.36392	7.2776	5.21078	6.73267	2.39319	2.543	1.16329	3.17207	2.62494	2.58592	1.62018	2.37351	1.20742	1.28022	2.30794	1.76031
MSTRG.2060.1	5.77956	5.90012	5.82293	2.56996	3.95433	2.70067	4.27522	5.43721	2.63108	5.52341	5.93188	5.8175	0.989771	1.40555	0.921524	1.31802	1.03687	1.27772	0.820174	0.722992	0.75803	1.17376	1.25931	1.29536
MSTRG.14417.1	0.440987	0.272481	0.312821	1.25988	1.95686	1.18833	0.68679	0.255142	0.488474	0.04927	0.006473	0.011652	0.791098	0.748684	0.605966	0.482282	0.503382	0.22468	0.560186	0.450068	0.41163	0.705422	0.483584	0.386973
MSTRG.48898.1	15.7562	16.6362	15.1927	14.6829	14.5276	13.5176	14.0915	16.0872	13.2332	14.2224	14.3847	13.5507	2.26667	3.11578	1.72089	1.84523	2.01225	2.146	2.39614	2.41693	2.5453	4.26357	4.92633	2.93245
MSTRG.12658.1	0.43008	0.378325	0.50662	0.35282	0.082341	0.220803	0.13931	0.280452	0.429097	0.9381	0.624097	0.484422	14.692	23.5621	22.5304	13.0783	11.004	10.6394	19.727	15.6545	15.994	10.0626	15.9116	16.6755
MSTRG.35011.2	0.148205	0.581731	2.45686	2.05671	0.720788	2.26526	2.22928	0.75539	3.4485	0.108974	0.195015	1.17185	0.042524	0.006818	0.077945	0.16813	0.046872	0.062062	0.110803	0	0.012082	0.065697	0.055928	0.437324
MSTRG.10251.1	1.44594	1.18451	1.35996	3.0508	2.34847	2.32294	1.87515	1.47562	1.88064	1.8208	1.48581	1.76082	0.304267	0.459174	0.345118	0.438979	0.373667	0.517392	0.295575	0.473583	0.292123	0.375539	0.623899	0.436344
MSTRG.33955.1	14.789	10.2355	11.5083	3.65907	4.15486	3.15948	8.54899	11.7485	6.01351	12.518	15.0743	11.6363	1.66117	1.49483	1.0016	0.517165	0.510497	0.447099	0.802561	1.07233	0.444061	0.487481	0.629462	0.673243
MSTRG.40029.2	0.784963	0.501994	0	0.772487	1.08349	0	0.874583	0	0.835381	1.18132	0	0	0	0	0.099946	0	0.102646	0	0	0	0	0	0	0
MSTRG.40029.1	0.529302	0.747174	0.946406	1.00438	0.861803	1.5104	1.03369	1.28863	0.512998	0.153365	1.74949	1.61631	0.251203	0.158268	0.067003	0.650156	0.517122	0.704043	0.422395	0.491864	0.454184	0.283739	0.383695	0.409785
MSTRG.22801.1	13.5051	16.1098	13.9366	18.459	19.5677	23.0408	9.89676	14.7548	11.2817	10.9605	8.8202	11.2339	0.344294	0.289766	0.157186	0.392358	0.189624	0.14976	0.163366	0.223336	0.272207	0.304293	0.43227	0.237309
MSTRG.22801.3	0.664153	0.756896	0.484554	2.93222	3.00637	2.07608	1.48305	0.666687	1.70295	1.2209	1.01757	0.294521	0	0	0	0	0	0	0	0	0	0	0	0
MSTRG.22801.2	1.19924	1.91894	1.10997	4.55148	4.3754	3.54557	2.47032	1.56778	3.06664	0.603212	1.65446	1.56549	0.019581	0.034447	0.076949	0.016381	0.108013	0.152194	0.015539	0.000775	0	0.061303	0.028883	0.228606
MSTRG.26730.1	76.7349	89.5617	85.2652	57.3061	38.3577	31.7681	47.5059	104.82	29.8393	274.891	143.262	109.741	36.8938	91.4681	37.7211	27.457	26.9985	28.5421	45.2294	39.341	38.6123	38.105	94.0547	44.5068
MSTRG.27110.1	1.99429	1.92921	2.48472	8.17515	6.8951	6.93698	4.25709	2.84105	5.38817	1.93383	3.17241	3.5498	0.797028	0.355925	0.434143	0.477245	0.42728	0.290292	0.603252	0.764971	0.489679	0.871446	0.422929	0.579051
MSTRG.42590.1	5.16692	3.58263	4.17726	33.3733	26.6784	25.8376	37.2279	5.31004	39.5596	14.7185	5.60104	8.84687	1.70285	2.89087	0.713169	1.46421	1.91219	1.60048	1.61844	3.13325	1.54338	2.48818	4.72628	1.82523
MSTRG.36004.1	1.49253	4.5914	5.88567	0.365674	2.60734	2.22066	1.57391	3.85986	1.62796	3.68662	6.93137	0.643932	0.976909	0.161401	0.691884	1.07417	1.10557	1.20108	0.640383	0.644353	1.04536	1.18917	1.82302	1.15891
MSTRG.36004.3	6.74795	3.72163	1.55803	5.00169	3.11461	2.92483	7.59511	4.25415	4.56261	8.00092	1.94341	8.27428	0.274914	1.31708	0.358949	0.720255	0.514912	0.575712	0.711847	0.533718	0.120156	0.622504	1.05588	0.405507
MSTRG.36004.2	0.848378	0	0.894808	0	0	0	0	0	0.086323	1.47238	0	1.15898	0	0	0	0	0	0	0	0	0	0	0	0.037702
MSTRG.27073.1	0	0	0	0	2.42531	0	0	0	1.60774	0	0	0	0	0	0	0	0	0	0	0	0	0	0	0
MSTRG.28666.1	1.26138	1.01024	1.30023	0.661201	0.949702	1.00665	1.13518	1.07031	2.46113	1.55602	0.800892	0.859412	0.44855	0.309247	0.321628	0.181183	0.106815	0.314399	0.286949	0.29578	0.141321	0.066354	0.372407	0.225453
MSTRG.28666.2	1.33498	1.00139	1.09678	0.967718	0.947252	0.637055	1.16461	1.19007	0	0	1.02624	1.23888	0	0	0	0.165949	0.270372	0	0.264301	0.10445	0.144234	0.341218	0.134718	0.284088
MSTRG.27073.2	5.45321	5.65118	5.35239	2.64812	0.822319	2.37699	5.60439	5.45077	1.94618	8.42512	7.03236	7.13781	1.41593	1.67078	1.19644	1.5957	1.38973	1.53777	1.47271	1.2203	0.892295	1.62935	2.01864	1.91007
MSTRG.21781.1	1.06356	0.616122	0.897918	0.450727	0.497818	0.333621	0.947514	0.781728	1.35997	1.31347	1.49085	1.95887	0.431004	0.366422	0.311528	0.214923	0.152729	0.100543	0.239964	0.202401	0.137776	0.311683	0.266803	0.252775
MSTRG.37952.1	20.8754	31.007	28.2293	10.2102	8.09693	7.89546	10.5581	23.4578	4.55539	26.0622	26.5156	18.1465	2.25277	4.19322	3.148	4.60361	4.16869	5.4198	3.20041	1.74379	2.52472	1.81567	3.14524	2.3673
MSTRG.44670.3	0	0	0	0	0	0	0	0	3.33796	0	0	0	0.338574	0	0	0	0	0	0	0	0	0	0	0
MSTRG.15972.1	2.52724	2.4918	1.82407	3.42438	5.54012	3.86746	4.73385	2.81531	7.37371	6.05694	2.9428	3.54737	0.650167	0.948985	0.371624	1.02915	0.715324	0.558045	0.704665	0.688906	0.735489	0.600625	0.822454	0.951258
MSTRG.33799.1	2.13509	1.50251	1.41911	0.601528	0.693306	0.811561	0.891802	2.18185	1.15621	1.77415	2.14462	2.63662	0.007836	0.007081	0	0.026604	0.010222	0	0.013495	0.036136	0.006481	0.006784	0	0
MSTRG.27579.1	16.4953	14.9499	16.7322	7.36491	11.7308	8.9906	9.98362	15.5044	10.4472	10.6597	10.1321	11.2541	2.36268	2.27384	2.05142	2.49143	2.52532	2.45721	2.91349	2.07886	2.12505	2.9924	3.74194	3.70377
MSTRG.11326.1	1.45621	0.308642	0.346132	3.12446	6.96225	7.64218	15.9982	0.381962	36.6259	0.925934	0.855018	1.17735	0.037543	0.074247	0.053742	0.115772	0.040402	0.136116	0.093897	0.019792	0.085895	0.028488	0.039962	0.064164
MSTRG.44670.6	0.40679	0.264752	0.187832	2.97378	6.50614	3.61682	4.54592	0.445777	0.588299	4.70983	1.0585	0.130609	0.072565	0.565527	0.022817	0.883544	0.062612	0.191776	0.109586	0.38146	0.201919	0.538842	0.517143	0.350394
MSTRG.44670.5	0.246583	0.127087	0	1.76809	0.49104	1.00444	1.19023	0.610559	1.28495	0.25383	0.775341	0.604717	0.054833	0.311606	0	0.167245	0	0.967594	0.337758	0.256049	0.222761	0.649483	0.198022	0.365861
MSTRG.44670.4	0.653195	0.890138	0.001686	3.93909	0.175247	1.34259	2.38928	2.11062	3.41564	0.861611	2.64326	1.81436	0.215633	0.576182	0.000863	1.48475	0.002289	1.68252	1.01873	0.280331	0.649944	1.53474	0.96453	2.78741
MSTRG.3633.1	2.98648	4.5929	5.0821	4.99933	4.2386	3.59648	5.8911	5.4984	6.7966	3.61408	4.09297	4.75048	0.228914	0.213413	0.215459	0.113274	0.09267	0.324695	0.340311	0.284399	0.51112	0.447679	0.60385	0.445357
MSTRG.44075.1	0.792201	1.13399	1.14881	0.182478	0.209042	0.130584	0.479054	0.926752	0.219724	0.672036	1.10174	0.774437	0.094789	0.142557	0.110938	0.096147	0.216017	0.161629	0.065902	0.020083	0.040151	0.024277	0	0.017976
MSTRG.1093.1	17.1076	22.9988	22.1081	12.0856	8.03023	13.6122	5.24751	17.8526	2.85578	3.97479	22.9959	11.7921	0.058359	0.011986	0.022207	0.351938	0.019742	0.077866	0.150626	0.020919	0.316956	0.246769	0.095451	0.728068
MSTRG.1093.2	3.80415	6.99799	5.35316	4.17654	3.26437	6.2809	1.39105	5.98329	0.825458	0.352887	5.86079	2.01955	0	0	0	0	0.021624	0	0	0	0	0	0	0.023896
MSTRG.1093.3	27.9222	35.2409	40.3137	19.164	12.2355	17.9118	9.4579	30.9273	6.04535	10.4487	52.8019	41.8934	0	0	0	1.40457	0.45284	0.167751	1.29578	0	1.37328	1.57949	0	3.72039
MSTRG.1093.4	9.18937	15.8176	14.8342	0.327435	4.7834	8.02052	0.894246	12.9702	0.201024	1.5103	4.10709	1.78995	0.133794	0	0.184842	0.036571	0	0.255314	0.042664	0.023471	0	0	0.585153	0.097632
MSTRG.2442.1	0	0	0	0	13.049	0	0	0	0	0	0	0	10.8242	0	0	10.9718	0	0	0	0	0	0	15.7697	0
MSTRG.9041.2	17.0976	26.3929	23.6859	12.7126	11.693	9.42553	10.3451	22.4065	6.63275	8.10614	24.3759	14.3271	1.74145	0.42786	2.03992	1.28944	1.4551	2.63904	2.03571	1.68239	1.42124	2.07769	1.21008	2.39579
MSTRG.4036.1	5.63157	3.76759	4.65979	2.75978	2.90984	2.19544	4.05888	4.50845	4.23395	3.80779	5.70915	5.1459	1.117	0.85577	1.06109	1.11995	1.14084	0.955883	1.13539	0.952929	0.97226	1.35134	1.36226	1.5585
MSTRG.3917.2	1.31475	1.50973	1.7335	1.29783	1.07963	1.22462	1.5918	0.931353	1.20356	0.505077	1.6167	1.59095	0.224756	0.218117	0.073061	0.246242	0.117099	0.27518	0	0	0	0.297191	0	0.261367
MSTRG.3917.1	4.3866	3.3112	3.35333	1.37603	1.64425	1.42159	1.75381	3.73838	1.94744	2.6704	2.19521	2.58027	0.424495	0.434274	0.588961	0.467772	0.39696	0.262607	0.658125	0.647179	0.641274	0.425914	0.575556	0.29369
MSTRG.45487.1	45.3793	60.9835	54.2923	28.4216	28.0611	27.511	32.6731	58.0385	24.9542	63.756	46.8257	43.1303	6.69511	11.0884	7.07996	6.37078	6.35735	7.16408	9.44465	6.76298	8.55151	7.58084	11.7304	6.99613
MSTRG.2718.1	32.3934	36.9976	35.2371	26.3637	19.2105	17.9881	28.8034	46.9167	23.716	29.0813	40.2667	28.8349	0.183918	0.299181	0.205986	0.590845	0.531087	0.841678	0.569364	0.461501	0.51508	1.13922	1.04364	0.699985
MSTRG.16409.1	22.276	23.1589	20.8244	33.1688	29.5274	28.5321	27.2353	22.1904	34.8272	14.371	21.4922	20.7698	4.37645	2.26345	3.04829	4.91502	5.5203	5.07376	4.00819	4.22158	3.9305	7.32615	5.85342	5.86985
MSTRG.22038.1	9.35736	9.45148	10.2535	12.665	9.83696	9.81202	10.4062	9.16618	11.6616	10.2349	9.05896	11.1616	1.15354	1.39926	0.850444	1.86899	2.34571	1.48148	0.848383	1.07629	1.32489	1.70803	1.91787	1.46632
MSTRG.34253.19	0.048255	0.021892	0.090877	0.241487	0.246822	0.269343	0.157227	0.10175	1.93122	0.601191	0.054794	0.488415	0.236082	0	0.032821	0.145527	0.046298	0.04237	0.091661	0.038239	0.059994	0.058236	0	0.027161
MSTRG.32446.1	5.7244	2.10384	2.08209	4.6676	13.3022	7.01197	1.6825	3.40084	1.35512	3.72062	4.33401	6.53916	3.93714	1.90772	2.67405	0.404975	0.460615	0.447132	0.979731	1.40704	0.615507	0.337087	0.169374	0.44069
MSTRG.44393.1	16.0052	15.1457	16.2808	13.3836	15.1406	12.5376	18.227	15.9094	20.482	22.1717	19.2463	19.553	5.34711	6.07052	3.74944	3.22849	3.26382	2.54586	4.03014	3.40434	2.64289	4.76982	5.9115	3.88071
MSTRG.12211.1	3.18874	3.40402	3.21394	1.76342	1.40366	1.114	2.39099	3.09996	1.01164	4.96662	3.92922	4.0448	0.346441	0.438066	0.263401	0.416959	0.35942	0.53313	0.443853	0.31319	0.291421	0.629511	0.6918	0.386313
MSTRG.40335.2	6.22574	5.59232	6.15025	3.67573	3.53055	3.12317	5.42737	8.07867	3.07737	7.88419	11.3086	9.90727	0.394475	0.107971	0.091105	0.213908	0.418545	0.206948	0.361523	0.655571	1.16428	0.874187	0.43778	0.552897
MSTRG.40335.1	15.5751	16.0231	16.3209	16.9566	15.7385	17.5934	22.925	24.2188	13.9218	31.3422	33.1669	34.8421	0.554631	0.577251	0.378006	1.06543	1.33936	1.44425	1.07213	2.93141	2.42296	3.1441	2.57888	2.00884
MSTRG.29065.1	2.63661	3.53054	3.12427	2.74941	3.00532	2.87661	2.78483	3.17901	1.82745	3.03112	3.4201	2.83149	1.01645	1.47077	1.80709	1.72826	1.64671	2.36305	1.52327	1.21675	1.30848	1.20254	1.29355	1.43477
MSTRG.38458.1	0.577395	0.627182	0.433489	0.30269	0.186277	0.321078	0.486874	0.562824	0.595465	0.750668	0.709376	1.10939	0.944782	0.819811	0.876408	3.22962	2.83554	3.60599	0.926164	0.798038	0.841508	0.561779	0.891974	0.707042
MSTRG.8656.1	2.8719	2.29479	2.80839	1.15274	1.31289	0.9561	2.68881	2.48955	1.68148	4.05603	2.48098	3.179	0.800102	0.847005	0.710601	0.479772	0.431556	0.332311	0.699992	0.629389	0.509488	0.452709	1.01674	0.46679
MSTRG.50098.1	2.89925	3.19683	3.03911	1.41395	1.41071	1.15444	1.93172	3.03709	1.46611	2.44891	3.38156	2.71164	0.492386	0.629635	0.504044	0.495738	0.85242	0.625809	0.68102	0.546412	0.507402	0.716545	0.514912	0.549285
MSTRG.23858.1	6.49017	9.33147	7.61224	10.7378	7.19706	6.50271	7.96308	8.43289	6.52102	6.98447	7.51183	6.44147	1.7189	2.35816	1.49664	2.78603	2.56076	2.32008	1.82198	1.34329	2.07794	0.832934	1.69217	1.32475
MSTRG.2300.1	0.594598	0.700599	0.966993	0.878074	1.3744	0.919451	0.809642	0.644366	1.02402	0.825804	0.840175	1.17922	0.233805	0.162062	0.214021	0.3883	0.434031	0.470079	0.171927	0.269966	0.257208	0.209295	0.276154	0.266203
MSTRG.4897.2	1.09883	2.26215	2.84014	0.103848	0.501003	0.426891	0.106814	1.35443	0.987401	8.7251	0.195297	1.43291	0.017379	0	0.06016	0.084869	0.036193	0	0.018176	0	0.050419	0.069427	0	0
MSTRG.4897.1	21.0782	21.9934	19.3764	7.08124	6.58275	6.02949	11.3514	15.0549	8.4022	4.60582	17.5068	11.3535	1.38286	2.00186	1.79473	2.21134	1.87991	1.95906	1.77285	1.41473	1.7874	1.36473	1.78038	1.6202
MSTRG.13145.1	1.42197	0.753745	1.38301	0.264371	0.22458	0.45327	0.209564	0.936886	0.114419	0.53516	0.921965	0.664085	0	0	0	0	0	0	0	0	0.008269	0	0	0
MSTRG.13145.2	6.4496	4.61417	5.67396	2.61754	2.82093	3.04755	1.61923	4.46973	1.6878	2.30233	1.68084	3.46338	0	0	0	0	0	0	0	0	0	0	0	0
MSTRG.33832.1	7.89741	7.9902	7.60319	8.12946	8.09183	7.38768	6.89568	8.28259	6.48079	7.33016	7.42803	9.49415	4.95196	4.91315	5.55396	8.03067	7.4765	7.24939	5.21553	4.5236	5.09046	3.93359	3.8586	3.96843
MSTRG.18683.1	3.12978	3.28437	3.61961	3.45166	5.19573	4.8832	3.83468	2.35374	3.91523	2.63795	4.90337	3.1161	0.761108	0.583368	0.725251	1.87398	1.72637	1.30193	0.623632	0.72753	0.556045	1.49884	1.4238	1.19651
MSTRG.18683.2	2.85202	2.43337	1.79824	4.18527	3.89132	3.4882	3.2624	2.97506	3.15461	2.50789	2.69008	2.85642	0.925658	0.5291	0.64642	1.35589	2.14705	1.12612	1.2015	0.882029	0.616419	1.29626	1.23836	1.18899
MSTRG.24423.2	1.04099	2.08742	2.47855	0.333371	2.35064	0.787243	1.52339	1.99765	1.52462	1.48273	2.09386	1.6955	0	0	0.012915	0.231939	0.055546	0.201242	0.185792	0	0	0.54926	0	0.200288
MSTRG.24423.1	1.78672	0.613961	0.54097	1.32716	1.20546	1.92972	1.28195	0.918585	0.965567	2.28927	1.2428	1.97158	0.560346	0.545705	0.349404	0.374683	0.394932	0.261015	0.438787	0.523597	0.452262	0.053841	0.822363	0.494904
MSTRG.27577.1	5.93704	6.5378	6.30653	8.54626	7.25522	7.58096	5.40314	4.98795	5.73387	1.86979	3.53884	2.27089	0.705129	0.360757	0.458844	0.334617	0.320186	0.283794	0.356043	0.417754	0.489848	0.641908	0.427443	0.364935
MSTRG.25913.1	13.9221	14.172	12.0052	21.6969	9.77447	16.3013	14.0673	11.0628	19.5958	9.8025	7.75606	10.089	4.59074	3.82136	1.95333	2.53192	4.27888	3.59822	4.85342	4.91116	4.79398	11.781	8.07018	5.11852
MSTRG.27418.1	3.2641	3.53496	3.60919	1.48812	1.84083	1.75767	2.45052	3.32381	1.57847	3.94938	3.21549	3.20559	0.343011	0.621892	0.25822	0.594156	0.465218	0.647781	0.454835	0.290954	0.338847	0.420817	0.387724	0.3045
MSTRG.10639.1	0.893902	1.01937	1.04704	2.07655	0.813415	0.933854	1.26921	0.799282	1.89224	0.354006	1.21454	1.21101	0.089746	0.036451	0.102207	0.112727	0.22819	0.052015	0.087071	0.124974	0.14642	0.20187	0.055468	0.091704
MSTRG.7242.1	4.06626	4.31461	3.9739	17.6177	14.5251	15.3867	8.47615	4.25128	14.9197	4.18007	5.10298	6.08108	0.473963	0.659725	0.739758	0.972272	0.843617	0.661996	0.757521	1.52608	1.50541	1.16141	0.856297	1.21265
MSTRG.35524.1	0.712683	0.825564	0.681097	5.16085	2.43081	3.01813	2.89877	0.653839	5.96933	0.689233	3.05419	0.521641	0	0	0	0.018454	0.017358	0	0	0	0	0.118528	0	0.018845
MSTRG.25410.1	2.4434	2.59308	3.17293	3.03868	5.0842	3.65988	1.71567	4.02708	1.24941	0.311976	1.18324	0.773709	0.005305	0.009574	0.017447	0.042299	0	0.070437	0.052751	0.014818	0.040877	0	0.061794	0.035698
MSTRG.23708.1	12.2702	16.4931	14.0378	10.0769	8.24775	8.01336	7.19897	13.8304	3.39735	7.90243	14.1732	9.32411	1.67305	1.6578	1.441	1.61323	1.58914	2.11517	1.97211	1.30816	1.97781	2.00568	1.22528	1.94368
MSTRG.23708.2	2.93153	3.90895	5.00624	2.29933	2.41968	1.9419	1.60192	4.88687	0.988861	4.23304	4.59394	2.3858	0.598691	0.465245	0.470268	0.628916	0.371457	0.548868	0.740614	0.661979	0.572149	0.283345	0.593784	0.319257
MSTRG.6663.2	0	0.226256	0.381963	1.39394	0.628607	1.11959	0.657039	0.158541	0	1.09339	0.209314	0.787107	0.373547	0.169747	0	0.250431	0.268118	0	0	0	0	0.144527	0.29837	0.090409
MSTRG.34123.1	14.4353	10.2335	8.75076	6.6045	4.19246	4.44944	8.68748	9.9519	11.4256	10.362	15.3211	18.6641	1.16656	0.422848	0.277016	0.170712	0.167859	0.105579	0.178992	0.405695	0.157357	0.178875	0.052994	0.329764
MSTRG.6663.1	10.3362	12.2247	11.973	5.70932	6.61852	5.39044	8.16201	12.7936	7.4505	15.1229	12.9583	13.5911	2.19017	3.17514	2.5668	2.38513	1.6841	2.72425	2.97999	2.40283	2.13218	3.04489	3.21617	3.00475
MSTRG.5014.2	0.758991	1.12763	0.999413	0.206364	0.33636	0	0.310405	0.30344	0.282037	2.05018	0.92336	2.27747	0.03578	0.109202	0	0.187583	0.060599	0.21578	0	0.12244	0.078113	0.111662	0.339822	0.31948
MSTRG.5014.1	1.90238	1.66308	1.47957	1.00888	1.25632	1.69693	1.6366	1.97183	1.10412	0.957252	1.64192	1.23052	0.556634	0.209356	0.333149	0.661436	0.389665	0.540491	0.646741	0.473018	0.48114	0.430913	0.506644	0.416219
MSTRG.31441.1	6.20101	4.87448	4.70799	9.4455	9.63393	7.06553	3.57686	4.67207	4.16647	2.80849	3.73929	2.03778	1.28093	0.626105	1.04605	4.30868	3.74921	4.83306	1.38791	0.751382	1.22269	1.56294	1.04713	0.932262
MSTRG.31441.3	0.394591	1.97246	2.00919	0.870252	1.47233	2.73706	3.12981	1.45282	1.30481	2.02266	2.6919	3.31971	0.1053	0.132942	0.053533	0.530867	0.212449	0.350646	0.073277	0.059589	0.249726	0.102718	0.021418	0.259882
MSTRG.31441.2	0.200918	0	0	0	0	0.761162	0	0	0	0	0	0	0	0.018961	0	0	0	0	0.069184	0	0	0	0.19989	0
MSTRG.18315.1	5.69361	4.72187	4.96078	1.95511	1.12406	1.25699	3.45945	6.01664	2.30215	1.1022	4.11902	4.56324	4.18368	1.51613	2.59804	3.49576	3.4471	3.13064	3.90275	3.98594	3.27258	4.25109	2.11429	4.69691
MSTRG.11602.1	1.2215	0.847382	1.20236	0.418547	0.704302	0.696189	1.09944	0.98563	1.05415	0.887615	1.22247	1.03389	1.82772	1.76816	1.57146	1.54416	1.33148	1.15106	1.5245	1.56108	1.67425	1.14433	2.06569	1.18155
MSTRG.4357.1	1.46018	1.18116	1.35361	0.614619	1.41422	0.805897	0.356092	1.14053	0.467292	0.329969	0.539188	0.468298	1.48873	1.52206	1.24953	0.685282	0.752577	0.864927	1.49225	1.64437	1.41965	0.964047	1.23917	1.07499
MSTRG.44944.1	0.450013	0	0.486267	0	0	1.32584	0	0.536306	0.830919	0	0.413681	0	0	0	0	0	0	0	0	0	0.350553	0	0	0
MSTRG.44944.3	0.872667	0.48211	1.023	0.241961	0.659602	0.060154	0.385296	0.652088	0.824624	0.278712	1.42647	1.37848	0.023199	0	0.315135	0.052173	0	0.05229	0.014642	0.084289	0.131152	0.261465	0.06934	0.213914
MSTRG.44944.2	0.040838	1.58742	0.009668	1.21449	0.413581	0.043599	0.714277	0	0.018927	1.59283	0	0.318837	0.31899	0.319881	0	0.479695	0.281466	0.421341	0.203569	0.248878	0	0.201106	0.442982	0.130593
MSTRG.44944.4	1.25635	0.11826	1.14488	0.286834	0.903176	0.225339	0.31683	1.26794	0.686096	0.521631	1.00916	0.959807	0	0	0.225583	0.01618	0.344695	0.103054	0	0	0.091737	0.01334	0	0.303769
MSTRG.4817.3	0.833887	1.25332	0.66573	0.61618	0.119234	0.569937	0.276804	0.615224	0.647752	0	0.587529	0.402437	0.153971	0.123857	0.106578	0.200274	0.182484	0	0	0.202652	0.127664	0	0.11187	0.201665
MSTRG.4817.2	0.502488	0.874981	1.20315	0.882654	1.44426	1.18919	1.02242	1.5839	0.726712	0.39727	0.690091	0.721325	0.363795	0.382639	0.072631	0.197707	0.478665	0.580873	0.406733	0.487984	0.281007	0.257722	0.37699	0.24078
MSTRG.4817.1	0.979311	1.76721	1.97851	1.11323	1.3153	1.52457	1.59665	2.68059	0.9148	1.20228	1.17732	1.19238	0.446906	0.102031	0.387551	0.491949	0.575823	0.41642	0.63938	0.457654	0.443561	0.438883	0.254316	0.294263
MSTRG.4817.6	3.11536	2.4961	2.62118	3.80225	3.9747	4.28907	3.15974	2.68994	2.47768	3.01726	3.16782	2.7797	0.499413	0.927282	0.594435	0.967461	1.02815	0.882122	0.809332	0.563633	1.01868	0.696918	0.65238	0.954689
MSTRG.4817.5	1.93319	1.51736	0.948924	1.06328	1.17002	0.86665	1.21643	1.14928	0.63564	0.780437	1.53348	1.41499	0.372217	0	0.211738	0.425198	0.135616	0.357362	0.289434	0.058211	0.339584	0.32073	0.124451	0.249149
MSTRG.31817.12	0	0	0	0	0	0	0	0	0	0	0	0	0	0	0	0	0	0	0	0	0	0	0.748446	0
MSTRG.31817.10	0	1.33261	0	0	0	0	1.58646	0.510476	0.740945	0	1.91046	1.02906	0	0.195903	0	0.091807	0.105293	0	0.000687	0.031438	0.29557	0	0	0.057791
MSTRG.31817.11	0	0	0	0.736754	0.850184	0	0.030594	0	0.566263	1.35395	0	0	0	0	0	0	0	0	0	0	0	0	0.317006	0
MSTRG.235.1	0.023599	0.004423	0.023032	0.005794	0.012979	0.016899	0.011786	0.012591	0.015899	0.004908	0.007766	0.005009	6.41476	5.84416	5.69439	3.41966	2.82984	2.37151	4.64601	4.68417	3.92421	3.32101	3.46386	3.43043
MSTRG.31791.2	0.359398	0.638046	2.57777	0.46156	0.747289	1.14158	0.497146	1.29181	0.061944	1.53693	1.6442	0.937554	0.230385	0.167553	0.394464	0.232852	0	0.274867	0.410558	0.147509	0.29454	0.306421	0	0.334267
MSTRG.23310.2	0	1.06744	0.663478	0.203899	0.036945	0.171549	0.472916	0.515496	0	0.731768	1.12767	0.415194	0	0.244464	0.350783	0.496614	0.314774	0	0.24605	0.444208	0.393865	0.3596	0.250495	0.317406
MSTRG.23310.1	0.992614	0.190191	0.667757	0.38326	0.501664	0.163346	0.425221	0.769832	0.54283	0.857736	0.579992	0.882801	0.571313	0.554592	0.118619	0.350737	0.347602	0.58642	0.456975	0.051728	0.094238	0.203726	0.359324	0.405612
MSTRG.44525.1	2.85392	2.47444	2.21157	1.05383	0.806282	0.577108	0.91913	2.27318	0.30206	3.32652	2.74681	2.09981	0.04537	0.258385	0.124184	0.206877	0.216594	0.2088	0.159521	0.102488	0.147866	0.109568	0.258915	0.091775
MSTRG.8137.1	0	0	0	0	0	0	0	0	0	0	0	0.014981	1.06027	1.34325	1.68437	2.27312	1.76151	1.03536	1.01805	0.664908	1.70995	1.35658	1.77048	1.52687
MSTRG.36371.1	0	0	0	0	0	0	0	0	0	0	0	0	29.2803	34.6427	34.8929	28.4696	27.7717	39.8129	43.9768	16.8015	16.6177	8.63764	14.872	17.2903
MSTRG.4468.1	0	0	0	0	0	0	0	0	0	0	0	0	28.8305	21.7554	33.0897	17.5887	12.8304	15.7933	31.7684	8.19789	22.9583	5.95151	4.89861	9.90252
MSTRG.2235.1	3.39851	4.21047	4.13614	1.40494	1.37194	0.926389	1.51397	3.58806	0.611914	3.12948	3.36871	2.86071	0.253272	0.128105	0.170051	1.19107	0.916046	1.09539	0.224676	0.142508	0.245254	0.096017	0.089248	0.101413
MSTRG.26809.1	1.65873	1.77106	1.3737	2.29944	1.12356	1.36786	1.98189	1.30543	2.69681	1.29797	1.50429	1.37603	0.225789	0.282366	0.227725	0.259947	0.163827	0.278992	0.301748	0.225584	0.222222	0.554654	0.568641	0.287923
MSTRG.37166.1	19.4106	28.6579	26.9336	20.4602	17.6831	25.9471	20.3793	20.2904	23.8467	12.0179	14.3315	14.9853	0.58944	0.559635	0.644607	12.7285	17.4262	24.1191	0.680033	0.60489	1.78292	2.23396	1.06034	0.974312
MSTRG.10119.1	2.11415	0.891799	0.616908	0.529287	0.113991	0.366042	0.399755	1.40815	0.037155	2.65619	0.93466	0.594273	289.774	757.712	360.746	79.8108	58.2771	62.9961	532.789	427.47	365.322	335.501	927.191	403.672
MSTRG.17005.1	19.7642	29.7837	26.9162	18.8242	18.4921	18.7504	31.6021	24.1037	14.3556	28.7011	22.6269	21.9208	2.30769	4.00731	3.14782	2.97109	2.53727	3.48117	3.62777	2.50588	3.2423	3.20414	4.44147	3.11989
MSTRG.17005.2	2.7657	5.40517	3.6076	3.17385	3.92867	5.41151	6.38128	3.5781	3.00713	6.63005	3.22262	2.6529	0.452702	0.271735	0.515845	0.36558	0.514122	0.90448	0.501087	0.196865	0.349425	0.748494	0.377665	0.779577
MSTRG.389.1	23.5684	20.5903	22.0219	31.7408	29.6961	34.041	25.7497	23.8792	20.2815	25.6173	21.1727	24.3579	3.69124	5.74783	3.91793	5.75266	4.92749	5.06447	4.52109	3.14387	3.25836	4.14679	6.11847	3.75514
MSTRG.31037.2	0	0	0	0	0	0	0	0.57928	0	0	0	0	0	0	0	0	0	0	0	0	0	0	0	0
MSTRG.23581.1	1.95242	2.12372	1.94865	2.51636	2.53609	2.52555	3.26846	1.92994	2.91712	4.3767	2.95381	3.59171	1.23867	1.48092	0.704071	2.13257	2.07831	1.59662	1.32882	1.17223	1.05808	1.48687	2.93364	1.43666
MSTRG.22381.1	0.900978	0.555399	0.949701	0.558059	0.188339	0.586103	0.509279	0.379537	0.815783	0.118069	0.049082	0.417766	1.39735	1.20219	1.44267	0.177507	0.748879	0.362519	2.19821	0.075692	0.265629	0.429377	0.128935	0.318852
MSTRG.11763.1	1.59643	1.07281	1.46877	0.461386	0.470395	0.497888	0.451922	1.22024	0.284107	1.54839	1.62626	1.97986	4.34999	7.32566	6.77257	9.05902	8.05278	7.87321	5.95339	4.59299	5.48318	4.22357	5.02345	5.62386
MSTRG.60.5	0.243782	0.212929	0.684312	0.152193	0.091529	0.281318	0.58544	0.054202	0.072159	0.226877	0.795886	0.166392	0.031078	0	0	0.083611	0	0.057282	0.159487	0.228616	0.032585	0.076068	0.047431	0
MSTRG.60.3	0.181032	0.71195	0.376338	0.093327	0.200005	0.316771	0.133063	0.551573	0.086106	0.596946	0.314648	0.185704	0.02369	0.07587	0.206013	0.090978	0	0	0.16256	0.034489	0.046935	0.081784	0.045662	0.205644
MSTRG.60.2	1.27629	0.800755	0.961567	1.08294	1.05291	0.683613	1.19406	1.22863	1.3738	0.524064	0.799942	2.13212	0.102815	0.359784	0.111806	0.136419	0.440026	0.437763	0.195918	0.260756	0.377503	0.31431	0.123668	0.289035
MSTRG.60.1	0.237135	0.763562	0.446809	0.109711	0.270041	0.372412	0.346384	0.830558	0.126598	0.410584	0.379106	0.243337	0.205786	0.105376	0.14787	0.120965	0.013179	0.116971	0.073179	0.161249	0.066258	0.108715	0.150997	0.265708
MSTRG.12265.1	4.73209	4.42772	4.98501	1.96577	1.65988	1.40617	2.29666	5.00085	1.68424	2.80789	4.97412	2.69059	0.153428	0.13673	0.129643	0.077405	0.091324	0.067794	0.090437	0.054408	0.107608	0.14161	0.0903	0.097283
MSTRG.15654.1	3.91136	1.11461	1.52541	1.19938	0.924987	1.05676	1.60594	1.60546	1.1649	2.59036	2.27194	3.08209	0.554639	0.306255	0.377215	0.734798	0.202342	0.303209	0.231161	0.148363	0.313343	0.728419	0.747636	0.507994
MSTRG.7824.1	2.74995	2.8506	3.50031	2.32143	2.92085	2.15305	2.08713	2.14043	2.43899	2.52161	3.47989	2.7847	0.478976	0.786741	0.597813	0.51647	0.763715	0.77757	1.04909	0.690256	0.690536	1.197	1.14539	1.26816
MSTRG.7824.2	0.245395	0.704543	0.781522	4.87536	4.10619	4.775	2.76552	1.50728	3.92579	3.58276	0.891868	2.11791	0.402628	0	0.174891	0.507491	0.139336	0.201068	0	0	0.167919	0	0	0
MSTRG.21795.1	4.76716	5.4006	5.48427	6.73718	7.90145	7.20325	5.69478	5.11792	5.3486	5.59451	5.48498	5.94583	1.35679	1.57561	1.2075	0.988294	0.807295	1.21389	1.76563	1.27533	1.41872	2.04934	1.81238	1.33414
MSTRG.42257.1	0.276544	0.602302	0.737999	5.37418	7.42263	6.89977	4.20478	0.520787	1.823	0.087571	0.541573	1.42527	0.1468	0.04772	0.072002	0.202336	0.115877	0	0.395948	0.227289	0.145978	0.669254	0.196071	0.174859
MSTRG.42257.2	1.43098	1.7337	1.32421	0.487064	2.05173	0.832533	1.83145	0.733312	2.27392	1.8115	1.23836	1.78001	0.411332	0.230668	0.123329	0.437271	0.802454	0.607541	0.362476	0.520724	0.304836	0.456193	0.448505	0.285241
MSTRG.42257.3	2.07209	0.485624	1.02124	1.8722	0.839147	1.57913	1.45571	1.25743	1.10881	0.025732	0.704734	0.926333	0.166831	0	0.081451	0.077915	0.040137	0.171418	0.130856	0.188098	0.122323	0.245697	0.108513	0.1917
MSTRG.42257.4	1.47173	1.74987	1.50607	0.491037	2.38586	0.824411	2.55145	1.22192	3.49475	2.64484	1.36146	2.35468	0.331029	0.465196	0.154026	0.514261	0.644143	0.12935	0.230633	0.476599	0.380187	0.553852	0.825928	0.566941
MSTRG.42257.5	0.310845	0.53403	0.920119	6.37357	5.14844	6.50424	3.12008	1.38028	1.58773	0.092297	0.502859	1.30436	0.2905	0.057982	0.064192	0.225624	0.105958	0	0.19394	0.156219	0.111825	0.313694	0.129881	0.139669
MSTRG.42257.6	1.05957	0.711268	0.895867	0.479435	1.63184	0.750152	1.2594	0.709328	2.06689	0.328098	1.28803	0.877814	0.359753	0.198587	0.154965	0.263188	0.168796	0.528342	0.298366	0.482188	0.313285	0.432724	0.397971	0.334077
MSTRG.42257.7	1.5287	0.660164	0.83367	0.484531	0.65557	0.636196	1.31957	1.11353	1.7899	1.34138	1.31656	0.497458	0.376041	0.129396	0.150704	0.083152	0.163553	0.056044	0.283955	0.475635	0.25993	0.298557	0.304151	0.278767
MSTRG.42257.8	0.246323	0.248552	0.206163	1.40075	0.214984	0.230136	0.294455	0.354632	1.2356	0.084457	0.474591	0.136939	0.159986	0.056846	0.059057	0.025502	0.043513	0	0.119997	0.172199	0.110033	0.142042	0.03026	0.135191
MSTRG.42257.9	0.53239	0.523003	0.655495	1.95459	1.07798	1.51322	1.95675	0.487146	1.26686	0.029929	0.73406	1.00101	0.124561	0	0.250761	0.047008	0.04313	0.080498	0.210168	0.255098	0.152922	0.476743	0.214575	0.215395
MSTRG.1217.1	0	0.01973	0	0	0	0	0	0	0	0.199291	0.494787	0.041424	3.80854	3.68201	1.2604	2.32705	2.33343	5.80174	10.3009	10.4598	2.17867	9.17666	11.9647	8.20514
MSTRG.12617.1	1.34009	1.19752	1.60472	0.377091	0.546372	0.299785	0.201984	0.916766	0.070672	0.611192	1.32265	0.697824	0.23454	0.178941	0.319499	0.313217	0.398028	0.275543	0.159	0.05984	0.13554	0.063008	0.046962	0.162677
MSTRG.39301.2	0.537198	0.177564	0	0.381379	0.981986	0.960281	0	0.051453	0.252109	0.132216	0.066462	0.39708	0.019385	0	0	0.164473	0.108389	0.008287	0	0	0	0.16022	0.048434	0.00326
MSTRG.39301.1	0.54767	0.389327	0.659925	1.32163	1.12928	0.901883	1.22768	1.41625	1.17337	1.2218	1.3181	1.46708	0.141494	0.125926	0.103789	0.087671	0.051398	0.146967	0.131265	0.118239	0.12674	0.189316	0.296185	0.205466
MSTRG.49141.3	0.240104	6.30635	0	57.7667	0	0	81.8625	0	151.668	0	0	21.2334	0	0	0	0	0	0	0.171103	0	0	0	0	0
MSTRG.49141.2	0	0	0	0	0	75.0128	107.232	0	271.685	0	0	0	0	0	0	0	0	0	0	0	0	0	0	0
MSTRG.10739.1	13.4582	11.8851	11.8468	16.1662	8.30481	12.9981	8.90048	12.1559	7.2618	7.61725	10.9746	14.1945	4.00064	3.23967	3.36754	2.61891	2.24675	3.489	6.8875	3.85182	4.85683	7.17867	5.81574	8.73262
MSTRG.44211.2	0.454626	0.476726	0.141575	1.60061	1.02825	0.520638	0.788907	0.540223	0.55465	0.389003	0.86581	0.844025	2.49276	2.33988	1.37578	3.66311	3.00075	1.69607	2.79182	1.88505	1.3667	1.25697	1.95127	1.29536
MSTRG.48722.2	0.677553	0.770934	0.525992	0.90637	0.662791	0.31963	0.541369	0.348324	1.1695	1.29383	0.990704	0.874294	0.223994	0.107119	0	0.13331	0.261537	0.228273	0.203804	0.137443	0.193798	0.125818	0.164148	0.166551
MSTRG.48722.1	4.91151	6.37707	5.79838	5.888	5.07543	4.14149	7.05114	6.21286	6.68337	5.07975	5.29685	5.75456	0.930926	0.760875	0.799436	0.828833	1.0931	1.05282	1.50297	1.41296	1.40532	1.74378	1.38164	1.19504
MSTRG.32144.1	4.0412	6.13653	4.9586	3.12649	2.95348	3.05354	3.28662	5.92805	2.87077	4.98526	5.21323	5.5745	0.540751	0.532019	0.541903	0.388335	0.624962	0.902311	0.651224	0.54847	0.705174	0.70252	0.94073	0.590365
MSTRG.37207.1	8.89269	9.18385	9.37003	4.8577	4.01065	4.08941	6.80713	8.71195	4.69969	7.05668	10.2743	7.97214	1.9587	1.29535	1.63854	3.18389	2.00814	2.51247	1.90298	1.09446	1.67437	1.49862	0.953046	1.71219
MSTRG.36960.1	18.113	19.85	20.3712	10.1963	9.59602	9.70124	10.573	18.6573	5.64106	18.4241	20.0116	15.2655	5.9923	7.44874	6.21199	8.89383	10.0486	8.97036	6.95279	6.50027	6.48395	5.44565	7.03269	5.87574
MSTRG.32919.1	0.382983	1.20439	0.416828	1.34021	1.00087	0.934835	1.27215	0.629607	0.908379	2.0589	0.493329	1.41496	0.0835	0.704727	0.540228	0.601937	0.632957	0.708608	0.284702	0.024775	0.661548	0.649802	0.851388	0.013975
MSTRG.11278.1	1.90355	2.18124	2.19551	2.44791	1.34075	1.15688	1.82593	2.26451	1.15079	2.03814	3.04807	2.62032	0.872549	0.667151	0.73608	1.18792	1.53004	1.51485	1.02521	0.769199	1.07384	0.92057	0.812778	1.05417
MSTRG.5247.2	0	0	0	0	0	0	0	0	0	0	0	0	0	0	0	0	0	0	1.42968	0	0	0	0	0
MSTRG.8204.1	3.96319	5.54141	4.51812	1.65563	2.26578	2.35751	2.37524	4.52661	1.51765	3.86545	4.69322	5.03724	0.614375	0.883863	0.87426	1.24032	1.03381	1.17631	0.885442	0.494055	0.92013	0.646674	0.59121	0.861954
MSTRG.21778.1	3.6025	2.81235	2.23272	1.12616	2.36481	1.41437	1.24545	2.86681	0.472226	1.91472	2.80238	2.79301	0.857608	0.567722	0.711224	0.874658	0.729518	1.0428	0.974603	0.630425	0.873909	0.681428	0.836596	0.738186
MSTRG.10462.1	19.4055	18.7642	13.0021	0.269389	0.324129	1.42135	2.20279	12.9358	0.067108	6.41906	13.9385	14.3533	0	0	0	0	0	0	0	0	0	0	0	0
MSTRG.1296.1	3.51431	3.00453	3.33536	0.491466	0.317817	0.413068	1.28133	3.72103	0.624268	3.55722	9.53969	5.40246	9.27248	8.30078	15.7544	11.1948	6.32449	18.9556	12.3774	4.44588	10.8278	2.75781	2.24629	4.2077
MSTRG.28822.1	5.41292	6.15532	6.77289	3.17528	3.78988	2.40098	4.24965	6.26523	2.95284	5.4852	5.44156	4.74066	0.950969	0.954597	0.843748	1.01375	0.858242	1.28764	0.855095	1.12657	2.23056	3.12731	1.99276	1.36644
MSTRG.8204.2	2.2448	1.31806	1.88786	0.986109	0	0.477282	1.34729	1.72541	1.02423	1.6121	1.89696	0.930101	0.44183	0.036256	0	0.144405	0.182936	0.233111	0.49929	0.375965	0.262285	0.665171	0.248886	0.408163
MSTRG.28151.1	1.20537	1.62531	2.0799	1.55014	1.90245	1.68057	0.692643	0.8155	1.02352	3.39025	1.12471	1.9633	0.480203	2.37775	0.825716	0.967026	0.786815	0.298206	0.187431	0.411071	0.56569	0.179832	0.317244	0.678009
MSTRG.4873.1	12.3753	19.8638	20.5001	10.4223	8.92699	9.50915	12.5669	19.4755	7.63355	20.9401	18.1495	18.9782	2.76406	3.08422	3.18528	2.11733	2.15496	2.47167	2.79131	3.05953	3.42048	3.6675	4.19561	3.61687
MSTRG.4873.2	3.05016	1.05935	1.98475	2.46773	2.44826	0.097439	1.76147	0.760154	0.131405	3.0763	1.73663	1.79859	0.491265	0.897836	0.306799	0.299092	0	0.246739	1.61771	0.179821	0	0.384245	0.183811	0.108495
MSTRG.33720.1	7.09718	6.93826	6.09065	7.30565	6.8209	6.76344	7.62935	6.85116	6.54544	8.61761	8.06068	9.09956	0.945949	1.01182	0.984741	1.22483	1.0565	1.11615	0.981883	0.927583	1.23961	1.18794	1.30607	1.18021
MSTRG.43093.1	4.51776	3.72613	4.15379	6.71035	9.71004	7.89522	6.46969	3.99626	8.40655	5.32115	5.12188	5.59978	1.24908	1.44567	0.922739	1.47666	1.35793	1.48978	1.45402	1.19468	1.26401	1.46811	1.65883	1.57964
MSTRG.22362.1	9.26764	5.98984	6.26756	4.8945	5.28594	4.80992	6.26327	6.8056	5.55412	12.0614	9.73054	8.8797	1.63925	2.60446	1.38196	1.96567	1.58804	0.972176	1.17706	1.16633	0.839053	1.99232	2.66052	1.28378
MSTRG.28151.2	2.73002	2.53179	2.14578	1.07609	1.13113	0.940276	0.778375	2.1895	1.10356	2.36561	2.27637	1.4098	0	0.790175	0.503336	0.682278	0.62522	0.744128	0.901717	0.623818	0	0.67063	0.917824	0.211931
MSTRG.26162.1	0.091681	0.074446	0.103767	0.138216	1.09975	1.60042	0.345082	0.113431	0.386337	0.070122	0.263139	0.042429	0.452211	0.181045	0.434904	1.58274	1.52476	1.34405	0.716477	0.638281	0.960393	0.86442	0.784221	1.00514
MSTRG.24824.1	10.2345	8.11243	8.13013	5.79679	8.53313	7.39179	6.51024	13.0445	3.37981	11.8712	15.0539	20.6308	2.90957	1.60016	1.5175	2.04896	3.55693	1.75154	1.97135	3.87358	1.33792	2.12052	2.00287	2.69723
MSTRG.4767.1	0.504598	0.62606	0.68611	0.162428	0.194234	0.298361	0.897519	0.861776	0.269607	2.05703	2.32329	2.37469	1.82093	2.02396	1.68969	1.55911	1.65647	2.84126	3.5437	3.92192	2.85383	4.75866	6.99873	6.23463
MSTRG.41128.1	1.38284	1.41887	0.68389	0.799025	1.71602	1.94729	0.585369	0.461791	0.644528	0.358201	0.076234	0.567826	0	0	0	0	0	0	0	0	0	0.017319	0	0
MSTRG.38060.1	0	0.005814	0.357263	0	0	0	0	0	0	0	0.103949	0	0	0	0	0	0.529436	1.05812	0.009737	0	0	0	0	0
MSTRG.38060.3	0	0.309305	0.074629	0	0	0	0.189409	0	0.385203	0	0	0.206634	0.195173	0	0.078432	0.343796	0.177396	0.688916	0.217281	0	0	0.044879	0.11724	0
MSTRG.38060.2	1.34287	0.780451	0.829798	0.393512	0.255117	0.181938	0.628298	1.14357	0.180168	1.87211	1.85625	1.59379	0.757119	1.36064	0.804944	1.83941	0.976486	1.56341	1.26272	0.892239	0.891303	0.537504	1.0253	1.08439
MSTRG.19784.1	0.561654	1.04061	1.23064	0.445194	0.167177	0.575887	0.085387	0.815006	0.226999	0.658897	0.840504	0.209754	0	0.125641	0	0	0	0	0	0	0	0.031686	0	0
MSTRG.21715.1	0	0	0	0.030141	0.033225	0.016933	0.023995	0.037856	0	0	0	0	3.01902	1.81211	3.24974	4.36908	4.05473	3.26414	3.06305	3.23411	2.12132	1.44022	0.822244	2.31455
MSTRG.34831.1	1.6743	2.1604	1.53513	7.17663	5.0008	7.31452	3.67082	2.45826	2.60527	3.06817	2.51586	4.3131	12.3149	13.0182	13.2448	10.9727	10.5279	10.8851	16.0014	12.0627	11.5198	7.80146	11.6213	12.8723
MSTRG.39041.1	1.27762	0.957219	1.44956	1.51925	1.22639	1.45693	1.42478	0.913547	2.27809	1.30132	1.26969	1.55069	0.693781	0.269703	0.459978	0.280758	0.238523	0.166599	0.305246	0.438696	0.44363	0.385244	0.473714	0.384114
MSTRG.39041.3	1.18132	1.18623	1.02717	1.78941	1.83878	1.60198	1.92315	1.08414	3.12704	0.865307	1.42386	1.71001	0.313978	0.25889	0.303881	0.494752	0.331537	0.402164	0.266587	0.338269	0.168883	0.361832	0.140967	0.22059
MSTRG.25793.1	2.47869	1.75375	2.55632	0.578622	1.3302	0.955274	1.02504	1.54561	0.694888	1.3195	1.77625	2.3278	1.59111	1.52263	1.69389	0.384968	0.377517	0.33464	1.38618	1.02984	0.981952	1.19345	0.73377	0.779494
MSTRG.8504.1	1.11777	1.0306	1.18494	0.265973	0.207119	0.167763	0.347369	0.812884	0.086417	1.31818	1.47172	0.775291	0.063914	0.08989	0.07294	0.119244	0.171117	0.087796	0.04876	0.092858	0.159037	0.105758	0.272561	0.180534
MSTRG.26875.1	14.3956	23.6755	24.33	7.82151	7.31611	6.46952	5.19614	21.7796	2.72502	5.40427	9.93532	5.02083	0	0.017628	0.012338	0.104299	0.01807	0	0.013778	0	0.050896	0.035894	0.081175	0.024765
MSTRG.32046.2	0	0.07807	0.021633	0.003327	0.037313	0	0	0.055074	0	0	0	0	1.63861	0.781719	2.49915	0.424851	0.289503	0.569778	2.33247	3.60775	1.9184	4.19648	4.28562	2.01373
MSTRG.32046.1	0.265776	0.10859	0.214795	0.131248	0.062313	0.091849	0.077387	0.146971	0.032319	0.181958	0.498658	0.273785	3.42581	2.69089	3.14826	0.779997	0.973922	1.94647	3.95564	3.16318	4.67754	1.09555	0	3.50389
MSTRG.7434.1	27.3103	32.6735	31.2784	26.4176	24.0644	24.2563	25.7246	30.8001	16.4405	28.9553	29.153	26.1138	5.08349	4.91968	4.23648	4.55791	4.19662	5.07307	5.5364	5.763	4.79127	5.35006	6.30988	6.11909
MSTRG.32345.5	0.212304	0.119453	0.329407	0.097516	0.316291	0.325013	0.166993	0.250207	0.602685	0.128665	0.86633	0.356397	0.030946	0	0	0.032435	0.097644	0	0.070316	0.056644	0.022931	0.030093	0.010356	0.116362
MSTRG.32345.4	0.20693	0.431515	0.317733	0.137	0.296229	0.320407	0.166715	0.588879	0.542224	7.5e-05	0.628593	0.320233	0.000257	0	0	0.032003	0.043648	0.027965	0.066761	0.051107	0.000594	0.029875	0	0.058774
MSTRG.32345.3	0.408348	0.425293	0.336166	0.273456	0.354286	0.383615	0.404495	0.340119	0.320585	1.24664	0.429154	0.335596	0.065052	0.06625	0.055703	0.077462	0.045412	0.086508	0.118557	0.092394	0.084779	0.072196	0.133163	0.094691
MSTRG.32345.2	0.800312	0.110656	0.362052	1.04121	0.573095	0.641302	0.586218	0.17023	0.948588	0	0.115908	0.490498	0	0.005353	0.007031	0.057118	0.095613	0	0.278603	0.082274	0	0.087153	0	0.313094
MSTRG.32345.1	2.85732	3.52393	3.10089	2.13796	2.47546	2.25716	2.55205	3.02981	1.89272	3.92957	3.16674	4.2422	0.524687	0.694711	0.497336	0.583129	0.443767	0.667466	0.326292	0.520101	0.589912	0.704659	0.888119	0.478254
MSTRG.37904.2	0.225396	0.359954	0.266054	0.063307	0.089418	0.048661	0.131383	0.151932	0.088883	1.11011	0.245571	0.188317	0.073622	0	0.062166	0.143379	0	0.025087	0.066234	0.104411	0	0.043626	0.09207	0.029523
MSTRG.37904.1	0.927297	0.933723	0.873596	0.769565	1.49574	0.776177	1.43969	1.13223	0.715352	0.353915	1.6502	1.25134	0.751999	0.620352	0.21801	0.261298	0.298338	0.249391	0.261504	0.502594	0.212739	0.368823	0.421144	0.237655
MSTRG.32258.1	0.235385	0.274472	0.601124	0.195408	0.355401	0.170977	0.308708	0.450914	0.195326	0.044764	0.619859	0.260442	1.5592	2.15015	4.131	6.52679	4.94916	5.9674	3.23961	2.50329	2.05225	1.37312	1.11162	1.60027
MSTRG.807.1	5.48184	5.92612	5.58023	0.824717	1.41552	1.5802	2.41688	4.97187	1.3586	6.08901	4.9298	6.07047	0.200551	0.410455	0.393539	0.559972	0.468656	0.679241	0.254222	0.196259	0.403323	0.574525	0.705972	0.450994
MSTRG.47018.3	0.087794	0.316709	0.432639	0.759652	0.222267	0.395075	0.199566	0.233366	0.374638	0.190556	0.345176	0.506565	0.30505	0.254439	0.057251	0.189296	0.04478	0.163845	0.447088	0.14198	0.046239	0	0.056602	0.172231
MSTRG.42151.1	35.2818	37.2927	33.9204	68.7661	49.2418	85.7485	38.5368	41.0601	44.6375	19.7995	25.4649	20.9285	0.031681	0	0	0.031475	0	0	0.115913	0	0	0.080562	0.153567	0.094576
MSTRG.19532.1	5.72459	5.72067	6.28251	1.84491	2.49362	2.34649	3.58543	5.3327	2.24725	3.98192	8.89552	5.22762	1.20817	0.881169	1.6842	1.87961	1.94828	2.63409	2.32297	1.57619	1.56252	2.23746	1.44282	1.78633
MSTRG.13445.2	1.21252	2.79971	2.39893	1.43517	0.381244	0.559304	0.872817	0.874996	0.287948	1.21704	0.178461	0.549415	0.188356	0.07547	0.079651	0.090337	0.184165	0.066328	0.14575	0.03266	0.082344	0.136365	0.016849	0.103493
MSTRG.10048.1	1.84412	1.6654	1.85087	0.312614	0.485949	0.549666	0.397624	1.10682	0.08708	0.661388	1.30073	0.91012	1.52157	1.69207	2.58469	1.41461	1.90996	1.51755	2.27248	1.61851	4.4899	2.03101	1.70274	2.20315
MSTRG.18846.1	0.852187	0.64529	1.10918	0.732621	0.643358	0.785819	0.789534	1.20756	0.464088	1.6858	1.43285	1.41092	0.263676	0.291449	0.247261	0.343585	0.431038	0.450674	0.397426	0.155918	0.256052	0.36005	0.564446	0.350356
MSTRG.6767.1	0	0	0	0	0	0	0	0	0	0	0	0	18.6684	6.77042	10.8342	5.47438	6.66057	2.44292	9.22425	22.1026	4.85446	24.8068	9.57714	21.7163
MSTRG.15032.1	1.31856	1.09645	0.965771	0.981806	2.1717	1.16168	0.754358	0.400173	1.03297	0.275835	0.197193	0.627196	0	0	0	0	0.006789	0	0	0	0	0	0	0
MSTRG.972.1	1.05466	0.559438	0.733802	1.52747	0.53462	0.676922	1.18713	2.05419	1.27552	0.449916	1.99411	1.26034	0.091084	0.313946	0.202992	0.185773	0.036883	0.104368	0.23593	0.209927	0.206125	0.143782	0.108943	0.104329
MSTRG.972.2	1.94604	1.47627	1.48395	1.88839	0.762514	1.01929	1.67612	2.52542	1.42528	1.88186	1.6294	1.15996	0.435562	0.142232	0.103901	0.394335	0.301802	0.555349	0.229848	0.193336	0.3004	1.68876	1.11352	0.24538
MSTRG.972.3	0.673253	1.06476	1.46476	0.862861	0.711538	0.541469	0.690388	0.550484	0.268018	3.10821	1.20791	2.39792	0	0	0	0	0	0	0.025029	0	0.06497	0.232564	0	0.24688
MSTRG.972.4	0.297829	0.501909	0.345491	1.07189	0.768009	0.550258	0.746906	0.45823	1.89057	0	1.46653	0.933866	0.008644	0	0	0.025101	0	0	0.055077	0	0.100796	0.213804	0.016873	0
MSTRG.972.5	0.228127	0.334532	0.236074	0.56223	0.174073	0.200503	0.555005	0.613482	0.30369	0.25586	1.15384	0.2469	0.051141	0.010681	0.018475	0.005077	0	0.006645	0.007443	0.060665	0.005751	0.022428	0.013301	0.051468
MSTRG.18088.1	2.89158	3.15625	3.56351	0.97928	1.01298	0.602627	1.41404	3.60354	0.434639	3.19391	4.1888	2.88325	0.225666	0.200523	0.220914	0.935547	0.671811	0.898092	0.248323	0.275679	0.191708	0.263075	0.393023	0.526017
MSTRG.48355.1	1.62675	2.35406	2.05869	1.36258	1.26873	1.09566	1.23197	1.48834	0.808551	1.87543	1.88288	1.80794	0.365344	0.461391	0.267176	0.58103	0.721782	0.532623	0.774717	0.598779	0.547893	0.52865	0.492183	0.55095
MSTRG.13736.1	0.460291	0.519596	0.452908	0.253366	0.275774	0.232478	0.404026	0.660113	0.211599	0.756578	0.797571	0.706993	0	0	0	0	0	0	0	0	0	0	0	0
MSTRG.9376.1	8.35511	9.12922	9.61845	7.55575	7.35479	7.2842	8.09726	8.62618	7.43951	5.54967	9.56256	7.87973	2.8292	2.10467	3.74593	5.85323	5.54916	6.50347	4.28158	3.15521	3.30167	4.06481	2.99452	3.94508
MSTRG.31102.2	0	0	0	1.9166	0	2.33306	0	0	0	0	0	0	0	0	0	0	0	0	0	0	0	0	0	0
MSTRG.31102.1	1.69147	2.23455	1.97181	0.049552	1.9744	0	1.19013	1.8143	1.16766	0.758294	1.7916	1.32298	0	0	0	0.052416	0.008944	0	0.009764	0	0	0	0	0
MSTRG.494.1	1.6332	1.48167	1.19575	1.14001	1.31419	1.18043	1.56519	1.67411	1.15311	1.85298	1.97232	1.96294	0.503162	0.381386	0.405563	0.43171	0.480133	0.447442	0.764978	0.709968	0.633332	1.01936	0.941173	0.873932
MSTRG.15990.2	0.383639	0.315527	0.290174	0.820492	0.258826	0.246958	0.236768	0.169254	0.265145	0	0.510467	0.356687	0	0	0	0	0	0.037877	0.095598	0	0.032956	0	0.397069	0.055812
MSTRG.9291.1	1.05699	0.999157	0.904723	2.31808	2.02106	1.87052	1.80963	0.952282	3.1746	1.42432	1.1243	1.43056	0.277773	0.255046	0.221043	0.260933	0.175539	0.253725	0.273746	0.261519	0.269637	0.259987	0.390893	0.355454
MSTRG.49469.1	7.99844	8.21414	6.10582	4.36529	2.74882	2.098	8.27763	4.2381	11.284	2.27615	2.08096	7.80826	0.32879	0.142854	0.324882	0.057384	0.062854	0.075761	0.118738	0.056571	0.189718	0.230453	0.070016	0.132795
MSTRG.49469.2	1.16134	0.662465	0.527538	0	0	0	0	0.959965	0	0	6.94146	0.707188	0	0	0	0	0	0	0	0	0.167086	0	0	0
MSTRG.19451.1	0.938684	1.54924	0.960231	0.684003	0.948807	0.320729	0.596371	0.996831	0.556971	1.52327	1.1106	0.84666	0.029321	0.107335	0.088544	0.062399	0.115733	0.172142	0.027914	0.045006	0.07844	0.019493	0	0
MSTRG.30074.2	0	0	0.089681	0	0	0	0.951806	0	0.363658	0	0	0	0	0	0	0	0	0	0	0	0	0	0	0
MSTRG.43402.1	12.1674	12.6865	13.1326	14.0023	12.2957	12.728	13.3822	14.0862	10.3973	8.44589	16.0183	15.2018	4.18433	2.04886	3.73986	3.94138	3.73089	4.65223	4.80701	3.73433	3.81189	4.76021	2.80864	5.08239
MSTRG.30074.1	2.50951	2.36444	2.55997	1.80335	1.90454	1.64997	1.03875	2.05628	2.30242	1.53009	1.71002	1.75945	0.01463	0.018389	0.02014	0.061225	0.026006	0.068715	0.050733	0.021365	0.06236	0.052395	0.045794	0.03406
MSTRG.20043.1	0.144393	0.156849	0.295579	0	0	0	0	0	0.030238	0.029779	0.173132	0	14.0968	14.0635	8.3691	2.38365	3.71608	3.57294	12.745	3.54021	3.10758	5.31978	5.52055	4.66592
MSTRG.1564.3	1.98048	3.10341	2.3392	1.26225	1.00969	1.32085	1.88655	2.17655	1.37616	1.05788	2.4214	2.14723	0.252238	0.102695	0.111801	0.31705	0.230096	0.427933	0.205912	0.183412	0.279865	0.380726	0.412607	0.542216
MSTRG.1564.2	0.404713	0.477179	0.239274	0	0	0.403577	0.570086	1.01454	0.16491	0.473101	0.575067	1.12841	0	0	0.221626	0	0	0.185456	0.185309	0	0.191206	0.036208	0	0
MSTRG.1564.1	5.3344	7.56854	6.42988	3.15999	3.58314	3.55783	4.69099	7.49596	3.02354	5.16981	7.78745	6.47962	1.47897	1.29442	0.928355	1.62113	1.07455	1.4343	1.46847	1.30098	1.37188	1.71535	1.13434	1.61594
MSTRG.11736.1	3.794	3.56483	3.68993	2.91639	2.6309	2.38614	2.33619	3.1738	1.71251	2.56927	3.30916	3.05028	0.781272	0.613602	0.574098	0.917924	0.731256	0.840198	0.883338	0.47278	0.623207	0.591915	0.655633	0.654866
MSTRG.43781.1	1.25475	1.10708	0.761659	1.27147	2.2047	1.16087	0.985847	1.09591	1.11938	0.402344	0.683042	1.02759	2.27208	1.12126	0.903032	1.06708	1.17125	0.803676	1.26882	1.74368	1.26517	1.45283	0.882075	1.4683
MSTRG.4241.1	0.994996	1.09656	1.23203	1.00791	1.29576	1.45855	1.54783	1.16158	1.35082	0	1.12697	1.51135	0.337621	0.507219	0.383575	0.295265	0.396275	0.398322	0.333266	0.250071	0.288078	0.217152	0.557935	0.360814
MSTRG.4241.2	0	0	0	0.237643	0.202074	0	0	0	0.152468	1.74787	0	0	0.076603	0	0	0	0	0	0	0	0	0.216605	0	0
MSTRG.21534.1	49.7462	17.4043	63.2459	0.793374	6.62933	3.759	2.92395	6.11503	3.96891	1.5022	3.20932	0.531405	0.54021	0.504505	0.225886	0.344486	0.187637	0.202304	0.708667	0.034515	0.663595	1.34834	0.813559	0.122224
MSTRG.46118.1	0.709519	0.688958	0.620571	0.712052	0.611062	0.929887	0.536809	0.678675	0.579	0.930441	1.14758	0.983852	0.214419	0.084057	0.308037	0.216557	0.118839	0.146426	0.20004	0.14885	0.184535	0.178233	0.240753	0.260183
MSTRG.32048.1	1.75509	1.18295	0.126536	0.967797	0.608091	1.90416	1.20831	1.6322	1.85027	1.64105	0.998421	2.03902	0.376554	0.34287	0.223635	0.285035	0.239584	0.174673	0.297833	0.237846	0.193926	0.249989	0.342304	0.375546
MSTRG.10885.1	2.64867	2.89594	3.45184	1.41011	2.01055	1.03753	2.42915	2.67748	1.13194	2.36964	2.4265	1.8562	0.575356	0.608824	0.742711	0.149438	0.10734	0.186775	0.46596	0.300837	0.338206	0.228819	0.346862	0.195343
MSTRG.32048.2	0.067485	0.488144	0.914795	0.740259	1.4166	0.295125	0.265422	0.1462	0.803447	0.089328	0.41268	0	0	0.009201	0.006633	0	0	0	0.013223	0	0.030815	0.033806	0.011712	0.021473
MSTRG.6807.1	1.85842	1.91307	2.08333	2.21348	1.86786	1.73223	2.92363	2.25623	2.3417	2.4464	2.51565	3.44849	0.634915	0.412522	0.684729	0.871834	0.948707	1.53451	0.69434	0.612505	0.526947	0.383427	0.467614	0.613231
MSTRG.7069.1	4.55147	3.64156	4.05633	1.60969	1.76964	1.93576	2.45504	2.75755	1.84446	1.93575	2.8444	2.03661	2.34091	1.22249	1.82747	0.972454	0.91686	0.583732	1.70477	1.60753	1.80618	1.48587	1.02336	1.69977
MSTRG.37552.1	36.5259	32.1028	33.2711	52.7998	38.1617	35.4718	46.0954	40.3657	64.3229	17.5415	32.0707	26.6429	0.793974	0.803322	1.06897	1.06356	1.6453	1.14122	0.925085	0.813161	1.3212	1.62857	0.520942	0.785879
MSTRG.20152.1	6.30559	6.95118	7.2446	7.67201	5.70308	7.38702	3.57241	5.78126	2.41561	3.3231	4.23404	4.23687	0.400168	0.408116	0.70743	0.945283	0.671984	1.15977	1.25828	0.61584	1.18205	1.31742	0.78816	0.872454
MSTRG.3672.1	4.75164	5.71828	5.05837	8.0099	7.89395	7.14841	5.04066	5.4386	4.56231	5.23836	6.02214	6.54107	1.07411	0.852963	0.954369	1.54989	1.44921	1.33303	1.04485	1.02472	0.919641	1.23474	0.778763	1.09917
MSTRG.20475.1	6.20263	5.29065	5.10975	3.67649	4.98004	4.34567	5.09632	5.63805	5.41245	7.7832	7.15935	8.56352	0.606762	0.746155	0.641749	1.31713	1.33332	1.32528	1.06274	0.911492	0.571606	2.14064	2.18871	1.72771
MSTRG.19353.1	15.169	12.5591	10.602	14.7733	11.3693	13.3394	9.37102	15.5967	5.23193	9.78682	21.7049	12.3973	6.68582	2.4404	2.01702	0.706041	1.29584	0.665292	3.59186	7.32033	3.26057	8.25042	6.04802	8.83049
MSTRG.46360.1	9.39491	9.63738	8.48171	8.32734	16.0313	12.3823	14.7238	11.261	13.1505	4.04595	8.55853	8.0855	7.64939	3.38952	5.47913	3.18001	3.52406	2.22078	7.03943	6.41095	5.31458	1.78927	1.42404	3.19348
MSTRG.19022.1	0.838445	0.935042	0.544384	1.66317	1.48691	1.77974	0.78619	0.81142	0.720209	0.784755	0.982986	1.26192	0.415982	0.260164	0.263556	0.780574	0.820255	0.590329	0.744441	0.492335	0.265973	0.882779	0.514516	0.870071
MSTRG.15467.1	0.731314	0.68428	0.592503	0.446646	0.467175	0.433557	0.414609	0.448735	0.370911	0.45159	0.474184	0.668713	1.38887	1.02789	1.16413	1.30579	1.97625	1.84861	0.871304	0.765701	0.709103	0.616187	0.531897	0.729753
MSTRG.22257.1	0	0	0	0	0	0	0	0	0	0	0	0	0.244865	0.129921	1.16784	4.80547	2.321	4.00863	0.739759	0.182069	2.03206	0.058455	0.302928	0.151156
MSTRG.3789.1	2.40678	2.49604	1.86989	3.38329	2.05548	2.40703	2.59034	2.18833	2.40269	2.6425	3.9356	2.30494	0.625112	0.349288	0.552528	1.10889	0.700727	0.88942	1.03231	0.989747	1.03051	1.88465	2.30263	2.04956
MSTRG.39429.1	0.780831	0.778129	0.93407	0.425984	0.488693	0.41952	0.457806	0.907035	0.293356	0.471869	0.613075	0.738985	1.14536	0.646271	1.05832	1.32929	1.47216	1.18207	1.57541	0.888275	1.02894	0.70141	0.498656	0.96893
MSTRG.20282.1	0.641914	1.48669	1.34936	0.239055	0.177611	0.177064	0.100088	0.387916	0	0	0.039115	0	0.022646	0	0	0	0.017075	0	0.029172	0.047312	0	0.036134	0.082941	0.086899
MSTRG.1849.1	11.3984	9.34625	9.79917	15.6501	18.6216	13.7025	17.9704	11.4734	21.1278	9.36476	11.0072	12.967	2.07299	2.09008	1.19569	3.41805	2.92636	2.99405	1.89655	3.03948	1.56339	2.89268	3.16663	2.82253
MSTRG.1849.2	0.803626	3.20244	2.68353	2.44558	2.83719	2.1172	2.19403	2.61722	2.77376	2.4204	3.57568	2.42011	0.617085	0.278474	0.125984	0.37765	0.529062	0.412486	0.407751	0.125329	0.06419	0.104677	0	0.633389
MSTRG.13936.1	2.65426	2.42321	2.2881	3.38494	2.22866	2.11581	1.82179	1.91596	1.0565	1.38821	3.60677	1.76458	0.403695	0.301282	0.667083	1.99207	1.08113	1.23957	0.897069	0.563256	1.13529	0.783271	0.602603	0.99564
MSTRG.33873.1	1.88032	2.22218	2.38618	0.493451	0.62081	0.446384	0.746877	1.73842	0.575374	2.03322	2.44948	1.82187	2.27452	3.52545	3.45298	4.57693	4.13121	4.62643	3.45128	2.45707	3.19364	2.26226	2.34622	2.59896
MSTRG.19950.2	0.284486	0.589969	0.323589	1.66046	1.02202	1.00184	0.887777	0.736702	1.8959	0	0.576273	0.617747	0	0	0.124098	0	0	0	0.271219	0.105067	0	0	0	0
MSTRG.2933.1	2.14467	2.47829	2.18627	1.37068	1.2778	1.49193	2.44437	2.28645	1.35333	1.64271	3.37126	2.40252	0.579275	0.374639	0.432462	1.30758	1.1899	0.848912	0.770627	1.0785	0.776364	0.949569	0.788809	0.632189
MSTRG.21786.1	2.85293	3.17147	3.33876	4.03915	3.35171	3.53259	3.02035	2.59348	3.23917	3.41863	3.08486	4.56093	0.875506	0.734845	0.867861	0.890048	1.0948	1.31356	1.517	1.01869	1.01495	1.06151	1.34558	1.18449
MSTRG.29284.3	0.70531	0.692822	0.334172	0.200545	0.530621	0.357613	0.270926	0	0.374318	0	0.631443	0.595187	0.252972	0.214386	0	0	0	0	0.383282	0	0	0	0	0
MSTRG.29284.2	1.9188	0.298161	1.05125	0.104762	0.396103	0.165091	0.573833	1.49691	0.496599	1.08878	0.885476	1.64031	1.75029	0.384594	0.837381	0.195841	0.304807	0.070629	0.239871	0.580051	0.390585	0.510298	0.299209	0.401627
MSTRG.22735.1	2.91823	2.9361	2.09783	1.81992	1.9597	2.94305	3.13516	2.14869	2.65165	1.72286	2.27864	2.82259	0.519179	0	0.49869	0.609347	0.54662	0.656799	0.678887	0.550531	0.466785	0.713484	0.886166	0.65142
MSTRG.14661.1	1.14493	0.870216	1.16648	0.580588	0.76115	0.370906	0.611424	0.941136	0.661029	0.617029	1.25449	1.30198	1.12983	0.639223	1.18654	1.63396	1.38962	2.20112	1.31201	0.980218	1.52743	0.922867	0.910149	1.17195
MSTRG.47406.1	3.15075	3.15491	3.10128	2.91519	3.21942	2.95093	3.2738	3.58587	3.52819	5.69108	4.34775	3.38927	1.02476	1.50751	0.80661	0.574667	0.762142	1.11792	0.941928	0.750498	0.695572	1.36389	1.96534	0.749473
MSTRG.26500.1	5.25689	6.61411	6.36631	2.96608	2.95542	2.98426	2.10923	5.91673	2.17264	4.85752	5.678	4.4528	0.584006	0.590938	0.766987	0.663465	0.503357	0.628522	0.614631	0.49352	0.493849	0.562766	0.511809	0.551038
MSTRG.8431.1	0.599097	0.683843	0.76286	0.197308	0.258805	0.141475	0.345634	0.763089	0.281411	0.815702	0.892984	0.55626	1.2304	1.07128	1.43212	1.53779	1.8153	1.84541	1.77923	1.44525	1.42355	1.53852	1.3698	1.9145
MSTRG.14162.1	10.7781	7.001	7.07547	6.86989	6.78186	7.38215	8.82939	7.53233	4.21399	14.1475	13.6644	10.2632	2.40004	2.67484	1.9451	2.05837	1.21305	2.44087	1.73769	2.74489	2.05419	2.91443	3.83498	2.45392
MSTRG.14162.2	4.93414	9.71583	9.33585	9.08105	8.68982	10.3631	6.68457	9.77248	4.66164	5.68581	6.39393	7.40994	1.77043	1.77668	1.52039	1.68833	2.11417	1.66977	2.82792	2.19126	1.79202	1.61435	2.07538	2.4144
MSTRG.20700.1	1.07971	1.06663	1.1609	0.392169	0.548812	0.688477	0.188043	0.790214	0.250718	0.25756	0.756495	0.648352	7.29955	3.26331	9.26848	10.7979	10.4561	8.15553	7.4094	7.51084	7.40621	6.28864	1.93702	6.56746
MSTRG.5820.1	0.564008	0.398933	0.520357	0.53166	0.403548	0.279903	0.681434	0.663685	0.670849	1.34103	1.05677	0.783413	0.092784	0.214912	0.231997	0.213654	0.323541	0.236479	0.155338	0.312215	0.101441	0.201052	0.235239	0.178467
MSTRG.13560.3	0.996356	0.458556	1.12844	0.482043	0.162475	0.14558	0.619053	2.28399	0.700905	0.523635	1.059	1.70645	0.210875	0.517066	0.543871	0.108803	0.254242	0.914643	0.406878	0.595409	0.412109	0.389378	0.438147	0.391493
MSTRG.13560.2	0.713534	0.769128	0.004942	0.018988	0.002744	0.001486	0.010645	0.233636	0.188249	1.75254	1.17447	0.207399	0.002856	0.008564	0.031425	0.223677	0.001458	0.000918	0.001525	0.001192	0.002703	0.020437	0.004021	0.016595
MSTRG.13560.1	1.86527	2.55803	2.59655	2.74805	3.70977	2.75314	3.59169	1.71062	3.2203	1.92314	2.17455	2.51385	1.00489	0.753391	0.483717	1.23769	0.894138	0.786328	1.25477	0.560725	0.642205	1.23463	1.05737	1.26785
MSTRG.25389.1	0.83953	0.794129	0.935366	0.173392	0.130405	0.182727	0.267099	0.836897	0.05947	1.32779	1.04204	0.620993	0.182233	0.186346	0.290662	1.48911	0.915051	0.69207	0.321626	0.209589	0.622847	0.196766	0.089047	0.493412
MSTRG.7283.2	31.5819	39.2729	28.8831	17.8831	19.6797	19.5759	19.6352	28.0424	11.4794	11.4069	35.7464	28.389	2.3599	0	2.15273	4.38863	3.54359	5.65566	4.18956	2.88171	2.82417	3.23639	2.68476	2.77668
MSTRG.7283.1	1.64268	2.65469	5.41631	1.30724	2.06473	1.2899	4.15346	5.90141	3.36439	3.99272	3.08501	2.0908	1.43456	0.825592	0.865139	0.801221	0.409114	0.513912	1.06896	0.737195	0.855682	0.903968	0.696685	1.16354
MSTRG.21136.4	0.285839	0.229024	0.240621	0.834037	0.168142	0.062932	0.720232	0.171829	0.416608	0.16893	0.256019	0.138802	0.054526	0.057512	0.061167	0.089442	0.07028	0	0	0.107744	0.065786	0.228406	0.093124	0.059482
MSTRG.21136.3	5.64848	5.13589	5.86566	1.27342	2.72594	3.29979	2.68005	4.43661	1.85578	3.12753	4.7555	4.93721	1.04187	0.424925	0.389116	0.282878	0.992503	0.684712	0.764496	0.712337	0.799206	0.490717	0.534093	0.546568
MSTRG.21136.2	0.005934	0.302606	0.327381	1.05397	0.18829	0.053934	0.087085	1.31185	0.47193	0.377629	0.43149	0.083102	0.092115	0.092966	0.802095	0.561531	0.076157	0.378785	0.204687	0.190683	0.14462	0.230724	0.326161	0.289616
MSTRG.21136.1	2.05402	2.80667	1.89924	1.6131	2.462	1.64519	1.84632	1.78365	1.31264	1.4119	1.29085	0.960976	0.660153	0.616636	0.395052	0.283687	0.358906	0.379949	0.61523	0.47311	0.378152	0.329364	0.46687	0.59547
MSTRG.43742.1	13.5242	12.2277	11.7818	4.02783	4.02492	4.51772	4.04451	11.2341	1.19654	11.7888	11.7306	7.76541	4.33325	4.96765	3.54675	4.03108	4.75711	4.30599	3.43022	2.46174	2.24523	2.37627	2.7952	2.62721
MSTRG.2189.2	1.10805	0.563018	0	3.3198	1.88318	1.30968	1.18135	0.516936	1.78392	0.824066	0.945245	1.39952	0.144664	0.049632	0.080196	0.255082	0.185309	0.199851	0.172112	0.080543	0.189139	0	0	0.272982
MSTRG.21095.1	1.79705	1.08666	1.11813	0.05439	0.257035	0.055787	0.330541	1.61145	0.21406	0.918127	1.39925	2.21601	1.70136	1.6603	1.34139	0.066134	0.013855	0.032878	0.663182	0.963875	0.81428	0.614309	0.501342	0.524376
MSTRG.23191.1	3.13855	2.25666	1.73582	0.938546	0.903751	0.710105	1.02706	2.10903	0.717623	1.81505	2.01667	1.27756	0.027602	0.018885	0.104943	0.186259	0.208657	0.079963	0.049702	0.040118	0.038988	0.03986	0.059728	0.020933
MSTRG.26969.2	7.42327	6.45326	5.47463	4.82863	6.85631	7.80359	13.2741	5.00255	5.96907	4.4634	7.89099	9.72883	2.23924	1.34244	0.551152	1.37271	2.3498	1.62716	2.33468	3.01999	1.27403	2.29067	2.33632	2.26379
MSTRG.18416.1	1.44886	1.41208	1.32375	1.01086	0.857382	0.717358	0.930511	1.59789	0.813242	1.27264	1.64407	1.82625	0.220499	0.295349	0.234211	0.338264	0.248828	0.316843	0.379678	0.282387	0.307185	0.444649	0.47994	0.388707
MSTRG.26969.1	96.7507	89.1096	87.419	144.776	160.247	155.941	185.328	133.386	204.311	111.151	132.989	180.564	42.3423	21.4218	20.5793	26.9771	26.7944	26.2297	41.5687	46.9707	30.1507	57.8205	48.163	59.8454
MSTRG.16462.3	0	1.70102	0.989973	1.29501	0.178899	0	0	0.955663	0	3.83343	0	0.608516	0.260159	0	0.151245	0.097862	0.366073	0.251813	0	0.35227	0	0.067977	0.222871	0
MSTRG.16462.2	0	0	0	1.22539	1.03315	2.64204	2.06435	0	1.51884	0	1.13365	1.35801	0	0	0	0.128129	0	0.834456	0	0	0	0.001564	0	0
MSTRG.16462.1	2.59894	1.14141	1.63814	0.977151	2.20809	0.626225	1.02265	1.32615	0.332668	1.87047	2.37162	1.72282	0.584074	0.980953	0.386348	1.30983	0.697039	0.26438	0.413447	0.177457	0.390817	0.573835	0.803226	0.596208
MSTRG.40426.1	7.53957	8.25968	7.45986	10.2077	9.67854	9.96829	8.72369	7.69874	9.92759	8.69383	8.48622	7.66564	1.13812	1.37485	1.25529	2.1472	2.4019	2.47451	1.22026	0.897249	1.26213	1.21088	1.50192	1.46251
MSTRG.48445.1	0.104499	0.191705	0.218086	1.13356	1.06263	1.0405	3.97438	0.178708	1.76739	0.234647	0.106025	0.303574	0.052275	0.041799	0.031888	0.051035	0.010373	0	0.22026	0.03541	0.012701	0	0	0
MSTRG.9455.2	0.664935	0.691406	0.310929	0.629962	0.910496	0.548463	0.704508	0.740115	0.578458	0.344007	1.04657	0.504183	0	0.04708	0.01491	0.026259	0	0	0.051258	0	0	0.072343	0.061232	0.035798
MSTRG.9455.3	0	0	0.684489	0	0	0	0	0	0	0	0	0	0	0	0	0	0	0	0	0	0	0	0	0
MSTRG.9455.1	0.74811	0.423897	0.192999	0.263138	0	0.326018	0.442562	0.339566	0.270271	0.920446	0.567326	0.468726	0	0	0	0	0.047783	0	0	0	0.050577	0	0	0
MSTRG.24698.2	1.59934	0.876557	0.402253	1.13286	1.414	0.797935	1.52426	0.822773	0.678198	1.51478	0.820817	1.61631	0.014148	0	0.124467	0.014749	0	0.289897	0.426752	0	0	0	0.257775	0
MSTRG.11122.1	9.08423	10.7229	10.8638	7.52114	7.04976	6.34267	9.3707	11.4753	8.62047	13.142	13.5002	14.9582	1.47651	1.21694	1.12101	1.7554	1.79734	2.42045	1.38724	1.37127	1.72288	2.17099	1.80061	1.44185
MSTRG.16831.2	0.457912	0.271586	1.01855	0.612382	0.287838	1.01761	0.832575	0.751514	1.10215	0.55907	0.955034	1.1486	0.644734	0.608944	0.671063	0.717441	0.896787	1.46126	0.483715	0.610655	0.659496	0.229215	0.636439	0.592152
MSTRG.47638.1	17.014	14.2008	15.0678	12.9478	11.9048	11.9219	12.4131	15.5453	15.3436	14.2486	15.9478	12.2062	3.81824	4.09635	2.69643	2.49494	2.88048	2.60207	4.08227	1.91669	2.91543	3.40645	3.23413	2.66722
MSTRG.3327.1	3.04178	3.40688	4.0625	1.98798	1.93205	1.91775	2.83819	2.90402	2.94832	2.44281	2.99715	3.57074	0.70707	0.408997	0.707408	0.490005	0.527651	1.18454	0.898601	0.589224	0.686181	0.776144	0.633261	0.735769
MSTRG.3276.1	3.10356	1.88956	2.22547	1.86418	1.94614	1.46043	1.81326	2.37449	2.48182	2.80273	3.12194	3.37461	0.451279	0.503389	0.338951	0.352684	0.418382	0.311374	0.202632	0.192114	0.359001	0.486494	0.486419	0.675413
MSTRG.7987.1	0.523493	1.11536	0.82704	0.463589	0.620105	0.492814	0.433298	0.81496	0.58506	0.531394	1.03521	0.943125	0.338046	0.042933	0.177517	0.127135	0.155421	0.239591	0.159017	0.093566	0.160555	0.209369	0.000257	0.347278
MSTRG.15469.1	2.37723	3.07697	3.06971	0.792474	0.738569	0.887003	0.845453	2.32424	0.63429	1.86012	2.88224	1.38356	0.061843	0.096626	0.110891	0.149841	0.203113	0.25166	0.094084	0.038368	0.061697	0.024684	0.052762	0.02108
MSTRG.26267.1	4.76889	4.77374	4.40035	4.60953	4.29278	3.19782	6.11399	4.85645	4.6424	3.17747	4.74317	5.76559	0.682789	0.479643	0.484609	0.57097	0.322386	0.442934	0.861237	0.696862	0.726593	0.894513	0.77324	0.649015
MSTRG.48986.1	0.391317	1.05504	0.371511	10.4581	12.2861	19.5113	8.06031	1.22106	4.1558	1.92366	0.607651	2.9739	0.01804	0.023303	0.170933	2.18624	4.28798	5.09426	0.010154	0.120902	0.656981	1.50431	0.587158	0.305734
MSTRG.22259.1	4.40785	4.84533	5.9346	1.58673	1.94103	1.87675	2.49429	5.05935	1.27267	4.30099	5.05767	4.78218	1.28632	1.34313	1.47497	1.52763	1.19615	1.51049	1.66943	1.20121	1.31039	1.41165	1.18854	1.38695
MSTRG.21918.1	14.3253	11.1999	12.2501	10.879	12.8197	11.2752	14.9422	13.4565	15.9345	14.0484	15.5318	16.0677	8.43802	9.29262	7.47	4.98305	5.04924	4.98636	8.26356	7.5696	6.20053	10.7604	12.0853	9.58563
MSTRG.22628.1	6.3865	4.5202	5.43655	1.68947	1.92047	2.05087	2.28048	4.20043	1.64663	1.6212	3.57348	2.98257	1.00227	0.377769	1.2618	0.804017	0.537897	0.663008	0.536402	0.379498	0.713411	0.192317	0.296668	0.517477
MSTRG.20455.1	2.27391	2.06479	2.10724	1.17801	1.1767	1.36222	1.48808	1.91921	0.78161	1.94897	2.22574	2.12847	2.98081	2.84503	2.34181	2.21511	2.06676	2.31058	2.7048	2.18307	2.03029	1.51296	2.02172	1.93673
MSTRG.7203.1	5.41144	5.43607	5.20312	4.87345	4.76854	4.5018	5.49318	5.12577	5.75469	5.63539	6.54911	5.12118	1.03378	0.908826	0.808836	1.45121	1.16015	1.54563	1.32885	1.16332	1.20927	1.28622	1.61408	1.25692
MSTRG.2278.2	0.251638	0.251669	0.041564	1.47691	0.728747	2.74993	0.628158	0.060543	2.06715	0.2564	0.411843	0.262477	0	0.061108	0	0	0	0	0	0	0.010109	0.191129	0	0
MSTRG.2278.3	0.101488	0.058623	0.046784	0.198778	2.25267	1.22172	0.474875	0.075997	4.03703	0.836831	0.017858	0.104248	0.066788	0.127169	0.165382	0	0.192417	0.158275	0.104399	0.167604	0.062953	0.019928	0.336365	0.008146
MSTRG.36572.1	15.5368	21.8097	18.439	14.3033	12.5796	12.4611	19.2186	18.6243	17.0183	16.8327	17.3574	14.4505	1.4542	1.4608	1.68923	2.34988	2.46306	2.15013	2.07135	1.44349	1.3037	1.50656	1.7829	1.5257
MSTRG.49878.1	1.11068	1.2488	1.20337	0.162025	0.337674	0.286573	0.462102	0.892779	0.168559	1.03612	0.762423	0.734084	0.010407	0	0.008572	0.026932	0.042151	0.051314	0.036849	0.023888	0.059579	0.045742	0.004484	0
MSTRG.13074.1	0.894495	0.197435	0	15.6826	16.6904	13.0666	2.18849	0.665944	11.0282	1.93128	0.326397	1.31973	0	0	0	0	0	0	0	0	0	0	0	0
MSTRG.13074.3	0.118987	0.174923	0.320468	4.46319	3.71553	10.0325	2.83034	0.460288	1.39541	0.075256	0.347577	0.742576	0.011665	0	0	0	0.004712	0	0.005511	0	0.004258	0	0	0
MSTRG.13074.2	0.287805	0.370199	0.444199	9.02633	9.61314	19.8105	4.12817	0.491866	5.20799	0.245953	0.166033	1.53147	0	0	0	0	0	0	0	0	0	0	0	0
MSTRG.13074.5	0.238111	0.347899	0.409972	0.788609	3.06466	2.96932	0.597546	0.39281	0.510998	0.176742	0.283649	0.425746	0	0	0	0	0	0	0	0	0	0	0	0
MSTRG.13074.4	0.206388	0.532743	0.36966	1.38353	1.58212	1.95011	0.214041	0.342288	1.58204	0.071467	0.180408	0.343984	0	0	0	0	0	0	0	0	0	0	0	0
MSTRG.14303.1	5.98374	7.31536	8.35868	1.80654	2.63912	1.91392	3.18613	5.7583	1.18876	1.8686	5.47446	3.93246	0.594355	0.389821	0.627519	1.36117	1.12039	1.10797	0.784941	0.352329	0.809143	0.665139	0.338368	0.723298
MSTRG.14303.2	1.01031	1.44116	0.967545	1.34706	1.1819	1.18939	1.56993	1.34777	1.59857	0.697315	0.994423	0.984178	0.125854	0.160572	0.144783	0.553833	0.638752	0.898918	0.190778	0.159074	0.255464	0.214824	0.132387	0.26183
MSTRG.41679.1	2.53562	2.17247	2.17483	1.89905	1.61941	1.88269	2.12019	2.22731	2.55892	1.64225	2.89163	2.62707	0.557351	0.32933	0.45197	0.530363	0.376624	0.341022	0.384758	0.413481	0.360644	0.393472	0.403765	0.58556
MSTRG.14212.1	0	0.040515	0	0.029481	0	0	0	0.220838	0	0.423565	2.44969	0.674904	0	0	0	0	0	0	0	0	0	0	0	0
MSTRG.23173.1	3.10287	3.44927	3.02908	1.80624	1.47239	1.73283	2.20056	3.19766	1.37575	4.86553	4.76575	5.0692	1.10593	1.75142	1.28238	4.614	5.17473	5.9013	1.38098	1.17552	1.1481	1.81195	2.81447	1.76205
MSTRG.39349.1	4.91978	5.60944	4.79608	8.2203	7.5729	7.33169	5.08682	4.53412	5.65861	3.61089	4.63488	5.23146	0.650266	0.585824	0.40635	0.481016	0.687705	0.648383	0.855721	0.737965	0.559992	0.946272	1.01931	0.891083
MSTRG.19757.1	9.66335	9.67348	10.0959	13.0657	13.8388	13.7043	11.1973	10.0957	8.70208	6.4838	9.88582	10.8694	3.62223	2.77586	2.72013	3.92792	3.53882	2.96319	2.94389	3.063	2.96693	3.14912	2.06728	3.68343
MSTRG.38089.8	0.929124	0	0	0.413337	0.506958	0	0.420037	0	0.794165	2.27686	0.298744	0.745374	0	0	0	0	0	0.406169	0	0.215899	0	0	0	0
MSTRG.38089.7	0.82182	0.267613	2.28161	0.728985	0.404481	0	0.675352	1.94208	1.31556	0	1.38943	0.866309	0	0	0.176648	0.137736	0.015382	0.155733	0.004966	0.002161	0	0	0.000842	0.002209
MSTRG.38089.5	1.25321	3.12072	2.24302	4.29297	5.27319	6.93264	4.5859	2.92931	1.84751	3.54972	3.27003	3.8735	0.63614	1.08389	0.364222	1.01668	1.24891	1.39915	0.709872	0.388184	0.633295	0.065506	0.951724	0.865594
MSTRG.38089.3	4.24409	5.4834	2.47782	2.70088	0.851405	2.13494	4.81782	2.59374	6.3155	7.1829	8.56095	2.0018	0.614271	0.990042	0.204051	0.295311	0.53276	0.198482	0.230189	0.350384	0.290326	1.67643	1.74793	0.297298
MSTRG.40731.1	2.81153	2.45456	2.03902	3.49377	5.51928	4.0149	4.76722	3.26815	2.74634	3.92537	3.50656	3.88158	0.842973	1.09359	0.920905	1.2414	1.03392	0.836688	0.70188	0.590003	0.72151	1.04888	0.997096	0.832927
MSTRG.776.1	11.5214	15.275	13.877	6.10572	5.15533	5.66427	6.84313	14.0976	5.26875	9.17199	13.8165	10.0413	1.73622	1.26013	1.51603	2.48619	2.25394	2.36798	2.09082	1.32779	1.7936	1.62789	2.05422	1.93127
MSTRG.46431.2	1.59031	1.23531	1.38178	1.6761	1.50254	1.01999	1.37278	2.34874	1.46163	1.515	1.37055	2.1496	0.862575	0.938131	0.742513	1.18085	0.91558	1.03686	1.24951	1.07051	1.04418	0.548496	0.948689	1.15272
MSTRG.13415.1	4.74587	6.60643	4.78153	4.2769	2.30306	2.97187	5.18394	7.81604	3.8551	3.53283	8.05063	5.29847	1.10162	0.752133	0.746019	0.836609	0.893299	0.883538	1.29532	0.621001	0.71819	0.9147	0.562338	0.557529
MSTRG.39786.1	6.27353	6.81998	6.04547	6.15929	5.12776	4.54736	6.19974	6.51806	6.10839	7.70056	6.43053	6.67744	1.22274	1.44371	1.01278	1.19544	1.07723	1.1786	1.28585	1.46022	1.24335	2.27463	2.3761	1.97918
MSTRG.26967.1	0.994453	1.34048	1.25765	0.66112	0.863329	0.852746	0.934199	1.17654	0.586903	1.31792	1.68566	1.94002	1.72781	2.19086	2.18305	4.89632	4.98619	5.19355	2.86746	2.0871	2.43554	1.55406	1.89518	2.44977
MSTRG.30983.1	19.4462	26.4267	25.5307	10.497	10.6979	7.92281	12.333	21.7197	6.21986	13.0424	22.4108	20.0165	2.54256	2.07324	3.03589	3.31207	2.59672	4.00547	3.75504	2.28333	2.94936	2.32944	3.19915	3.17997
MSTRG.39272.1	0	0	0	0.444697	0.215961	0.396317	0.63314	0.169296	3.69091	0.655402	0.28361	0.917099	0.228624	0.020702	0	0	0.033146	0.106113	0.399115	0.316948	0.129756	0.365349	0.354636	0.419728
MSTRG.1698.1	4.08716	4.41113	4.87944	2.12152	3.57872	2.45973	3.05907	4.1312	2.62198	2.82673	4.96933	6.25176	0.514604	0.267033	0.329121	0.47022	0.50598	0.465533	0.575838	0.434305	0.416377	0.637323	0.344411	0.746753
MSTRG.27628.6	0	0	0	1.24676	1.14655	1.84236	0	0	1.83964	0	0	0	0	0	0	0	0	0	0	0	0	0	0	0
MSTRG.27628.5	0	0	0	1.40771	0.408289	1.25743	0	0	1.1849	0	0	0	0	0	0	0	0	0	0	0	0	0	0	0
MSTRG.27628.4	1.97974	1.47196	9.40058	3.58185	1.62654	2.6518	1.69915	2.53086	2.08661	0.232845	6.8935	2.76228	1.45953	0.676346	0.744481	1.00498	1.13104	0.652104	0.557201	0.93831	0.69533	0.652427	0.571542	0.717621
MSTRG.27628.3	1.46297	1.07871	0.847658	3.14696	1.43562	1.42946	1.55832	1.50827	1.76402	0.065328	0.26996	2.34778	0.095524	0.651829	0.536711	0.225442	0.113374	0.379793	0.469405	0.624365	0.618446	0.484357	0.540838	0.556142
MSTRG.27628.2	4.15125	5.82287	1.97897	1.61569	4.50961	2.81834	2.77098	4.51932	1.71559	4.10168	1.87094	3.0575	0.703203	0.640493	0.562257	0.743254	0.590035	0.412263	0.63392	0.556498	0.602626	0.864509	0.711147	0.598841
MSTRG.27628.1	4.90346	5.80304	1.62966	1.90778	4.45619	3.38119	3.4864	3.7389	1.63587	4.27609	1.57248	3.31893	0.551835	0.755677	0.844768	0.591366	0.740989	0.627184	0.781607	0.600788	0.679466	0.75924	0.727852	0.620033
MSTRG.31602.3	0.27582	0.911141	0.353408	0	0	0	0	0	0	0	0.376846	0.391647	0	0	0	0	0	0.191101	0	0	0	0	0	0
MSTRG.8182.1	2.53724	2.07391	2.36065	4.53014	4.33055	5.09314	3.68831	2.48329	5.35949	3.44026	2.60611	3.67078	0.574905	0.643787	0.503264	0.581444	0.570451	0.624791	0.619435	0.731007	0.506136	0.757442	0.974156	0.65155
MSTRG.29652.2	0.363615	0	0	123.367	161.298	210.147	331.308	1.34783	246.503	2.65922	0.593225	14.4398	0	0	0	0.031458	0	0	0.011686	0	0	0	0	0
MSTRG.5686.1	14.3202	16.211	18.8849	11.165	8.31506	8.6925	10.4466	16.8467	6.46876	14.9004	16.4442	15.2131	1.79047	1.95267	1.19027	1.91049	1.97113	1.78665	1.66068	1.55517	1.96978	1.92565	2.11845	1.87385
MSTRG.22385.1	1.70751	1.68199	1.21724	1.87358	2.20533	2.85736	1.77771	1.65982	1.64597	1.54285	1.72269	2.46544	0.351046	0.365047	0.335869	0.396919	0.424811	0.417703	0.517347	0.348633	0.336163	0.321973	0.378949	0.481156
MSTRG.30775.1	85.4824	128.955	122.416	78.6118	74.4734	65.5549	82.9484	118.982	69.9883	116.058	110.044	83.9618	8.67086	10.2519	8.52624	9.80245	10.1222	13.4832	12.8591	8.31111	9.9455	14.913	19.8741	12.2576
MSTRG.9088.1	0.500433	0.353633	0.590758	0.781859	0.685097	0.768335	0.554884	0.52461	0.674696	1.52018	3.5327	0.653136	1.94518	1.74771	1.7634	2.79168	2.36122	1.81181	1.64726	0.961359	2.17564	3.53602	4.01903	3.64985
MSTRG.41578.1	0.121593	0.563008	0.219377	1.14979	0.490599	0.130207	1.1774	0.638396	1.06312	1.12295	0.517736	0.514314	0.647877	0	0.301207	0.296995	0.481909	0.448602	0	0.350572	0	0	0	0.16796
MSTRG.31216.2	0.393391	1.09997	0.677583	0.20973	0	0.575685	0.453477	1.57127	0	0.586523	0.997925	1.10297	0	0	0	0	0	0	0	0	0.051486	0	0	0
MSTRG.31216.1	6.5289	16.9129	16.654	4.68007	3.55577	3.10869	9.76258	18.9309	1.44265	15.9427	24.6434	12.0688	0.074676	0.058181	0.167771	0.764113	0.366194	0.740983	0.14464	0.073289	0.251262	0.091126	0.062418	0.13535
MSTRG.44410.1	0.772349	0.731993	0.871902	1.61226	1.42832	1.76014	1.35076	1.00164	0.979258	1.45622	1.08009	1.31461	0.270946	0.303609	0.275964	0.195033	0.211446	0.427848	0.4366	0.298609	0.474271	0.308111	0.269643	0.397809
MSTRG.41417.1	2.11788	1.77331	3.19388	2.48888	1.51674	1.92259	1.84102	2.7097	1.43297	1.28077	3.29138	3.10544	0.238143	0.036461	0.270362	0.289064	0.106385	0.207001	0.132033	0.200492	0.256306	0.275706	0	0.257907
MSTRG.7177.1	5.95371	6.02654	5.48471	5.59363	4.54458	4.73586	5.51842	5.81252	4.60145	3.55255	5.80781	7.472	1.62463	1.0048	1.43444	1.42503	1.35465	1.2988	1.76824	1.46571	1.64631	1.83415	1.53457	1.77133
MSTRG.33241.1	14.0463	13.9901	14.167	11.0413	12.4227	10.0146	8.56087	14.5668	6.7543	9.82041	8.92929	8.19684	0.448812	0.667006	0.328756	0.602194	0.733362	0.578909	0.384275	0.342953	0.562578	0.357044	0.507334	0.391993
MSTRG.7512.1	6.9206	8.07526	7.27677	5.35563	5.1574	6.23703	7.51528	6.92132	4.54506	9.97361	9.03044	7.57767	2.06443	2.06055	1.86173	1.84977	1.92061	2.03708	1.85658	1.85463	1.72787	2.13491	2.75082	2.11557
MSTRG.22600.2	1.20416	1.85546	0.765471	0.374399	0.226178	0.326089	0.57438	0.15569	0.239049	0.10256	0.49592	0.64747	0.124913	0	0	0.017263	0.350822	0.324825	0.070154	0.169774	0.250053	0.27609	0.451288	0.223737
MSTRG.48946.3	2.74226	2.016	1.78913	2.53857	2.04516	1.89222	3.07831	2.55151	2.25772	2.64073	2.01936	2.40778	0.534224	0.324882	0.22401	0.252289	0.44086	0.348471	0.363578	0.240538	0.438667	0.49966	0.580116	0.352785
MSTRG.22600.1	2.86317	3.48122	3.69346	4.02082	3.85732	3.27256	3.53194	4.37701	4.01567	4.15721	4.28877	4.82031	0.466407	0.561508	0.642533	0.99147	0.869098	0.889919	0.983572	0.79506	0.656856	0.982263	1.11509	1.07372
MSTRG.41885.2	37.534	44.3215	49.6428	11.5771	14.8084	13.8267	20.2904	29.5783	12.714	14.7407	21.4789	20.2923	2.741	1.94635	1.91649	1.80501	1.64974	1.08901	2.2144	2.10372	1.87001	2.57827	2.34244	1.93351
MSTRG.41885.1	8.38138	9.85114	5.36109	6.17342	4.75326	2.24092	3.05204	5.53462	4.75363	2.02224	1.64609	2.93788	6.0301	4.27137	3.28735	1.0949	1.54526	1.36169	2.65694	2.05249	2.93941	9.74974	4.72835	2.43959
MSTRG.16604.1	9.43729	10.3402	10.1696	4.68909	6.72762	6.58472	4.68119	10.1286	2.83773	9.25418	13.532	9.0407	2.18512	1.26364	1.88987	3.9399	3.86205	3.00999	2.32283	2.03338	2.54044	2.41973	1.63915	2.51322
MSTRG.38408.1	4.28257	3.92304	3.6295	2.87506	2.7502	2.87317	3.86263	3.92651	4.20354	2.31145	4.64159	3.68046	1.07348	0.719236	1.08865	0.714726	0.641208	0.783921	1.41101	0.848901	1.02184	1.383	0.776974	1.05111
MSTRG.16571.1	4.67042	4.772	4.64844	4.13537	4.61939	3.86631	5.70217	5.62695	5.38444	8.83822	6.09473	8.66124	0.845823	1.19529	0.538952	0.881997	0.873143	0.94041	0.825998	0.848422	0.528628	1.09379	1.46933	1.08377
MSTRG.32608.1	56.6664	67.2251	63.5405	15.2875	14.6822	20.1044	19.4634	19.1706	6.53414	9.062	14.2839	11.7358	13.4605	9.62862	9.49832	1.26449	1.29782	0.896941	7.07141	8.16393	4.88989	7.43954	7.19127	9.05441
MSTRG.4040.1	1.31171	1.49891	1.55493	0.343134	0.197193	0.104699	0.28694	1.21706	0.062423	0.946279	1.12374	0.588103	0.023	0	0.025828	0.114386	0.066372	0.082147	0.009645	0	0.036719	0	0.0063	0.007224
MSTRG.13992.1	0.368932	0.34634	0.198864	0.096116	0.131015	0.155728	0.212673	0.359801	0.176104	0.399999	0.597064	0.57699	1.92864	3.52066	3.10285	3.12668	2.90665	2.67371	2.31903	1.45794	2.22981	0.786228	1.40819	1.84521
MSTRG.9794.1	20.9572	35.6379	35.1766	6.09121	8.68343	5.86921	10.0891	32.5058	1.83358	18.4662	39.0561	14.1438	8.27772	6.59118	6.4895	5.60442	2.31851	6.3163	5.44825	2.53446	5.20381	3.26805	2.23872	2.04983
MSTRG.9681.4	0.510251	0.684295	0.610769	0.915587	0.555887	0.783187	0.914451	0.581532	1.16967	0.607818	0.780987	0.886156	0.166008	0.18738	0.162988	0.245032	0.221263	0.372133	0.340174	0.393167	0.314782	0.229729	0.385858	0.268438
MSTRG.9681.3	0	1.19223	0	0.57547	0.016123	0	0	0	0	0	0	1.0981	0	0.042085	0.037555	0	0.726572	0	0.03277	0.005705	0	0	0.072385	0.070436
MSTRG.9681.2	2.46995	0.353082	1.68465	0.600182	0	0.600777	1.3052	2.79566	0.52298	3.35162	2.85926	1.80667	0.642533	0	0	0.806398	0	0.699959	0	0	0.082719	0.545008	0	0.139125
MSTRG.9681.1	0.240512	1.31208	1.21162	0.556478	1.42056	0.862955	0.771004	0.233703	1.20591	0.188178	0.509489	0.558769	0.030444	0.664927	0.60374	0.0427	0	0.013252	0.573441	0.39721	0.524115	0.092344	0.838819	0.799212
MSTRG.12307.2	0.246937	0.953399	1.06438	1.87754	2.20314	1.82864	1.53627	2.34427	1.95196	1.05329	1.29786	2.14515	0.150958	0	0	0.107715	0	0.253616	0.205106	0.056793	0	0	0.390286	0.248871
MSTRG.12307.1	3.17155	2.38508	1.96654	2.84373	2.95484	3.18666	2.6405	1.73465	2.03488	1.53403	3.22365	2.49085	0.051195	0.237358	0.1032	0.36805	0.222466	0.309724	0.065817	0.211928	0.189747	0.347438	0.068465	0.23764
MSTRG.45859.1	1.43461	1.89658	0.847965	1.62064	2.33036	1.32913	1.47466	2.34249	2.24147	0.954157	1.86005	0.7277	0.228162	0.269638	0.17853	0.285117	0.114799	0.269313	0.204336	0.200063	0	0.410501	0.365365	0.357323
MSTRG.45859.2	0.813291	0.502998	1.22408	1.23964	0.385395	1.43001	1.10421	0.413825	0.374239	0.438303	0.66697	1.08803	0.175941	0.3175	0.079745	0	0.082153	0.007328	0.264387	0.019673	0.331054	0	0	0
MSTRG.11017.2	3.75722	0	4.86049	0	0	0.44554	0	0	0	0	2.91721	0.750355	0	0	0	0.188577	0	0	0	0	0	0	0	0
MSTRG.11017.1	1.60726	5.36544	1.34534	1.65202	1.39907	1.22285	2.7227	4.75806	1.21917	5.36583	3.15407	3.60922	0.407494	0.742346	0.476134	0.478379	0.55755	0.620536	0.694026	0.395046	0.763247	0.670089	1.00025	0.670541
MSTRG.16785.1	3.55479	3.25794	3.79374	1.31073	1.22255	1.04624	1.88584	3.86357	0.911173	2.41589	4.29711	4.53616	1.07054	0.692159	0.977013	1.73158	1.43188	1.6673	0.974664	1.04434	1.11814	1.45432	0.924748	1.53159
MSTRG.7479.2	0.484519	0	0	0	0	0	0	0	0	0	0	0	0	0.53027	0	0	0.108026	0	0	0	1.06449	0.437051	0.284476	0
MSTRG.7479.1	0.190901	0.383231	0.092792	0.19539	0.090086	0.023702	0.201198	0.504748	0.18821	0.480857	0.462509	0.528346	2.90757	2.85678	2.95355	2.60381	2.76125	3.74722	4.04564	3.04121	3.81968	1.5554	2.47759	2.27427
MSTRG.42483.3	0.31707	0.807329	1.25687	2.79869	0.542985	3.33476	0.853684	1.01122	1.58356	1.55693	0.642935	1.91427	0.359111	0	0	0.35638	0	0.146311	0	0	0.121543	0	0	0
MSTRG.28326.1	0.388741	0.876535	0.846222	2.53105	9.54723	4.59375	3.35623	2.57503	4.01959	5.42649	5.5527	6.10161	59.0323	38.6401	28.0024	15.7371	24.536	10.1487	34.0531	48.2797	19.87	35.8504	28.645	28.9124
MSTRG.3190.1	2.06824	4.189	1.73456	3.73203	3.46252	2.14625	14.0568	9.57875	5.14547	31.0902	43.1711	47.773	0.012287	0	0.027308	0.012047	0.054826	0.02473	0	0.054395	0	0.026916	0.111823	0.066334
MSTRG.17424.1	3.69076	2.98593	3.4243	0.835131	1.66675	1.16908	1.7301	4.65055	1.22512	5.28615	3.77198	4.86715	0.22136	0.161205	0.23655	0.27548	0.235134	0.320414	0.176704	0.141652	0.144521	0.258924	0.481693	0.346368
MSTRG.38870.2	1.28322	1.19269	1.08144	5.62182	3.3612	4.15275	2.3233	1.35083	2.66274	0.934372	1.34226	1.11583	0.091384	0.007964	0.077922	0.319523	0.203386	0.169629	0.124522	0.112994	0.112886	0.264968	0	0.045385
MSTRG.38870.1	2.00641	2.40411	2.33316	3.07232	2.85194	2.27359	2.37765	1.77456	4.10958	1.801	2.28091	1.85584	0.384873	0.285405	0.156805	0.348948	0.337394	0.361201	0.274782	0.476758	0.357031	0.429048	0.293782	0.466354
MSTRG.7196.1	1.32634	1.24271	1.72689	0.689493	0.92321	1.1165	1.02303	1.70696	0.527108	1.54364	1.6274	2.0736	0.065235	0.045198	0.079051	0.137054	0.172111	0.127818	0.094339	0.046777	0.065917	0.158512	0.151604	0.188604
MSTRG.435.4	2.55947	3.20861	0.576237	1.90139	2.22402	3.01653	0.214411	0.76105	1.03464	0	0.20018	1.70708	0.156227	0.290901	0.249289	0	0.106802	0	0	0	0.190342	0	0	0
MSTRG.435.2	1.84295	3.52494	2.93981	3.05364	2.13374	2.93254	1.85424	2.28622	1.03589	0	2.13151	1.56766	0.141332	0.419897	0.488043	0.46218	0.292646	0.351203	0.15097	0.357388	0.299973	0.224984	0.279872	0.137441
MSTRG.435.3	2.84622	3.14813	4.09694	2.77048	3.26113	3.54625	4.06164	4.19902	2.15312	7.1292	3.88542	5.43373	0.438115	0.878425	0.231173	0.459916	0.273655	0.919753	0.894636	0.529303	0.739421	0.884273	1.95296	0.819
MSTRG.33334.2	1.01373	0.462907	1.44813	0.84828	0.136325	0.330376	0.757265	1.3384	0.079303	0.525252	2.26522	1.56008	0.25089	0.604366	0.10987	0.499593	0.709374	0.501855	0.201602	0.060783	0.033299	0.307884	0.320357	0.324567
MSTRG.33334.3	1.47308	1.20051	0.772417	2.5971	0.519695	1.84858	0.75583	0.574402	0.627702	1.7098	2.02498	1.45714	0	0	0.549747	1.06458	0.77209	0.867747	0	0.147638	0.352929	0.199542	0.097902	0.209318
MSTRG.35342.1	5.55432	6.12872	5.90619	1.18098	1.9389	1.35453	1.76022	4.94927	0.834732	1.31246	1.99406	1.17081	0	0	0	0	0	0	0	0	0	0	0	0
MSTRG.5202.1	43.1523	49.7839	49.8598	32.8723	34.115	31.0629	29.8075	47.5646	28.0308	33.1441	37.2069	26.7044	4.09642	5.54408	3.85411	4.80165	4.92664	5.28159	5.30753	4.04452	4.43108	4.75652	6.07809	4.52995
MSTRG.22700.3	2.5492	0.982045	2.70799	0.559752	0.675435	1.89773	0.579219	0.480449	0.278666	0.743925	1.856	0.906326	0.171642	0.042528	0.024545	0.367948	0.224992	0.14901	0.173339	0.027486	0.227525	0.22124	0.186621	0.091954
MSTRG.22700.2	4.25683	3.21429	3.89908	2.02084	1.81031	1.56519	1.69977	4.41019	0.433966	3.82403	3.30231	2.15539	0.419456	0.725728	0.348814	0.661796	0.300045	0.242662	0.413742	0.308661	0.681548	0.268191	0.393669	0
MSTRG.22700.1	6.07834	4.20137	4.63723	2.21129	1.65522	2.09921	1.95948	5.8327	0.085915	4.30186	4.50123	1.79974	0.486671	0.405505	0.834761	0.831484	0.485201	0.826592	0.594932	0.569542	0.793133	0.6856	0.660703	0.805204
MSTRG.43912.1	3.72593	3.17247	3.1376	1.66611	1.68028	1.0833	1.73716	2.99369	1.49034	2.10801	2.88545	4.23824	0.898922	0.747181	0.913837	0.538481	0.370857	0.430072	0.614141	0.440661	1.59215	1.15856	0.333396	0.444465
MSTRG.19113.1	0.995038	0.719796	0.961967	0.453883	0.624791	0.506396	1.11556	0.878064	0.695816	1.4684	1.49036	1.4399	0.237371	0.175912	0.092964	0.170839	0.140838	0.12361	0.19031	0.257483	0.227317	0.24343	0.199731	0.254934
MSTRG.45146.2	0.588199	0.80279	1.07952	0.132207	0.240647	0.264284	0.243945	1.05926	0.074762	0.654669	0.884878	0.278681	0.022543	0.140512	0.047101	0.024795	0	0.043659	0.032732	0	0.098895	0	0.028415	0
MSTRG.38660.1	0.528161	0.529843	0.466662	1.1445	0.368108	0.210985	1.88361	0.159571	1.37431	0.764691	1.6264	0.075387	0.047777	0.009125	0.05204	0.007967	0.055567	0	0.059042	0.016567	0.061421	1.81136	0.820929	0.204169
MSTRG.10741.3	1.12471	0	0.69722	0	1.73907	0	2.45551	1.84705	0	0	0	0	0	0	0	0.442032	0	0	0	0	0	0	0	0
MSTRG.10741.1	0	1.68722	0.844922	3.36659	0.132854	1.72402	0	0	5.37211	2.07069	1.00994	1.97449	0.180704	0	0.163316	0.016865	0.225572	0.279901	0.012604	0.221785	0.150256	0.330795	0.731771	0.086685
MSTRG.15751.3	0	0.391278	0.593129	0	0.249239	0.143899	0.539027	0.374645	0	0	0.169267	0	0	0	0	0	0	0	0.060655	0	0	0	0	0
MSTRG.35414.1	2.47302	3.4456	2.78576	2.25673	2.12131	1.73665	2.449	3.588	2.36661	3.53045	4.09394	4.2554	0.538555	0.561302	0.228477	0.449324	0.399157	0.533077	0.576974	0.406402	0.250107	0.475719	0.461884	0.508499
MSTRG.16280.1	1.74636	2.58393	2.32778	1.17025	1.06452	1.24103	1.37956	2.28534	0.634581	2.46204	2.20498	2.27472	0.260151	0.256155	0.189992	0.192503	0.143695	0.20013	0.398983	0.241039	0.226003	0.180564	0.353704	0.170232
MSTRG.31975.1	3.4158	3.14828	3.10443	1.90807	2.26958	1.85918	3.22286	3.05676	1.93021	4.04387	3.47179	2.97977	0.494306	0.565501	0.217671	0.427353	0.740151	0.400163	0.81424	0.416791	0.345307	0.548097	0.939071	0.59551
MSTRG.39695.1	5.38175	5.0622	6.26211	3.20236	2.5711	2.3895	5.2744	8.06063	4.62457	0.999715	3.81446	3.30398	0	0	0.13783	0	0	0	0.041932	0.139603	0	0	0	0
MSTRG.3399.4	0.875084	0.76762	0.775366	1.08804	1.28485	1.4904	0.667321	0.814868	0.525041	1.04951	1.34429	1.49396	0.308597	0.323096	0.422012	1.16056	1.07701	1.17157	0.433687	0.213236	0.367834	0.368979	0.554338	0.371175
MSTRG.3399.3	0.758338	0.665996	0.84138	0.769108	0.80878	1.00819	0.554648	0.800269	0.639017	0.748426	1.06591	1.24172	0.172449	0.264969	0.15033	0.702017	0.575372	0.636662	0.268129	0.305966	0.14414	0.243592	0.210693	0.393945
MSTRG.3399.2	0	0.144703	0	0.193442	0.113683	0.128249	0	0	0.11412	1.43638	0.202141	0.245981	0	0.152153	0	0.024453	0	0.19259	0.093116	0	0.087519	0.049447	0	0
MSTRG.3399.1	0.843343	0.798106	0.639609	0.701041	1.8065	0.971729	0.874932	1.05568	0.178971	0.784444	0.538175	1.06551	0.404292	0.282412	0.227756	1.08752	0.968332	0.954959	0.405697	0.300294	0.310304	0.383029	0.591553	0.301913
MSTRG.29489.1	0.290969	0.283093	0.232516	0.153133	0.06513	0.010787	0.062289	0.154569	0.047564	0.304482	0.182554	0.145407	10.3024	9.59194	11.0639	6.67103	4.90403	3.82733	3.64878	3.65522	3.98258	0.600765	0.785512	1.14551
MSTRG.29983.1	17.6054	25.4083	19.9632	12.478	10.4077	11.0112	6.91485	11.6879	3.08263	17.1634	12.0533	15.8422	5.4802	9.09311	7.04474	2.25003	2.09984	1.82953	4.98977	3.92636	4.87759	3.42952	5.62698	4.04649
MSTRG.45600.1	1.58532	1.37361	1.53258	3.73888	3.69636	2.94354	1.9778	1.25825	2.90716	1.70129	2.03742	1.81208	0.525961	0.384039	0.29453	0.793338	0.687234	0.693604	0.413188	0.414379	0.563652	0.278277	0.378894	0.829389
MSTRG.45600.3	1.37656	1.08217	1.26849	2.81407	1.96511	1.99908	2.06725	2.02777	1.71961	1.87893	1.57736	1.94751	0.467285	0.640422	0.274296	0.479342	0.470586	0.50196	0.477491	0.404237	0.578405	0.499815	0.651872	0.458566
MSTRG.45600.2	0.751581	1.11162	0.725442	0.286492	0.719298	0.442528	0.15103	0.228906	0.057561	0.649245	1.61648	0.905624	0.046288	0.051805	0.248836	0.134453	0	0.149824	0.111823	0.210496	0.113991	0.185621	0.166454	0.128376
MSTRG.16705.1	35.9203	44.2337	44.0667	34.5873	31.9896	30.2875	39.6559	42.328	38.0392	30.5245	39.6704	34.8903	4.89711	4.60772	4.12732	3.92435	4.16023	5.33485	5.82007	4.57503	5.50253	5.98607	5.1479	5.68874
MSTRG.17417.1	2.50525	2.06008	1.73922	1.47319	1.48494	1.69491	1.19321	1.89359	0.773694	2.33096	1.9182	2.33028	0.066742	0.046214	0.095725	0.293863	0.268099	0.307297	0.14192	0.126924	0.18996	0.275089	0.42045	0.463806
MSTRG.35561.4	0.366572	0.50005	0.21585	0.64216	0.773217	0.459681	0.746071	0.128293	1.12867	0.134722	0.552572	0.936396	0.210086	0	0.136067	0.154023	0.047991	0	0	0.041714	0.062209	0.096151	0	0
MSTRG.17122.1	1.01448	0.611584	0.59656	0.357602	0.512379	0.190104	0.650409	0.97198	0.208957	0.830273	0.480292	0.915156	0.15034	0.214828	0.069875	0.128387	0.132896	0.16788	0.092933	0	0.041782	0.073809	0.155018	0.047658
MSTRG.35561.3	0.320018	0.248919	0.267448	1.39205	0.921181	1.25897	0.156667	0.770523	0.106631	0.721875	0.482276	0.194025	0.144018	0.258432	0.07469	0.023636	0.030947	0.087842	0.668853	0.152084	0.098684	0.037588	0.250565	0.501572
MSTRG.17122.2	0.744038	0.857421	1.08913	0.128366	0	0.230439	0	0.435623	0.37454	1.75877	1.2531	0.812682	0	0.095318	0.077314	0.101182	0	0	0.052002	0.066517	0.092364	0	0	0.031689
MSTRG.35597.1	2.21425	2.2839	2.24447	1.05271	1.01645	0.884081	2.28177	1.98053	1.04499	3.9763	2.09499	2.91868	0.312813	0.5965	0.169069	0.410778	0.456589	0.540673	0.58423	0.465667	0.242817	0.677948	1.04069	0.640219
MSTRG.1279.1	0	0	0	0.035834	0	0	0	0	0	0.528134	0.357181	0.042278	141.479	313.23	250.354	426.456	365.918	382.549	263.287	240.487	228.035	157.235	332.604	273.451
MSTRG.45623.1	0.859995	0.920555	1.25635	0.138462	0.140695	0.141629	0.164641	0.4597	0.133302	0.37164	0.212543	0.229322	0.01392	0	0	0	0	0	0	0	0	0	0	0
MSTRG.15073.1	3.61509	3.45427	2.86877	9.39028	5.53643	7.29511	5.38105	3.5366	2.34607	2.68054	5.1229	6.91463	3.57659	1.22955	1.3816	8.55799	10.3649	7.49483	1.76896	3.10827	0.988517	1.82216	1.07354	2.4667
MSTRG.43256.1	5.66061	4.51427	5.94934	2.46436	3.54563	3.63205	4.21124	5.77907	3.8179	1.88477	6.37397	5.61255	1.00073	0.35838	1.34964	1.54238	1.39271	1.74431	1.59858	1.28897	1.12412	1.42822	0.407953	1.94662
MSTRG.18728.1	2.56713	1.92361	1.63902	0.778285	1.85631	1.33783	1.80478	1.81162	1.64632	2.06646	2.85182	2.51888	0.765494	0.871301	0.929132	0.556804	0.698942	0.707049	0.800615	0.879512	1.09896	1.028	0.893794	0.77415
MSTRG.18728.2	0.312469	0.43002	0.737484	1.67077	0.463183	0.91396	0.747086	1.16326	1.51347	1.37812	0.260356	1.67449	0.420655	0.163938	0.080844	0.14941	0.062318	0.079449	0.536452	0.37111	0.298866	0.104474	0.353031	0.427714
MSTRG.4864.2	0.002036	0	0.002164	0	0	0	0.02547	1.48125	0	0	0.002069	0.003586	0	0	0	0.001686	0	0.027395	0.017129	0.003378	0	0	0	0.003697
MSTRG.11019.1	0.140769	0.315075	0.247683	0	0.045464	0.015478	0.112312	0.285564	0	0.165071	0.252378	0.161661	1.29408	1.3618	2.17036	1.13297	1.10275	1.27255	2.19426	1.28707	1.70539	0.663737	0.828147	1.05206
MSTRG.46697.1	4.76295	5.65803	5.00533	5.49155	4.96262	5.00008	4.81416	4.67197	6.11382	3.75411	5.6609	4.69937	0.865353	0.798495	0.902015	0.870084	0.957073	1.45366	0.84532	0.606833	0.97682	1.24919	0.876463	1.2736
MSTRG.35636.1	2.38269	2.83055	2.29792	0.716806	0.889474	0.868842	1.34729	2.17061	0.423542	1.61959	2.73699	1.97137	3.72681	3.2501	3.39523	2.73326	2.20575	2.65356	2.79271	2.08397	2.60644	0.804112	1.16585	1.40322
MSTRG.47681.1	3.80377	3.7496	3.48665	5.37327	6.48544	5.95413	4.37097	3.86585	3.78399	4.5592	3.46766	4.50077	0.780711	0.712725	0.50573	0.753093	0.634318	0.389031	0.548956	0.439791	0.692659	0.696793	1.04825	0.500778
MSTRG.47677.1	9.51127	9.82206	9.43476	12.6268	9.48732	8.61663	9.78959	8.83493	8.94695	6.59834	10.3623	8.2543	0.492427	0.17668	0.13705	0.313248	0.533346	0.329416	0.225909	0.372128	0.613237	2.12717	0.988514	0.617568
MSTRG.30283.1	2.53203	2.08348	2.27968	1.89234	1.54811	1.158	2.51417	2.54842	2.19321	2.37282	2.86829	2.39415	0.726138	0.591078	0.840878	0.591477	0.310939	0.48167	0.851889	0.895661	0.856205	0.653159	0.795438	0.759272
MSTRG.5657.1	0.660778	0.485932	0.624385	0.319161	0.460234	0.592136	0.376676	0.740955	0.153642	0.169714	1.14515	0.242866	0	0	0.065674	0.19042	0.094229	0.299529	0.127101	0.039917	0.114282	0.06559	0.102239	0.09137
MSTRG.34607.2	0.50363	0.351746	1.21353	2.21009	1.42339	1.45879	2.12308	0.884405	2.53856	1.85742	1.56092	1.56913	0.410035	0.373424	0.061631	0.229363	0.520992	0.276074	0.012462	0.206612	0.167176	0.132843	1.0656	0.073546
MSTRG.34607.1	1.3382	1.54614	1.16321	1.46392	1.35646	1.7097	1.9389	1.20344	2.01025	1.9008	1.00687	1.97469	0.167857	0.344116	0.335368	0.326518	0.138819	0.475171	0.654659	0.418372	0.348103	0.636585	0	0.79232
MSTRG.8260.1	1.77328	2.10744	0.986571	0.806205	0.851948	0.662225	1.24727	1.02162	0.154584	3.24003	7.90298	1.84935	0.120858	0.062861	0.058333	0.299491	0.339759	0.081575	0.200278	0.041587	0.14826	0.175671	0.139565	0.126062
MSTRG.13269.1	17.0009	16.4372	13.1609	4.35974	6.565	5.15101	8.49762	19.8461	5.10026	25.1272	44.8068	57.7649	10.0407	4.70973	9.65006	8.55967	8.67405	5.97	7.57974	6.51498	6.89671	4.62781	3.10377	7.10358
MSTRG.24849.1	0.782422	0.832918	0.381917	0.725353	0.075671	0.146368	0.904529	1.98119	0.499044	1.03698	1.64819	0.942439	7.74828	9.97664	10.157	66.4251	82.8802	73.3645	12.2885	13.3709	26.0902	25.5798	25.036	25.5179
MSTRG.49398.1	7.81864	6.83622	6.85029	6.58991	6.14955	5.9608	7.01092	8.41239	6.19588	9.17545	7.5033	7.05706	1.34979	2.26734	1.00722	0.978272	1.03865	0.995464	1.68933	1.72997	1.53498	2.44147	3.08913	2.1769
MSTRG.8951.5	0.276487	0.165499	0.147364	0	0.520888	0.014048	0	0.160341	0	0	0	0	0	0	0	0	0	0	0	0	0	0	0.054038	0
MSTRG.8951.1	2.39054	2.2323	2.70769	0.942848	0.548561	0.597208	0.972654	2.97322	0.445983	1.25604	1.3422	0.848285	0.295295	0	0.337531	0.154934	0.109031	0.167395	0.467799	0.475185	0.370157	0.198336	0.027096	0.268033
MSTRG.8951.2	1.48212	1.81321	2.40257	0	0.342747	0.300287	0.27371	2.37742	0.065369	0	1.20239	0.651771	0	0.394949	0	0	0.039323	0.021519	0.141033	0.095507	0	0.077937	0.25335	0
MSTRG.8951.3	0.512721	0.136797	0.562421	0.228075	0.046336	0.552633	0	0.156947	0	0	0.213485	0.153	0	0	0.10981	0	0	0	0	0	0	0	0	0.073148
MSTRG.33520.1	34.3354	47.9966	50.509	12.3507	12.7919	12.3447	17.9737	42.3787	9.04557	56.3794	38.9572	35.9122	3.98019	7.28477	4.69476	2.81192	2.59048	3.21902	4.40604	2.77937	4.39134	3.44097	7.46813	3.70433
MSTRG.45355.1	3.10915	3.1835	2.62365	2.54934	2.17387	1.47317	3.38031	2.68972	3.87834	1.26676	3.45423	2.72512	0.602752	0.06595	0.376002	0.598737	0.443083	0.768853	0.362309	0.435642	0.679667	0.703294	0.388626	0.570176
MSTRG.13214.1	4.9306	6.59061	6.2874	3.13109	4.33993	3.6648	3.57402	5.41571	3.02465	4.22926	4.41341	3.5307	0.255486	0.493141	0.434595	0.529943	0.399412	0.385681	0.563203	0.329536	0.431922	0.465686	0.681829	0.378923
MSTRG.39820.4	2.85014	1.59321	3.81065	1.59351	1.1766	0.762472	1.88981	2.5494	0.309	2.77804	2.0704	2.56089	0.503877	0.133972	0.300862	1.07262	0.062154	0.82694	1.00919	0.116049	0.356784	0.720973	0.453137	0.562108
MSTRG.43465.1	2.72	2.66386	2.67332	1.30712	1.58158	1.94184	1.19015	3.06509	1.40528	1.41149	2.64606	2.97944	1.79603	1.06164	2.2408	1.3936	1.3783	0.950856	1.80473	1.15134	1.26768	0.868926	0.428091	1.09819
MSTRG.5035.4	0.007592	0.03989	0.214508	2.06497	1.0079	0.822347	0.523258	0.046241	1.12222	0	0.012171	0.522767	0.042399	0	0	0.076751	0	0	0	0.111585	0	0.013775	0.01173	0.159861
MSTRG.29033.1	47.884	26.475	32.4408	28.2878	42.7364	27.9753	24.0649	59.3679	20.2048	19.794	29.6486	21.7267	0.272408	0.265868	0.114502	0.367082	0.367859	0.105634	0.206666	0.304075	0.224946	0.469239	0.193301	0.255828
MSTRG.12452.1	3.51189	3.44459	3.10777	0.7402	1.39858	1.09347	2.081	3.35329	1.30055	3.91513	4.37578	3.84985	2.17666	1.69599	1.82355	0.685641	0.255194	0.671466	1.52435	1.1697	1.07246	1.07254	1.07179	1.08086
MSTRG.37745.1	1.88577	2.50353	2.03236	2.55795	2.27057	2.13058	1.94157	1.64337	2.22456	1.34053	2.16146	1.96872	0.435337	0.145552	0.422838	0.497449	0.417852	0.345113	0.589985	0.612472	0.474396	1.05198	0.404616	0.520912
MSTRG.31534.1	0.012948	0.053525	0.021848	0	0	0	0.020386	0.032818	0.009285	0.027664	0.011418	0.068405	0.944935	1.47489	1.84136	6.87468	10.4579	9.85805	1.0804	1.39507	2.58723	2.77235	2.33484	1.57166
MSTRG.23758.1	18.7656	24.1256	19.5139	47.7307	19.5792	20.4106	18.9868	13.7798	23.7668	5.54675	14.5851	6.14078	0.931482	0.334284	0.502121	0.235759	0.354871	0.36716	0.692164	0.504078	0.570882	3.13834	0.941215	0.558651
MSTRG.3025.1	3.62417	3.07464	3.23501	3.03855	3.62719	2.43449	4.23392	3.49842	4.4297	5.51699	3.23657	3.47485	1.07256	1.20413	0.678433	0.690004	0.69753	0.68066	1.02381	0.802207	0.965265	0.867956	1.93585	0.914623
MSTRG.42594.1	3.06713	3.61277	3.11841	3.90554	3.51771	2.38992	2.38836	3.12578	1.98013	2.06398	4.45546	4.20819	1.62475	0.757995	1.05505	2.10767	1.44648	1.91177	1.80605	1.09798	1.94816	1.30308	1.78213	1.51331
MSTRG.42594.2	0.939658	0.375006	0.135205	0.157414	0.104305	0.31359	1.07607	0.534538	1.18484	1.82609	0.194423	0.231752	0.446182	0.424602	0.569618	0.412229	0	0	0	0	0.340083	0.481059	0	0.733987
MSTRG.42594.3	0.90938	0	0.42112	0.269313	0.151473	0.304501	0.483696	0.66407	0.207729	0	0.736683	0	0	0.991394	0.178739	0	0.507195	0.101642	0	0.512767	0.135663	0.361808	0.149956	0
MSTRG.28253.1	3.20439	2.52121	2.20657	0.974949	1.65585	1.39951	0.654556	1.68491	0.505212	2.00398	1.17972	1.6114	0.008297	0	0.008619	0	0.030815	0.050302	0	0	0	0	0	0.009809
MSTRG.10269.1	1.71834	1.6141	1.69237	1.22056	0.846044	0.920635	1.56064	1.54414	1.44137	1.75497	1.68365	1.83201	0.47239	0.609179	0.352693	0.352509	0.294987	0.401825	0.330002	0.449865	0.501926	0.441379	0.564403	0.588524
MSTRG.35703.1	5.92928	6.98579	6.91247	4.30836	4.17839	3.75577	6.07167	7.48752	3.85313	4.49478	9.2031	5.84353	1.61634	0.813971	1.20897	3.20801	3.57649	3.74273	2.90228	2.64493	2.95141	3.33242	1.74031	2.59605
MSTRG.21442.2	1.80888	2.86912	2.55074	2.55672	4.51495	3.99284	1.04575	4.33162	1.73024	1.41972	2.55938	3.77553	0	0	0	0	0	0	0	0	0	0	0	0
MSTRG.21776.1	6.49847	6.46528	7.20777	7.51077	8.23069	8.37348	7.51158	7.95894	6.60017	6.62833	8.67116	8.06214	1.15439	1.07781	1.2945	1.63799	1.63367	2.06555	1.78259	1.4402	1.15514	1.53016	1.2311	1.52893
MSTRG.22022.1	3.66057	3.46698	3.20899	5.57679	5.53525	4.87724	4.6293	3.49593	3.71721	5.06787	3.90502	3.40376	0.958302	1.25289	0.652328	0.69423	0.67657	0.728984	0.909894	0.96048	0.854744	1.71065	1.91793	1.10448
MSTRG.22022.2	0	0	0	0.43821	0.334196	0	1.26656	0	4.69946	0	0	0.57553	0	0	0	0	0	0	0	0	0	0	0	0
MSTRG.21526.1	8.84465	11.6485	10.2923	5.39185	4.75317	4.25886	4.45529	10.0933	2.95707	6.9122	9.47363	7.42789	0.621221	0.987305	0.953046	1.60312	1.06201	1.82441	1.31776	0.465941	0.971936	0.772878	0.816232	0.760682
MSTRG.17511.1	2.13121	1.5312	1.83747	0.322949	0.338533	0.231678	0.367949	1.17752	0.140843	2.19833	1.76318	1.82061	0.043434	0.038039	0.031889	0.108145	0.034958	0.062896	0.012055	0.021176	0.029076	0.029282	0.009598	0.041043
MSTRG.3637.1	6.43672	5.33057	5.23202	10.1128	12.0008	10.1341	9.42666	9.76331	10.7621	10.3651	7.91686	11.1842	0.640055	0.659149	0.243311	0.666127	0.460187	0.528935	0.422784	0.613811	0.261359	1.12001	0.584884	0.968125
MSTRG.35277.1	3.71754	3.03951	2.72718	7.08833	0.772657	0.698658	2.66179	5.07674	2.94247	3.83036	10.6753	2.59578	0.221155	0	0	0.1599	0.180612	0.154242	0.06686	0.027608	0.023399	0.021343	0.106942	0.196401
MSTRG.7491.1	3.31144	3.0359	3.47583	3.13912	5.41808	3.93145	4.11099	3.03399	4.01771	4.38397	3.89702	5.16853	0.80502	0.722593	0.548311	0.581546	0.560603	0.509799	0.626705	0.616212	0.408004	0.670307	0.786382	0.667988
MSTRG.8648.1	32.7883	35.8916	35.6599	24.635	24.0525	22.2911	22.0539	37.2112	16.2164	78.624	36.8353	31.2139	6.34931	16.3709	5.4587	7.10679	5.83023	6.72552	6.38886	5.733	5.97371	5.94815	16.4608	6.1253
MSTRG.45966.1	2.73393	3.18003	3.69085	1.21165	1.77914	1.09516	2.63741	2.76193	1.6203	2.4789	3.33203	3.10685	0.43411	0.248935	0.243779	0.334625	0.32037	0.441237	0.447215	0.363564	0.443918	0.813005	0.71908	0.420581
MSTRG.2714.1	0.728965	0.863409	1.06307	0.360684	0.621692	0.602514	0.473602	0.555918	0.217755	0.600116	0.830385	0.52681	0.154243	0.172977	0.484546	0.380911	0.384727	0.350608	0.232052	0.213724	0.163815	0.308328	0.59369	0.351926
MSTRG.920.1	1.45331	1.34989	1.60649	1.20532	1.14623	1.22605	1.34131	1.30966	0.74871	1.88388	1.86084	1.85256	0.477412	0.722114	0.508333	0.41647	0.374673	0.446086	0.568817	0.488275	0.667935	0.615342	0.800426	0.600755
MSTRG.38244.1	0.778566	0.958471	0.711426	0.179489	0.497272	0.469574	0.328233	1.01691	0.604855	1.90381	3.71819	1.94445	0.006377	0.005367	0.010077	0	0	0	0.036427	0	0	0	0.009627	0.003013
MSTRG.14530.1	1.33469	1.04516	1.24333	0.908007	0.907965	1.32346	1.04727	1.48862	1.0501	0.995175	1.09643	1.33108	0.241561	0.337802	0.30117	0.256437	0.239891	0.314945	0.248092	0.276942	0.257566	0.277705	0.319036	0.366006
MSTRG.31808.1	5.29382	5.71488	5.86934	4.87556	4.03973	4.3078	5.12388	6.22307	4.672	5.62916	6.29724	6.7813	2.31658	2.07051	1.75139	2.43482	1.67326	2.10133	2.22992	2.01308	1.77357	2.47503	2.44619	2.42794
MSTRG.24173.1	2.75717	2.31291	2.54011	3.63402	3.20982	3.94718	5.56772	4.5455	3.81411	4.38401	4.87635	5.4829	9.03605	15.1024	16.5841	18.6193	17.7314	16.6375	13.6562	8.80178	12.3634	7.30801	8.52039	9.81879
MSTRG.43792.1	0.31456	0.224014	0.274786	0.062407	0	0.064402	0.190355	0.219282	0	0.181182	0.205263	0.138145	3.32018	6.43795	5.93509	12.6635	4.10293	4.9063	3.33582	0.966674	9.32466	1.20264	3.24949	2.6431
MSTRG.23770.1	1.75237	0.636035	0.8791	3.17857	1.10967	0.862741	0.464211	1.47937	0.358348	5.16877	4.73794	1.64005	375.88	863.883	494.805	607.729	608.534	567.619	444.404	382.885	387.957	252.462	593.613	376.03
MSTRG.40874.1	2.443	2.91165	2.64991	2.92335	3.33307	2.73581	2.93461	2.80952	3.04649	3.07862	3.54122	4.54568	1.86574	0.765822	1.2671	1.34519	0.974624	1.79396	1.3586	1.41846	1.30596	1.61585	2.12748	2.02586
MSTRG.40874.2	0.245278	0.167512	0.223857	0.120782	0.511986	0	0.866255	0.178236	0	0.946058	0.30555	0.413787	0	0.64784	0.287772	0.273384	0.602006	0.336366	0.440745	0.05155	0.137763	0.217194	0.061365	0
MSTRG.27194.1	1.42729	1.3314	1.1547	0.38514	0.309874	0.327123	0.292829	0.987588	0.12314	1.55512	2.10109	0.869314	0.014342	0.115953	0.073144	0.196696	0.079597	0.118214	0.104055	0.038273	0.115807	0.053058	0.08412	0.07451
MSTRG.39749.1	1.87926	1.73164	1.1308	0.336685	0.771817	0.518917	1.61324	2.00474	0.625302	2.74469	4.80545	5.36422	0.556596	0.235794	0.440448	1.75687	1.96337	1.7597	1.33926	1.08236	0.902376	1.7983	0.999723	1.99212
MSTRG.12036.1	1.18341	2.12487	1.82979	0.797521	0.488927	0.81668	0.550023	1.57874	0.33678	1.41187	1.37792	1.47745	0.687604	1.11148	1.39582	2.32254	2.15086	2.79449	1.31074	0.542988	1.55039	0.528684	0.801853	0.956743
MSTRG.8836.1	0.438958	0.774222	0.567485	0.118316	0.214721	0.040021	0.078087	0.808807	0	0.561464	0.424435	1.14777	0.18239	0.118796	0.044481	0	0	0	0	0.079564	0.146658	0.125457	0.127909	0.025008
MSTRG.31780.1	2.81885	2.7037	2.76559	0	0	3.33291	0	2.91378	8.05763	4.10706	3.73271	4.27321	0.77904	0.857877	0.460448	0.541943	0.519328	0.484331	0.770514	0.640724	0.608661	0.808231	1.08075	0.851998
MSTRG.37533.1	15.4381	16.2695	16.9893	21.9785	21.8922	24.2394	14.2922	14.9514	13.9228	9.85391	12.1467	12.7227	2.76165	1.75936	2.15568	2.2544	2.53465	2.24846	2.03868	2.23522	2.24029	2.23031	1.48975	2.70473
MSTRG.37242.2	0	0.814365	0.664096	0	0.686074	0.033422	0	0	0.152656	2.59517	2.52901	1.03496	0	1.61147	1.01432	0.351837	0	0	1.05399	0.76813	1.1332	0.109355	0	0.55035
MSTRG.37242.1	1.21175	0.643818	0.627798	0.521918	0.115032	0.245289	0.480207	0.881308	0.065204	0.724438	1.24637	0.881083	0.954685	0.197426	0.705938	0.404674	0.375157	0.641479	0.592785	0.301993	0.324275	0.464397	0.712109	0.551783
MSTRG.2972.2	1.54734	1.52323	1.1288	1.62726	1.28085	0.400095	1.50168	1.5577	0.502108	2.451	1.15742	2.10486	0.447262	0.238139	0.41379	0.516212	0.455553	0.319601	0.223307	0.072903	0.285103	0.195702	0.682242	0.509122
MSTRG.2972.1	1.81462	3.05496	3.31518	2.3583	2.28744	2.99963	2.44303	2.6375	2.26789	2.26078	3.60739	3.27293	0.418558	0.4502	0.405915	0.779495	0.764008	0.784534	0.5232	0.621605	0.609568	0.71531	0.750614	0.680771
MSTRG.33836.1	1.51075	0.694157	0.849402	0.264816	0.058638	0.069224	0.417815	1.17898	0.151437	1.5723	1.7447	2.03139	23.1349	25.44	28.4058	13.5195	15.6946	12.9319	26.8828	23.5576	22.282	21.1292	21.3404	23.2292
MSTRG.17310.1	0.970311	1.20193	0.772541	0.310706	0.318939	0.251962	0.349294	0.763287	0.006651	0.286727	0.911873	1.02707	0.323243	0.032156	0.262226	0.439378	0.177278	0.468541	0.233608	0.127472	0.176822	0.103534	0.213936	0.107873
MSTRG.7319.1	1.3361	1.92691	1.31648	9.08065	2.35682	1.3124	5.33512	1.83449	3.98152	3.57299	5.0549	1.40311	0.664508	0.482032	0.292201	0.512659	0.837944	0.517121	0.753039	1.24341	0.944058	4.81399	3.22	1.04991
MSTRG.26282.3	0.52764	0	0.34922	0.185644	0.834471	1.17433	0	0.533296	0.349882	0	0.298548	0	0	0	0	0	0	0	0	0	0	0	0	0
MSTRG.26541.1	13.7733	16.4107	16.7258	24.4668	22.6418	23.5776	15.7743	14.9375	19.5489	13.938	15.7912	15.9695	3.85459	3.7728	1.96824	3.38421	3.89371	3.60203	2.65814	2.67696	2.84471	2.60213	2.21508	1.97431
MSTRG.26541.2	2.82456	3.39098	2.50872	3.34723	4.5168	4.04635	2.61027	3.15812	1.40363	2.37882	1.83528	3.05718	0.496193	0.351065	0.829137	0.900698	0.390249	0.679749	0.840386	0.601718	0.388664	0.251639	0.547346	0.457951
MSTRG.17310.3	1.87898	1.0876	1.0915	1.68333	1.13076	1.18874	1.38948	1.49456	0.675319	1.44989	1.65616	1.98927	0.302617	0.434183	0.325731	1.19252	0.906175	0.615155	0.589346	0.419826	0.540383	0.40276	0.477768	0.743073
MSTRG.27235.1	2.32897	1.83723	2.35003	0.689302	0.719467	0.610993	1.64624	2.17958	1.50566	3.22893	2.62651	4.02179	0.393745	0.447014	0.441166	0.372412	0.168771	0.402948	0.272225	0.280467	0.165384	0.373551	0.368725	0.40996
MSTRG.32208.1	3.67323	3.06717	2.64405	5.54584	6.51822	6.90032	5.34155	3.95469	6.89473	5.61105	3.83142	5.91152	2.22995	2.66726	1.53099	2.21178	2.62042	1.84003	1.83134	1.43864	1.36563	1.01353	1.62019	1.42945
MSTRG.13458.1	1.727	1.73082	1.44634	7.25564	5.80423	6.74006	5.11751	2.49333	4.24967	3.07713	3.60398	4.28531	0.822945	0.331405	0.307019	1.27661	1.04584	1.23548	0.467653	0.648601	0.7211	0.794756	0.637232	0.862088
MSTRG.49293.1	1.46592	1.44895	2.65948	0.395009	0.323129	0.206551	0.575262	4.1723	0.479996	0.428027	0.738649	0.428275	0	0	0	0.000285	0.006275	0.000903	0	0	0	0	0	0
MSTRG.1732.1	8.10329	9.33979	9.04584	4.61865	4.49719	4.58086	5.18655	8.55911	2.64588	5.40751	7.86299	6.6506	0.810335	0.705036	1.02554	1.21993	0.736016	1.03435	0.984356	0.612771	1.04833	1.52961	0.988498	1.31735
MSTRG.1732.2	1.10948	1.11405	0.933646	1.14487	0.952053	0.931957	0.823381	0.786724	1.16227	6.0511	1.27881	0.752742	0.117851	0.924016	0.071009	0.138901	0.205787	0.019917	0.011308	0.138865	0.125812	0.360746	2.20437	0.080586
MSTRG.25917.1	3.37411	3.34032	3.09392	1.66143	1.28312	0.826406	1.97552	3.3618	1.05921	3.77992	2.96436	2.10217	0.73392	0.76765	0.634212	0.568411	0.62819	0.487475	0.749637	0.674463	0.678499	0.894528	1.16617	0.700491
MSTRG.25917.2	1.3652	1.90291	2.15512	1.00704	1.58051	1.65968	1.99371	2.12233	1.46336	2.15569	2.00406	2.52328	0.229291	0.128541	0.247405	0.18394	0.236243	0.473222	0.163545	0.071659	0.164976	0.324326	0.043713	0.170572
MSTRG.10635.3	0	2.88158	0	0	0	0	0	3.40887	0	0.895087	0	0	0	0	0	0	0	0	0	0	0	0	0	0
MSTRG.5431.1	3.05416	3.33772	4.56413	0.945928	0.909182	0.695802	3.1042	3.49168	0.356765	3.84981	3.90794	1.86848	1.08354	1.02764	0.541725	0.668872	0.64856	0.632082	0.55656	0.734227	0.957692	1.32861	1.27239	0.427685
MSTRG.5431.2	1.08251	0.98371	0.066558	0.832957	0.866218	0.393024	0.049261	0.870893	0.986719	1.60425	0.688392	1.24272	0.063976	0.687388	0.346177	0.027902	0.032181	0	0.37072	0.186881	0.542372	0.04304	0.584121	0.370178
MSTRG.10635.4	0	0	0	0	0	0	0	0.07243	0	2.66917	0	0	0	0	0	0	0	0	0	0	0	0	0	0
MSTRG.37450.1	0.08898	0.37748	0.290784	0.138062	0.110577	0.093968	0.472145	0.319791	0.186702	0.478722	1.13043	0.493007	2.80299	2.38029	1.48648	4.41825	4.11746	6.22095	4.54735	5.0736	3.34886	4.80702	6.05092	6.35859
MSTRG.4008.1	0.779691	0.707302	0.56885	0.525479	0.597882	0.404347	0.734019	0.707053	0.682686	0.248931	1.2045	1.22366	0.243624	0.162177	0.531269	0.433423	0.576082	0.788554	0.678602	0.434812	0.361901	0.463723	0.224684	0.405559
MSTRG.36627.2	0.925708	0.952126	1.055	1.16475	0.817922	0.686615	1.63908	0.970932	0.386772	0.562919	1.98343	1.75726	0.036434	0.206441	0.359959	0.192986	0.038775	0.272602	0.388111	0.389646	0.068305	0.549385	0.198356	0.254112
MSTRG.36627.3	0.089995	0.454331	0.395043	1.01244	0.890566	0.801806	0.767071	0.361536	0.16745	0.523233	0.864805	0.695701	0.058987	0.13489	0	0.104314	0.062292	0.082391	0.06927	0.087141	0.119043	0.089349	0.067396	0.115575
MSTRG.36627.1	0.997538	1.06709	1.05556	0.973568	0.931811	0.646363	2.07217	0.725575	1.59783	0.506759	1.14354	1.20695	0.043928	0.169357	0.354593	0.156462	0.055682	0.27515	0.411541	0.446333	0.181321	0.189443	0.097323	0.172077
MSTRG.36627.6	0.075032	0.360225	0.329499	1.3524	0.762036	0.880647	0.629925	0.316442	1.60823	0.658525	0.414097	0.853697	0.051006	0.153526	0	0.13717	0.046398	0.096565	0.043745	0.073329	0.049739	0.083807	0.144609	0.182364
MSTRG.36627.7	0.088686	1.03323	1.58005	1.80275	2.25693	3.53531	0.440727	1.8585	3.52577	1.40242	0.878913	0.277511	0.131709	0.223333	0.120344	0.290307	0.344518	0	0.172045	0.046988	0.29009	0.059993	0.293664	0.323606
MSTRG.36627.4	1.16857	0.779902	0.292532	1.00876	1.10845	0.678026	0.885192	0.467287	0.905669	0.865866	0.304927	0.724436	0.320079	0	0	0	0.071659	0.131386	0.041596	0.02271	0.070062	0	0	0
MSTRG.36627.5	1.07811	0.742791	0.29691	1.24526	1.41921	1.07192	0.865022	0.970087	0.378064	0.979109	0.448175	0.972826	0.310248	0.00617	0.021703	0.020659	0.060076	0	0.004512	0.003751	0.14605	0.014005	0.013944	0.006011
MSTRG.8541.7	0.438165	1.30598	0	0.068674	0.50891	0.646551	1.27961	1.28761	0.173552	0	1.00457	1.05236	0.723903	0.27945	0.323752	0.597824	0.699625	1.13726	0.272048	0.581274	0.907173	0.403238	0.065471	0.863539
MSTRG.8541.6	1.13201	1.08399	0.138525	1.9496	0.126597	0	2.51405	0.96049	0	0	0	0	0.116349	0.232324	0.476107	0.520606	0.193865	0.313032	0.501091	0.732578	1.27177	0.500734	0	1.05344
MSTRG.8541.5	1.4785	1.59309	1.69726	2.69281	2.23665	0.968539	2.68417	2.62872	0.588899	0.110628	1.5733	1.70619	0.707832	0.265881	0.217869	1.07785	0.588688	1.30529	1.19103	1.37518	1.06136	0.893588	0.139908	1.33018
MSTRG.8541.4	0.178623	0.209163	0.155693	2.52321	1.15566	3.61092	0.705227	0.81386	0.984885	0	0.246227	0.215989	0.423681	0	0.49302	0.333019	0.266273	0.020377	0.054156	0.030515	0.244667	0.108627	0	0.496911
MSTRG.8541.3	1.98921	1.35436	2.08071	3.33127	2.40621	1.87533	0.645733	2.17591	0.994344	0	1.83389	1.26517	0.922894	0	1.86458	2.41163	2.70467	3.48961	2.04182	1.64306	2.51799	1.72649	0.145679	1.75584
MSTRG.8541.2	3.00012	1.00924	0.985334	3.34835	4.26874	0.756723	1.9807	1.28415	7.33573	1.23263	3.30951	1.50179	1.8906	0.765212	0.504551	1.35329	0.522696	0.946656	1.40851	1.52336	0.996544	1.959	0.573686	0.969049
MSTRG.8541.1	0.862389	0.899397	1.22575	2.25605	3.44454	4.53783	2.03656	1.34898	2.38085	0.694091	2.20837	1.25743	1.7419	0.429407	1.59328	1.72508	1.12409	1.45008	1.7604	1.46868	1.23417	1.5793	0.369305	1.27534
MSTRG.8541.9	0.44927	0.335692	0.485078	1.1741	0	0.494372	1.23066	0	0.645689	0.851829	0.513865	0	0	0.10426	0	0.193417	0.516025	0.247409	0	0.55144	0.337447	0.662219	0.708259	0.252239
MSTRG.8541.8	0.224695	1.01837	0.61022	0.379643	0	0.82263	0.247711	0.406352	0.723059	0.257816	0.357874	0.979424	0.020693	0	0.575311	0.382914	0.438164	1.12203	0.187724	0.093126	0.198152	0.020339	0.334251	0.976769
MSTRG.18.2	0.104043	0.115073	0.05323	0.237599	0.59487	0.161289	0.276229	0.147489	0.11499	0	0.187534	0.089772	0	0	0	0	0	0	0	0	0	0.034134	0	0
MSTRG.18.3	0.107373	0.286052	0.051625	0.217888	1.28892	0.230325	0.321851	0.437713	0.097616	0.170937	0.378526	0.086123	0	0	0	0	0	0	0	0.211442	0	0.109949	0.142589	0
MSTRG.18.1	2.19601	1.75245	2.06542	1.29946	0.556345	1.87428	1.35184	2.28235	0.950451	1.00853	2.44548	2.08174	0.43308	0.338715	0.167151	0.343739	0.397532	0.65122	0.524013	0.374304	0.360138	0.20159	0.433717	0.610779
MSTRG.18.6	1.47166	0.859638	0.782119	1.4859	1.21876	0.744712	1.06985	0.617561	1.11043	0.317498	0.462584	1.76997	0.120735	0.011911	0.018943	0.496766	0.243245	0.133096	0.011198	0.090367	0.393795	0.339634	0.082472	0.275785
MSTRG.18.7	0	0	0.408496	0	0.201858	0	0	0	0	1.54273	0.2115	0.41255	0	0.247765	0.118725	0	0	0	0.171804	0.060745	0	0.390051	0	0.10061
MSTRG.9966.1	3.821	4.21832	4.08411	1.73465	1.95187	1.73325	1.66182	3.43623	0.879407	3.18779	4.23334	4.35644	0.21262	0.118791	0.084398	0.378166	0.404452	0.658354	0.256453	0.06296	0.185661	0.176517	0.20319	0.19046
MSTRG.18.8	0.740474	0.870473	0.763433	0.487022	1.24388	1.09414	0.796005	1.17054	0.88827	1.12783	0.839655	1.47567	0.200786	0.327754	0.171149	0.426236	0.1885	0.416332	0.432373	0.378506	0.3128	0.403402	0.098712	0.510733
MSTRG.18.9	0.717063	0.412347	0.593587	1.01859	0.572079	0.876124	0.527807	0.055485	0.580029	0	1.12832	0.542582	0.172481	0	0	0	0.117646	0.062433	0	0.038253	0	0.061463	0.491794	0
MSTRG.4353.1	15.0636	15.5137	14.1549	5.6765	8.97054	10.3258	7.55504	11.7819	3.01419	15.5323	13.1051	12.6064	5.661	7.27102	5.58598	8.30807	7.79481	7.73931	8.07666	5.11438	7.32121	5.38766	6.61815	6.44512
MSTRG.19600.1	3.04253	2.72776	3.11996	1.67187	1.12977	1.16316	1.82468	2.56724	1.18785	2.44833	2.84971	1.90995	0.185499	0.174706	0.135434	0.160441	0.214889	0.194729	0.227095	0.197735	0.211943	0.308948	0.50874	0.449222
MSTRG.10716.1	2.002	1.80241	1.54912	1.13303	1.20013	0.962209	1.74961	2.04866	1.45068	2.00643	2.05072	2.44743	0.409918	0.341016	0.24066	0.368101	0.341777	0.32005	0.364989	0.377508	0.441087	0.581258	0.409046	0.479876
MSTRG.22903.1	7.13985	7.77648	7.60166	5.43526	5.11302	4.75307	5.0808	8.30103	5.51561	10.3746	8.68979	7.3659	1.0643	1.69695	1.06055	1.1946	1.00593	1.41437	1.45879	0.995688	1.12134	1.16475	1.63138	1.1388
MSTRG.42289.1	3.64996	3.6386	3.14509	3.96418	2.07221	3.36587	3.72991	3.92885	2.93683	3.42749	3.95076	4.80131	0.722267	1.02093	1.09821	1.2176	1.1985	1.21496	1.17794	0.929714	1.08677	1.07346	1.81569	1.68977
MSTRG.32734.1	1.44145	1.22886	0.884863	0.683151	1.69875	1.46274	0.719917	0.602589	0.920167	0	0.719979	0.663467	0.235598	0.012799	0.180632	1.16105	0.812127	0.976606	0.788433	0.759626	0.487514	1.68407	1.51018	2.48514
MSTRG.42289.2	1.82332	2.45811	3.12891	3.09478	3.29612	1.53572	2.40996	1.95849	2.55558	2.31401	3.05302	2.00097	0.706853	0.592654	0.360938	0.705816	0.856626	0.536356	0.774374	0.870828	0.856192	1.04266	0.761619	0.689929
MSTRG.36264.1	47.0315	62.9865	54.5367	40.5852	41.6778	42.4964	45.439	57.6548	35.1326	117.906	55.4893	56.8823	3.26074	9.25207	3.68458	4.579	4.57428	5.94795	5.36673	3.82303	4.8949	5.02229	12.0591	5.78441
MSTRG.7110.1	4.14707	3.47567	3.74408	3.83665	4.91468	4.05915	3.97856	5.85968	4.21289	3.62093	5.47755	5.40314	0.712969	0.465322	0.310109	1.71995	1.9781	1.60882	0.867765	0.85852	0.763497	1.31752	0.864573	1.22304
MSTRG.12599.1	50.4984	96.1536	81.5482	34.6825	51.1042	52.6102	25.6497	62.0286	20.2057	36.3013	48.3991	37.9913	0.027185	0	0.011141	0	0	0.012468	0.02744	0.017389	0.024829	0	0.018937	0
MSTRG.24046.1	0.664052	0.52	0.613283	0.208635	0.550489	0.604544	0.129567	0.328829	0.089014	0.525654	0.201049	0.429704	1.97057	3.02273	2.13661	2.59385	2.80784	2.4645	2.89024	1.49273	2.24975	2.41402	3.83093	2.37182
MSTRG.1041.1	46.6821	45.0711	40.2805	73.7235	71.3887	63.5559	70.9286	86.2455	67.9091	45.1721	79.0796	60.874	14.8551	7.81548	10.6664	16.8591	17.2082	42.5893	11.1636	12.3134	9.15926	13.1734	7.71258	9.33149
MSTRG.2650.1	1.86815	1.29619	1.34034	0.945289	1.04443	0.822015	1.2191	1.35109	1.28897	2.23372	2.05714	2.28034	0.783674	1.00185	0.746743	0.961316	0.837166	0.774835	0.563881	0.606336	0.565896	0.61577	0.82601	0.60041
MSTRG.1342.1	1.57776	1.43017	1.68806	0.602391	1.2794	1.21724	1.34779	1.66555	1.47654	1.93795	1.48439	1.94338	0.117562	0.120187	0.158675	0.143905	0.121221	0.106291	0.078222	0.09715	0.060723	0.131264	0.223679	0.074058
MSTRG.608.1	1.98287	2.50128	2.52516	0.722811	0.739491	0.598207	0.874762	2.68537	0.374352	0.778671	1.09878	0.597856	0.31	0.283981	0.197103	0.026958	0	0	0.097788	0.171349	0.124156	0.149948	0.047782	0.074572
MSTRG.46385.1	0.684774	0.573955	1.09366	0.053258	0.085128	0.063393	0.373989	0.550572	0.035822	0.489174	0.605909	0.700232	0.108995	0.090085	0.204749	0.355292	0.089699	0.304561	0.174346	0.274477	0.260366	0.070708	0.074749	0.1601
MSTRG.25240.2	1.0334	0.526352	1.60631	1.20317	1.07328	0.533922	0.956215	1.37706	1.60476	0	0.328232	1.44032	0.449722	0.035272	0.546643	0	0.254308	0.358093	0.03829	0.299343	0.369968	0	0.280239	0.33072
MSTRG.25454.1	1.02374	1.09287	1.24585	0.819427	0.850682	0.701232	0.975442	0.902085	0.737862	0.564404	1.67202	0.971471	0.272876	0.097281	0.209558	0.144782	0.209385	0.393564	0.231432	0.210331	0.257165	0.654693	0.295237	0.574156
MSTRG.8775.1	0.88235	1.036	1.08224	0.367484	0.345405	0.411627	0.29459	0.996053	0.143962	1.58138	1.24396	1.04884	0.238375	0.597838	0.441829	0.119817	0.197974	0.253811	0.32507	0.039588	0.526053	0.109202	0.274503	0.186479
MSTRG.7169.7	34.3498	18.1716	39.626	17.7872	22.9289	7.67123	18.5043	33.3643	11.5413	20.0162	21.7748	47.4467	8.31474	9.14637	5.47359	5.63601	4.17322	8.24778	7.26497	6.77817	5.49947	9.84946	5.77592	10.0202
MSTRG.37023.1	1.31242	0.84059	1.21194	1.6853	1.78088	1.44496	1.97169	1.44951	2.39104	1.81828	1.97442	2.3412	0.388976	0.514783	0.254095	0.42914	0.454597	0.267648	0.376313	0.29306	0.233427	0.590987	0.506215	0.387897
MSTRG.7169.8	0.881005	9.72384	31.1416	16.9248	3.9763	9.20541	8.30429	11.052	3.20836	6.39499	9.31272	8.0791	1.78479	2.27026	3.10811	4.65254	3.29186	2.34762	4.45554	3.12874	5.89847	1.29194	7.15845	1.46923
MSTRG.26076.1	1.60371	1.99	1.50212	6.71663	7.88458	8.18955	3.34078	1.64251	3.72478	1.76816	1.69596	2.60727	0.215873	0.226594	0.249261	0.212506	0.208999	0.336263	0.332866	0.268314	0.28664	0.311587	0.344703	0.271507
MSTRG.37162.1	10.3058	7.62432	7.37104	0.821556	0.74322	0.929164	2.28555	6.45636	0.808547	10.4696	11.8299	7.9974	7.811	7.46914	5.6666	10.299	9.4568	7.70169	8.26021	7.06724	6.7807	7.59489	10.5572	9.5791
MSTRG.34166.2	3.34661	13.6763	9.86088	3.49222	12.0555	20.8688	8.36421	2.05707	8.69259	5.99043	8.13636	8.19009	2.02879	0.947138	0.701271	0.681723	1.72102	1.85638	2.57192	2.75807	1.10884	1.99551	1.75567	2.7844
MSTRG.44256.1	2.19609	1.90727	1.91776	0.496167	0.476223	0.362351	1.03396	1.23893	0.21027	1.81269	2.21733	1.18071	0.315325	0.511312	0.19249	0.225501	0.159229	0.302539	0.364704	0.173527	0.333258	0.540231	0.399787	0.382266
MSTRG.18079.1	4.33204	4.20812	4.68358	2.56128	2.12643	2.29912	2.26508	3.37023	2.65327	2.92721	3.32439	2.68243	0.726014	0.787134	0.857508	0.497959	0.401211	0.46575	1.03127	0.870638	1.33405	0.936498	1.0265	1.13371
MSTRG.46283.2	0.380441	0.476736	0.373408	2.26274	2.0143	2.43346	1.1357	0.341724	1.79143	0.51121	0.49158	0.844856	0.529837	0.192402	0.594323	1.07446	1.0599	1.15745	0.803468	0.611484	0.660242	0.486612	0.582555	0.609519
MSTRG.46283.1	0.002748	0.011814	0.013671	0.23261	0.954086	0.913696	0.276592	0.004827	1.71565	0.022791	0.017122	0	0	0.808895	0.008888	0.034545	0	0.038346	0	0.010826	0	0.004232	0	0
MSTRG.39331.1	1.11383	0.567599	0.686426	0.667331	0.54361	0.491957	0.748457	0.697511	0.603947	0.582087	0.939794	1.17118	0.450243	0.338681	0.504158	0.847523	0.718258	0.905975	0.663258	0.57822	0.505084	0.582127	0.361335	0.646078
MSTRG.22546.4	1.90967	1.72412	1.70844	2.64387	2.74679	2.57931	2.38911	1.54273	2.88318	1.85397	1.96205	1.98679	0.368812	0.483921	0.33345	0.36667	0.356602	0.438688	0.451841	0.438522	0.45534	0.465624	0.572505	0.679292
MSTRG.22546.3	0.186115	0	0.140941	0	0	0.094026	0.422277	0.331458	0.559398	0	0.553573	0.516166	0	0	0	0	0	0.04819	0.047595	0.1238	0.073588	0.188056	0.636367	0.063374
MSTRG.22546.2	0.343189	0.387696	0.445065	0.216335	0.210572	0.181932	0.280846	0.43644	0.157047	0.526061	0.509109	0.720546	0.121799	0.402124	0.039379	0	0.078814	0.091104	0.092802	0.12471	0.037392	0.111294	0.001054	0.079676
MSTRG.22546.1	0.349477	0.474224	0.306354	0.846272	0.549053	0.335247	0.250948	0.604543	0.197488	0.445544	0.475093	0.619453	0.138359	0	0.112257	0.100717	0.059695	0.101782	0.120093	0.094315	0.041317	0.12755	0.000257	0.073011
MSTRG.40613.1	7.85852	8.53777	9.55653	9.63334	9.99481	10.5971	10.1168	9.43698	8.61269	8.62427	9.81409	13.5388	1.43609	1.27797	1.30752	1.25891	1.58286	1.58153	1.65861	1.54814	1.45447	2.02293	1.79708	1.81433
MSTRG.25037.2	1.5393	1.23008	0.833982	0.161128	0.969602	0.458216	0.816609	0.983168	0.535389	0.263962	1.179	1.73946	0.094785	0.113324	0.137388	0.533021	0.358699	0.028592	0.184659	0.417921	0.530555	0.572168	0.073854	0.417143
MSTRG.22645.1	10.5735	9.58675	9.64235	5.23676	8.04838	6.73819	7.1852	9.30762	6.43158	2.17723	5.11759	5.12881	2.27081	1.42102	2.04452	1.06367	1.08486	0.898755	1.81226	1.61826	2.01061	2.02933	1.1374	1.81203
MSTRG.2328.1	3.82497	3.0339	3.95039	5.05488	5.53945	5.45897	4.58953	3.64754	5.37723	3.47619	3.71618	4.0716	0.899727	0.736203	0.804375	0.826451	0.937333	0.739667	0.901186	0.941013	0.667831	0.778808	0.939464	0.918161
MSTRG.12261.1	0.910809	0.619959	0.624937	0.395073	0.672378	0.435779	0.338526	1.53816	0.249975	2.8551	3.25261	2.1859	0.254645	0.633886	0.787688	3.6741	3.42536	4.88254	1.32361	1.02323	1.94529	3.29237	3.56617	3.89099
MSTRG.41150.1	6.73064	7.44377	5.72525	4.96208	5.94529	8.50527	6.19602	7.34235	5.83641	5.76092	5.99662	7.64448	0.771953	1.75607	1.0223	0.32576	0.313328	0.600745	1.02078	1.20253	0.598295	0.551493	0.81237	0.535681
MSTRG.41150.2	2.03287	1.14286	0.699836	1.38587	0.89827	1.28495	0.600256	1.82052	0.540629	1.5851	1.231	2.1083	0.297446	0	0.044967	0.027998	0.013047	0	0	0.046039	0	0.043964	0	0
MSTRG.786.1	24.6811	33.0098	33.8096	14.6854	12.7819	12.9361	16.2676	31.0755	9.2859	27.6335	28.6669	28.251	3.78032	3.34717	3.64515	4.13478	3.09119	4.16079	3.13925	2.64828	3.13043	3.34572	3.14754	3.09578
MSTRG.41045.1	0.94603	1.5329	1.47723	0.889428	0.742311	0.596391	1.3362	1.58701	0.888636	1.92618	1.93737	1.57285	0.380757	0.44418	0.307248	0.392593	0.314925	0.439887	0.386324	0.236023	0.341547	0.390851	0.605234	0.282758
MSTRG.30942.1	2.8006	3.03891	3.13718	4.89017	3.93967	3.91121	3.83905	3.74573	5.08885	1.74865	4.84704	3.86323	1.16098	0.558728	0.598272	1.1203	0.634096	1.07284	0.881474	0.855243	0.596441	0.867665	0.403736	1.36487
MSTRG.30942.2	1.4397	1.36547	1.20948	1.86581	1.67793	0.931142	1.23809	0.673832	1.72403	1.85542	0.578703	1.52936	0.074973	0.133566	0.432557	0.100679	0.20007	0.165474	0.088972	0.019587	0.344679	0.368683	0.61967	0.127474
MSTRG.413.1	3.72221	2.96574	3.44516	2.4327	2.77869	2.22351	3.45505	3.10909	3.62214	5.00395	4.37363	3.6217	0.974023	1.57934	0.75359	0.856192	0.503886	0.516488	0.923912	0.898554	0.928374	1.13595	1.6929	0.712739
MSTRG.11262.4	0	0.994834	0.349094	3.70721	2.48982	4.47451	2.63571	2.17993	1.44284	0	3.20073	1.25776	0	0	0.213142	0	0	0	0	0	0.148392	0.645797	0	0
MSTRG.11262.5	6.91649	3.06657	4.54053	3.72128	4.19126	3.85963	4.91943	6.41365	4.55652	6.24661	6.70506	5.79655	0.60672	0.941986	0.662548	0.919754	0.903524	0.58707	0.659612	0.500428	1.03165	1.81155	1.64568	1.22292
MSTRG.11262.1	4.03359	12.967	7.10022	3.09456	3.01049	0.848191	1.38333	3.39401	2.47934	2.72653	2.19613	5.72342	3.1479	0.836467	1.21323	1.06047	1.32208	3.24895	3.19033	2.81933	0.65602	0.620847	0.97946	1.29121
MSTRG.11262.2	2.62806	6.42092	4.96643	3.7697	2.38544	2.81791	2.46931	4.02396	2.14614	1.52638	2.73677	4.76279	0.995591	0.268948	0.966174	0.566914	0.944169	0.630457	0.916737	1.30245	0.625388	0.593453	0.383687	0.7575
MSTRG.11262.3	1.07434	2.60611	2.36	1.21475	0.70919	1.3167	0.594964	1.10525	0.377292	0.706176	1.22296	1.31918	0.333911	0.348347	0.343344	0.373375	0.496831	1.22434	0.440264	0.521613	0.157613	0.415327	0.205811	0.800472
MSTRG.10700.1	0.079698	0.071962	0.115123	0	0.078344	0.020804	0.089696	0.0515	0.096667	0.238667	0.126054	0.064088	201.604	530.153	328.792	171.725	124.676	106.603	307.964	253.413	271.674	134.209	374.799	261.138
MSTRG.14273.1	3.6458	5.69743	4.22186	2.34434	2.03768	1.62039	1.79079	3.16371	1.24221	1.44878	1.86864	1.0207	0.249724	0	0.168952	0.044697	0.202488	0.566472	0.582574	0.199345	0.179296	0	0	0.392902
MSTRG.14273.3	2.78466	2.15633	2.5405	0.967209	0.901628	0.719007	0.453058	4.01618	0.787479	1.1621	2.03593	1.00747	0.062467	0.200943	0.045429	0.172516	0.11302	0.044363	0.07185	0.053916	0.116725	0	0.063693	0.090685
MSTRG.14273.2	4.10811	0.035761	4.17528	0.03629	2.18293	1.69005	0.755211	4.5507	1.38344	0.105223	1.35718	1.86371	0	0	0	0.118852	0	0	0	0	0.402247	0	0	0
MSTRG.14273.5	1.59021	0.139112	1.31072	0.125382	0.128931	0.627031	0.09805	0.259117	0.057583	0.940898	0.525799	0.022932	0	0	0.074644	0	0	0.019002	0	0	0.010645	0.255909	0.062681	0.142685
MSTRG.14273.4	0.213185	1.60991	0	0	0	0	0.202259	0.617284	0	0	0.189379	0.429796	0	0	0	0.080004	0	0	0	0	0	0	0.036728	0
MSTRG.48705.1	1.48588	1.17088	1.13123	2.80098	2.06918	2.08497	2.81815	1.62158	3.10479	0.492493	2.25187	0.810359	0.090647	0	0.041888	0.024992	0.082783	0	0.038556	0.116181	0.043972	0.061664	0	0.117428
MSTRG.36417.1	10.8574	12.4904	11.1388	8.16594	8.89579	8.86962	11.3956	10.7102	7.34507	13.1247	13.0247	17.0321	1.85183	1.92162	2.20723	2.57799	2.15103	2.84681	2.01528	1.90938	1.17549	2.39533	2.69333	2.53749
MSTRG.23003.1	0.640318	0.813152	0.665084	0.209687	0.188796	0.263476	0.272317	0.715554	0.043451	0.494253	0.674137	0.5587	0	0	0	0	0.005284	0	0	0	0	0.021154	0.021005	0
MSTRG.18217.1	3.01361	1.63957	1.97595	1.03502	0.718477	0.91179	0.999238	1.93541	0.533252	1.11847	1.96903	1.94168	0.183515	0.112999	0.208513	0.79119	0.305467	0.428142	0.264482	0.102735	0.584168	0.161093	0.207579	0.27645
MSTRG.36766.1	4.13136	3.57961	2.68125	5.12106	3.05196	3.10675	2.38184	2.0427	3.85222	2.88067	10.1025	1.35081	0.635992	0.156362	0.110746	0.551763	1.25814	0.599409	0.116274	0.102023	0.386277	2.63477	1.15155	0.508153
MSTRG.11994.1	5.3942	8.17875	7.1626	2.59111	2.76513	2.77085	3.26672	6.11225	1.62718	11.3137	6.63202	5.02223	0.461854	0.685308	0.351525	0.791152	0.72267	0.808723	0.564168	0.573255	0.51888	0.909087	1.01844	0.745292
MSTRG.6159.1	11.6151	11.1845	10.0847	15.4508	11.471	17.2435	6.63863	3.71683	7.90809	0.384827	1.5983	1.42772	0	0	0	0	0	0	0	0	0	0	0	0
MSTRG.35303.1	3.55673	4.4512	4.36922	1.78942	1.37044	1.28669	3.2492	3.80233	2.38344	3.70497	4.88286	3.38518	0.622934	0.611965	0.570831	0.572394	0.493882	0.425605	0.771341	0.558965	0.787663	0.758569	0.685574	0.81234
MSTRG.34849.1	10.1665	10.3891	10.1747	9.01319	8.34414	7.10541	10.0398	9.45256	9.54603	12.2441	10.7926	12.1269	2.21757	2.83407	1.79199	2.06767	1.78244	1.76636	1.91538	1.55882	1.42973	2.3055	2.79473	2.03013
MSTRG.33450.4	0.23334	0.47455	0.386763	1.20407	1.18591	0.474477	0.416817	0.340836	0.204895	0.589871	0.584606	0.140018	0	0	0	0	0.022673	0	0	0.070512	0	0	0	0
MSTRG.48738.1	0.115299	0.071524	0.039395	0.093608	0.158004	0.21451	0.313354	0.079036	0.202172	0.234743	0.165982	0.207843	2.25114	1.44572	1.70561	2.94069	3.2054	2.36647	2.08893	1.93811	1.62188	1.24792	1.42527	1.76197
MSTRG.3974.2	0	0	0	0	0.31079	2.86008	0.070123	0.04465	0.397699	0	0	0	0	0	0	0	0	0.645904	0	0	0	0	0	0
MSTRG.3974.1	3.61877	3.94303	3.88505	6.27719	4.90145	3.03074	5.10772	3.97179	4.85247	7.64906	4.86333	4.60273	0.901095	1.2249	0.625857	0.776799	0.7721	0.274113	0.872005	0.807458	0.747733	1.08764	1.99891	1.01691
MSTRG.38019.1	0.82434	1.16563	0.917909	0.395557	0.28062	0.233339	0.239885	0.672025	0.046643	0.833599	0.640455	0.363123	0	0	0	0	0	0	0	0	0.010174	0	0	0
MSTRG.4993.1	8.91679	11.5923	10.6759	4.36579	5.08111	5.06323	6.40335	9.73354	3.17979	12.3442	10.1622	9.96624	8.67525	13.0196	10.5558	14.2567	15.4955	15.4497	11.4531	7.03673	9.5918	7.73016	11.2186	8.27736
MSTRG.16241.1	3.59835	4.30693	2.81431	5.73626	5.27034	5.39471	3.76905	2.83195	3.05152	2.22771	3.65362	2.98456	0.486687	0.249371	0.271941	0.657382	0.923276	0.982842	0.399963	0.456783	0.45218	0.470763	0.730905	0.566707
MSTRG.24820.2	0	0	0	0	4.22624	0	0	0	0	0	0.301895	0	0	0	0	0	0	0	0	0	0	0	0	0
MSTRG.47227.1	10.0139	9.45441	9.44067	8.86751	9.0347	8.57005	8.66283	9.15324	13.9761	8.34944	9.59845	8.98779	1.82929	2.10651	1.6628	1.61578	1.5714	1.33464	2.41588	2.42459	2.64893	3.083	3.14024	2.93509
MSTRG.10875.1	1.05332	1.70358	1.93967	3.12492	2.64505	2.38666	2.23429	2.19082	3.07734	1.82244	2.05886	2.368	2.03986	2.41799	3.22174	1.92682	1.28048	1.39185	1.92721	1.03001	1.66201	0.244223	0.373803	0.672251
MSTRG.33371.1	4.2306	3.65363	3.07147	7.28337	16.167	15.8744	9.70245	1.01347	14.0111	5.88577	5.14401	2.344	1.53362	1.08031	0.770088	1.01864	0.930702	0.712659	1.47282	1.04928	0.945826	1.4045	1.52542	1.05435
MSTRG.33371.3	0	0	0	12.6504	0	0	0	3.50657	0	0	0	2.07575	0.460743	0	0	0	0	0	0	0	0	0	0	0
MSTRG.33371.2	2.6133	2.24566	2.78507	8.5301	8.56478	12.2559	7.07959	3.54191	8.31576	3.38837	4.00978	4.97104	0	0.884028	0.367052	0.64709	0.650154	0.319078	0	0.711252	0.380889	0.6133	0.742303	0.473798
MSTRG.38064.4	0.53393	0.628964	0.804688	0.230712	0.458631	1.04518	0.541999	0.773412	1.64712	0.468936	0.641443	1.0405	0.044803	0	0.028299	0.144757	0.128591	0.214769	0.082935	0.20695	0.024025	0	0.166984	0
MSTRG.38064.1	5.27719	5.3942	1.49396	6.0016	7.03494	5.63429	4.44006	5.94717	4.01171	4.37521	5.22833	4.43339	0.644979	0.696219	0.62048	1.42694	1.17637	1.68277	1.49382	1.20202	1.14507	1.95161	2.18845	2.18866
MSTRG.38064.3	0.738464	1.68647	0.830167	0.795074	0.812239	0.271756	0.913179	0.782065	1.81313	0.494456	1.14269	1.12056	0.079999	0	0.197927	0.046198	0.150631	0.364123	0.17008	0.130659	0.160079	0.272689	0.078491	0.078596
MSTRG.38064.2	0	0	5.47874	0	0	0.879167	0	0	0	0	0	0	0	0	0	0	0	0	0	0	0	0	0	0
MSTRG.44629.4	1.88883	0.975733	0.610342	1.781	3.01959	2.25105	1.25228	1.0429	0.25681	0.405622	0.969583	0.998066	0.61047	0.640103	0.545878	0.406505	0.46402	0.595665	0.346271	0.134803	0.210498	0.490453	0.245812	0
MSTRG.44629.1	0.554616	0.124749	0.414094	1.17717	0.517551	0.86692	1.02233	0.911525	1.90871	1.31516	1.40769	1.0796	0.019671	4.9e-05	0.069835	0.506945	0.27301	0.317478	0.213214	0.122355	0.44083	0.590384	0.090494	0.803294
MSTRG.44629.3	0.702401	2.08661	0.287767	1.3557	0.396981	0.904141	1.22035	1.05169	1.70566	1.14511	1.91013	1.4274	0.668673	0.344647	0.405383	0.442398	0.268313	0.35697	0.300462	0.5999	0.52326	0.61592	0.758248	0.489533
MSTRG.44629.2	0.508253	0	2.66486	0.683101	1.42861	0.842477	0.830448	0.439684	0.179935	0	0.039994	1.13574	0	0	0	0.268676	0.175707	0	0.362994	0	0.270486	0.264065	0	0
MSTRG.36195.1	1.07804	0.992914	0.907469	1.16759	2.2363	1.91281	1.36184	0.910096	1.72682	0.191613	1.21945	1.00977	0.900276	0.285314	1.30502	2.29367	1.28849	1.41517	1.61018	1.20592	1.21405	0.520174	0.104204	0.957227
MSTRG.12730.1	1.79377	2.48987	2.80128	3.57424	3.81382	2.76012	0.992104	3.14658	0.939982	0.368614	0.640445	0.386331	0.223017	0.218355	0.167391	0	0	0	0.049134	0.194333	0.076758	0.039926	0.068875	0.106195
MSTRG.17282.1	6.89058	6.72135	6.23025	8.18264	9.29768	7.74172	7.5016	6.45397	5.17534	2.07063	5.50155	6.55561	1.81225	1.05639	1.05322	2.06868	1.50158	1.99411	1.98458	1.15874	1.34471	2.05937	1.98591	1.6193
MSTRG.17282.2	5.30339	5.82978	6.93988	9.43467	9.6857	9.26417	9.91974	6.90958	7.84639	6.80753	8.14304	7.61592	1.5941	1.72452	1.63307	1.87714	1.41843	1.64911	1.10929	1.0231	1.27352	1.6998	1.34503	1.61541
MSTRG.17282.3	3.15533	2.86876	4.47405	1.69969	0.905556	1.67833	2.1738	3.4709	2.25212	1.06796	3.66124	2.70392	1.012	0.180957	0.825746	0.344084	0.49147	1.02523	0.770042	0.56779	0.522089	0	0	1.25433
MSTRG.25817.1	4.973	4.76659	5.83981	4.10133	3.34192	3.94512	4.06544	4.91504	2.82327	3.79134	5.17438	6.75321	0.409353	0.398093	0.237273	1.82598	1.4967	1.36414	0.764924	0.632328	0.491058	0.883309	0.797413	1.09749
MSTRG.20866.1	0.926575	0.812897	0.839503	0.285373	0.465335	0.324878	0.67835	0.78432	0.464184	1.17051	1.18718	1.31079	1.32893	1.3787	0.897566	0.567815	0.485829	0.555261	0.681756	0.645153	0.659703	0.71836	0.943406	0.692894
MSTRG.13792.2	0.395718	0.245648	0.477616	0.094796	0	0.035874	0.149373	0.42608	0.425616	1.70584	0.549785	0.276844	0.167275	0.289557	0.218506	0.182878	0.335301	0.089255	0.294329	0.270661	0.48076	0.34766	0.12511	0.208032
MSTRG.21820.1	0.636227	1.1805	0.82677	0.504283	0.388148	0.235686	0.160833	0.901957	0.042069	1.11836	0.986433	0.922797	1.01667	1.05734	0.933897	0.531396	0.393929	0.876625	1.15305	0.812634	1.01263	2.4121	1.76001	0.571189
MSTRG.41922.1	3.85832	4.00921	3.75278	4.37735	3.14667	5.48099	3.28461	2.58578	1.49249	0.807813	3.7543	3.54103	1.72032	0.556447	1.84985	3.82886	4.39687	3.48249	2.7926	2.30736	3.48444	2.76783	0.89687	2.89638
MSTRG.45172.1	2.38585	2.01832	1.59778	2.5438	3.33052	2.86386	2.50332	1.62269	3.71578	2.87271	2.15965	2.91154	0.825382	0.619418	0.482273	0.662825	0.612015	0	0.592567	0.571341	0.445818	0.788224	0.750053	0.768458
MSTRG.39079.1	14.001	14.646	14.5449	9.19415	8.63364	7.25715	15.5899	15.6099	13.2398	21.375	17.0545	16.541	2.87934	3.52937	2.36205	2.26437	2.07536	2.4174	2.8192	2.4063	2.44554	3.39771	4.35837	3.30122
MSTRG.45172.2	0	0	0.615518	0	0	0	1.31739	0.770767	0.496578	0	0.669524	0.56687	0	0	0	0	0	0.693017	0	0	0	0	0.1251	0
MSTRG.28653.1	6.22869	6.53226	6.64601	3.15667	3.17141	2.92442	4.9209	6.06755	4.53476	4.90483	5.45356	4.60262	2.85535	3.61715	2.35389	1.91392	2.16142	1.97889	2.13707	2.0603	1.94059	1.93866	2.31087	1.70969
MSTRG.17790.1	0.958586	1.15268	1.18421	1.40125	0.601519	0.565927	1.24226	0.575445	1.27097	0.807611	1.01622	0.382109	0.118955	0.045292	0.020471	0.036448	0.13429	0.003281	0.037716	0.022234	0.011077	0.152036	0.155693	0.039021
MSTRG.29040.2	1.10583	1.13193	1.82176	1.37269	1.24707	1.41754	1.99924	1.37653	1.50635	1.92496	3.23407	3.7487	0.864978	2.33535	0.625525	0.334432	0.508084	0.855484	0.876923	0.588691	0.206686	0.121469	0.524755	0.882582
MSTRG.23662.1	1.14281	1.10271	1.27785	0.577649	0.424551	0.519838	0.872853	1.23176	0.570319	0.637106	0.696616	0.866864	0.478516	0.316888	0.341658	0.120139	0.047375	0.215054	0.238864	0.191934	0.272809	0.115526	0.161687	0.138422
MSTRG.13583.1	9.52072	8.68008	8.72932	8.97428	9.28114	9.70248	9.04953	9.17386	10.0923	8.6692	10.7021	9.95092	2.92294	2.30331	1.96246	2.23459	2.18236	2.22199	2.30693	2.39795	2.28003	3.12962	3.24829	2.9857
MSTRG.18219.1	5.19395	5.5267	5.22964	9.35858	9.7627	10.7629	6.59433	5.68142	6.50047	2.92273	5.74339	6.75713	12.593	8.95152	14.5631	4.55016	3.98746	5.11437	15.5265	12.3923	12.4582	11.9985	9.13923	14.2005
MSTRG.11760.1	3.59504	2.44502	2.30665	3.40878	4.9266	4.59994	6.18249	4.28973	4.94496	4.1937	10.3018	10.2186	1.52056	0.74133	1.05199	0.918724	0.9177	1.03358	3.13537	3.65106	1.68783	3.58615	2.16836	4.37512
MSTRG.16163.1	0.799339	0.644863	0.602015	0.708276	0.843699	1.278	0.548199	0.602661	0.515997	0.223408	0.483862	0.402707	0.073892	0.116783	0.022894	0.085232	0.056966	0.030492	0.088464	0.062767	0.017109	0.108398	0	0.086078
MSTRG.31087.1	51.1744	47.3385	45.0896	46.0028	43.328	45.6299	37.3186	43.8578	31.309	52.5851	56.8212	51.1795	8.13454	10.0677	7.13841	8.34093	7.60422	9.36014	9.52644	7.23568	6.42768	9.17136	10.4068	9.18364
MSTRG.8600.1	9.14201	9.51447	9.79992	6.83654	5.44519	6.21921	6.14954	8.44045	6.42099	6.11969	8.55824	6.30311	2.88604	2.75322	2.09752	1.90511	1.81701	1.9107	2.45332	1.976	2.57763	2.74455	2.46843	2.2866
MSTRG.5873.1	1.03891	0.222825	0.810172	1.15154	0.008369	0.48824	0.607127	0.745913	0.090175	0.041789	0.555851	0.050796	0.290972	0.113351	0.007841	0.141551	0.043254	0	0	0	0.126841	0	0.025253	0
MSTRG.490.1	14.8729	15.8016	17.78	11.2557	8.88386	9.43942	12.05	17.3539	6.24964	27.3626	18.8864	16.4324	4.22871	6.31218	3.50064	4.30054	3.89509	4.05835	4.98425	4.74224	4.04457	5.45411	9.069	5.80769
MSTRG.47229.1	1.08784	1.1947	1.24273	0.631478	0.54965	0.55448	0.799727	1.45034	0.754067	0.840341	2.11037	0.99857	0.012549	0	0.011533	0.074588	0.050792	0.093131	0.043517	0.060038	0.04024	0.027388	0.099087	0.046037
MSTRG.2371.1	2.36634	0.670826	1.47573	10.0254	6.1563	4.31977	8.0466	2.33834	7.95855	3.74209	4.98847	1.79239	4.34449	6.71775	6.01105	0.541845	1.00756	0.595612	0.963712	1.04839	0.886437	4.81164	3.93158	2.32648
MSTRG.34280.1	2.96468	3.99889	3.47866	3.399	3.5407	3.68369	3.42002	3.85769	3.32634	2.03817	3.35303	3.46684	0.507579	0.212749	0.446317	0.652528	0.646375	0.739475	0.455361	0.407439	0.474459	0.55082	0.444508	0.654705
MSTRG.6540.1	4.42837	4.05283	4.04678	6.50976	9.20186	6.85776	6.49471	4.35153	7.81874	5.55858	4.5829	5.23883	1.05097	1.21962	0.782378	1.32996	1.05849	1.05322	0.85217	0.791913	0.702068	1.22966	1.45095	1.05188
MSTRG.21954.1	3.52983	3.82197	4.80826	0.623221	1.62655	0.573113	1.90221	8.66312	0.78762	1.37866	2.13709	0.539045	0	0.006623	0	0	0	0.007698	0.006605	0.007741	0.016671	0	0	0
MSTRG.1520.1	5.48105	4.86952	6.74155	3.78344	3.44972	2.29542	3.8386	5.69826	3.35661	5.75246	6.77408	6.14483	1.01159	1.01236	0.934965	1.51431	1.41277	0.988242	1.19373	0.937993	1.24593	1.95948	1.56304	2.06926
MSTRG.14346.1	0.805614	0	0	0.213728	0	0	0	0.043332	0.203408	0.827723	1.15756	0	0.009023	0	0	0.023605	0	0.00976	0.019646	0.053915	0.114927	0.033783	0.013796	0.069772
MSTRG.45047.4	0.866261	0.453995	0.772466	0.253754	0.55127	0.816995	0.456535	0.287172	0.07199	0	0	0	0	0.007178	0	0	0	0.004007	0	0	0	0.00207	0	0
MSTRG.45047.1	5.35642	5.5522	5.43261	5.50709	5.15724	4.5284	6.035	6.75056	3.25965	4.76719	5.75593	5.08625	1.22724	1.37994	1.08351	1.0441	0.864684	1.0224	1.49019	1.26235	1.54497	1.57483	1.71554	1.37977
MSTRG.45047.2	0.00413	0.187605	0.182922	0.118693	0.031837	0.1133	0.093871	0.093133	2.2875	0.025008	0.052032	0.01505	0	0	0.003597	0	0.007306	0.009075	0	0	0.004579	0	0	0.004295
MSTRG.33204.1	0.241419	0.513561	0.502523	0.622063	0.653397	0.444225	0.406637	0.474061	0.278811	0.529695	0.640712	0.618772	0.149426	0.173254	0.099362	0.286336	0.25762	0.273777	0.195108	0.202055	0.205992	0.132569	0.197831	0.195341
MSTRG.33204.2	1.38803	1.05658	1.21069	1.00528	1.27884	1.04978	1.22418	1.20242	1.0985	1.14113	1.2445	1.28125	0.308251	0.493587	0.284777	0.645386	0.457925	0.555507	0.467657	0.373856	0.332513	0.456916	0.59214	0.452045
MSTRG.24132.1	1.57276	0.668141	0.819185	0.326259	0.195267	0.432684	0.489081	0.511669	0.080369	0.147452	0.660011	1.1808	1.06185	0.777318	0.873113	1.19101	0.884301	0.956717	0.748814	0.87497	1.09642	0.641535	0.619793	0.935578
MSTRG.37862.1	4.01819	4.24852	4.51844	4.70824	3.6375	4.2007	4.84491	4.65673	2.5519	4.5638	5.85891	5.39487	1.47215	1.34021	0.926515	1.30258	1.02893	1.3621	1.66615	1.27466	1.51216	1.43792	1.82956	1.55388
MSTRG.10889.1	0.364567	0.544807	0.89979	5.94323	3.53271	1.70918	7.93175	0.497749	14.0986	0.280669	0.323949	0.221893	0.110717	0.327392	0.221955	0.117318	0.109324	0.125899	0.219559	0.069284	0.180091	0.033604	0.02132	0.031617
MSTRG.3357.1	3.59177	3.98405	3.57023	3.32743	2.79712	2.74775	2.66707	3.96857	2.81291	5.1777	4.87372	3.57542	0.600919	0.727023	0.569241	1.02945	1.01818	0.775403	0.575909	0.678242	0.850567	0.960055	1.21784	0.861907
MSTRG.9722.1	1.64103	0.924278	1.09457	0.880539	0.665479	0.342927	1.29429	1.23622	1.07946	2.11378	1.65215	1.53117	0.687461	0.865137	0.423655	0.300857	0.202599	0.234047	0.535655	0.718905	0.550648	1.09326	1.05123	0.594444
MSTRG.21969.1	1.13455	1.00931	0.859553	0.809787	1.10616	0.686286	1.71846	1.2644	0.702802	0.924723	2.0752	1.98189	1.00705	0.44541	0.678849	1.01042	1.23295	1.40701	1.64747	1.23438	0.95544	1.8214	0.940051	1.59264
MSTRG.16959.1	12.9575	15.0793	16.2176	4.66853	4.9208	4.83989	5.93775	14.7436	2.89135	15.539	13.9947	15.0795	1.32815	1.01986	1.03401	1.53165	1.14699	1.41173	1.21104	0.769226	1.0464	1.02289	1.16466	1.01654
MSTRG.10598.1	16.1911	11.2912	19.042	5.26969	10.6348	8.04554	3.90267	16.7397	1.76634	0.956668	2.56448	0.964121	0	0	0	0	0	0	0	0	0	0	0	0
MSTRG.4935.1	0.516525	0.108943	0.112415	0.063092	0.041837	0.060214	0.519764	0.485552	0.044288	0.111579	0.050287	0.902055	0.08322	0.198237	0.037723	0.09221	0.858278	0.076535	0.079781	0.701514	0.643048	0.050221	0.145361	0.067992
MSTRG.15820.1	0.878083	0.923916	1.04106	0.795259	0.923869	1.31444	0.53108	1.09444	0.588448	1.62945	0.818001	1.53158	0.048564	0.116666	0.20998	0.120362	0.181374	0.078116	0.165294	0.082562	0.19682	0.125906	0.069298	0.109989
MSTRG.31994.1	0.659441	0.36247	0.417971	0.9603	0.7752	0.778706	0.813817	0.510345	1.29192	0.643415	0.762489	0.97478	0.123994	0.116827	0.061086	0.061273	0.039871	0.101648	0.12277	0.057875	0.082892	0.189277	0.053412	0.084981
MSTRG.199.1	0	0	0.027782	0	0	0	0	0	0	0	0.026174	0	0.296405	0.192079	0.742298	0.176997	0.23645	0.112816	6.02382	0.403687	1.68974	7.43525	3.82481	1.92563
MSTRG.48025.1	12.1246	12.3428	9.92317	1.08296	1.73124	1.81829	2.88859	9.8614	0.697189	4.16526	7.5434	10.9289	0	0	0.012654	0.022166	0	0.02266	0.011689	0	0.031675	0.020333	0.015622	0
MSTRG.15339.1	1.15591	2.12869	1.42809	2.13128	0.364634	0.038986	0	0.494861	2.1037	0.183868	0	0.243204	0.020646	0.009148	0.004703	0	0.049665	0	0.016796	0	0.019629	0	0.106913	0.052996
MSTRG.15339.2	0.713461	0.926665	0.560469	0.242377	0.178367	1.05296	2.20314	0.311004	0.075213	0.303067	0.338434	0.03411	0	0	0	0	0	0	0	0	0	0.108208	0.146263	0
MSTRG.33420.1	4.9672	0	0	0	6.39492	7.42626	7.55816	5.03205	0	0	0.006067	0	12.0213	0	10.8898	8.04126	9.74292	0	0.001602	10.1698	0	0	0	9.01187
MSTRG.33420.2	0	3.61862	4.52851	7.80265	1.01624	0	0	0	7.04225	8.22162	8.29304	8.90195	0	10.9116	0	0	0	7.69804	12.6571	0	9.75043	7.64115	7.85801	0
MSTRG.6858.2	1.29779	0.731336	1.41409	1.10812	0.828569	0.918292	0.795226	0.828409	1.68876	1.82281	1.37827	1.20396	0.081538	0.016233	0.654074	0.023718	0.096366	0.04158	0.013335	0.341748	0.010571	0.048034	0	0.030143
MSTRG.6858.1	2.42395	2.32244	1.65312	2.14044	1.35471	1.27873	2.37084	2.32392	2.02586	2.3994	2.53366	4.45393	1.33007	1.16075	0.220416	1.07221	1.02577	0.936006	0.770666	0.543894	0.549509	0.579716	0.851834	0.86831
MSTRG.15098.1	6.68791	3.72033	4.71658	1.95075	7.2773	2.69283	1.59812	5.54819	0.950992	1.75818	3.2859	1.24504	0.007789	0	0	0.006192	0.013645	0.006431	0	0.006648	0.010286	0	0	0
MSTRG.33561.1	0	0.958094	0.710584	0.816719	0.166906	0.129955	0.578608	0.565498	1.30785	0.222246	0.734591	0.3071	0	0.146679	0	0	0	0	0.084792	0	0	0	0	0
MSTRG.33561.2	1.61733	0.8723	0.988663	0.712921	0.903987	0.917674	0.834183	0.824482	1.22872	0.514379	0.860677	0.897462	0.159493	0.033717	0.056614	0.127512	0.061426	0.095127	0.056563	0.088446	0.122201	0.10509	0.025746	0.122887
MSTRG.10908.1	3.34558	2.37782	2.2909	3.55311	4.31475	3.41456	4.35626	3.37167	4.56691	2.96675	4.41017	3.73117	0.522721	0.514057	0.27079	0.309469	0.516421	0.139543	0.642268	0.780173	0.617546	0.543298	0.664021	0.547201
MSTRG.23970.1	1.04827	0.781759	1.03282	0.389783	0.522394	0.425944	0.755278	0.762962	0.543569	1.12678	1.22097	1.09904	0.414465	0.425942	0.397576	0.399689	0.321948	0.503302	0.469606	0.494666	0.376672	0.604145	1.06976	0.545818
MSTRG.32397.1	1.86358	1.77999	1.95538	1.41527	1.67749	1.51897	2.06582	1.73379	1.77563	2.10056	2.35865	2.75483	0.431947	0.4233	0.350225	0.49194	0.521236	0.529938	0.441115	0.336208	0.425161	0.468709	0.481256	0.404064
MSTRG.724.1	5.18628	6.44442	6.05028	0.620144	0.796009	0.632494	1.12258	4.87005	0.338973	4.47212	4.91017	2.02797	0	0.032439	0.061693	0.414388	0.267281	0.147037	0.05533	0	0.181219	0	0	0.040118
MSTRG.16478.1	3.40293	3.50629	3.87106	1.62172	1.29033	0.937668	2.14323	1.45397	1.43621	4.14995	5.12122	1.3431	1.7978	2.25949	1.75823	1.91882	1.98268	1.86856	2.19365	1.68419	6.73968	3.25327	3.47297	2.59132
MSTRG.29578.1	1.45861	1.48477	1.55618	0.802856	0.847795	0.757068	1.49271	1.57031	0.756339	1.69513	1.22726	1.60715	0.144982	0.150462	0.224836	0.199129	0.278507	0.349024	0.249395	0.19016	0.227765	0.314901	0.261873	0.222512
MSTRG.28900.2	0.840207	0.707263	0.897376	3.15599	3.44979	3.01049	2.17801	1.36473	3.77171	1.19946	1.22816	1.26256	0.369368	0.798789	0.587921	0.529046	0.288778	0.583403	0.621612	0.276329	0.610347	0.61388	0.634136	0.404911
MSTRG.28900.1	0.998568	1.15485	0.997683	0.915222	1.22548	1.35316	1.8299	0.790291	1.96414	1.12183	1.22665	1.56473	1.29102	1.10734	1.04269	0.822061	0.735644	0.521937	1.15227	0.999121	0.532473	0.578744	0.538366	0.843785
MSTRG.47041.1	6.57115	7.82206	6.23625	34.391	37.9476	42.0885	13.5409	6.15932	17.6924	9.79878	5.63977	9.01183	0.563662	0.85705	0.577534	9.34236	9.79051	9.12254	0.335443	0.481887	0.32855	0.362972	0.702061	0.552355
MSTRG.44285.1	26.1419	34.6513	38.5968	20.3655	17.9989	17.4678	19.3281	34.0425	11.7477	23.9676	36.1762	39.0136	3.03626	1.75195	2.64786	2.75085	2.75212	4.11546	3.0691	3.08658	2.23149	3.04959	2.5584	3.64922
MSTRG.34428.1	61.7061	86.5324	77.6942	67.7828	54.3629	60.0448	43.6959	78.394	35.3888	39.2169	52.3371	34.4979	7.97968	9.29301	10.6608	6.05075	5.85737	7.70249	11.3626	7.06634	10.2127	9.61887	6.81488	7.80423
MSTRG.4937.1	0.993047	0.401007	1.09756	0.561921	1.29889	0.609509	0.463783	0.563122	1.11147	1.27215	0.784166	0.470441	0.005009	0.153717	0.050355	0.242228	0.581571	0.212228	0.027762	0.239283	0.637448	0.065589	0.076738	0.416645
MSTRG.4937.2	2.6519	2.37024	1.91773	3.34352	2.88355	3.08155	3.8463	2.72943	4.05826	3.02713	2.98474	3.42223	0.781365	0.846958	0.434803	0.506045	0.247439	0.61185	0.661933	0.488355	0	0.736084	1.00511	0.519753
MSTRG.6094.1	1.41034	0.640307	0.793634	0.863426	0.595483	0.425677	0.740123	1.00741	0.526907	0.638244	1.28838	1.30129	0.438939	0.335861	0.550632	1.82152	1.18771	1.61094	0.596405	0.609862	0.42137	0.51259	0.759491	0.791893
MSTRG.23361.1	2.68655	1.75303	1.78788	1.26235	1.41217	1.48103	1.67621	1.90612	1.28397	3.45951	3.22146	3.37518	0.492518	0.714052	0.595061	0.577039	0.528708	0.579609	0.581992	0.447348	0.543707	0.869263	1.13836	0.548624
MSTRG.23845.1	1.08766	1.06665	1.33525	0.165852	0.197875	0.052436	0.297238	0.646579	0.079616	1.43636	0.85206	1.00371	0.036952	0.04418	0	0.035237	0	0	0	0	0	0	0.01257	0
MSTRG.32167.1	3.4095	2.68974	3.62314	2.52899	2.3349	3.36945	2.57873	3.79091	0.957409	0.436003	2.13198	2.90753	0.128452	0.038526	0	0.025708	0.027518	0	0.072579	0.015479	0.03318	0.083523	0.084866	0.011816
MSTRG.37439.1	1.66159	2.05019	2.23883	1.08143	1.36014	0.777791	1.12566	1.78162	0.714461	1.58319	2.45112	1.65786	0.285779	0.368866	0.507095	0.564828	0.583617	0.651256	0.707474	0.44526	1.04536	1.47321	1.33349	0.707801
MSTRG.46781.1	24.7772	26.3661	25.728	38.8733	27.9313	28.7847	22.6252	26.4885	25.189	28.4931	34.5798	24.5006	6.7014	7.21706	5.46072	6.81515	7.00602	5.15951	7.17766	6.48206	6.09157	9.27013	9.73136	9.73604
MSTRG.24906.1	1.99124	1.52895	1.42036	2.02617	2.28584	2.5435	3.10328	1.71477	5.1138	2.10895	2.33049	3.81494	0.640148	0.430297	0.426064	0.56606	0.360463	0.54525	0.299139	0.470288	0.354919	1.12498	0.437404	0.380656
MSTRG.9476.1	11.1565	11.5545	11.6207	11.045	10.2627	10.3375	11.1905	10.7264	11.6479	13.2099	12.7371	12.8129	2.48666	3.09572	1.80615	2.30959	2.20237	2.06841	2.6863	1.90363	1.96924	3.32341	3.74522	2.46136
MSTRG.49943.2	0	0	2.41698	0	0	0	0	0	0	0	0	0	0	0	0	0	0	0	0	0	0	0	0	0
MSTRG.30222.1	0.194464	0.129019	0.157667	0.732329	0.362349	0.534508	0.950943	0.332326	1.64284	0.208166	0.300531	0.580712	0	0	0	0	0	0	0	0	0	0	0	0
MSTRG.21619.1	1.01842	1.46221	1.78924	0.286853	0.240697	0.266411	0.355681	1.07818	0.264383	0.390674	0.334056	0.712764	0.245049	0.146143	0.157266	0.025794	0.012367	0.009687	0.199504	0.339002	0.228744	0.03854	0.141464	0.20593
MSTRG.21619.2	1.2399	0.4409	0.986283	0.43971	0.474495	0.386274	0.241342	0.445401	0	0.190836	0.757501	0.448191	0.117973	0.11593	0.318079	0	0	0	0.146734	0.11616	0	0.018474	0	0
MSTRG.12073.1	28.8115	28.1582	19.9056	194.567	205.208	230.458	114.439	38.1005	150.923	61.1479	42.0926	88.3319	0	0	0	0	0	0	0	0	0	0	0	0
MSTRG.29786.1	16.664	14.9621	14.7055	14.207	12.7746	13.4697	14.4475	14.0117	14.1817	14.3784	17.8147	16.4113	6.70573	6.06133	5.22562	8.5588	6.90794	5.22483	6.49779	5.28255	6.03613	9.94529	9.59813	9.00757
MSTRG.25697.1	2.94355	3.78104	2.8449	4.41514	4.77158	5.1647	3.59122	3.71493	4.27845	2.5184	3.22439	4.26424	1.4989	0.661842	0.549968	0.752349	0.842957	1.06419	1.15483	1.24404	1.10743	0.91642	0.917497	0.995691
MSTRG.30247.1	10.1092	10.1714	12.47	2.64826	2.10671	2.00791	3.97576	7.75397	2.59125	10.5325	8.59925	3.96273	1.0815	2.01794	0.904219	1.24976	0.956964	1.05757	0.686141	0.514571	1.34948	1.03069	1.83082	0.63706
MSTRG.46605.3	0.807354	3.76941	3.15923	0.516378	0.141205	0.407742	2.57765	2.59978	0.733231	4.01586	5.7993	1.61014	0.35149	0.209135	0.333305	0.31044	0.096655	1.13467	0.476418	0.203341	1.2195	2.48129	1.22961	0.499723
MSTRG.1716.3	0.03556	0.290716	0.278768	2.36615	2.94371	2.55465	0.628613	0	3.0385	0	0	0.054075	0	0	0	0	0	0	0	0	0	0	0	0
MSTRG.50351.1	0.941133	1.12801	0.921174	1.90591	2.47947	2.03603	1.54189	1.11153	1.09554	0.499021	0.903014	1.2052	0.120271	0	0	0	0.205401	0.178127	0	0	0.102976	0.11754	0	0.209206
MSTRG.50351.2	0.081419	0.084647	0.024326	0.46888	0.148432	0.029417	0.063169	0.043013	1.14791	0.056227	0.096054	0.031265	0.010802	0.035732	0.078388	0.107352	0	0	0.028597	0.03908	0	0	0.048961	0
MSTRG.40213.1	1.38077	1.22619	1.26258	0.623885	0.338286	0.275396	0.734015	1.48198	0.730533	0.315949	1.00704	1.15161	0.255769	0.111062	0.409061	0.048906	0.223341	0.056087	0.448523	0.4941	0.593709	0.673309	0.045068	0.243409
MSTRG.41955.1	0.223853	2.08767	0.360991	27.9671	12.6915	19.3228	35.9175	2.82273	47.1406	4.38278	2.95704	8.65711	0	0	0.005445	0.017739	0.032192	0	0	0.013651	0.005664	0.003454	0	0
MSTRG.26405.1	0.426248	0.447029	0.321028	0.154769	0.290427	0.225267	0.434076	0.305439	0.202431	1.20192	0.531777	0.433604	0.187645	0.246517	0.254127	0.106495	0.153215	0.083664	0.241539	0.134589	0.130619	0.223344	0.321201	0.142398
MSTRG.32564.2	1.24586	0.604708	0	1.84046	1.49952	0	0.670177	0.723518	2.27912	0.380453	0	0.53646	0.587502	0	0.347761	0	0	0.392822	0	0	0.278262	0.023522	0.022003	0
MSTRG.26375.1	9.82372	10.1169	9.44034	29.3432	18.6101	34.5044	18.1116	5.90925	25.4253	11.8665	11.4572	13.9739	1.51217	1.31062	0.493036	0.603855	0.503585	0.28634	1.40121	0.374582	0.667863	0.83513	0.923896	1.06993
MSTRG.32564.1	2.44969	2.87184	3.39708	1.99978	2.43266	3.94492	3.11407	2.66724	2.27236	5.80616	4.52366	5.13935	0.527868	1.22107	0.568911	0.563883	0.670551	0.319008	1.14254	0.947715	0.569183	1.40003	1.81196	1.49314
MSTRG.48982.1	5.01212	6.38936	7.43256	1.61749	1.64437	1.56183	3.25176	5.49743	1.25725	4.51888	5.41424	3.54297	1.46064	2.12936	1.82173	2.41361	2.83999	3.00799	2.88637	1.95886	2.55532	2.82812	3.11912	3.30422
MSTRG.29405.1	12.1511	15.8349	15.8583	12.5263	11.1763	11.4353	10.8993	15.7413	9.9736	11.718	14.3407	13.6639	1.70023	1.35713	1.89925	2.32565	1.93539	2.22703	1.95687	1.97671	1.96143	1.70693	1.95227	1.49556
MSTRG.13053.1	2.58014	2.19177	1.80618	1.03576	1.30305	1.28051	0.979441	1.91504	0.705891	0.634507	1.32495	0.54612	0.078426	0.034919	0.130481	0.513546	0.373246	0.513053	0.093499	0.099619	0.287662	0.900963	0.29871	0.330786
MSTRG.39105.1	0	0.172283	0.023984	0	0.008974	0	0.029854	0.199237	0	0	0.184542	0	8.24033	5.56405	7.18478	7.56952	6.76743	7.45868	6.93264	5.16965	6.43677	5.57821	5.24161	6.78414
MSTRG.26816.1	0.149209	2.1523	0	0.097797	0.245168	0.673706	0.888827	0.614675	0.429229	0.582356	2.32209	3.55095	0.010689	0.270894	0.232879	0.125915	0.147904	0.115936	0.018471	0.429583	0.655202	0.04316	0.815766	0.384158
MSTRG.26816.3	2.73084	1.62558	3.98226	0.719137	1.14957	0.376486	1.02596	0.481688	0.713672	2.6157	0.488644	0	0.39795	0	0	0	0	0	0.377478	0	0	1.66325	0	0
MSTRG.26816.2	2.55739	0	0.428732	0.365879	0.289596	0	0	0.437252	0	0	1.31247	0	0	0	0	0	0	0	0	0	0	0	0	0
MSTRG.26816.4	0	0	0	0	0	0	0	5.84234	0	0	0	0	0	0	0	0	0	0	0	0	0	0	0	0
MSTRG.39370.2	5.18475	5.16667	4.97607	12.3198	10.149	11.7883	3.97158	4.51381	3.23455	3.90073	3.18066	2.35648	1.44278	0	0	1.22511	0.020583	0.479184	1.60128	0.784436	0.821144	1.59871	1.0483	1.72859
MSTRG.37411.1	13.3912	18.3359	20.6783	10.4334	9.2631	8.45394	9.24351	18.8458	4.72507	24.3953	16.8336	19.0715	1.15046	3.22233	1.77582	1.82134	1.50874	1.91808	1.72459	1.5372	1.73831	1.47376	2.48995	1.75913
MSTRG.39370.1	0.058362	0.440255	0.190553	0	0.67347	1.01669	0	0.143146	1.66336	0.724881	0.163342	0	0.007726	0.583917	0	0.028616	0.224025	0	0.008634	0	0.001522	0.012674	0	0.00102
MSTRG.39370.4	0.497156	0.13946	0.925732	3.91873	3.54286	1.31151	4.14744	0.279375	7.2643	0	1.49871	3.33252	0.389202	0.157365	0.219168	0.300896	0.31777	0.808866	0.127208	0.645398	0.121507	0.446701	0.304366	0.131796
MSTRG.39370.5	0.296615	0.122085	0.480567	1.68276	2.02571	1.07389	1.9194	0.331703	3.18955	0.531049	0.893536	0.575256	0.002638	0	0	0.140743	2.9e-05	0.004213	1.3e-05	0	0.00111	0.005278	0	0.000586
MSTRG.13070.1	3.77471	3.34027	2.99407	1.50082	4.28581	3.4527	3.52694	5.92003	1.94285	5.90638	6.0636	6.01884	117.89	205.016	168.208	186.097	218.352	179.032	155.008	109.846	114.087	80.9598	134.585	110.482
MSTRG.2266.3	0.773888	3.11623	1.13647	0.394048	1.88949	0.926379	0.895444	0.334887	1.35739	0.267391	0.211271	0.331927	0.846198	0.982838	0.313352	1.1648	1.53993	1.35482	0.664558	1.21765	1.28516	1.33315	0.956527	0.749638
MSTRG.2266.2	2.99634	2.11341	2.87162	2.76792	0.677753	0.259662	2.32958	3.51302	0.907435	1.97043	4.22452	2.58215	0.668232	0.519457	0.782074	0.520909	0.980197	0.61094	1.45497	0.982302	0.860758	0.916413	0.683398	0.606635
MSTRG.2266.1	21.8105	18.4754	18.1153	12.1238	5.51651	5.99326	10.3717	19.2096	8.29148	8.38213	11.0582	12.4042	7.97393	5.44233	5.83732	5.45961	5.04048	4.31563	4.99239	4.73351	4.76516	4.42385	4.62476	6.04648
MSTRG.19555.1	2.72436	3.00576	2.93948	0.578628	1.21367	1.32199	1.23305	2.61017	0.43493	0.289652	0.866906	0.565178	0.035953	0.022124	0.053029	0.026654	0.017321	0.055626	0.036956	0	0.032537	0.023559	0.062897	0
MSTRG.19555.2	0	0	0	0.775771	0	0	0	0	0	0	0	0	0	0	0	0	0	0	0	0	0	0	0	0
MSTRG.5899.2	0.162489	0.156362	0.199884	2.74765	0.89644	0.721277	0.88982	0.174894	8.99584	0.176514	0.261004	0.575383	0	0.117545	0.031558	0.029605	0.066309	0.005555	0.021748	0.02904	0	0.109935	0.060547	0.068629
MSTRG.5899.1	24.3129	16.9725	17.177	19.0152	21.1451	21.7621	19.6123	18.5372	14.6762	22.5581	20.3788	17.4214	2.41738	2.33981	2.08839	3.47682	2.1681	2.93838	1.86563	1.46934	1.79401	2.62174	2.5795	2.26227
MSTRG.9092.1	1.22412	2.60487	1.85951	2.15684	1.59156	1.90834	2.71325	2.03899	1.35524	2.30141	1.97621	1.4229	0.400724	0.284629	0.315934	0.199759	0.323368	0.262905	0.504516	0.148362	0.374309	0.383802	0.343653	0.529478
MSTRG.9092.2	0.67434	0.716451	1.27643	1.47476	0.486023	0.471605	1.93233	1.54604	2.37936	0.85618	1.14066	2.37269	0.140974	0.068436	0.075187	0.254443	0.151804	0.200118	0.106662	0.252352	0.080409	0.148152	0.554358	0.353673
MSTRG.10493.1	1.44797	1.61677	1.6434	0.553906	0.78471	0.776112	1.05941	1.37689	0.363031	1.53826	1.66044	1.84317	0.448766	0.565108	0.54267	0.77118	0.844467	0.662921	0.592418	0.53038	0.386515	0.673303	0.504058	0.708546
MSTRG.1281.1	2.2067	1.17149	1.7892	2.148	1.65982	0.833312	1.99065	1.87387	2.15556	2.01598	2.1644	2.37678	7.11672	7.70672	7.06991	2.5482	2.57549	2.3354	9.51151	8.56936	7.78103	6.85776	7.74879	8.92762
MSTRG.28835.1	2.03075	2.62822	2.15537	2.94735	2.95309	2.49527	3.57239	2.21461	4.50202	1.98917	3.04182	3.51876	0	0	0	0	0	0	0	0.052534	0	0.014543	0	0
MSTRG.45481.2	0.019493	0.041756	0.06365	1.46431	0.131768	0.851165	0.269626	0.015004	1.31252	0.12126	0.041337	0.066518	0.037023	0.518725	0.949357	1.72095	0.348564	0.581224	0.061776	0.837647	0.701105	0.051933	0.456148	0.267016
MSTRG.32308.3	0.038067	0	0.046377	0.557731	1.12532	0.662447	0.250249	0.051169	0.894658	0.655823	0.037551	0	0	0	0	0	0.018599	0	0	0	0	0	0	0
MSTRG.44477.1	0.597952	0.250622	0.519799	1.11381	1.93929	1.2336	0.232124	0.625017	0.181506	0.115192	0.255246	0.315321	1.57279	0.838627	1.15163	15.0507	19.5468	18.9935	1.07306	1.04679	0.713511	1.44756	0.887141	1.67365
MSTRG.24358.1	19.2453	19.0927	17.9127	37.085	23.9629	22.8428	18.5473	19.7759	38.1393	6.19767	18.7128	8.98786	0	0	0.047589	0	0	0.054196	0	0.026268	0.082745	0.040746	0.019908	0.06085
MSTRG.28460.1	1.53686	1.27095	1.44888	1.45795	1.20158	1.03987	1.23845	1.50619	0.808392	1.43445	1.6703	1.72385	0.686437	0.649378	0.616171	1.19255	0.973076	1.31426	0.668091	0.844996	0.546385	0.736004	0.749745	0.562481
MSTRG.32308.5	0.953919	1.70451	0.872073	1.95004	2.16002	1.92678	2.19085	0.993507	3.23719	1.38447	1.0006	2.24	0.192196	0.123966	0.165787	0.137134	0.52825	0.081039	0.451302	0.271149	0.559081	0.754384	0.144601	0.354122
MSTRG.47527.4	1.69083	1.83051	1.57179	2.16621	2.54924	2.07695	1.20824	1.35455	0.815126	1.05744	1.24895	1.9743	0.187656	0.342432	0.128145	0.319069	0.181543	0.375919	0.496879	0.068231	0.086253	0.288195	0.491052	0.316229
MSTRG.47527.1	2.04942	2.13781	2.61031	2.20744	3.024	2.75523	3.10297	2.94726	3.33855	3.30328	3.32907	3.453	0.657043	0.587756	0.509547	0.449849	0.642466	0.478757	0.951725	0.188928	0.481613	0.490417	0.387023	0.392126
MSTRG.47527.3	1.58283	1.65009	1.30207	1.51049	0.501708	1.2971	0.972188	1.55516	1.08996	0.676436	0.452518	1.47273	0.305612	0.320516	0.199572	0.435415	0.360498	0.098522	0.14295	0.209315	0.311421	0.408732	0.421082	0.378992
MSTRG.47527.2	2.80559	2.2307	2.49919	1.98631	0.660611	0.962497	2.67896	2.25536	2.73666	2.69615	2.50841	2.19812	0.508835	0.391264	0.338963	0.409815	0.320569	0.671554	0.253302	1.15499	0.521154	0.505684	0.429372	0.726013
MSTRG.46016.1	1.71776	2.36589	2.11584	2.07457	2.64514	2.36966	2.07416	2.09874	2.08495	0.908673	2.20069	2.09158	0	0	0	0	0	0	0	0	0	0	0	0
MSTRG.47476.1	0.934015	4.12245	2.01993	0.099811	0.058058	0.084913	0.052538	0.244343	0	0.135253	0.400959	0.11921	0.085932	0.025248	0	1.0832	0.395272	0.820562	0.227935	0	0.363803	0	0	0.01925
MSTRG.39665.1	25.0583	37.6222	30.6867	25.2553	21.2366	22.2362	18.7292	33.193	11.4698	34.706	26.5067	24.373	15.3203	29.7142	18.0857	5.65359	8.29779	8.50776	5.39096	5.53406	5.28179	4.86605	7.24214	4.60591
MSTRG.37546.3	0.155899	0.157047	0.409564	0.546367	1.16782	1.6564	0.798283	0.468524	0.324293	2.50115	0.618312	0.745083	0.056334	0	0.041771	0.047503	0	0.050119	0.098595	0.164266	0	0.366432	0.38281	0
MSTRG.37210.5	0.659804	0.641577	0.243455	0.981425	1.04403	0.699225	0.216701	0.537631	1.22604	0.780537	0.769994	0.721568	0.050239	0	0	0	0	0.134531	0	0.038369	0.092481	0	0	0.119591
MSTRG.37210.4	0.577398	0.535902	0.37591	0.287362	0.251405	0.361512	0.454867	0.332298	0.51446	0.547632	0.429241	0.193988	0.643104	0.916372	0.450851	0.362787	0.398935	0.21815	0.892669	0.431643	0.336374	0.108028	0.778436	0.055475
MSTRG.37210.3	1.23631	0.496358	0.743978	1.07564	1.90436	2.05037	2.76999	1.10597	0.590601	1.4014	0.656282	0.785331	0.841606	0.470835	0.300196	0.293707	0.261706	0.378069	0.316678	0.767377	0.49815	0.402169	0.353026	1.15867
MSTRG.37210.2	0.216011	0.342116	0.480818	1.88411	0.657614	0.440613	0.874837	0.212679	3.7405	0	0.617987	0.622495	0.116926	0.125535	0.197881	0	0	0	0.054084	0.162829	0	0.304008	0	0
MSTRG.37210.1	2.45558	3.86788	3.42065	7.24801	5.9068	8.19791	4.86886	3.76579	8.31764	2.53159	4.24126	4.84712	2.14755	2.40589	2.2072	2.35549	1.94508	2.20908	2.53246	1.4907	1.91006	2.93717	3.23508	1.9147
MSTRG.13288.1	1.16915	0.762382	0.835878	0.659135	0.298863	0.301632	0.556962	0.837986	0.144956	0.918189	1.55545	1.19551	0.461111	0.541803	0.37402	0.238756	0.125596	0.147641	0.329589	0.308434	0.437199	0.187886	0.241466	0.197739
MSTRG.524.1	0.193048	0.159804	0.07995	0.213769	0.475152	0.463638	0.055759	0.1385	0.032639	0.215387	0.241972	0.365004	9.99456	9.94111	12.8962	48.2518	39.5726	41.2276	16.253	12.2006	11.9457	7.40778	7.55922	11.4961
MSTRG.1898.2	0.919081	1.51419	1.51102	1.33325	0.82639	1.05489	0.863348	1.60184	0.811958	0.750576	1.16133	0.091293	1.06832	1.71484	1.09535	1.28208	0.660892	1.46472	1.12092	1.12836	1.23748	0.953245	1.83624	0.98869
MSTRG.1898.1	4.13385	4.05354	4.26464	2.88304	3.8716	3.11511	2.49919	3.85539	1.3854	4.83104	4.26802	5.25258	2.09494	3.47521	3.68262	3.65287	4.20983	4.18942	2.83941	2.05672	2.54225	2.75108	2.89319	3.42396
MSTRG.43361.1	3.47093	2.85152	2.93351	3.71486	5.90242	4.6447	3.00197	3.17973	4.81773	1.92224	2.06234	2.5625	0.282457	0.303451	0.253183	0.205314	0.151206	0.320675	0.362875	0.416274	0.350236	0.529841	0.439914	0.467745
MSTRG.19100.1	0.579795	0.85927	0.715587	3.011	1.46825	1.76118	4.31512	0.713115	3.31812	0.698163	1.42323	1.21525	0.220257	0.107579	0.099044	0.10444	0.251457	0.089801	0.196321	0.164977	0.291256	0.774496	0.36097	0.128046
MSTRG.34804.1	22.078	23.8519	22.0632	25.2355	21.909	23.5615	28.7642	25.3313	27.5185	31.7842	25.1626	24.5462	7.27194	9.23012	5.4349	7.32231	6.63838	7.53275	7.95227	6.49023	5.90173	6.27058	9.40703	6.22949
MSTRG.32690.1	2.65258	2.66162	3.30782	1.37268	1.12807	1.0574	1.58132	3.64627	0.948455	1.98125	1.98539	2.82163	0.0782	0.299726	0.394926	0.45849	0.290287	0.354703	0.277467	0.270973	0.274726	0.382463	0.159232	0.076676
MSTRG.32690.2	0.792417	0.726304	0.317635	0.579667	0.59359	0.378533	0	0.602068	0	1.02678	2.51476	1.81562	0.231739	0	0	0	0.28805	0.330771	0	0	0	0	0	0.201951
MSTRG.3988.2	0.651236	0.516335	0.999813	0.937486	1.35825	1.24996	1.31197	1.52733	1.40254	1.47313	1.31406	1.23239	0.155769	0.166433	0.239025	0.23418	0.10517	0.112926	0.06964	0.149495	0.121521	0.471235	0.198578	0.433429
MSTRG.3988.1	4.68852	4.74251	3.94233	4.82111	4.54219	4.75953	4.3415	3.93552	3.8665	3.88424	4.0553	6.12722	1.36013	1.09123	0.397601	0.776489	0.796336	0.735037	0.955551	0.969052	0.77243	1.07571	1.275	1.10575
MSTRG.32131.1	1.05141	0.502998	0.547086	0.292323	0.751678	0.289507	0.328844	1.37911	0.323204	0.909886	0.937146	1.06599	0.084613	0	0.014333	0	0.022643	0.011067	0	0.01527	0	0	0.027461	0.013707
MSTRG.21868.6	1.09284	0.93756	0.707155	1.71301	1.42858	1.61015	2.0373	0.951969	0.989938	0.773292	1.22619	1.71232	0.396057	0.189843	0.326217	0.228862	0.24556	0.341491	0.144832	0.345681	0.260745	0.249868	0.189882	0.284951
MSTRG.17476.1	17.3905	23.5146	24.7763	8.44877	8.24034	7.12183	6.44753	21.4631	3.80698	20.6839	21.7404	18.4624	6.2259	7.50035	10.0591	13.1648	12.1371	16.1852	9.58545	5.59757	9.09345	5.4275	6.1194	6.67248
MSTRG.21868.4	0.077477	0.072255	0.273645	0.305692	0.618527	0.500387	0.222972	0.219838	0.621807	0.628299	0.289541	0.164054	0	0.042271	0	0.021273	0.089352	0	0	0.016685	0.028785	0.029047	0.154746	0
MSTRG.21868.3	0.520737	0.086861	0.383546	0.494807	0.770124	0.473361	0.254535	0.19423	0.230688	0.083993	0.364804	0.380505	0	0.049463	0	0.057021	0.085889	0.002396	0.149857	0.044898	0.069313	0.030755	0.074754	0
MSTRG.21868.2	0.261993	0.458275	0.630796	0.392538	0.588611	0.75705	0.290534	0.578868	1.675	0.584459	0.461417	0.330876	0	0.085697	0	0.109718	0.094097	0.037725	0	0.111076	0.062385	0.166809	0.281778	0.131627
MSTRG.21868.1	0.967639	0.631391	0.555851	0.437462	0.52482	0.564093	0.309893	0.594103	2.08458	0.498193	0.473173	0.42385	0.049618	0.316927	0	0.224414	0.088588	0.049192	0.18426	0.107695	0.063693	0.169833	0.197771	0.177336
MSTRG.1201.2	1.40685	0.057385	0	0.765964	0.640198	0.655404	0.220576	0.325635	0.814305	2.59031	0.315202	0.972706	0.048037	0	0	0.032124	0.071047	0	0	0	0	0.033666	0.057517	0.031064
MSTRG.1201.1	0.612374	2.24724	1.67562	0.638097	1.68592	1.78161	1.1273	1.44697	0.462299	0.506543	1.93118	1.91349	0.117929	0.22004	0.09978	0.325934	0.055414	0.218786	0.037531	0.118936	0.055916	0.150032	0.389889	0.167966
MSTRG.15246.2	0.96742	0.599751	1.09597	0.145846	0	0.710441	0.394243	0.304743	0.321968	0.477686	0.335731	0.762125	0.332736	0.443734	0.210758	0	0	0.207943	0	0.272512	0.136351	0	0	0.146505
MSTRG.15246.3	0.162092	0.949177	1.00416	0.532783	0.522898	0.156173	0.689322	1.30845	0.479356	3.9897	0.733945	1.37334	0.027335	0.487657	0.078657	0.106876	0.008732	0.218432	0.291597	0.115511	0.353758	0.024721	0.789846	0.202231
MSTRG.15246.1	1.36971	0.750788	0.709924	1.32363	0.869411	0.94145	1.18387	1.20692	0.415642	1.04261	2.09635	1.45966	0.007254	0.049615	0.139283	0.67041	0.532457	0.485988	0.362375	0.058556	0.06036	0.395029	0.57707	0.380949
MSTRG.43167.1	10.0426	10.1554	10.3476	2.52986	2.93484	3.68166	3.8604	9.10792	1.85436	7.32272	8.31561	6.37771	0.60364	0.5287	0.641319	4.8109	3.39927	5.56263	0.938209	0.371659	1.46132	1.14896	0.646171	1.11662
MSTRG.6783.5	0.023501	0.483136	0.012773	0.030523	0.017174	0.014889	0.0494	0.900429	0.053497	0.039477	0.029498	0.870577	0.004075	0.008553	0.430431	0	0.004017	0.004597	0.004493	0.005537	0.02877	0.008284	0.241161	0.000655
MSTRG.15347.2	23.6062	29.8657	29.919	4.79801	5.84358	5.72798	10.9769	30.1403	7.06242	30.7349	24.8275	31.2575	1.38957	4.15337	3.09708	1.39345	2.04749	2.55017	4.40624	0.683776	2.60791	2.06497	3.59358	1.82181
MSTRG.15347.3	1.85922	1.42718	1.77231	0.050674	0.495836	0.196354	0.312008	1.17195	0.061562	1.57291	0.743519	0.270903	0.366905	0.402315	0.115892	0.018543	0.068375	0.025522	0.19101	0.029576	0.030097	0.051977	0.006914	0.007053
MSTRG.15347.1	3.79399	4.70483	5.51885	0.468252	0.059662	0.493583	2.12916	5.53765	0.572415	6.09992	4.39834	4.74097	0.974048	0.559742	0.880147	0.686711	1.46232	1.22942	2.55645	0.292537	0.390498	1.74742	0.745698	0.614967
MSTRG.14105.1	1.81552	1.86543	1.8211	1.57607	1.42273	1.30293	1.57582	1.98163	0.849549	0.395742	2.77418	1.7085	0.053733	0.121918	0.139339	0.501386	0.092703	0.254292	0.218056	0.097982	0.184268	0.272085	0.090328	0.113197
MSTRG.37062.1	1.49159	1.28459	1.49018	2.33377	3.93781	2.70072	1.98771	1.79717	2.57447	1.45102	1.91884	1.88439	0.216835	0.106248	0.081478	0.478722	0.593066	0.319767	0.283242	0.384349	0.222058	0.316391	0.353486	0.404463
MSTRG.12146.1	0.139732	0.446033	0.148383	0.825109	0.566489	2.18144	1.0918	0.078067	1.71102	0.110236	0.151837	0.054323	0	0	0	0	0	0	0	0	0	0	0	0
MSTRG.36492.2	0.034094	0.031302	0	2.06924	1.93158	2.56538	1.10844	0.218443	1.51971	0.105472	0.060693	0.335725	0	0	0	0	0	0	0	0	0	0	0	0
MSTRG.7184.1	24.2984	27.079	31.051	34.5822	23.1409	23.0157	21.9756	39.3208	9.99988	23.4191	60.9128	35.702	11.0236	8.14006	12.2748	8.64395	4.47528	7.06799	16.4031	10.162	22.795	12.5516	8.64251	15.5497
MSTRG.39213.1	35.6176	35.9093	38.7547	10.7187	7.19468	6.48491	18.2249	52.5144	14.6978	18.216	34.1665	26.6582	0.479817	0.531184	0.255503	0.255965	0.116764	0.071169	0.177438	0.144089	0.15478	0.582583	0.05999	0.282484
MSTRG.14841.8	0.790575	0.600398	0.722613	0	0.944256	1.0983	0.742517	0.827903	0.751258	1.8109	0.761396	0.569488	0.173152	0	0	0.071028	0.017093	0.082585	0	0.264412	0	0.164411	0	0.052187
MSTRG.36081.2	0.88415	0.282276	0.291927	2.25741	2.48388	1.91889	3.1376	0.569712	4.69511	0.59997	0.280324	0.67971	0.259424	0.280816	0.058391	0.131017	0.083359	0.088729	0.181897	0.243277	0.291469	0.34151	0.427558	0.109451
MSTRG.14841.4	0.406497	0.24434	0.476125	2.85046	1.71588	1.63959	0.322457	0.513898	1.19423	0.575375	0.900231	0.332251	0.099247	0	0.108819	0.14623	0.281987	0.059807	0	0.06275	0	0.178887	0.095936	0.346322
MSTRG.14841.5	0.297607	0.557457	0.409288	1.61231	0.781911	1.112	0.557603	0.54324	1.16805	0	0.357995	0.242874	0	0	0	0	0.072537	0.123241	0.061715	0.139845	0	0	0	0.239998
MSTRG.14841.6	2.20314	2.82384	2.10713	2.0921	1.52155	0.667624	2.79274	2.08622	2.84995	2.54729	2.49467	2.73397	0.258257	0.864287	0.233576	0.173068	0.343699	0.301651	0.56487	0.23585	0.620982	0.521807	0.203655	0.460216
MSTRG.14841.7	1.14867	1.07883	1.03563	0.687478	0.844486	1.10118	0.962738	0.989205	0.684049	1.35234	1.23242	1.33787	0.274169	0.147952	0.218983	0.14647	0.189909	0.241486	0.518966	0.089664	0.299534	0.203961	0.40867	0.177464
MSTRG.14841.1	2.63526	2.52472	2.53749	2.02152	1.95391	1.79931	2.57624	2.22887	3.14397	2.96204	3.02283	3.18869	0.407463	0.231132	0.72679	0.488436	0.428971	0.417163	0.530385	0.559793	0.693439	0.554403	1.05694	0.43156
MSTRG.31858.1	60.3834	43.5121	44.2157	26.4566	59.7147	28.6307	14.4562	19.6193	13.816	10.5273	7.16676	9.96731	0.646574	0.957195	0.613183	0.124503	0.091362	0.206324	0.393592	0.474648	0.632056	0.407773	0.691728	0.422073
MSTRG.14841.3	1.21991	1.17246	1.30444	1.76646	1.9658	1.83279	1.60274	1.35954	2.63251	0.822994	1.28977	1.13094	0.431994	1.13483	0.26694	0.421929	0.350015	0.130223	0.254178	0.469915	0.181615	0.261073	0.463552	0.108801
MSTRG.15987.1	0.767811	0.497758	0.823549	0	0	0	0.034096	0.609958	0	0.113006	0.130407	0.032178	30.6693	21.8544	29.1973	10.5761	13.0449	12.5283	19.322	16.9714	10.8967	3.56483	4.35057	7.29048
MSTRG.17494.3	1.53628	0.80199	1.1751	0.636936	1.2124	0.71685	0.807991	0.921495	0.519838	0.196469	0.307409	0.854074	0.491719	0.378557	0.081966	0.279004	0.186936	0.149081	0.317722	0.369467	0.315518	0.256837	0.223698	0.179191
MSTRG.17494.2	1.37563	1.94154	2.99587	2.71836	2.25854	2.19205	2.84573	2.41041	2.83606	2.78703	2.28988	2.7479	0.864631	0.216381	0.551813	0.742374	0.278235	0.513906	0.851249	0.366427	0.725699	0.725249	0.84504	0.909385
MSTRG.17494.1	3.6255	2.88918	2.66717	1.75793	1.31627	1.56784	2.49871	3.07756	1.89841	4.02243	3.45966	2.72675	1.30669	1.39646	1.0839	1.25857	1.82029	1.5746	1.29483	1.41616	0.68706	1.09331	1.28445	0.895675
MSTRG.48153.2	0	0	0	0	0	0	0	0	0	0	0	0	0.450822	0	0	0.220664	0.423733	0.732854	2.3777	2.99613	1.53866	1.18564	1.71418	1.73348
MSTRG.49458.1	10.7053	10.7647	10.1248	6.16708	6.03842	4.76242	7.29041	10.9723	5.7731	7.39015	10.9065	8.0563	1.82125	1.71964	2.02817	1.73178	1.49174	1.77931	2.51232	1.60891	2.32782	2.31387	1.67825	1.94361
MSTRG.15237.1	3.16795	3.52193	3.61325	5.12594	3.02753	5.18658	7.54441	3.94065	6.30222	3.76533	7.9947	6.56097	9.75167	6.02473	9.00373	7.43422	5.92976	6.23892	11.2856	8.82595	8.32293	9.0522	6.37225	10.023
MSTRG.18750.1	0.675273	0.887268	0.479308	0.249289	0.37496	0.366572	0.658179	0.331193	0.122484	1.00571	3.25532	0.590672	19.5571	10.4643	11.3023	9.31745	5.60188	6.46511	9.28426	4.44418	9.22969	8.44093	5.90099	6.27373
MSTRG.40369.1	6.86853	8.26831	8.48888	7.6961	8.9695	7.13468	8.02259	8.41904	9.20175	8.12228	9.80763	9.08585	1.93248	1.79382	1.36364	1.53879	1.42901	1.97752	2.17876	1.91779	1.76551	2.44982	2.7508	2.41003
MSTRG.7514.1	1.44028	0.968867	1.42305	0.774468	0.7089	1.01814	1.10424	1.44314	0.800427	1.12705	1.68633	2.31749	0.428932	0.184052	0.089116	0.279468	0.245847	0.512398	0.268643	0.292806	0.096826	0.358312	0.245249	0.463746
MSTRG.14465.1	5.97067	4.9239	4.6633	9.35617	6.76446	6.5586	6.95915	7.16011	7.66489	9.27241	8.60784	9.8277	29.8679	40.802	44.2431	54.3216	56.323	58.1706	43.5557	31.2035	36.2349	22.7772	30.4762	32.9768
MSTRG.1380.1	0.221731	0.676609	0.152173	0.48675	0.559409	0.034329	0.515114	0.431491	0.080012	0.067993	1.42878	0.086981	0.305351	0.292358	0.143179	0.384005	0.433742	0.469451	0.145597	0.244137	0.092336	0.150562	0.157258	0.245293
MSTRG.18645.1	2.12139	1.39774	1.64405	0.840503	0.678823	0.654268	1.20139	1.0927	0.525588	2.24369	2.01038	2.03668	0.455994	0.477152	0.368138	1.40303	0.537603	0.719222	0.398128	0.293384	0.379546	1.07102	0.693178	0.499793
MSTRG.40540.1	2.40347	2.92384	2.62431	1.70404	1.02051	1.08601	2.06824	2.95611	0.912745	1.39062	2.90963	2.25974	0.02947	0.024015	0.04413	0.211545	0.115582	0.208555	0.20356	0.028831	0.119405	0.095701	0.049279	0.009648
MSTRG.7401.2	2.79453	0	1.33433	1.79942	0.476514	0.495236	0	2.23924	0	0	0	0	0.547873	0	0	0	0	0	0.760234	0	0	1.98401	0	0
MSTRG.7401.1	17.7468	28.643	25.5198	13.4315	11.7284	12.7561	14.408	25.7517	7.93022	11.9423	25.6522	22.6117	3.38383	1.65451	4.18583	5.75325	5.78673	8.06076	6.66991	5.63611	5.07903	8.53709	4.50867	9.29843
MSTRG.23129.1	4.59419	5.46328	4.97763	4.42792	4.06099	4.52038	3.65789	3.94672	3.11075	3.30968	3.96524	3.59451	0.984346	1.14212	1.06058	2.09657	2.24403	2.82903	1.42188	1.11575	0.929799	1.45587	1.53124	1.37197
MSTRG.20158.1	2.70463	3.45848	3.96674	1.19119	0.839853	0.838999	1.88169	4.23384	0.601683	3.94689	4.62222	4.31584	0.000461	0	0	0	0	0	0	0	0.000329	0.000697	0.023256	0
MSTRG.23129.2	0.642946	0.739022	0.700881	1.29756	0.898271	1.38169	0.763012	0.72207	1.07488	0.459972	0.849379	1.33526	0.114281	0.03348	0.057642	0.36253	0.150323	0.326346	0.280929	0.237885	0.261106	0.162395	0.11328	0.177294
MSTRG.20586.1	2.56622	1.03516	2.73245	3.41602	1.80684	4.45146	4.29198	3.11118	4.68698	6.36958	2.49827	3.8725	1.66118	2.34555	0.028139	0.658246	1.64572	1.15441	1.27967	0.10058	0.545682	1.15163	0.126302	1.45089
MSTRG.43349.1	1.31786	1.20128	1.22681	0.281402	0.418786	0.297739	0.577574	1.25961	0.259303	0.606146	1.25005	1.13864	0.146234	0.123095	0.145116	0.169588	0.087653	0.15549	0.142486	0.08853	0.149655	0.193065	0.119457	0.157869
MSTRG.8881.1	0	0	0.028178	0	0	0.015662	0.042747	0.005999	0.065033	0.019619	0.150294	0	27.2515	252.681	107.524	17.7464	5.6355	3.72174	81.1411	56.1161	87.5613	15.4965	139.414	59.994
MSTRG.43916.1	24.088	32.9229	33.1038	11.3783	9.44648	10.0995	12.3977	28.8599	8.35862	29.4846	29.5559	27.6782	11.4844	19.2575	20.6041	20.2484	14.3177	21.394	16.0476	10.5752	18.8855	11.3228	16.3793	15.5252
MSTRG.43254.1	16.1814	25.2833	22.2832	35.5943	36.0532	32.8668	28.7651	24.6637	33.0478	20.0133	24.8842	22.8044	5.53719	4.52204	3.65083	3.05492	4.339	4.57009	6.0478	5.75136	4.55495	8.62611	7.56314	6.72516
MSTRG.45270.1	1.3811	1.11479	1.34246	0.560862	0.850023	1.54696	1.36673	0.656159	1.95721	0.360098	1.18679	0.249113	0.346372	0.129389	0.268674	0.149237	0.1995	0.277918	0.196845	0.239184	0.296721	0.149476	0.188243	0.259975
MSTRG.45270.2	0.656843	0.646516	0.519079	1.02557	2.64759	2.00525	1.15097	0.197131	2.23531	0.403219	0.332212	0.170383	0.056645	0.161669	0.04426	0.104778	0.092612	0.125014	0.061418	0.248185	0.151673	0.069546	0.059055	0.09381
MSTRG.19368.3	1.73939	2.13463	2.38876	2.91527	3.37109	2.72477	2.80486	2.43807	2.72148	2.66433	2.48026	3.00432	0.522262	0.58776	0.539998	0.777636	0.58186	0.722136	0.689816	0.491282	0.599023	0.557717	0.680543	0.690448
MSTRG.13286.1	5.27471	5.91994	5.91776	2.41144	2.11334	1.48143	3.45796	5.93556	2.49496	4.35078	6.28049	4.66097	1.06137	0.928777	0.877061	1.16982	1.06968	1.25179	1.64436	1.05601	1.39579	1.41781	1.64974	1.21183
MSTRG.19368.1	2.8252	3.26896	2.85159	4.14985	2.94236	3.61099	3.86748	3.0162	4.72489	1.49423	3.73239	2.78425	0.620048	0.244382	0.722	0.653015	0.60704	0.485371	0.820384	0.516717	0.569666	0.647786	0.389079	0.501391
MSTRG.26113.1	0.781769	0.655711	0.78294	0.200022	0.121881	0.073336	0.496991	0.529713	0.147625	0.676733	0.908488	0.337442	2.35941	3.15057	2.44649	0.571866	0.624811	0.642714	3.14204	2.52941	1.97723	3.19253	4.11638	3.05171
MSTRG.5783.1	6.18291	4.59427	4.67721	3.61734	4.59304	3.55221	5.63183	5.29305	4.95126	5.82945	6.8005	7.83735	1.74792	1.15402	1.17009	1.53247	1.13922	0.982281	1.36275	1.16916	0.982546	1.79472	1.59127	1.88458
MSTRG.22288.1	6.1477	9.68843	7.45303	9.68276	6.08413	8.55409	9.38893	7.47361	7.47992	3.99643	8.36431	7.91553	0.744491	0.343504	0.718712	0.957021	0.678537	0.756801	1.08631	0.588867	1.01419	1.57215	0.635271	0.694006
MSTRG.26262.2	0.800576	1.02722	0.901752	0.711341	0.507535	0.473331	0.823649	0.61888	0.308133	1.5102	0.713038	0.889954	2.79041	3.084	0.992222	1.52051	1.99292	1.12931	2.49893	1.95885	1.10512	1.49958	2.13901	1.9297
MSTRG.26262.1	1.26547	0	0.18003	0	0.387061	0	0.068457	0.448301	0	0.109345	0.948849	0.520128	0.076457	0	1.96109	0.889349	0	1.28652	0.097017	0.002103	0.849062	0.153911	0	0.085455
MSTRG.39699.1	2.21102	1.82252	1.66624	0.911729	1.16219	0.979599	1.13672	1.97272	0.989257	0.788605	2.21653	2.30512	0.340163	0.201717	0.435267	0.594983	0.364647	0.566983	0.556329	0.379726	0.357152	0.495956	0.245748	0.559491
MSTRG.30951.1	1.77033	1.41929	1.66947	1.54273	1.28722	1.34891	1.54789	1.62772	1.96167	1.57917	2.05153	2.16716	0.389162	0.375591	0.329315	0.369536	0.299558	0.414887	0.401873	0.265133	0.390982	0.397239	0.581815	0.391575
MSTRG.16086.1	4.00243	1.45807	1.60491	2.1362	1.81549	2.01742	2.14675	2.07873	1.16774	1.66666	2.53595	2.52257	0.630419	0.427265	0.485395	1.12444	0.605142	0.481836	0.477621	0.359998	0.450819	0.523411	0.24352	0.475143
MSTRG.16086.2	0	0	0	0	0	0.407555	0	0	1.50894	0	0	0	0	0	0	0	0	0	0	0	0	0	0	0
MSTRG.2393.2	0.523738	0.720106	1.29809	0.99442	1.86639	1.59499	0.905876	0.734751	2.14518	0	0.317905	1.05465	0.403797	0	0	0.459867	0.58373	0.424521	0.348978	0.249304	0.429207	0.032932	0	0.193154
MSTRG.2393.3	1.11025	0.622506	0.85961	1.61973	1.75522	2.14394	0.4045	0.454017	0.900245	0	0.810156	0.692839	0.218717	0	0	0.44995	0.095614	0.708306	0.062951	0.330046	0.065096	0.18886	0	0.090206
MSTRG.2393.1	0.306438	0.414464	0.658359	0.538547	0.013829	0	0.305675	0.550012	0	1.6552	0.42408	0	0.004965	0.494816	0.187741	0.04224	0.01297	0.187045	0.177304	0	0.033313	0.329874	0.459148	0.031433
MSTRG.30832.1	8.3448	9.49096	9.10844	4.92904	5.12257	5.74705	5.81818	10.578	4.2635	14.4914	14.2495	11.3225	5.5517	7.13818	4.77595	3.89193	3.85546	3.3216	4.60577	3.36685	3.4644	3.22447	5.00372	4.13146
MSTRG.2393.4	1.344	1.57669	0.067952	0.544916	0	0	1.8982	0.85777	0	2.90414	1.97904	0.080525	0.073693	0.379663	0.258182	0.096525	0	0	0	0.044039	0	0.101199	0.446071	0.344494
MSTRG.2393.5	0	0.669452	0	0.004492	0.336466	0.28812	0.185212	0.515101	0.44834	1.13169	0.069459	2.05	0.052166	0	0	0.003298	0.215231	0	0.00781	0.074535	0.002144	0.079119	0	0
MSTRG.7488.1	0.600846	0.950675	0.97699	1.14757	1.55113	1.49993	1.66247	1.08204	0.934398	1.30795	1.10479	1.28786	0.19702	0.326193	0.162226	0.341516	0.660787	0.738257	0.247311	0.096081	0.051716	0.370535	0.725323	0.497401
MSTRG.16701.1	8.25881	4.19629	4.06462	28.966	32.3248	17.4789	25.4171	3.09965	17.6196	6.81994	5.66431	9.41864	12.556	5.21436	1.45944	5.98643	6.07791	2.72134	1.74825	4.90556	0.687838	0.962487	1.54725	1.56225
MSTRG.6376.1	32.0029	37.3572	38.0582	37.5836	36.4246	35.7423	33.9199	36.9396	29.0785	36.2853	32.4966	32.3694	1.7656	3.11818	3.07035	3.29169	3.80888	4.144	2.73296	2.03423	2.79281	1.86728	2.56966	2.51954
MSTRG.40057.1	0.529258	0.803826	0.380028	0.064494	0.066443	0.054334	0.063649	1.17814	0.015912	0.435481	1.60018	0.365804	0	0.033236	0.059113	0.040034	0.061964	0.075917	0.082641	0.067032	0.070806	0.143411	0.147991	0.115351
MSTRG.44902.1	19.585	14.4669	14.3023	21.0466	21.1614	19.5582	20.8256	17.6157	24.6712	12.8072	21.1688	20.9062	4.41757	2.60625	3.44463	4.85432	4.07148	3.04232	4.1545	3.65314	3.06926	4.66775	3.07362	5.34473
MSTRG.3796.1	5.79655	8.09973	7.78389	3.71462	3.44396	3.91428	5.90965	6.75535	4.63051	6.35451	6.17909	4.57518	0.101923	0.229941	0.160982	0.151024	0.100841	0.121435	0.147725	0.094528	0.117802	0.109937	0.16355	0.105171
MSTRG.20295.1	2.49163	2.07558	1.86236	30.0592	14.291	8.94916	16.8549	3.58969	67.0708	3.28058	4.15821	4.0266	0.719532	0.411626	0.221657	0.188744	0.248732	0.228801	0.465269	1.03059	0.438218	0.391642	0.336126	0.492474
MSTRG.32863.1	2.89919	3.92341	3.81299	0.799696	0.547009	0.594338	0.630223	1.9725	0.296682	0.376128	1.54298	0.58557	0	0	0	0	0	0	0	0	0	0	0	0
MSTRG.12827.2	3.23626	3.88453	3.24751	3.25425	2.74658	3.7509	2.3567	3.58778	2.53877	2.78703	2.96187	3.32855	0.831109	0.6738	0.804469	0.757429	0.798555	1.06484	0.719359	0.835021	0.554395	1.19353	1.16267	0.828077
MSTRG.12827.1	1.33805	1.31352	1.54014	1.5472	2.31691	1.27619	2.3206	1.38522	1.84449	0.914097	1.29631	1.40177	0.257697	0.211145	0.235204	0.293152	0.290296	0.34084	0.229169	0.24582	0.323294	0.405494	0.169935	0.406532
MSTRG.7429.1	0.028386	0.076646	0.068024	1.41429	0.275182	0.302202	0.478233	0.186645	2.12214	0.044895	0.168605	0.019106	0	0	0	0	0	0.030865	0	0	0	0.145435	0	0
MSTRG.20170.2	0.216183	0.172108	0.730483	3.16946	2.26778	1.89238	2.43903	0.950821	2.57866	2.33012	0.981653	0.844924	0.051962	0.158365	0.091148	0.21802	0.241419	0.181247	0.272604	0	0.087647	0.023034	0.01334	0.082756
MSTRG.20170.1	6.86067	8.85127	8.34268	6.892	6.21793	5.17046	4.18702	7.63678	4.71075	5.84791	8.40782	10.4167	0.714474	0.635794	0.888875	1.33241	1.02845	1.9971	0.607205	0.650681	1.07575	0.709333	0.919226	1.13258
MSTRG.39538.1	14.2202	13.6706	12.3249	6.30572	5.18548	4.2329	6.33188	11.433	5.00621	10.12	10.1803	8.64983	1.53124	2.07638	1.82837	1.00204	1.26531	1.66159	1.8109	1.22717	1.25059	0.965239	1.56924	1.02182
MSTRG.8969.1	1.29919	1.48966	1.12814	1.56494	1.58721	1.10394	1.76516	1.39175	1.62142	0.804492	1.29381	0.970875	0.488276	0.405364	0.265076	0.567714	0.595459	0.485528	0.573674	0.207547	0.580168	0.383678	0.154168	0.513874
MSTRG.6390.1	116.45	317.504	170.759	440.239	425.299	657.322	228.406	88.8724	120.016	9.75472	17.4222	57.4017	2.05251	0.22794	0.834148	0	0.459949	0.151254	1.78426	0.904014	0.500315	1.12658	0	0.522536
MSTRG.13356.1	2.31351	2.08176	1.82228	0.998244	1.39281	0.959249	1.23503	1.86674	0.778249	2.15105	3.09845	2.91386	2.28301	2.70811	1.98771	1.06692	0.923882	1.10365	2.08272	2.1508	1.86206	1.45306	1.77629	1.89195
MSTRG.24441.2	1.83497	2.39515	0	0.685663	0.820809	0.446769	1.61401	1.19566	0.37238	2.78716	4.05446	3.3982	0	0	0	0	0.227366	0	0.001256	0.000157	0	0	0	0.000209
MSTRG.24441.1	2.95662	1.95936	4.55541	1.38684	1.20739	1.29796	1.28069	2.95914	1.64681	0.783973	1.50969	3.00898	0.647027	0.896568	0.811014	0.955008	0.427688	0.903068	0.770724	0.654008	0.570802	0.764141	0.685678	0.786564
MSTRG.13511.2	0.416144	0	0	0	0	0	0	0	0	2.23573	0.287588	0	0.051776	0	0	0	0	0	0	0	0.586894	0	0.09298	0
MSTRG.13511.1	1.74824	2.12424	1.98014	2.20636	2.28412	1.88597	2.47641	1.84262	2.41602	1.06987	2.66234	2.77562	1.81274	1.92538	1.00198	0.912395	0.841656	0.773702	1.0534	1.10146	0.214456	1.17747	1.83126	1.39481
MSTRG.28119.1	3.07109	2.40971	2.21974	2.59586	2.42215	3.10993	2.73366	1.98299	3.90381	1.47604	2.74858	1.18073	0.642886	0.658599	1.35689	1.36865	1.34346	1.38468	1.18324	0.545103	0.681626	1.01421	0.585533	1.76898
MSTRG.28119.3	1.42541	2.15973	2.30621	4.27442	3.19367	3.30978	3.48091	1.14636	2.11242	1.82355	3.01828	4.09848	0.301254	0.543958	0.144523	0.467047	1.04213	2.07817	0.772589	0.995457	0.880607	0.971652	0.772308	0.900988
MSTRG.28119.2	0.795427	0.585095	0.232543	1.21175	1.68742	2.00571	2.048	1.56715	0.735513	2.09684	1.61597	1.44078	0.823631	0	0	1.09116	0.976931	0	0.626875	0.789591	0.49551	0.273004	1.01667	0.424583
MSTRG.22486.1	10.47	7.37613	7.87147	3.0475	2.36137	2.58052	4.34724	6.89977	1.98141	9.04245	8.54271	7.0474	0.755081	1.72137	1.33121	2.32491	1.10133	1.59664	0.587695	1.17884	1.0794	1.37544	2.18171	0.648009
MSTRG.7260.1	2.80371	2.56328	2.61501	1.32924	1.25685	0.995975	1.76001	2.52706	1.13989	1.66523	3.74357	3.3386	1.24848	1.02703	1.03863	2.12634	1.60009	1.64598	1.68707	1.1851	1.06715	1.20943	1.04714	1.36412
MSTRG.28948.5	0	0.018828	0.118906	0.203835	0.51769	0.187269	0	0	1.55098	0	0	0.481221	0.135714	0	0	0	0.063082	0	0	0	0	0	0	0.135897
MSTRG.28948.3	2.07533	1.50783	0.785467	1.56417	1.24284	1.30401	2.30885	1.52153	1.54007	1.4238	1.77782	1.84011	0.524904	0	0.216664	0.546452	0.086747	0.290888	0.28446	0.606851	0.407421	0.020866	0.409897	0.0705
MSTRG.28948.2	0	0.053017	1.30449	0.055829	0.464414	0.150912	0	0	0.048929	0	0.356478	0.105572	0.028754	0	0	0	0.120637	0	0.276919	0	0	0	0	0.455073
MSTRG.28948.1	0.006374	0.55738	0.179081	0.438218	0.504116	0.72373	0.199489	0.372035	0.590983	0.031244	0.072192	0.451891	0.04445	0.680349	0.22717	0	0.173191	0.028246	0	0	0	0.370448	0.375044	0.025258
MSTRG.2518.2	1.95694	1.7309	2.64861	0.642874	1.48182	0.915791	1.12539	1.08912	1.20788	0.312466	0.547794	0.582998	0.30516	0.039324	0.392649	0.353444	0.569034	0.212876	0.237734	0.448647	0.185283	0.026938	0.0287	0.192421
MSTRG.30410.1	0.518194	0.728805	0.177382	0.416301	0.751108	0.4537	0.6255	0.342505	0.348783	0.555727	2.22948	0.308616	0	0.183205	0.002289	0.022897	0	0	0.040794	0.021064	0	0	0.017067	0
MSTRG.32913.3	1.48658	0.306646	0.606516	0.339736	0.032835	0.055831	1.43962	1.16492	0	0	1.30243	0.553576	0	0.370132	0.431131	0.033731	0.27125	0.076831	0.216783	0.05984	0.331032	0.047231	0	0
MSTRG.29110.2	1.81001	1.95273	2.39361	2.17496	1.89118	2.14193	1.16192	1.90816	1.54861	1.63158	2.68099	1.0715	0.468744	0.118907	0.377501	0.029312	0.184372	0.19099	0.134685	0.145189	0.440764	0.2112	0.499994	0.196793
MSTRG.29110.1	18.9472	16.1652	15.18	20.6137	20.1238	17.1975	16.3593	16.07	16.1001	12.5756	14.4332	15.5511	4.01401	2.03512	2.63611	3.00226	3.51451	3.27716	3.95741	3.6693	2.95192	3.45625	2.88762	3.77091
MSTRG.11316.1	2.07253	1.33499	1.44476	2.44021	2.86799	1.9481	2.65145	1.87055	2.81765	1.42982	1.63421	1.61117	1.19466	0.666629	0.72099	0.774561	0.840587	0.569626	1.07223	0.818283	0.834961	1.10902	1.51288	1.08941
MSTRG.11316.2	0.091716	0.740196	0.467047	0.724321	0.645704	1.58855	0.177855	0.432368	0.816349	0.794655	0.546187	0.976607	0.18307	0.799168	0.250933	0	0.171368	0.012748	0.021678	0.220781	0.157129	0.008229	0.001988	0.043282
MSTRG.39397.2	0.83737	0.742623	0.583031	1.63304	0.205777	0.044359	1.90622	1.37105	0.538336	0.572692	1.00761	0.500866	0.094611	0.04078	0	0.06713	0.038879	0.015921	0.145991	0.132299	0	0.009432	0	0.108619
MSTRG.39397.1	2.30622	2.30793	2.62313	1.45335	2.65299	2.37377	0.83809	1.95107	1.87509	5.46896	2.95772	3.27538	0.568171	1.26016	0.608777	1.09279	1.0068	0.862427	0.859426	0.723286	0.753439	0.825074	1.656	0.848486
MSTRG.6035.1	3.49744	1.98233	2.13149	1.43369	1.92623	1.79003	1.40233	1.99074	1.00815	0	2.40825	2.55951	0.390761	0	0.226614	0.318543	0.348881	0	0.277826	0.195517	0.385535	0.495175	0	0.508524
MSTRG.6035.2	0.127614	0.143724	0.382073	0.444505	1.108	1.03512	0.049466	0.318837	0.329904	1.76796	0.276047	0.039842	0.053847	0.084585	0.015042	0.030392	0.014872	0.236555	0.007421	0	0.025486	0	0.280599	0.024788
MSTRG.31423.1	4.76232	4.89407	5.48449	7.24562	3.35962	3.59626	7.49795	3.58825	9.31611	7.46734	8.57105	4.12478	0.646126	0.365809	0.150225	0.242083	0.536535	0.155422	0.254129	0.291093	0.744355	1.39921	0.925256	0.267749
MSTRG.19366.1	482.1	396.007	419.364	147.869	156.832	145.906	239.438	441.624	131.518	259.449	388.406	302.484	6.68851	6.95198	4.71332	18.5034	18.7604	19.1681	11.5441	7.90315	6.85545	15.129	11.7926	10.4448
MSTRG.19366.2	8.27368	106.693	120.753	3.34378	3.53409	2.47398	3.58214	168.517	3.33498	37.9955	4.84492	6.54242	0.156239	0	0.016703	0.4301	0.175297	0.565322	0.130588	0.07402	0.107682	0.119957	0.040692	0.047267
MSTRG.18902.1	16.8705	22.2413	21.2114	14.4508	12.0908	11.8478	14.2726	19.7795	10.0714	24.7175	21.3941	19.0013	2.72057	3.59571	2.7006	3.88868	3.69111	3.40173	3.16828	2.68601	2.51373	2.94708	4.98731	3.7109
MSTRG.49386.1	10.1614	12.569	12.1055	19.3036	15.8969	14.5108	13.5017	12.1878	17.5402	11.7265	14.6627	13.9049	2.44171	2.37376	1.73814	2.22305	1.93799	2.54897	2.97902	2.28649	2.56373	3.40474	3.5255	3.90022
MSTRG.40563.1	2.97883	2.78297	2.35398	2.31852	3.71454	3.42041	3.64817	3.23902	4.14009	1.60777	1.94297	2.34247	0.007633	0.008123	0	0	0	0	0.014289	0.144301	0.055601	0.022544	0.083077	0
MSTRG.18423.1	7.71745	7.06874	7.42933	5.2283	7.22467	5.5225	6.11549	7.30725	4.52869	4.53907	5.81821	5.11679	0.310703	0.589621	0.377129	0.462262	0.392758	0.343467	0.481237	0.655204	0.432878	0.624296	0.472184	0.430783
MSTRG.18423.2	1.08051	1.21485	0.90268	0.89996	0.44859	0.6978	0.737823	0.30511	1.17959	0.349233	0.56854	0.746444	0.126135	0	0	0	0	0	0.00884	0	0.058296	0	0	0
MSTRG.4952.1	7.10963	7.86042	9.30966	3.65738	3.73806	4.03346	3.33857	4.84113	1.5762	5.90047	5.63596	4.54243	0.038726	0.043237	0	0.008997	0.015856	0.009046	0.004158	0.010414	0.008552	0.003402	0	0.008856
MSTRG.16435.1	0.368216	0.499416	0.97787	0.655425	0.515101	0.173549	1.51303	0.351873	1.1604	0.389969	0.300422	0.364463	0.087741	0.02879	0.053937	0.127398	0.104967	0.109931	0.107133	0	0	0.132308	0.063009	0.030223
MSTRG.15599.3	0	2.15981	0	0	0	0	0.915748	0	0	0	16.7799	0	0	0	0	0	0	0	0	0	0	0	0	0
MSTRG.330.1	2.73389	2.29549	2.70745	2.13762	2.05485	1.75611	2.56696	2.41946	2.24952	2.55231	2.14327	2.66916	0.381276	0.599046	0.304252	0.478282	0.389219	0.501526	0.553123	0.359759	0.398217	0.504373	0.618926	0.455995
MSTRG.15599.2	0	0	0	0	0	0	0	0	0	0	6.46714	6.71983	0	0	0	0	0	0	0	0	0	0	0	0
MSTRG.45002.1	5.24231	3.41075	5.08696	1.76011	1.7843	0.934195	3.44225	5.91975	2.41112	3.31574	6.60746	3.35994	3.32026	2.87017	3.05731	2.50138	3.54352	1.78928	2.18542	3.47451	12.5914	3.44208	2.47801	2.56209
MSTRG.43067.1	1.80203	1.42165	1.22676	0.884265	0.343237	0.462517	0.84106	0.978316	0.696149	1.09301	1.44203	1.05203	0.547124	0.543114	0.286941	0.813748	0.910021	0.837012	0.565785	0.190696	0.526944	0.239714	0.197486	0.293409
MSTRG.27398.1	0.53128	0	0.219668	0.368925	0.572527	0.457959	0.467898	0	0.121645	0	0	0.337676	0	0	0	0	0.159712	0	0	0	0.076018	0	0	0.046343
MSTRG.40599.2	2.65346	2.26371	2.12883	3.44467	3.04012	0.805804	2.13481	2.2731	2.32001	2.12924	3.41927	1.93327	0.083304	0.023386	0.250891	0.054872	0.540378	0.032854	0.401108	0.314497	0.103562	0.349825	0.691498	0.124793
MSTRG.42718.2	1.38092	0.745758	1.00152	1.61329	1.61142	0.673176	1.55155	1.48075	1.5933	2.97844	1.80468	1.77857	0.100478	0.049122	0.017946	0.036983	0.074021	0.013392	0.058913	0.04026	0.04951	0.106622	0.151257	0.081497
MSTRG.14286.1	14.1293	12.62	12.5813	10.8253	11.6037	8.86156	12.83	16.4265	8.10369	12.7862	14.1052	14.2247	1.618	0.845383	0.644226	0.518043	0.7707	0.506503	1.10312	1.16991	0.678762	1.09282	1.40548	1.39549
MSTRG.42718.1	2.58973	2.25791	2.1126	0.659091	2.29285	2.23677	1.47832	1.10939	1.32398	1.43408	2.30154	3.11829	0	0	0	0	0	0	0.001173	0.01622	0	0.000908	0	0.04237
MSTRG.40599.1	4.9137	3.81435	4.72034	1.03463	1.7322	4.25896	3.99948	4.24824	2.40547	4.3561	3.47489	4.7116	1.22356	1.29564	0.858649	1.15262	0.536398	0.915597	0.721852	0.717494	0.912601	1.03877	0.94212	0.99122
MSTRG.3312.1	1.64029	1.73424	0.799003	0.873265	4.43364	1.57787	1.78841	0.638568	1.8264	0.544901	0.510996	0.117612	11.3135	8.45642	2.46258	1.09804	2.48475	1.34737	8.71904	25.1711	18.6963	36.64	29.7454	9.90929
MSTRG.36274.1	0.857656	0.286496	0.548533	0.029186	0.104737	0.058091	0	0	0	0	0	0	3.5378	1.46462	0.958183	0	0	0	0	0	0	0.287813	0.063923	0.048852
MSTRG.12829.1	1.84476	0.901079	1.33745	3.82181	3.38131	4.25971	1.69407	1.35491	2.54205	1.22007	1.68245	1.89387	0.181914	0.187252	0.12153	0.305067	0.313007	0.147452	0.285446	0.205729	0.285777	0.110194	0.238409	0.150336
MSTRG.44877.1	2.19888	2.13838	1.941	1.65978	1.32682	1.26406	1.23663	2.17955	0.78216	5.39009	4.44169	3.27723	0.014183	0.057765	0.060809	0.036612	0.025035	0.029418	0.01935	0.058989	0.039291	0.037366	0.027394	0.05244
MSTRG.44954.1	4.63063	6.34196	5.20678	14.5648	10.7978	12.8932	8.62496	5.41552	8.92885	6.69428	8.00267	8.15078	2.7597	2.37833	1.91315	3.63514	3.87636	4.35172	3.07102	2.32295	2.48021	2.06507	2.29544	2.38674
MSTRG.42564.1	0.684614	1.01351	0.8626	4.19337	2.76334	3.43364	2.33704	0.617223	4.87617	1.35921	0.911272	0.582013	0.140469	0.023468	0.094634	0.035224	0	0.021532	0.130089	0	0.038599	0	0	0
MSTRG.38263.1	1.75896	0.968895	1.65196	1.75749	1.64876	1.23924	1.70306	1.97388	1.74518	1.11015	1.87126	1.42751	0.353721	0.222473	0.371046	0.542358	0.594583	0.485325	0.409993	0.525836	0.5533	0.539224	0.264005	0.707638
MSTRG.38263.2	0.772696	1.44592	0.763828	1.4536	1.13682	1.44051	1.56929	0.411542	0.803555	2.37963	1.3612	2.86443	0.457781	0.455184	0.335845	0.402176	0.368348	0.598896	0.549384	0.388924	0	0.110315	1.01604	0.321781
MSTRG.38263.3	0	0.759341	0	0	0	0	0	0	0	0	0	0	0	0	0	0	0	0	0	0	0	0	0	0
MSTRG.14967.1	6.94024	6.15529	6.0049	4.4893	5.56228	5.26152	4.32467	6.04126	4.59875	6.47687	4.28069	4.6325	0.536395	0.483207	0.572768	1.01311	1.30677	0.825924	0.976814	0.689831	0.837636	0.620313	1.753	0.908648
MSTRG.14967.3	0.705699	1.88676	2.08308	2.33194	1.29944	1.40642	1.71199	2.37712	0.565006	0.931808	1.3502	1.28495	0.149215	0.060909	0.06413	0.962008	0.35091	0.646156	0.212952	0.132567	0.109304	0.386898	0.237928	0.157743
MSTRG.14967.2	0.727648	1.57825	0.866926	3.20556	2.09772	1.67217	0.968954	0.69732	2.00791	3.22025	2.43835	2.4637	0	0.696118	0.051861	0.260649	0	0.520941	0.099777	0	0.390833	0.38807	0.236165	0.489223
MSTRG.11987.1	0	0.025039	0.013604	0.038589	0	0.026819	0	0.023932	0	0	0.038175	0	3.74336	2.0232	2.73279	0.658107	1.17018	0.764248	2.57322	3.23637	2.66337	1.76802	1.02788	1.51484
MSTRG.23931.1	1.64221	1.66568	2.1226	1.2052	1.33645	1.14248	1.07849	1.62362	0.885499	1.51469	2.32946	1.95711	0.540569	0.283149	0.559207	1.72605	1.12713	2.06574	0.843541	0.63117	0.933628	0.953901	0.993662	1.03607
MSTRG.38240.1	4.28421	3.98217	3.9872	8.62002	9.10461	10.5143	5.79748	3.71256	10.046	4.3277	4.39443	5.63923	0.971427	1.03849	0.602624	0.594552	0.626732	0.532235	0.711769	0.61608	0.737336	1.05058	1.35203	0.947233
MSTRG.39871.1	0.747251	0.94169	0.923037	0.684556	0.538877	0.642118	0.613434	0.750435	0.687779	7.38298	1.05792	0.76252	0.321487	2.248	0.250539	0.228565	0.170605	0.300283	0.303111	0.172758	0.36252	0.260293	2.06608	0.2405
MSTRG.24014.1	1.70921	1.27618	0.906295	0.30169	0.351598	0.290803	0.701877	1.34302	0.585727	1.07578	2.25535	1.81707	1.97939	2.27868	1.68515	0.472816	0.364679	0.633467	1.17015	1.01236	1.2909	1.13226	1.49466	1.38654
MSTRG.12539.1	3.14052	1.74823	1.39317	0.179412	0.096946	0.059823	0.178239	2.13415	0.031215	1.14123	0.986966	1.66809	0	0.017369	0	0.008937	0	0.009036	0.007069	0.03299	0.009002	0	0	0.008161
MSTRG.4117.1	78.5368	98.5	99.1083	33.0924	37.0597	29.0781	47.0213	90.3849	32.538	56.266	84.0976	60.4462	7.69169	7.77824	8.96388	8.1562	7.65131	8.87478	10.5766	6.5121	9.82095	8.06067	8.41694	8.23972
MSTRG.21885.1	3.21579	2.1652	2.24586	2.73179	3.43198	2.37027	1.52892	2.20132	2.41677	2.66769	1.94314	1.82261	1.61265	1.86119	0.710454	0.446531	0.411875	0.206435	0.516144	0.929044	0.531829	1.10819	1.12119	1.18807
MSTRG.24177.1	0.88454	0.822719	0.670958	1.34382	1.47054	1.15338	1.11905	0.766654	1.41251	0.30961	1.11174	1.18882	0.251211	0.294782	0.170541	0.326935	0.304194	0.391804	0.222102	0.307656	0.213653	0.316631	0.230557	0.431536
MSTRG.24177.3	0.063783	0.058958	0.064366	0.117011	0.089866	0.058378	0.194193	0.097417	0.162978	1.06676	0.185734	0.136289	0.029007	0.179537	0.028572	0.051768	0.016424	0.01373	0.03966	0.059003	0.034286	0.067142	0.223477	0.060807
MSTRG.24177.2	0.325876	0.744535	0.33174	0.501099	0.516003	0.265435	0.419988	0.514619	0.37488	2.15837	0.619916	0.723892	0.104611	0.406639	0.165029	0.206269	0.097342	0.11078	0.192163	0.093292	0.156395	0.309064	0.817632	0.237583
MSTRG.41195.1	4.27533	3.15472	1.67884	3.60911	3.18349	2.85623	3.94406	3.31061	2.41028	2.00467	0.830476	1.39166	0.44015	0.040995	0.718459	0.397161	0.309588	0.203172	0.784025	0.593856	0.493969	0.226983	0.84416	0.509858
MSTRG.41195.2	3.34358	3.74414	4.98421	1.40547	2.63555	3.38704	3.00241	3.82262	1.49011	4.65854	5.4743	4.837	0.941592	1.41216	0.552565	0.528885	0.965581	1.10688	0.888595	0.56363	1.01702	0.828234	1.20444	1.00473
MSTRG.41195.4	0	0	0	1.21055	0.465033	0	0	0	1.02	0	0	0	0	0	0	0.499995	0	0	0	0	0	0	0	0
MSTRG.17038.1	1.4795	1.40232	1.43368	0.909406	1.39167	0.800413	1.40522	1.73536	1.35186	1.45518	2.30997	2.48641	0.351972	0.233433	0.131933	0.245562	0.254191	0.237099	0.187082	0.194504	0.206786	0.3275	0.29145	0.318254
MSTRG.14336.1	1.31392	1.61211	0.775526	7.34152	7.2352	8.87167	8.30162	2.57736	11.0618	1.90092	2.93895	4.10443	2.59427	1.80714	1.50339	1.78448	1.41337	1.57716	2.83877	2.66244	2.26105	3.94801	2.62621	3.85863
MSTRG.32903.1	2.51669	1.3549	1.05226	8.9824	6.13448	10.763	5.21546	1.86839	9.41451	3.65064	2.65735	4.44116	0.205266	0.145413	0.093435	0.139229	0.102166	0.143072	0.177273	0.211455	0.176324	0.28231	0.200126	0.175527
MSTRG.3931.1	1.27541	0.336102	0.427636	1.10508	1.43889	2.10994	1.99668	1.2618	0.072387	0.195945	0.176185	1.41923	0	0	0	0.055263	0	0.067606	0.070682	0	0	0	0	0
MSTRG.39283.1	17.8089	15.9507	15.6157	19.8213	24.8033	22.5535	21.8869	17.0372	22.833	16.1159	15.8818	18.3862	2.80646	2.72476	1.79208	1.83213	1.98237	2.20991	2.50251	2.36441	2.63701	3.03832	2.77375	2.30772
MSTRG.33934.1	4.09893	4.09139	3.78115	7.45914	7.34079	7.18051	8.19826	4.37648	10.618	5.62723	4.78855	5.82526	1.17534	1.43916	0.995443	1.21832	0.99596	1.15163	1.1617	1.31311	1.10826	1.43303	1.69729	1.60058
MSTRG.26833.1	2.06253	3.22966	2.53939	2.53864	1.39438	1.57539	1.38664	1.85534	0.818114	2.26685	1.88135	1.70798	0.11136	0.098526	0.062848	0.220385	0.106472	0.097648	0.127163	0.066225	0.185416	0.024494	0.110791	0.150248
MSTRG.39392.6	0.371988	0.661379	1.10759	0.089646	0.319734	0.962367	0.261647	0.337106	0.597862	1.72687	0.184015	0.141711	0.074047	0.185971	0	0.355401	0.611604	0.044387	0	0.009298	0.133212	0	0.325699	0.095281
MSTRG.39392.7	0.961686	1.27483	0.728818	0.670372	0.734936	0.881495	1.21279	1.1039	1.44365	0.608879	1.28015	1.79905	0.335509	0.2345	0.029331	0.123136	0.436831	0.133711	0.366118	0.261532	0.38178	0.353715	0.120109	0.303526
MSTRG.39392.4	0.68218	0.863751	0.574943	0.608641	1.26612	0.602672	0.832906	0.850229	1.05794	0.377293	1.42223	1.36771	0.132472	0.1677	0.24464	0	0	0	0.254504	0.210322	0	0.202108	0.066569	0.085643
MSTRG.39392.5	1.48795	0.945642	0.814616	0.051818	0.221004	0.213534	0.159332	0.237903	0.33667	0.446471	0.054101	0.129259	0.156722	0.262232	0.09344	0	0.167428	0	0.064433	0.061619	0	0.058831	0.172271	0.08668
MSTRG.39392.2	0.810546	1.03649	0.797665	0.61915	0.983006	0.677651	0.773467	1.05032	1.18125	0.362581	1.59863	1.13574	0.254354	0.138703	0.191714	0.107548	0	0.821817	0.208478	0.193285	0.531778	0.248025	0.083794	0.486601
MSTRG.39392.3	0.328577	0.734871	0.458241	1.63991	0.581154	0.34081	0.570583	0.474827	1.93658	2.35189	0.504841	0.320108	0.073765	0.134468	0	0.259552	0	0.111002	0	0.02385	0.03927	0	0.38827	0.16122
MSTRG.39392.1	0.396099	0.194333	0.135257	2.94917	1.56013	2.55707	1.3112	0.832059	0.147381	0.305255	1.10502	0.421103	0.118115	0.071629	0.095976	0.454654	0.091572	0.116997	0.063092	0.125606	0.063881	0.07348	0.163235	0.062839
MSTRG.12032.1	3.43761	3.79302	3.73642	2.19883	2.26086	2.33794	2.07498	2.74556	1.4776	4.553	4.75436	3.69394	2.38338	2.20211	1.93185	2.20182	2.69355	2.39085	1.75114	1.8856	1.14314	1.65238	2.0874	1.66261
MSTRG.46867.1	0.526334	0.571276	0.667017	0.613218	0.474979	0.370806	2.86578	0.389685	2.79679	1.70801	3.87464	2.35561	0.026009	0	0	0	0	0	0	0	0	0	0	0
MSTRG.39392.8	0.833802	0.2658	0.835172	0.759788	1.35594	0.624665	1.0847	0.751902	0.645755	0.415067	0.428238	1.46346	0.202437	0.161947	0.371229	0.128217	0	0.077875	0.331164	0.206371	0.104573	0.295453	0.071895	0.180722
MSTRG.39392.9	0.465609	0.372549	0.611241	0.19952	0.520716	0.174458	0.652931	0.283784	0.686845	1.15246	0.488874	0.751081	0.023598	0.192729	0.191475	0.125743	0	0	0.098937	0.226226	0.103209	0.310793	1.01971	0.183214
MSTRG.30606.1	1.07065	0.933435	1.28498	0.480184	0.2855	0.35809	0.782268	1.14428	0.394634	1.35045	1.0812	1.06725	0.326986	0.244648	0.356531	0.287157	0.392444	0.352067	0.385673	0.39016	0.328888	0.33482	0.320166	0.481642
MSTRG.29671.1	0.027222	0	0	0.120516	1.80711	0.441204	0	0.018076	0.176153	0.111173	0	0.024893	0	0	0	0.010734	0	0	0	0	0.005521	0	0	0
MSTRG.13232.5	0	0	0.969042	0.111068	0.599561	0.366223	0.444976	0.512807	1.67854	0.198143	0.20836	0.73206	0	0	0	0	0	0	0	0	0	0	0.166249	0
MSTRG.45457.1	0.713391	1.04337	0.753174	1.01181	0.740638	0.74119	1.1126	0.964062	0.81672	1.16456	1.74047	1.29272	0.360111	0.188993	0.39731	0.328892	0.591124	0.789234	0.659719	0.416242	0.472136	0.50349	0.443559	0.368019
MSTRG.13232.4	0	0	0	0	0	0	0	0	0	0	0.965433	0	0	0	0	0	0	0	0	0	0	0	0	0
MSTRG.29190.1	9.38368	8.2417	8.06935	4.2659	3.87726	4.14421	4.04947	11.7833	3.07858	6.31022	9.73441	11.9664	1.34331	1.35036	2.13551	0.808975	1.53666	2.13604	1.59703	2.23445	3.35412	1.15768	1.05441	1.44617
MSTRG.13232.6	0	0	0	0	0	0	0	0	0	2.0415	0	0	0	0	0	0	0	0	0	0	0	0	0	0
MSTRG.2046.1	3.49898	4.83651	3.93794	1.42891	2.68229	2.76045	2.14308	2.71164	1.5214	2.5767	4.17969	3.26623	0.50131	0.443875	0.693986	2.1545	1.27685	1.98105	0.655531	0.77651	0.986378	0.681686	0.742559	1.09253
MSTRG.3747.1	55.0808	64.6331	60.8752	31.4972	24.194	18.9509	98.9219	93.9681	63.6417	43.7685	52.415	49.0728	13.3403	11.717	9.62593	11.9997	14.3303	19.1623	10.1021	6.7314	7.3051	11.5047	8.95036	6.98998
MSTRG.13232.2	2.30223	1.16025	0.644541	2.49201	3.12726	1.10889	1.19536	0.828152	0.967811	0.051982	1.01002	0.749428	0.239151	0.260467	0	0.064	0	0.026498	0.148479	0.121748	0	0.086627	0.11538	0.270674
MSTRG.5140.1	16.7779	26.7962	22.5227	47.8461	39.4882	47.6624	25.6924	28.3547	27.5444	26.3913	22.0195	32.1847	1.05169	1.43563	1.23265	1.12635	1.04555	1.14329	1.55775	0.824424	1.44425	1.00123	1.38111	0.989679
MSTRG.7315.1	0.727141	0.942989	0.544688	6.38648	5.52058	5.60474	1.45924	0.364264	2.66675	0.684968	0.632416	0.667888	0.105938	0.111947	0.119611	12.3612	8.73412	11.2287	0.233178	0.255339	0.1695	0.750333	0.728749	0.576526
MSTRG.35979.4	3.24266	1.9776	2.56191	4.78881	5.43197	3.44587	2.54257	3.46992	3.08826	1.74947	2.6245	3.18838	0.280792	0.327597	0.69575	0.889923	0.526654	0.511758	0.795449	0.369999	0.748685	0.829887	0.706632	0.476421
MSTRG.30181.1	1.59738	1.70269	1.73088	1.16221	1.09816	0.997621	1.3362	1.6028	1.10223	1.67684	1.71458	1.37696	0.226349	0.23721	0.26005	0.257369	0.162464	0.31325	0.250231	0.238076	0.232735	0.240617	0.341685	0.23478
MSTRG.35979.1	2.32703	6.45917	4.17953	1.80588	3.18325	4.00063	4.07389	2.6579	2.04799	3.81039	3.08984	1.60987	1.54974	1.55551	0.813107	0.491931	0.720549	1.1007	0.809811	1.22306	0.475088	0.826307	0.626688	1.26137
MSTRG.6944.1	1.2815	0.626039	0.363087	0.986739	0.906899	1.23893	0.960758	0.882574	0.595139	1.99342	1.18588	1.67934	0.370641	0.353944	0.19738	0.153138	0.488439	0.349883	0.528445	0.296381	0.376569	0.192122	0.628548	0.488175
MSTRG.6944.2	0.110623	0.510378	0.710856	0	0.165634	0.054535	0	0.112174	0	0.111511	0.185065	0	0	0	0.07127	0.331946	0	0	0	0.100366	0	0.241373	0	0.243209
MSTRG.47881.1	5.91899	5.91423	6.17627	2.88244	2.48201	2.62798	4.23804	4.47359	3.55242	5.52447	6.41941	4.60534	1.55338	2.01008	1.19152	0.944652	0.978825	0.85638	1.53344	1.15889	1.12467	1.97758	1.98019	1.43126
MSTRG.29539.1	0	0	0.000283	0.001035	0.002253	0.000461	0.006454	0	0.001891	0	0	0.00031	0.499815	0.541586	1.35442	39.7163	47.102	76.4572	4.3208	1.45134	0.912	2.47176	0.576689	3.55137
MSTRG.45137.1	1.86769	2.55789	2.55287	1.02224	0.489494	0.707277	0.593073	2.10353	0.157075	2.93573	2.69551	1.38784	0	0.026396	0.004732	0.091513	0.040203	0.144176	0.009673	0.012604	0.073529	0	0	0
MSTRG.13981.1	0	0.198008	0	0.419539	3.235	3.26931	2.37638	0	1.75345	0	0.592646	0	0	0	0	0	0	0	0	0	0	0	0	0
MSTRG.13981.2	1.23525	1.32245	1.20507	12.9306	17.4745	18.8187	4.85772	2.14237	11.3028	1.18569	1.21514	3.43353	0.375587	0.190162	0.342213	0.227625	0.391791	0.4629	0.297726	0.411397	0.350187	0.489384	0.388265	0.513675
MSTRG.13981.3	0	0.067429	0	0	0	3.8005	2.78769	0	5.3314	0	0	0	0	0	0	0	0	0	0	0	0	0	0	0
MSTRG.22635.1	2.93671	2.43048	3.05256	1.2939	2.28588	1.22289	2.14863	3.18976	2.55132	2.8436	2.56009	3.24235	0.409219	0.442871	0.382987	0.362182	0.412626	0.448571	0.4491	0.301214	0.533029	0.371795	0.335859	0.390293
MSTRG.4701.1	29.8182	34.452	31.6905	3.34637	3.67405	4.94036	9.47571	34.373	4.86042	17.6358	22.5456	14.3846	12.8566	6.06048	10.704	7.14381	7.34188	4.87353	10.6148	9.30046	6.30791	6.13318	7.37528	5.71062
MSTRG.4701.2	4.52251	0.790451	1.46629	0.309799	0.016494	0	0.836384	1.33055	0.302783	0	2.12691	1.78898	8.26243	23.6603	4.76511	1.78141	2.14244	1.77973	1.92791	7.67491	3.98235	1.80294	7.26387	5.70615
MSTRG.26316.2	4.82238	6.48399	8.3036	0.743807	1.55822	0.834995	0.469538	6.88636	0.296048	2.38689	6.00242	1.99924	0.436964	0.190651	0.59462	0.284783	0.886441	0.49513	0.298297	0.46525	0.975066	0.698454	0.236218	0.278236
MSTRG.26316.1	5.2903	6.05641	4.29798	2.54143	2.24144	2.1921	5.07415	3.65252	2.89131	6.18837	6.58139	5.5816	1.09667	1.18741	1.00683	1.39064	0.855768	1.54949	1.73557	1.00651	1.76696	1.18925	1.44468	1.90009
MSTRG.27858.1	48.2758	50.586	39.4359	0.877744	3.84802	4.05559	5.06329	40.5212	1.12253	14.3219	21.1057	18.5067	0	0	0	0	0	0	0	0	0	0	0	0
MSTRG.27858.2	6.64748	7.76127	8.59556	0.123686	1.81513	0.809377	1.81383	5.06294	0.178234	1.0058	3.16698	0.422074	0	0	0	0	0	0	0	0	0	0	0	0
MSTRG.35003.4	2.3585	2.30744	2.86239	2.00036	3.66374	2.83787	1.40994	1.99276	0.853177	0.287438	2.88211	1.69921	0.592081	0.114175	0.187786	0.390776	0.44099	0.133841	0.470154	0.276423	0.341197	0.694819	0.977594	1.04147
MSTRG.5143.2	0.142709	0.025948	0.036608	3.43425	1.97483	0.928498	3.28933	0.135274	7.66604	2.88372	1.99524	2.60561	0.026702	0	0.102108	0.011049	0.072657	0.000679	0.528842	0.758829	1.13306	0.112215	0	0.157264
MSTRG.5143.3	0.224606	0	0.367661	0.796457	0.394182	0.549325	0.759218	0.554216	3.06318	0.988045	1.27017	1.01131	0	0	0	0.071644	0.146589	0.161865	0	0	0.351153	0	0.414862	0
MSTRG.35003.1	6.43414	7.88697	4.78186	7.18031	8.58355	6.09733	8.26852	5.42422	10.2361	7.95986	5.57138	8.68651	0.692688	2.1049	1.77889	1.33349	1.12648	1.45005	0.693922	0.829403	1.66227	1.67512	2.15428	1.0844
MSTRG.5143.1	4.6296	5.38786	4.25965	10.8122	5.89346	4.92241	11.1661	9.45237	21.0085	13.8136	16.494	16.5138	0.42637	0.917223	0.961814	2.02094	2.40019	2.69531	1.65092	3.3904	6.72584	6.5413	3.86459	2.97598
MSTRG.33024.1	4.81517	5.4329	4.59732	3.13589	3.16936	2.69227	3.42491	4.50738	2.80802	4.247	5.22559	4.35272	6.58973	8.7416	10.5388	12.6823	12.6229	14.9048	10.2907	6.30089	10.2203	4.12056	6.18539	6.57332
MSTRG.21468.1	240.498	353.391	301.507	245.667	280.15	328.796	303.541	395.053	244.855	694.382	317.693	354.21	6.61954	15.8574	7.53931	8.29455	7.44936	11.1967	14.0499	8.66475	14.2511	19.1015	36.1798	16.0046
MSTRG.16118.1	7.09138	6.53183	6.07166	3.65024	4.99842	3.46176	6.62349	6.66067	5.37224	5.54378	7.26138	7.06543	1.6145	1.53726	1.56529	1.4671	1.05488	1.64293	1.51534	0.923457	1.60906	1.54558	1.32121	1.99956
MSTRG.19813.1	2.62356	2.15253	2.44981	1.9144	2.12043	1.7443	2.10318	2.37378	1.56953	2.28554	2.42933	2.40518	0.514821	0.552437	0.335836	0.716051	0.571392	0.566571	0.493348	0.468946	0.36323	0.803872	0.816769	0.532163
MSTRG.23732.1	0.0222	0.013544	0.037806	0.330848	0.061845	0.117384	0.223892	0.08672	1.18368	0.021082	0.028539	0.058142	0.012508	0.047424	1.5e-05	0.013045	0.005744	0	0.007984	0.011132	0.016232	0.017758	0.018406	0.045862
MSTRG.1798.1	1.1511	0.731188	0.559129	1.24552	1.09533	1.48346	1.9944	0.814993	1.77614	1.88425	1.25044	1.33642	0.323019	0.32812	0.191044	0.189927	0.137294	0.325684	0.32852	0.300853	0.162629	0.364965	0.747444	0.338184
MSTRG.25006.2	0.000924	0.243901	0.64371	0.53719	0.165418	0.797195	0.513289	0.278062	0.835317	0.891595	0.955765	0.467534	2.4167	1.86976	0.968631	2.11769	0.776521	1.323	0.678688	0.222238	0.736137	0.222168	1.615	0.513727
MSTRG.5397.1	2.23786	4.29074	2.69931	0.405389	0.458968	0.636014	1.57604	2.86212	0.251337	2.44108	5.94156	3.86729	0	0	0	0	0	0	0	0	0	0	0	0
MSTRG.44062.1	1.0717	0.450619	0.7203	0.103308	0.78616	0.855786	0.353636	1.14157	0.118426	1.12507	1.19838	1.77164	15.1987	12.8991	11.7049	1.5422	2.12967	1.24902	10.8548	10.8211	9.30277	7.35067	7.61766	8.21135
MSTRG.15664.1	7.8798	9.60043	8.75716	7.88098	6.78557	6.04953	8.71003	7.32083	9.50808	9.72078	11.5997	6.4986	1.90361	1.5483	1.38139	1.13984	1.3663	1.43748	1.17806	1.28404	1.41332	3.98422	3.41011	1.40074
MSTRG.40088.1	3.14464	2.62701	2.89927	1.58093	1.61657	1.2356	1.63648	2.85173	1.11325	2.41736	2.13763	3.50513	18.5988	12.3757	12.3537	1.81996	2.51271	1.8037	18.3524	20.2721	10.9339	16.7554	15.9874	20.4335
MSTRG.2102.1	16.1083	15.1702	14.8077	19.8742	17.0255	19.7094	17.1534	16.7172	11.6682	15.9822	15.1223	18.5444	3.74204	2.69065	2.44313	4.02091	4.39449	3.89237	2.96463	2.6905	3.15085	3.70545	4.02326	3.43487
MSTRG.12310.2	0.628935	1.19223	1.09132	0.927506	1.45406	1.08936	1.01019	1.30486	0.823386	0.749376	1.35956	2.08011	0.959228	1.01501	0.763066	1.04149	1.12375	1.1569	0.616358	1.16364	0.002755	0.809689	0	0.442633
MSTRG.12310.1	1.16485	0.74976	0.820189	0.612963	0.624502	0.85276	0.737044	0.660653	0.255634	1.38629	0.771702	0.706696	0.655668	0.453477	1.68126	1.43607	1.42878	1.22247	1.25246	0.461628	1.41191	0.218618	0.832245	0.964655
MSTRG.27809.3	0	0	0	0	0	0	1.08721	0	7.59353	0	0	0	0	0	0	0	0	0	0	0	0	0	0	0
MSTRG.29224.1	0.082151	0.153528	0.556271	0.114817	0	0.118237	0.036805	0.149436	0	0.121989	0.19657	0.094815	30.3624	28.1256	42.6265	2.4113	0.93916	1.22363	29.9317	14.3245	22.4576	7.98132	10.4822	20.2694
MSTRG.38958.1	0.374248	0.433688	0.525645	1.54198	0.334158	0.218748	1.37946	0.381965	1.62421	0.519108	0.687801	0.258298	0.022126	0.05445	0	0.028482	0.136846	0.009544	0.079014	0.022826	0.102803	0.271126	0.16879	0.098718
MSTRG.27809.1	2.14827	1.6021	1.06072	9.33392	8.09388	8.00666	8.48801	1.49213	25.6431	2.37846	2.45785	2.78863	0.333477	0.051985	0.467067	0.630627	0.604401	0.92783	0.639725	0.156133	0.558541	0.540311	0.457523	0.563918
MSTRG.31676.1	0.477775	0.443998	0.441061	0	0	0	0	0.749773	0.084949	0.485137	1.2782	1.18405	0	0	0	0	0	0	0	0	0	0	0	0
MSTRG.10958.1	7.75112	6.79845	4.99855	39.429	28.5126	19.4838	33.6998	5.39506	112.795	8.22773	8.73717	8.47511	15.2644	11.2345	7.51033	7.44381	8.25439	6.58327	11.2544	15.2097	7.18302	8.43183	11.1365	12.4373
MSTRG.3749.1	5.78019	6.30678	6.37959	7.78368	5.88646	6.04141	6.9605	7.35253	7.54775	8.04949	8.47553	11.5431	1.91552	1.77807	0.866657	1.5575	1.4795	1.0695	1.62834	1.56937	1.5001	1.5298	1.83553	1.97689
MSTRG.3749.2	2.30928	1.14233	0.580555	0.068986	1.801	1.66183	0.180126	0.380256	3.43061	0.284144	1.18427	0.629785	0.102132	0.094823	0.673217	0.072816	0.024598	0.472198	0.057516	0.045931	0.032953	0.030748	0.102962	0.022633
MSTRG.42994.1	6.83218	8.02926	7.5645	7.17299	11.5952	8.82817	7.7252	6.28247	7.6721	10.3198	6.8972	7.48611	0.288929	0.508011	0.241813	3.39576	3.11578	3.54535	0.374534	0.212576	0.272132	0.445943	0.668226	0.389919
MSTRG.33738.1	1.41401	1.9144	0.892215	4.32564	2.40856	2.656	5.80435	1.42244	9.61914	2.70388	2.19461	2.28235	0.543416	0.635299	0.250731	0.27475	0	0.307245	0	0.867127	0.533948	0.834631	0.822383	0.847246
MSTRG.33738.2	0.765658	0.497119	1.87651	0.333782	2.9165	1.48267	1.0159	0.798049	1.18243	0	0.768644	0.211799	0.029332	0	0.015275	0.152445	0.338196	0.031152	0.453761	0.030279	0.127218	0.255933	0.447637	0
MSTRG.35027.1	9.21636	13.0751	13.5447	5.28734	5.57873	5.44825	8.36868	12.3285	3.75965	13.0989	14.5652	11.0772	2.24127	2.49366	2.05944	1.96109	2.12435	2.16034	2.55875	2.04312	2.34903	2.42062	2.45302	2.19665
MSTRG.5167.1	3.35047	4.34325	3.27128	2.91931	2.4211	3.17378	3.08945	3.66071	1.81292	5.14045	3.74961	3.63019	0.828002	1.09793	0.466262	0.798368	0.747515	0.969054	0.808085	0.70645	0.554524	0.812476	1.27929	0.784473
MSTRG.48780.1	1.8868	2.82949	3.27973	0.819542	0.674815	0.44701	1.11097	1.85647	0.421075	4.25234	1.86501	1.10262	0.229926	0.862052	0.276575	0.379398	0.392214	0.38553	0.33195	0.276536	0.397622	0.212398	0.575968	0.531578
MSTRG.24349.1	1.84451	2.03956	1.70167	0.319915	0.28614	0.25315	0.379032	1.34623	0.191167	1.67287	1.54391	1.03637	0.019005	0.047755	0.060823	0.366572	0.179228	0.164801	0.04487	0.004067	0.13832	0.033688	0.038355	0.026172
MSTRG.45631.1	4.2503	3.18393	2.70799	2.12335	2.80858	2.38386	2.26097	4.86519	1.17768	4.54547	7.59062	6.05364	0	0	0	0	0	0	0	0	0	0	0	0
MSTRG.31395.1	11.4364	10.3493	9.14315	32.7148	26.5403	31.841	23.9647	10.2129	33.92	14.2971	12.4468	17.4088	2.98235	3.17025	2.13282	2.43149	2.40193	1.6883	2.19183	2.92119	1.85267	2.51179	2.80984	2.65137
MSTRG.35973.1	11.9425	14.4976	14.9978	5.12835	4.37008	3.18979	6.08274	13.6739	2.31503	19.203	16.5394	12.7991	1.22128	2.18014	1.13495	2.22615	2.15689	2.33836	1.5658	1.17007	1.7715	1.60237	3.09749	2.01682
MSTRG.17746.4	1.07101	1.47479	1.57638	1.15823	0.300707	0.890577	2.27563	1.6047	1.77115	0.898711	1.47522	2.22376	0	0	0.150936	0.051116	0.08614	0.204402	0.029181	0.065953	0.190722	0.586824	0.321455	0
MSTRG.17746.1	4.83805	4.08501	5.3868	3.98056	3.15794	4.0106	3.18557	2.91073	4.55122	2.6273	2.34636	3.22466	0.392568	0.244912	0.022506	0.13262	0.148708	0.476847	0.074232	0.116263	0.141275	2.1764	0.822373	0.102327
MSTRG.17746.3	1.53203	1.79689	1.78776	1.03722	0.937485	0.457208	1.96772	1.43847	1.88676	0.640469	1.80615	1.43936	0.19075	0.156719	0	0	0.00584	0.17427	0.394677	0	0	1.03929	0.254215	0.232005
MSTRG.17746.2	3.33198	2.75571	4.17506	2.328	2.72668	2.64902	2.51664	2.69836	2.55039	1.92671	2.46883	2.13833	0.315923	0.150534	0.206537	0	0	0	0.100354	0	0.036223	0.516162	0.502324	0.337666
MSTRG.14063.1	68.5466	66.9148	31.5097	219.456	280.971	236.579	240.677	130.015	191.725	143.982	88.9165	171.988	0.157268	0.129035	0.063226	0.017945	0.052997	0.031301	0.054442	0.046937	0.075734	0.049833	0	0
MSTRG.38479.1	1.88405	2.59887	2.43475	1.37385	0.865838	0.855207	1.64464	2.23931	1.25588	1.78313	2.74666	3.10311	0.366126	0.24904	0.244976	0.249029	0.574248	0.59863	0.566935	0	0.358148	0.409989	0.482684	0.581863
MSTRG.48944.1	1.4946	1.36139	0.960331	3.40798	3.41496	3.77432	2.09658	1.53346	2.21522	1.38883	1.39235	2.09786	0.536022	0.283008	0.228299	0.160861	0.248758	0.294903	0.314836	0.455394	0.470295	0.264708	0.606775	0.351753
MSTRG.4223.1	2.53493	2.67107	2.82057	2.28371	2.43946	2.21933	2.77311	2.97438	3.05348	2.36381	3.26678	3.04228	0.721472	0.541737	0.577407	0.597464	0.369874	0.492829	0.677649	0.535617	0.566778	0.535591	0.554042	0.721806
MSTRG.12245.1	12.3211	14.9458	13.5219	20.1938	22.2318	25.4405	21.8264	11.9386	20.6726	19.7005	13.6633	15.9296	4.31057	5.36104	2.97616	3.11074	4.07403	3.77192	4.29764	3.80594	2.74387	3.95128	6.57077	3.79486
MSTRG.43676.1	0.895774	1.35855	0.763323	0.623294	0.839222	1.14807	1.45534	0.740008	0.656798	0.713678	0.99772	1.2743	0.370016	0	0.253057	0.350915	0.221386	0.214626	0.168358	0.202161	0.459423	0.196631	0.132681	0.322932
MSTRG.41049.2	1.39085	0.819646	0.530237	9.70855	9.39198	11.3649	8.09287	1.73356	11.9823	4.76762	4.599	4.64975	0.06204	0.017309	0.070916	0.065621	0.072642	0.150922	0.160565	0.05471	0.358429	0.210058	0.236448	0.157161
MSTRG.41049.1	2.18925	3.1819	2.48489	18.4979	23.2249	21.5074	11.4682	4.61794	19.3381	4.314	5.98262	8.92658	0.614284	0.497076	0.633747	0.352655	0.701213	0.770313	0.330659	0.837118	1.41118	0.934569	0.475396	0.567108
MSTRG.11028.1	3.07984	4.145	5.31618	0.525742	1.01508	0.326878	1.17521	3.00843	0.214861	1.73319	2.48272	0.847963	0.039625	0.052308	0.072309	0	0	0.019002	0	0	0	0	0	0.019636
MSTRG.45844.1	0.00692	0	0.025154	0	0	0	0.035966	0	0.013152	0.043286	0.024706	0.006727	17.3632	16.7244	8.64423	0.481887	0.56948	0.11994	9.61369	12.9464	6.56304	12.0285	14.5407	8.52985
MSTRG.1177.2	0.796271	0.95614	0.867043	0.661173	0.667427	1.44285	1.39449	1.37392	1.69867	0.591523	0.98757	0.769964	0.020335	0.467775	0.28579	0.032681	0.136394	0.711315	0.199983	0.200489	0.683906	0.074151	0.382592	0.356491
MSTRG.1177.1	1.22318	1.39165	1.32467	1.10617	1.38688	0.148551	0.811665	1.11749	0.645747	2.11123	1.43255	2.01164	0.529756	0.064198	0.17333	0.540961	0.332759	0	0.417638	0.285164	0	0.369325	0.414696	0.355325
MSTRG.48589.1	12.7327	16.4575	17.7894	9.35391	8.47099	6.59968	12.141	16.0218	6.5651	29.5404	18.441	14.8991	1.72498	3.43962	2.12766	2.87896	1.98779	3.41467	3.47911	2.27143	3.11209	2.64041	5.86073	2.8031
MSTRG.28706.1	48.3974	55.3221	49.8006	75.5402	81.3873	76.9006	64.248	52.0096	62.0433	40.2691	51.6825	47.6696	37.2763	27.9525	35.1617	26.7517	26.8114	24.1039	38.2042	35.8758	30.2861	28.6067	27.8208	34.6811
MSTRG.20570.4	0	8.82565	0	0	0	0	0	0	0	0	0	0	0	0	0	0	0	0	0	0	0	0	0	0
MSTRG.20570.3	5.66897	1.6847	0	4.69253	6.70617	4.11735	0	5.10726	0	0	0.797166	0.394495	0	0	0	0	0	0	0	0	0	0	0	0.002067
MSTRG.11046.6	0.098971	0.268089	0.355943	0.015477	0.087432	0.046662	0.16751	0.106652	0.592336	0	0.129786	0.009428	0	0	0.011176	0	0	0	0.008518	0.013322	0.712001	0	0	0
MSTRG.20570.1	9.78862	6.37816	10.299	1.95136	0.778418	3.86966	3.36409	5.11575	2.63412	7.98358	6.67088	6.92691	0.109329	0.212389	0.10219	0.238267	0.13795	0.164048	0.083956	0.091574	0.105237	0.027729	0.208469	0.072848
MSTRG.7939.3	0.173688	0.442986	0.209373	0.061704	0.269594	0.112738	0	0.041715	1.40311	0.575394	0.094	0.188053	0.003808	0	0	0	0.053235	0	0.122427	0	0	0	0.336338	0
MSTRG.7939.2	1.50319	0.774024	1.55937	0.478473	0.642152	0.608469	1.09727	1.57204	0.471153	0.847125	1.80695	1.26609	0.280881	0.347	0.250346	0.20177	0.242968	0.345076	0	0.398627	0.296638	0.326269	0.272355	0.253067
MSTRG.7939.1	0	0.103056	0.120467	0.809877	0.508544	0.388737	0.395092	0.16709	0	0.154823	0.313351	0.612568	0.085646	0	0.020944	0.216604	0.106915	0.09335	0.176693	0	0	0.175696	0.014066	0.382269
MSTRG.31194.2	1.90919	1.71799	1.60747	4.37593	1.95449	2.64082	2.77513	1.59735	3.65499	3.0996	2.18317	2.22357	0.295589	0	0.341513	0.339651	0.303506	0.181542	0.173564	0	0.08804	0.051796	0	0
MSTRG.7939.4	0.028374	0.215765	0.078495	0.343899	0.803619	0.918564	0.458926	0.205409	0.206855	0.242789	0	0.331297	0	0	0	0	0	0	0.134791	0	0.124963	0.202913	0.003715	0
MSTRG.32744.2	0.716495	0.633847	0.272583	0	0	2.21226	0.679056	1.05702	1.98993	5.15133	1.31859	0	0	0	0.307497	0.588313	1.30599	0	0	0	0	1.90396	0	0
MSTRG.19141.1	9.50555	9.99231	10.9494	4.98461	4.95087	4.60178	9.2287	10.6345	6.45254	15.1293	14.5009	15.3145	3.82848	4.38681	3.26601	5.44256	5.64886	6.45823	4.72974	4.61777	4.20372	6.57545	8.44983	7.40682
MSTRG.22885.2	0.888665	1.94248	1.09099	2.27067	1.34549	1.16771	1.20425	1.30593	0.463671	0.593757	1.14096	1.0948	0	0.482599	0.335315	0.322323	0.174094	0.172293	0.18059	0.177417	0.119278	0.391318	0.146548	0.223998
MSTRG.20830.1	4.85206	4.76572	4.23958	6.16954	5.39203	4.18531	6.12804	5.06838	8.53211	6.06627	5.19779	4.94318	1.42162	1.3614	1.0152	0.854673	0.764439	0.919166	1.22354	1.38912	1.33722	1.35535	1.71694	1.51112
MSTRG.3121.1	1.55999	1.00515	1.33521	0.893184	0.459194	0.583951	0.905165	0.968208	1.28014	1.06147	1.32313	1.75189	0.348835	0.378115	0.5492	0.608613	0.441233	0.402975	0.463846	0.198237	0.223402	0.344122	0.433307	0.424571
MSTRG.11430.1	2.64431	3.13814	3.72368	0.503832	0.282765	0.268244	0.717612	2.40239	0.366909	2.11173	2.45079	1.12669	0	0	0	0	0	0	0	0	0	0	0	0
MSTRG.11046.7	1.44653	1.05354	0.920693	2.24578	1.51814	0.660668	0.567512	1.31663	1.8471	1.59943	0.940517	0.933297	0.180682	0.086177	0.194979	0.169889	0.027593	0.011316	0.20558	0.233765	0.271732	0.280247	0.107631	0.043691
MSTRG.1656.1	1.00255	1.11699	0.98355	0.542424	0.446152	0.596598	0.966003	0.621707	0.301291	0.829699	0.674534	0.752917	0.075372	0.168762	0.099719	0.268723	0.288802	0.226575	0.099289	0.038258	0.208888	0.09371	0.106013	0.114896
MSTRG.32050.2	0.612086	0.675005	0.288638	0.265019	1.68663	1.29496	1.23477	0.668813	1.00995	1.92369	0.98845	1.50211	1.72446	0.745837	0.151602	0.949087	0.189676	0.953611	0.105251	0.856248	0.470313	0.201123	0.404059	1.02528
MSTRG.32050.1	1.07719	1.23522	1.22204	1.16865	1.00499	0.899702	1.166	0.647078	0.572206	0.013559	0.784422	0.924373	1.92027	3.5638	4.28296	2.42976	3.79912	3.06282	3.83	3.01822	2.59266	1.89936	2.9771	1.66436
MSTRG.2077.3	0	1.2984	0	0	0	0	0.585007	0	0	0	0	0.134808	0	0	0	0	0	0	0	0	0	0	0	0
MSTRG.683.2	1.04804	1.28895	1.15659	0.091749	0.104554	0.09114	0.088427	0.813221	0.109409	0	0.311699	0.028626	0	0	0	0	0	0	0	0	0.007957	0	0	0
MSTRG.683.1	3.2297	2.91663	3.59855	4.19759	2.61022	3.20075	6.44363	3.77677	8.4202	2.6266	2.57084	2.17454	1.99006	1.53367	2.19239	0.295318	1.68323	0.082806	1.82169	0.596943	2.61089	0.376423	0.534709	0.612833
MSTRG.36598.1	1.84422	2.56473	2.45605	1.15447	0.738358	0.684156	1.8401	1.7663	0.680603	1.38886	2.03848	1.68928	0.449569	0.32866	0.546179	0.63768	0.415715	0.534049	0.36057	0.395629	0.294437	0.263386	0.44795	0.223679
MSTRG.29024.1	1.36233	1.36925	1.6814	1.10154	0.653718	0.90541	0.725465	1.70444	0.337678	1.62129	2.1423	1.78508	0.035333	0.041536	0.090376	0.180942	0.032058	0.108115	0.041422	0	0.101585	0.082102	0.057646	0.106449
MSTRG.29319.1	4.99633	4.08409	4.38701	6.53222	8.90791	7.17154	6.28567	4.32583	8.10813	6.79522	5.45499	4.78628	2.11635	2.4319	1.44383	2.26884	1.75892	1.74794	1.34761	1.38461	1.46412	2.01695	2.28906	1.63712
MSTRG.26522.1	1.02648	1.11443	0.722076	0.111983	0.19183	0.182192	0.15297	0.771899	0.19931	0.480749	0.902181	0.399196	0.010657	0	0.071666	0.166454	0.078742	0.125419	0.023611	0	0.071915	0.01929	0.022359	0
MSTRG.22008.2	3.44661	4.08411	4.93115	0.574877	0	1.06633	5.09001	0.431155	7.90591	0	3.26997	0	0	0	0.808385	0	0	0	0.036358	0	0	0	0	0
MSTRG.6109.1	0.240705	1.36357	4.04051	1.81515	1.58158	1.13248	2.18544	1.41271	4.08893	1.20525	3.65924	1.61421	0.251686	1.51254	0.862011	1.23431	0.862971	0.277191	0.501455	0.607899	0.136442	0.87278	1.19519	1.25951
MSTRG.6109.3	1.01322	2.5496	0.842623	1.43314	1.48012	1.53582	1.60104	1.79635	0.643384	4.91911	1.14903	2.93114	1.01544	0.471094	0.356384	0.652209	0.306254	0.915499	0.812923	0.479529	0.682579	0.201166	0.550139	0.191586
MSTRG.6109.2	4.66486	0	0	1.74504	2.06135	1.81436	2.22645	3.23097	0	1.61938	1.95447	1.55365	0	0.195166	0	0.200067	0.173812	0.192088	0.131564	0.069267	0.254315	0.297183	0.142424	0.059752
MSTRG.6109.4	0.793866	3.20583	3.83787	0.167894	0.226219	1.21212	0.378883	0.537945	1.80671	0	0.314265	0.249608	0.108385	0	0.071859	0	0	0	0	0	0.096922	0	0	0.011741
MSTRG.25834.1	2.01951	1.93649	1.63276	0.027815	0.160015	0.100751	0.0322	1.45457	0.032115	0.069832	0.127568	0.298274	0	0	0	0	0	0	0	0	0	0	0	0
MSTRG.15749.1	0.321207	0.541444	0.289305	0.76625	0.325649	0.680032	0.261459	0.28931	0.783477	0.834025	1.46365	1.06096	0.180408	0.128794	0.174396	0.521913	0.184802	0.970473	0.560331	0.818456	0.507067	0.727187	0.603831	0.695165
MSTRG.12576.1	8.50226	8.40783	7.58165	5.80477	6.6127	5.51837	6.25891	7.3818	5.80802	6.54195	7.52824	6.36093	3.02801	2.59237	2.04772	2.20596	2.32622	2.07712	2.40974	2.4744	1.93284	2.51269	2.59318	2.32999
MSTRG.18281.1	111.386	140.876	155.41	36.2333	39.1594	33.3031	58.0503	129.639	25.354	114.473	123.799	107.251	16.8018	18.8381	21.0284	15.0895	9.79555	14.0318	17.1381	11.5892	18.2984	11.3431	13.0013	11.5461
MSTRG.10258.1	0.696605	0.799729	0.883526	1.10946	1.12459	1.13318	1.09291	1.13313	0.67679	0.262514	0.379375	0.879467	0.4395	0.518382	0.300382	0.236194	0.300338	0.340367	0.320716	0.299122	0.173698	0.22277	0.303409	0.516928
MSTRG.22443.1	1.3976	3.08986	2.00533	1.20085	1.31743	0.751899	2.76819	1.70986	2.73555	2.50358	2.83638	1.48959	0.089967	0	0.046898	0.122457	0.074447	0.099609	0.075453	0	0	0.031093	0.035307	0
MSTRG.25813.1	1.57379	1.03022	1.335	1.31314	1.45451	1.37783	1.94158	1.37208	1.68899	1.55642	1.63024	2.21747	0.646633	0.581765	0.445962	0.807274	0.533605	0.488437	0.491703	0.420627	0.339265	0.55744	0.591435	0.481399
MSTRG.25517.1	0.474053	0.583396	0.415386	1.73926	0.974575	2.63661	1.03883	0.590807	3.51885	1.21897	0.640004	1.71612	0.074503	0.087787	0.139608	0.202575	0.24556	0.411452	0.237518	0.09472	0.188935	0.078816	0.134478	0.147054
MSTRG.34745.1	4.62823	9.29278	7.18555	1.83621	4.61536	1.42804	5.22242	8.70614	2.08969	4.47888	6.45701	5.75528	1.55779	1.87503	1.34385	2.30674	2.74099	3.85624	1.72017	1.04769	2.29062	2.37712	2.32193	2.88345
MSTRG.34745.2	4.97515	2.76252	2.94163	1.65021	1.34371	1.88281	2.48232	2.78744	1.88844	2.75558	3.84689	3.02006	0.493783	0.201051	0.387596	0.914469	0.926355	0.522772	0.557239	0.55766	0.358389	0.287093	0.215981	0.436476
MSTRG.5622.1	4.53128	6.16397	4.51144	2.926	2.87088	2.92796	4.09054	4.54492	1.32242	5.82901	8.3235	5.13896	0.95226	0.916496	0.942922	1.99126	2.42868	1.28598	1.25535	1.09764	1.24723	1.0115	1.02995	1.05089
MSTRG.1756.2	0.602387	0.129814	0	0	0.793856	0	0	0	0.518537	0	0	0	0	0	0	0.966265	0	0	0	0	0	0	0	0
MSTRG.15381.1	0.189192	0.104686	0.263785	0.118968	0.181266	0.115304	0.450952	0.294773	0.224805	0.423061	0.32542	0.604721	2.77937	3.70702	3.09035	1.47493	1.61118	1.45224	2.82775	2.0851	1.79518	2.10046	2.42409	1.97915
MSTRG.11764.1	1.33833	1.15134	1.10429	0.533586	0.392793	0.253254	0.673498	1.20635	0.255194	1.34717	1.64899	1.87324	3.75106	5.89249	5.72177	7.27315	7.49397	6.24062	4.97241	3.52808	4.9462	3.62478	4.08431	4.38721
MSTRG.1532.1	2.93266	3.40005	3.20196	2.47664	2.9807	2.73409	3.06842	3.4537	2.01235	1.50643	3.01768	3.615	0.653019	0.306662	0.724833	0.633816	0.431759	0.60638	0.994258	1.05934	0.93518	1.07314	0.655168	1.12004
MSTRG.23729.1	12.8908	12.6917	12.9073	8.16929	8.29961	7.59592	8.35669	13.3691	8.33666	13.8405	13.5409	11.7671	4.723	6.20411	5.9375	4.70352	4.20014	5.31255	7.60442	5.06983	6.03104	4.76311	6.33008	6.59905
MSTRG.33790.1	2.27983	1.65608	1.69203	2.22423	1.97198	1.66176	1.95774	2.23908	1.00867	0.849944	1.83766	1.90124	0.552648	0.390505	0.793779	0.968587	1.10404	1.09416	0.816363	0.813486	0.663664	0.656691	0.545711	0.651423
MSTRG.15002.1	44.5216	69.6985	66.6645	39.1189	35.1504	35.5832	29.5321	61.5412	22.2175	63.1255	55.6044	37.9273	7.2441	11.67	9.36415	8.1004	8.78486	10.1521	10.1103	7.49048	9.29766	7.34608	11.3716	7.69573
MSTRG.2737.1	1.68174	0.824779	0.81327	0.38511	0.45754	0.214559	0	0.673468	0	0.293524	1.14477	0.275832	0	0	0.086545	0.109714	0.04246	0.071038	0.042975	0	0	0	0	0.048495
MSTRG.32901.1	2.3473	2.68715	2.79645	1.65068	1.68261	1.70933	1.57843	2.16705	0.704784	1.9589	2.72243	2.26997	0.416991	0.573956	0.738392	0.831748	0.762562	0.836742	0.600128	0.587913	0.682342	0.601256	0.723433	0.635385
MSTRG.20056.2	0.839481	0.831306	1.19805	0.341356	0.002199	0.408209	1.48547	1.10764	0.820128	1.51777	1.43234	1.00196	0.02546	0.128408	0.382136	0.060269	0.198919	0	0.408288	0	0.012051	0.351071	0.024859	0.500646
MSTRG.20056.1	2.78493	3.4558	2.58875	3.39753	2.65011	3.23058	2.57579	2.98965	2.20893	5.18231	4.19953	5.88733	0.984531	0.638898	0.583718	0.859097	0.938183	1.08522	0.884564	0.992343	1.21275	0.919779	1.59882	1.20874
MSTRG.27364.2	1.9951	2.22645	1.80166	1.29994	0.177777	1.31195	1.49516	2.01055	1.06028	2.00262	3.36133	3.21262	0.474502	0.432535	0.065823	0.519931	0.070819	0.215895	0.580402	0.709054	0.046271	0.51652	0.018839	0.670359
MSTRG.1325.1	3.54535	3.09081	2.90772	1.49575	1.66148	1.63163	1.79718	1.91816	0.477425	2.54589	1.71895	2.7567	1.1599	1.32391	0.812828	1.89606	1.75941	1.50448	1.02229	0.720581	0.786122	0.743734	0.990024	1.34866
MSTRG.1325.2	0.463083	0.548253	0.466759	0.437086	0.267623	0.300721	0.25573	0.555139	0.220753	0.463588	0.640575	0.485385	0.176318	0.05355	0.069208	0.404569	0.442529	0.552792	0.254063	0.176844	0.164258	0.256401	0.387943	0.068446
MSTRG.1325.3	0.229861	0.32511	0.146164	0.564517	1.21829	1.13089	0.518274	1.20614	1.33432	1.18574	1.26074	0.784673	0.020793	0.428496	0.005973	0.040183	0.092839	0.520736	0.955478	0.767842	0.712322	0.364546	0.759852	0.05285
MSTRG.33281.1	0.339158	0.45248	0.374366	0.295803	0.167286	0.105239	0.257246	0.670646	0.101569	0.576571	0.804644	0.445866	6.32584	10.7249	13.4538	3.64777	2.87647	3.24788	15.1864	15.8275	13.7877	11.0968	13.5	16.2343
MSTRG.20135.2	3.85689	3.37206	3.43271	4.67148	4.39862	4.0636	3.4026	3.31542	2.98667	1.9871	3.07922	2.83578	0.460309	0.312145	0.479315	0.532533	0.582132	0.641612	0.741852	0.393578	0.736904	0.438488	0.385425	0.573341
MSTRG.20135.1	11.905	14.1106	12.9345	8.90548	7.86998	7.7206	8.71612	13.7933	6.42503	12.1784	12.4781	10.69	2.09375	2.11763	1.51087	1.93511	2.08717	2.47972	2.21542	2.22492	1.62462	2.52386	2.4005	2.14257
MSTRG.47.2	7.32164	7.40214	7.38398	5.39802	4.32505	4.45524	6.05011	8.13178	5.17828	6.50355	7.89273	7.71307	1.41307	1.15559	1.14872	1.44459	1.25524	1.58507	1.60539	1.32504	1.46489	1.21854	1.67057	1.79415
MSTRG.1264.1	0.31649	0.457598	0.169842	0.09861	0.092459	0.127452	0.229023	0.222185	0.470956	0.506479	0.393343	0.684199	1.37803	1.88937	1.72071	3.59018	3.83007	4.16911	1.94271	1.26322	1.58181	0.786311	1.09992	0.817639
MSTRG.17114.1	2.37489	2.25833	2.69748	1.37974	1.12377	0.597559	1.8601	2.22573	1.60057	1.51542	3.01147	2.25891	0.442444	0.42819	0.156062	0.181656	0.644542	0.507709	0.792013	0.51785	0.114143	0.693532	1.38359	0.838956
MSTRG.31541.1	0	0.02924	0	0.124641	0.573827	0.512344	0.034262	0	0	0	0	0	2.487	0.50546	0.72411	0.03202	0.500511	0.053433	0.42086	2.98206	3.84093	1.44828	0.857079	1.4057
MSTRG.6997.1	0	0	0	0	0	0	0	0.011913	0	0	0	0	0.426588	0.351756	0.196561	1.43457	1.75245	1.88688	2.89324	3.2646	1.13462	2.87084	3.0912	4.30136
MSTRG.37857.1	2.13668	1.44812	1.2171	1.13759	1.56462	1.4248	1.87653	1.72203	1.15607	2.00595	1.82288	1.72027	1.00421	1.41043	0.578772	0.9072	1.00094	0.807934	0.846346	1.18138	0.67285	0.982177	1.22386	1.1023
MSTRG.16642.2	0	1.24584	0.687858	1.35265	2.51723	1.45864	0.719032	0.469707	0.558851	2.2884	2.23448	0.53386	0.338957	0	0	0.594059	0.358386	0.705956	0	0	0	0	0	0.10443
MSTRG.16642.1	4.61179	2.82309	3.52539	3.37433	2.50435	3.29692	2.53533	3.46197	2.77151	1.40822	2.68506	4.228	0.087167	0.352929	0.298536	0.769278	1.12025	0.614344	0.413262	0.460275	0.208822	0.577001	0.642088	0.617537
MSTRG.9557.1	1.29948	1.33087	1.09685	0.843737	1.09521	0.822706	1.23345	1.23933	0.546771	1.11379	1.58714	1.9044	0.616346	0.724816	0.352778	0.521789	0.58374	0.632502	0.473586	0.792868	0.412866	0.643649	0.721605	0.73181
MSTRG.21513.1	2.04204	2.07068	2.31691	1.00504	0.803572	0.898382	1.32844	2.285	0.735325	4.70628	3.5314	2.98068	0.501078	1.00202	0.418662	0.585284	0.436272	0.613205	0.572689	0.433079	0.46822	0.584797	1.02273	0.517272
MSTRG.34638.1	0.601619	0.566238	0.504944	0.407289	0.771864	0.765205	0.96122	0.773245	0.827379	1.71129	3.37092	2.08621	0.523045	0.081295	0.572794	0.877503	0.672209	1.03036	0.353416	0.441853	0.143876	0.055226	0.265899	0.286043
MSTRG.4449.1	2.29788	3.24318	2.55636	3.75005	1.96144	1.45209	2.75122	2.09494	2.97953	1.19386	1.45733	1.74591	0.094076	0.027977	0.125512	0.292537	0.341265	0.161149	0.247299	0.101507	0.178064	0.146143	0.007003	0.079026
MSTRG.6306.1	5.75605	4.46424	4.89877	1.08385	0.843209	0.761617	1.64789	4.27723	0.767327	2.89525	3.29217	3.19984	14.1293	15.0549	16.1366	1.27075	1.68622	1.18948	11.5523	7.19418	8.4425	7.96015	8.28364	9.05003
MSTRG.15453.1	3.08778	3.42537	2.64686	2.93997	3.0801	2.50267	3.70797	2.98072	4.37748	3.87203	4.57578	4.28897	25.7346	26.1163	36.0465	46.4724	52.231	61.2723	38.7575	21.67	25.7134	13.4641	14.0047	24.8986
MSTRG.17841.1	0.09839	0.263128	0.157681	0.275022	0.311554	0.171465	0.133678	0.295954	0.431903	1.15867	0.984238	0.270794	0	0	0	0.018378	0	0.025623	0	0	0	0.020412	0	0
MSTRG.3353.1	4.15343	7.11577	7.36076	6.88107	7.60208	7.45179	3.69506	7.24897	3.6157	9.56322	7.80585	7.69766	1.15142	1.52794	1.12938	1.386	1.00613	1.74023	1.22627	0.921621	1.37169	1.07495	1.58152	1.38906
MSTRG.3353.2	0.737027	0	0.631304	1.28306	2.40705	2.74096	0.905001	0	0.979604	1.49575	0	0.881751	0	0	0	0	0	0	0	0.028491	0	0	0.20503	0
MSTRG.24400.2	1.31816	1.96727	1.75053	0.514593	0.673542	0	0.514624	1.93263	0.391213	0.890012	0.809256	1.18953	0	0	0	0	0.092744	0	0	0	0.020635	0	0.077096	0
MSTRG.24400.1	1.31349	1.30046	1.14228	0.841558	0.364515	0.843981	0.796006	0.57501	0.353838	2.32359	1.941	1.21426	0.155213	0.173426	0.055737	0.345456	0.135364	0.14051	0.20646	0.077053	0.150514	0.129686	0.017999	0.091478
MSTRG.10605.1	2.02452	2.14324	2.77022	0.747222	1.70108	0.814415	2.04038	2.60573	1.10536	2.37415	3.95014	3.32027	0.607319	0.460162	0.597941	0.412879	0.36535	0.572849	0.505801	0.722401	0.369976	0.543093	0.521415	0.555089
MSTRG.39738.2	0	0	0	0.53194	0.447436	0.143858	0	0.906136	0	0	1.76167	0.191297	0	0	0	0	0	0	0	0	0	0	0	0
MSTRG.39738.1	1.80927	1.68733	1.57052	1.56049	0.584217	0.7285	0.993258	1.52273	0.867991	1.14151	0.776156	1.5986	0	0	0	0	0	0	0.004696	0	0	0	0	0
MSTRG.12697.1	3.25121	2.03493	2.43343	1.59684	2.06484	2.54459	1.59386	2.23825	0.585638	2.58444	2.58462	3.31004	0.813188	0.780586	0.717679	1.01234	1.32078	0.968845	0.63809	0.819788	0.341151	0.874886	1.30402	0.990509
MSTRG.12697.2	0.276834	1.51946	1.35274	1.42656	1.67857	1.60897	1.24726	1.49158	1.07358	2.06339	1.97947	1.00318	0.146593	0.208682	0.202978	0.192989	0.043675	0.150923	0.196742	0.022983	0.562357	0.077997	0.052711	0.052571
MSTRG.7221.1	0.139677	0.212625	0.161987	1.14938	1.16975	0.980262	0.819027	0.240783	1.3489	0.780821	0.657219	1.71975	0.515258	0.643311	0.454725	1.40552	0.919294	0.801757	0.486787	0.699886	0.449532	0.963442	1.06172	0.702239
MSTRG.11384.1	0.34686	0.256902	0.237261	0.14889	0.053174	0.045312	0.240318	0.436107	0.120168	0.417544	0.584081	0.348972	3.48481	4.10186	4.64095	1.74287	1.94814	3.0851	3.65245	3.28269	3.12379	2.41441	2.49149	3.0477
MSTRG.10314.1	0.895973	0.665853	0.514011	0.438514	0.427936	0.288054	0.589571	0.902129	0.918316	1.20632	0.892807	1.29253	0.16589	0.376087	0.250985	0.351761	0.24887	0.247532	0.391452	0.090091	0.187099	0.195927	0.169249	0.402099
MSTRG.15824.1	3.12777	1.52923	2.63265	0	0.32189	1.35374	1.25225	1.537	0.411128	0.270587	1.17436	0.530835	0.190655	0.934402	0.076505	0.582034	0.685971	0.295163	0.59984	0.478523	0.081145	0.196807	0.943277	0.217694
MSTRG.15824.2	4.77998	3.68925	3.16189	2.88755	2.10881	1.25581	1.9317	4.06296	1.3177	9.43948	7.80867	6.42691	0.775411	0.408235	0.668648	3.07547	1.6036	2.27827	0.29453	0.169872	0.751335	0.804206	0.421794	0.623482
MSTRG.10314.2	0.747308	0.734273	1.09014	0.940644	0.984037	1.00439	1.06507	0.506057	0.690506	0.749263	1.31226	0.72378	0.206112	0.0357	0.139244	0.110865	0.099178	0.191977	0.191794	0.394204	0.201882	0.397329	0.490821	0.274307
MSTRG.48021.2	1.42053	1.55321	1.33917	0.552177	0.821157	1.1701	0.297151	1.39739	0.417829	2.75269	0.973856	0.895173	0.128675	0	0.228331	0.344625	0.166489	0.553825	0.520551	0.200587	0.299208	0.182868	0.711666	0.496141
MSTRG.48021.1	1.63015	2.537	2.039	0.693136	0.873545	0.372533	1.77935	1.7633	0.678323	0.844429	2.82301	1.62763	0.278572	0.985574	0.341854	0.486214	0.564694	0.469425	0.393498	0.428996	0.468637	0.43952	0.193022	0.372147
MSTRG.23727.1	8.71387	9.29657	10.6211	11.8197	12.1186	12.058	12.3618	10.7031	14.8247	6.5369	10.724	10.0092	1.6683	1.35957	1.22	1.41907	1.1177	1.73425	1.70803	1.55404	1.67238	1.68292	1.37265	1.61772
MSTRG.15138.1	0	0	0	0	0	0	0	0.019078	0	0.046495	0.04698	0.080805	8.71974	6.63104	7.04302	5.56684	7.02557	6.16965	8.5656	7.51574	5.22269	4.76868	4.69234	5.24007
MSTRG.15772.1	8.92677	10.0574	10.2401	8.20376	8.65626	7.89825	10.0299	10.8014	8.73207	11.8555	10.4756	9.63244	2.47683	3.44699	1.78096	2.19795	1.95671	2.43721	2.79546	2.43314	1.98717	2.70299	3.37431	2.68342
MSTRG.10586.1	70.4821	81.4787	69.7923	128.154	95.5236	113.223	51.726	116.377	38.7994	75.1341	124.555	41.0437	0	0	0	0	0	0	0	0	0	0	0	0
MSTRG.41289.1	2.78023	4.07724	3.71692	1.84787	1.87881	1.7108	2.52176	3.4811	1.5736	4.35133	4.25082	5.00318	1.42754	3.15083	3.56091	7.15005	4.62196	7.11238	2.96169	1.35781	5.01017	1.50637	1.71833	2.08124
MSTRG.2965.1	6.80378	9.77224	8.99929	1.0688	0.838711	1.65532	0.654247	5.45961	0.258869	3.06952	5.78092	1.80626	4.26577	2.60091	1.76112	1.26113	2.3302	1.20024	2.62698	4.39299	2.12604	5.83307	4.17315	4.25364
MSTRG.4340.1	1.09481	1.77774	3.48578	2.26344	3.154	1.99388	0.931611	2.86128	2.26171	1.45417	3.04496	2.95542	1.32195	0.507497	0.832642	1.16013	1.0675	1.05	0.781188	0.344088	0.529997	0.739973	1.3237	0.89393
MSTRG.4340.2	1.03217	1.6222	3.00346	1.99583	2.48442	1.60488	0.874918	3.43742	2.18842	2.31679	2.9274	3.31117	0.32981	0.872218	0.275221	0.39478	0.463218	0.66202	0.780392	0.355616	0.605417	0.879139	0.691646	0.81067
MSTRG.4340.3	2.05622	2.11021	0.168551	1.29961	0.820678	1.21218	2.74464	0.412466	0.989773	1.23093	1.14825	0.63	0.015465	0	0.038421	0.083137	0.301297	0.087596	0.023877	0.319662	0.17855	0.227204	0	0.116949
MSTRG.4340.4	1.71175	1.8892	0.190895	1.20712	0.671483	1.03667	2.94951	0.321487	1.01075	2.04257	1.31997	1.05863	0.037572	0.01031	0.0587	0.136473	0.185574	0.088385	0.018809	0.299696	0.194052	0.318219	0.024388	0.061238
MSTRG.2602.1	5.33391	3.65641	3.27562	3.94026	4.88954	3.19932	2.16302	1.55214	5.02429	0	0.483324	0.221214	0.215197	0	0	0	0	0	0.03936	0	0	0	0	0.067231
MSTRG.24203.3	0.32587	0.30337	0.530592	0.257622	0.247674	0.302067	0.887724	0.681685	0.536316	0.289645	0.664452	0.128679	0	0	0	0	0	0	0	0	0	0	0	0
MSTRG.23739.1	0.468686	0.371116	0.367821	0.334265	0.636475	0.262009	0.291361	0.393033	0.28612	1.4779	0.430701	0.341465	24.0289	213.735	82.1983	82.1699	41.6117	24.1991	50.2258	29.8213	54.3395	9.54148	74.9275	32.1811
MSTRG.23342.1	1.80695	1.5232	2.12435	0.189055	0.487526	0.27229	0.51462	0.965792	0.032871	0.142229	0.283441	0.261433	0.026509	0.020601	0.01695	0	0	0.018592	0.050499	0.05294	0.018373	0.02498	0.008867	0.036981
MSTRG.17186.1	1.60032	1.36615	1.32842	0.930182	0.788976	0.734235	1.16949	1.76588	0.803574	1.02592	2.15565	1.97822	1.81491	1.24814	2.47649	2.77875	1.73914	1.935	2.45818	2.0699	2.31128	1.8916	1.28467	2.41771
MSTRG.24201.1	2.62397	5.16923	3.49232	9.25533	8.46247	10.8153	6.32088	3.71163	5.25925	4.04132	4.25205	5.68647	13.9882	12.8586	15.335	3.95815	3.53294	5.25087	17.5747	12.6275	12.1723	9.61811	10.4874	13.0269
MSTRG.2093.1	0.388388	0.353565	0.314744	1.7417	1.3945	1.80929	0.932612	0.547072	1.23214	0.154684	0.286079	0.867486	0	0.057906	0.07586	0.065542	0.092893	0.370514	0.007665	0.086705	0.026251	0	0	0.064759
MSTRG.2093.3	0.274607	0.575657	0.496364	2.18528	2.27525	2.9398	1.66218	0.852283	1.45888	0.732142	0.665469	0.879457	0.047754	0	0.088189	0.189539	0.154863	0.093566	0.131506	0.086015	0.206557	0.117207	0.041312	0.190578
MSTRG.2093.2	0.232831	0.56566	0.186551	2.2936	1.45852	1.50903	0.951489	0.316573	1.05176	0.651605	0.639981	1.26164	0.251139	0.036506	0.029815	0.056919	0	0.181548	0.097315	0	0.116135	0.068072	0.034118	0.006405
MSTRG.1351.1	1.03825	0.982255	0.971514	2.71366	3.57228	2.42521	1.85789	1.02725	3.36505	1.63322	2.02391	1.75878	0.592673	0.483019	0.38986	1.10319	1.19564	1.02404	0.577448	0.552137	0.295926	0.347109	0.645927	0.631544
MSTRG.40585.1	2.54441	2.35766	2.84038	0.098758	0.29389	0.368727	0.558853	2.23028	0	0.231812	0.815399	0.182625	0	0	0	0	0	0	0	0	0	0	0	0
MSTRG.9953.1	0.355563	0.355952	0.587838	0.153096	0.099867	0.385695	0.630366	0.201746	1.63712	0.638875	0.494204	0.355597	0	0.439014	0.198327	0	0.016917	0	0.032426	0.049499	0.080919	0.037463	0.186002	0.104816
MSTRG.23095.4	2.16062	10.9309	9.52085	6.39021	2.11516	0.473855	0	2.26901	0	7.09183	4.16719	0	0	0	0	0	0	0	0.656994	0	0	0	0	0.571014
MSTRG.9953.2	1.66857	1.37471	1.86823	0.663982	0.765318	0.498388	0.974601	1.65771	1.10479	1.9012	1.69011	1.59498	0.240891	0.098083	0.106486	0.185089	0.23142	0.249609	0.25486	0.221091	0.207166	0.205434	0.203331	0.274916
MSTRG.45809.1	0.966093	1.17821	1.18319	0.205435	0.444278	0.29565	0.280497	0.99436	0.168607	1.12603	1.10345	0.904184	0.038401	0.154586	0.096369	0.172476	0.240695	0.200624	0.013819	0.012701	0.084502	0	0.012472	0.014756
MSTRG.22849.1	0.58607	1.36297	1.13094	0.594409	0.644757	0.381924	1.10719	1.10039	0.798585	0.866244	1.49074	0.987346	0.173522	0.43854	0.386335	0.433274	0.447474	0.266972	0.348033	0.191052	0.275798	0.202888	0.293853	0.352507
MSTRG.17869.1	0.535575	0.326921	0.504928	0.337998	0.231648	0.376314	0.168518	0.415602	0.049372	0.406097	0.408002	0.264724	6.23628	5.36805	4.44414	1.50379	1.39646	1.21923	5.27647	6.17193	4.95121	4.44491	4.93919	4.38384
MSTRG.37387.1	1.66372	0.869818	1.29466	2.43603	5.84718	8.1054	4.87964	2.4298	9.5697	4.11535	4.5872	2.30472	15.66	17.7737	14.4022	17.9617	27.5872	20.9541	15.5718	11.9454	8.2766	4.3071	9.13368	9.2041
MSTRG.8128.1	0.742126	0.687402	0.734323	0.693709	0.595078	0.631127	0.903498	0.782086	0.645484	0.759107	0.86237	1.28387	0.206489	0.201461	0.211955	0.275077	0.203556	0.234666	0.229805	0.173624	0.212297	0.194052	0.200853	0.218311
MSTRG.27815.1	2.43305	2.28106	2.25915	1.60551	1.73013	1.77181	2.16539	2.32653	2.19209	2.40862	2.84753	2.70817	0.753756	0.618586	0.597543	0.623849	0.580617	0.578362	0.617519	0.680974	0.623182	0.811822	0.850917	0.893449
MSTRG.7563.1	9.66333	9.15803	9.47306	6.70293	5.62488	4.73596	7.01042	8.87097	6.14356	9.55939	9.49853	7.59879	1.2454	1.65671	0.953091	1.17159	0.965829	1.25779	1.57332	1.19872	1.56108	2.17422	2.43705	1.66723
MSTRG.17220.1	15.0699	12.5058	12.3079	36.3516	28.1522	21.9305	14.0369	12.1133	9.55335	18.0311	15.2685	13.3233	0.744825	0.901021	0.511407	2.85705	1.72089	3.79234	0.864982	0.633314	1.14909	0.522627	1.49326	0.443245
[truncated: 50,706 more rows]
