# Supplementary material for: Genome-wide analysis of long noncoding RNAs in response to salt stress in Nicotiana tabacum
Source: BMC Plant Biol. 2023 Dec 15;23:646. doi: 10.1186/s12870-023-04659-0 (PMC10722832; doi:10.1186/s12870-023-04659-0)
Supplement: Supplementary file 5 — Additional file 5: Table S5. A list of lncRNA types. [file 12870_2023_4659_MOESM5_ESM.xlsx]

## Sheet: Sheet1
Table S5. A list of lncRNA types.
lncRNA	Type
MSTRG.100.1	lincRNA
MSTRG.1000.1	lincRNA
MSTRG.10005.1	sense-lncRNA
MSTRG.1003.1	lincRNA
MSTRG.10058.1	lincRNA
MSTRG.10060.1	lincRNA
MSTRG.10080.1	lincRNA
MSTRG.10084.1	lincRNA
MSTRG.10100.1	lincRNA
MSTRG.10100.2	lincRNA
MSTRG.10100.3	lincRNA
MSTRG.10178.1	lincRNA
MSTRG.10179.1	lincRNA
MSTRG.10207.1	lincRNA
MSTRG.1023.1	antisense-lncRNA
MSTRG.1024.1	lincRNA
MSTRG.10247.5	lincRNA
MSTRG.10265.1	lincRNA
MSTRG.10284.1	lincRNA
MSTRG.10284.2	lincRNA
MSTRG.10301.2	sense-lncRNA
MSTRG.1033.1	lincRNA
MSTRG.10335.1	lincRNA
MSTRG.10358.1	lincRNA
MSTRG.10358.2	lincRNA
MSTRG.10365.1	antisense-lncRNA
MSTRG.10389.1	lincRNA
MSTRG.10413.1	lincRNA
MSTRG.10433.1	lincRNA
MSTRG.10490.1	lincRNA
MSTRG.10503.1	lincRNA
MSTRG.10545.1	lincRNA
MSTRG.10556.1	lincRNA
MSTRG.10556.2	lincRNA
MSTRG.10556.3	lincRNA
MSTRG.10557.1	lincRNA
MSTRG.10574.1	lincRNA
MSTRG.10597.1	lincRNA
MSTRG.10644.1	lincRNA
MSTRG.10644.2	lincRNA
MSTRG.10702.1	lincRNA
MSTRG.10702.2	lincRNA
MSTRG.10709.1	lincRNA
MSTRG.1073.1	lincRNA
MSTRG.10757.1	lincRNA
MSTRG.10768.1	lincRNA
MSTRG.10768.2	lincRNA
MSTRG.10845.2	lincRNA
MSTRG.1086.1	lincRNA
MSTRG.10891.1	lincRNA
MSTRG.10929.1	lincRNA
MSTRG.10943.4	lincRNA
MSTRG.10955.1	lincRNA
MSTRG.1098.2	lincRNA
MSTRG.11016.1	lincRNA
MSTRG.11046.4	lincRNA
MSTRG.11064.1	lincRNA
MSTRG.11064.2	lincRNA
MSTRG.11082.1	antisense-lncRNA
MSTRG.11112.1	lincRNA
MSTRG.11115.1	lincRNA
MSTRG.11138.1	lincRNA
MSTRG.11139.1	lincRNA
MSTRG.11148.1	lincRNA
MSTRG.1115.1	lincRNA
MSTRG.11182.1	lincRNA
MSTRG.11203.1	lincRNA
MSTRG.11206.1	lincRNA
MSTRG.1124.1	lincRNA
MSTRG.11253.1	lincRNA
MSTRG.11268.1	sense-lncRNA
MSTRG.11295.4	sense-lncRNA
MSTRG.11295.5	sense-lncRNA
MSTRG.11295.6	sense-lncRNA
MSTRG.11304.1	lincRNA
MSTRG.11308.1	lincRNA
MSTRG.11344.1	lincRNA
MSTRG.11345.1	lincRNA
MSTRG.11345.2	lincRNA
MSTRG.11345.3	lincRNA
MSTRG.11392.1	lincRNA
MSTRG.11411.1	lincRNA
MSTRG.1146.1	intronic-lncRNA
MSTRG.11470.1	intronic-lncRNA
MSTRG.11477.1	lincRNA
MSTRG.11477.2	lincRNA
MSTRG.11477.3	lincRNA
MSTRG.11499.1	lincRNA
MSTRG.11501.1	lincRNA
MSTRG.11511.1	lincRNA
MSTRG.11516.1	lincRNA
MSTRG.11521.1	sense-lncRNA
MSTRG.11531.1	antisense-lncRNA
MSTRG.11607.1	lincRNA
MSTRG.11608.1	lincRNA
MSTRG.11632.1	lincRNA
MSTRG.11638.1	lincRNA
MSTRG.11638.2	lincRNA
MSTRG.11679.1	lincRNA
MSTRG.11686.1	antisense-lncRNA
MSTRG.11700.1	lincRNA
MSTRG.11702.1	lincRNA
MSTRG.11704.1	lincRNA
MSTRG.11704.2	lincRNA
MSTRG.11712.1	lincRNA
MSTRG.11758.7	sense-lncRNA
MSTRG.11774.2	lincRNA
MSTRG.11775.1	sense-lncRNA
MSTRG.11775.2	sense-lncRNA
MSTRG.11813.1	lincRNA
MSTRG.11814.1	lincRNA
MSTRG.11817.1	antisense-lncRNA
MSTRG.11821.1	lincRNA
MSTRG.11836.1	lincRNA
MSTRG.11891.1	lincRNA
MSTRG.11893.1	lincRNA
MSTRG.11896.1	lincRNA
MSTRG.11902.1	lincRNA
MSTRG.11906.1	lincRNA
MSTRG.11906.2	lincRNA
MSTRG.11908.1	lincRNA
MSTRG.11908.2	lincRNA
MSTRG.11908.3	lincRNA
MSTRG.11908.4	lincRNA
MSTRG.11919.1	sense-lncRNA
MSTRG.11919.2	lincRNA
MSTRG.11925.1	sense-lncRNA
MSTRG.11926.2	sense-lncRNA
MSTRG.11929.1	lincRNA
MSTRG.11969.1	lincRNA
MSTRG.11974.1	lincRNA
MSTRG.11989.1	antisense-lncRNA
MSTRG.12025.1	lincRNA
MSTRG.12045.1	lincRNA
MSTRG.12047.1	sense-lncRNA
MSTRG.12047.2	sense-lncRNA
MSTRG.12047.3	sense-lncRNA
MSTRG.12049.2	lincRNA
MSTRG.12062.1	antisense-lncRNA
MSTRG.12065.1	lincRNA
MSTRG.12065.2	lincRNA
MSTRG.12084.1	lincRNA
MSTRG.12108.1	lincRNA
MSTRG.12108.2	lincRNA
MSTRG.12108.3	lincRNA
MSTRG.12108.4	lincRNA
MSTRG.12108.5	lincRNA
MSTRG.12112.3	lincRNA
MSTRG.12116.1	lincRNA
MSTRG.12120.10	lincRNA
MSTRG.12120.11	lincRNA
MSTRG.12131.1	lincRNA
MSTRG.12149.1	lincRNA
MSTRG.1216.3	lincRNA
MSTRG.12162.1	lincRNA
MSTRG.12177.1	lincRNA
MSTRG.12184.5	lincRNA
MSTRG.12197.1	lincRNA
MSTRG.12198.1	lincRNA
MSTRG.12206.1	lincRNA
MSTRG.12221.1	lincRNA
MSTRG.12222.1	lincRNA
MSTRG.12238.1	lincRNA
MSTRG.12251.2	lincRNA
MSTRG.12252.1	lincRNA
MSTRG.12260.1	sense-lncRNA
MSTRG.12286.1	lincRNA
MSTRG.12301.1	antisense-lncRNA
MSTRG.12311.3	lincRNA
MSTRG.12327.1	lincRNA
MSTRG.12351.1	lincRNA
MSTRG.12351.2	lincRNA
MSTRG.12351.3	lincRNA
MSTRG.12351.4	lincRNA
MSTRG.12379.1	lincRNA
MSTRG.12411.1	lincRNA
MSTRG.12412.1	lincRNA
MSTRG.12423.1	lincRNA
MSTRG.12442.1	lincRNA
MSTRG.12489.1	antisense-lncRNA
MSTRG.12494.4	lincRNA
MSTRG.12520.1	lincRNA
MSTRG.12520.2	lincRNA
MSTRG.12522.1	lincRNA
MSTRG.12570.1	lincRNA
MSTRG.12571.1	lincRNA
MSTRG.12573.1	lincRNA
MSTRG.12592.1	sense-lncRNA
MSTRG.12597.1	antisense-lncRNA
MSTRG.12626.1	lincRNA
MSTRG.12645.1	lincRNA
MSTRG.12645.2	lincRNA
MSTRG.12645.3	lincRNA
MSTRG.12651.3	lincRNA
MSTRG.12651.8	lincRNA
MSTRG.12654.1	lincRNA
MSTRG.1269.1	lincRNA
MSTRG.12715.1	lincRNA
MSTRG.12720.1	lincRNA
MSTRG.1273.2	lincRNA
MSTRG.1273.4	lincRNA
MSTRG.12739.1	sense-lncRNA
MSTRG.12745.1	lincRNA
MSTRG.12745.2	lincRNA
MSTRG.12745.3	lincRNA
MSTRG.12746.1	lincRNA
MSTRG.12746.2	lincRNA
MSTRG.12746.3	lincRNA
MSTRG.12752.1	lincRNA
MSTRG.1276.1	lincRNA
MSTRG.12767.1	lincRNA
MSTRG.12774.1	lincRNA
MSTRG.12774.2	lincRNA
MSTRG.12774.3	lincRNA
MSTRG.12774.4	lincRNA
MSTRG.12776.1	lincRNA
MSTRG.1278.1	lincRNA
MSTRG.12787.1	lincRNA
MSTRG.12802.1	lincRNA
MSTRG.12817.1	lincRNA
MSTRG.12838.1	lincRNA
MSTRG.12854.1	lincRNA
MSTRG.12869.1	lincRNA
MSTRG.12883.1	lincRNA
MSTRG.12891.1	lincRNA
MSTRG.12891.2	lincRNA
MSTRG.12951.1	sense-lncRNA
MSTRG.12980.1	antisense-lncRNA
MSTRG.13029.1	lincRNA
MSTRG.13077.1	lincRNA
MSTRG.13095.1	lincRNA
MSTRG.13128.1	lincRNA
MSTRG.13132.1	lincRNA
MSTRG.13133.1	lincRNA
MSTRG.13149.1	lincRNA
MSTRG.13176.1	lincRNA
MSTRG.13180.1	sense-lncRNA
MSTRG.13197.1	lincRNA
MSTRG.13197.2	lincRNA
MSTRG.13197.3	lincRNA
MSTRG.13197.4	lincRNA
MSTRG.13197.6	lincRNA
MSTRG.13198.1	lincRNA
MSTRG.13201.1	lincRNA
MSTRG.13205.1	lincRNA
MSTRG.13229.1	lincRNA
MSTRG.13229.2	lincRNA
MSTRG.13229.3	lincRNA
MSTRG.13229.4	lincRNA
MSTRG.1324.1	lincRNA
MSTRG.13260.7	lincRNA
MSTRG.13260.8	antisense-lncRNA
MSTRG.13290.1	lincRNA
MSTRG.13295.1	lincRNA
MSTRG.13318.3	sense-lncRNA
MSTRG.13325.1	lincRNA
MSTRG.13325.2	lincRNA
MSTRG.13325.3	lincRNA
MSTRG.13325.5	lincRNA
MSTRG.13325.6	lincRNA
MSTRG.13325.7	lincRNA
MSTRG.13332.1	lincRNA
MSTRG.13340.1	lincRNA
MSTRG.13340.2	lincRNA
MSTRG.13361.1	lincRNA
MSTRG.13366.1	lincRNA
MSTRG.13366.2	lincRNA
MSTRG.13377.1	lincRNA
MSTRG.13413.1	antisense-lncRNA
MSTRG.13424.1	sense-lncRNA
MSTRG.13436.1	lincRNA
MSTRG.13446.1	lincRNA
MSTRG.13446.2	lincRNA
MSTRG.13454.1	lincRNA
MSTRG.13464.1	lincRNA
MSTRG.13464.2	lincRNA
MSTRG.13473.2	lincRNA
MSTRG.13476.1	intronic-lncRNA
MSTRG.13476.2	intronic-lncRNA
MSTRG.13492.1	lincRNA
MSTRG.13493.1	lincRNA
MSTRG.13493.2	lincRNA
MSTRG.13498.1	lincRNA
MSTRG.13555.2	lincRNA
MSTRG.13570.1	lincRNA
MSTRG.13570.2	lincRNA
MSTRG.1359.1	lincRNA
MSTRG.1359.5	lincRNA
MSTRG.13597.1	lincRNA
MSTRG.13606.1	lincRNA
MSTRG.13606.2	lincRNA
MSTRG.13607.1	antisense-lncRNA
MSTRG.13607.2	antisense-lncRNA
MSTRG.13617.2	intronic-lncRNA
MSTRG.13617.3	intronic-lncRNA
MSTRG.13618.1	intronic-lncRNA
MSTRG.13650.1	lincRNA
MSTRG.13668.1	lincRNA
MSTRG.13676.1	lincRNA
MSTRG.1368.1	lincRNA
MSTRG.1368.2	lincRNA
MSTRG.13686.1	antisense-lncRNA
MSTRG.13686.2	lincRNA
MSTRG.13703.1	lincRNA
MSTRG.13723.1	lincRNA
MSTRG.13723.2	lincRNA
MSTRG.13723.3	lincRNA
MSTRG.13748.1	lincRNA
MSTRG.13760.1	antisense-lncRNA
MSTRG.13790.1	antisense-lncRNA
MSTRG.13803.2	lincRNA
MSTRG.13803.3	lincRNA
MSTRG.13803.4	lincRNA
MSTRG.13803.5	lincRNA
MSTRG.13803.6	lincRNA
MSTRG.13803.7	lincRNA
MSTRG.13808.1	lincRNA
MSTRG.13808.2	lincRNA
MSTRG.13808.4	lincRNA
MSTRG.13808.5	lincRNA
MSTRG.13827.1	lincRNA
MSTRG.13829.1	antisense-lncRNA
MSTRG.13829.2	antisense-lncRNA
MSTRG.13829.3	antisense-lncRNA
MSTRG.13829.4	antisense-lncRNA
MSTRG.13829.5	antisense-lncRNA
MSTRG.13838.1	lincRNA
MSTRG.13838.2	lincRNA
MSTRG.13842.1	antisense-lncRNA
MSTRG.13843.1	antisense-lncRNA
MSTRG.13875.1	lincRNA
MSTRG.13877.1	lincRNA
MSTRG.13877.2	lincRNA
MSTRG.13877.3	lincRNA
MSTRG.13887.1	lincRNA
MSTRG.13887.2	lincRNA
MSTRG.13887.3	lincRNA
MSTRG.13887.4	lincRNA
MSTRG.13897.1	antisense-lncRNA
MSTRG.13901.1	antisense-lncRNA
MSTRG.13923.1	lincRNA
MSTRG.13925.1	lincRNA
MSTRG.13931.1	lincRNA
MSTRG.1394.1	antisense-lncRNA
MSTRG.1394.2	antisense-lncRNA
MSTRG.13950.1	lincRNA
MSTRG.13955.1	lincRNA
MSTRG.13955.2	sense-lncRNA
MSTRG.13976.1	lincRNA
MSTRG.13976.2	lincRNA
MSTRG.13976.3	lincRNA
MSTRG.13976.4	lincRNA
MSTRG.13976.5	lincRNA
MSTRG.14028.1	lincRNA
MSTRG.14029.1	intronic-lncRNA
MSTRG.14030.2	lincRNA
MSTRG.14051.1	lincRNA
MSTRG.14051.2	lincRNA
MSTRG.14051.3	lincRNA
MSTRG.14068.1	lincRNA
MSTRG.14072.1	intronic-lncRNA
MSTRG.14076.1	lincRNA
MSTRG.14082.1	lincRNA
MSTRG.14082.2	lincRNA
MSTRG.14102.1	lincRNA
MSTRG.14102.2	lincRNA
MSTRG.14103.1	antisense-lncRNA
MSTRG.14191.1	lincRNA
MSTRG.14201.1	lincRNA
MSTRG.14202.1	lincRNA
MSTRG.14204.4	lincRNA
MSTRG.14204.5	lincRNA
MSTRG.14204.7	lincRNA
MSTRG.14217.1	lincRNA
MSTRG.14217.2	lincRNA
MSTRG.14218.1	lincRNA
MSTRG.14219.1	lincRNA
MSTRG.14219.2	lincRNA
MSTRG.14219.3	lincRNA
MSTRG.14223.1	lincRNA
MSTRG.14223.2	lincRNA
MSTRG.14223.3	lincRNA
MSTRG.14240.1	lincRNA
MSTRG.14240.2	lincRNA
MSTRG.14240.3	lincRNA
MSTRG.14240.4	lincRNA
MSTRG.14249.1	lincRNA
MSTRG.14249.2	lincRNA
MSTRG.143.2	intronic-lncRNA
MSTRG.14306.1	lincRNA
MSTRG.14311.1	sense-lncRNA
MSTRG.14313.1	lincRNA
MSTRG.14313.2	lincRNA
MSTRG.14313.3	lincRNA
MSTRG.14340.1	lincRNA
MSTRG.14343.1	lincRNA
MSTRG.14343.3	lincRNA
MSTRG.14384.1	lincRNA
MSTRG.14407.2	lincRNA
MSTRG.14430.1	lincRNA
MSTRG.14436.2	lincRNA
MSTRG.14436.3	lincRNA
MSTRG.14437.1	lincRNA
MSTRG.14437.2	lincRNA
MSTRG.14450.1	lincRNA
MSTRG.14450.3	lincRNA
MSTRG.14450.4	lincRNA
MSTRG.14458.1	lincRNA
MSTRG.14459.1	sense-lncRNA
MSTRG.14459.2	sense-lncRNA
MSTRG.14466.1	lincRNA
MSTRG.14468.1	lincRNA
MSTRG.14468.2	lincRNA
MSTRG.14494.4	lincRNA
MSTRG.14512.1	antisense-lncRNA
MSTRG.14540.1	lincRNA
MSTRG.14541.1	lincRNA
MSTRG.14567.1	lincRNA
MSTRG.14567.2	lincRNA
MSTRG.1458.1	lincRNA
MSTRG.1458.2	lincRNA
MSTRG.14599.1	lincRNA
MSTRG.1460.1	lincRNA
MSTRG.1460.2	lincRNA
MSTRG.1460.3	lincRNA
MSTRG.14690.1	lincRNA
MSTRG.14691.1	lincRNA
MSTRG.147.2	lincRNA
MSTRG.14722.1	lincRNA
MSTRG.14761.1	lincRNA
MSTRG.14771.1	antisense-lncRNA
MSTRG.14817.2	lincRNA
MSTRG.14830.1	lincRNA
MSTRG.14849.1	lincRNA
MSTRG.14849.2	lincRNA
MSTRG.14852.1	lincRNA
MSTRG.1486.2	lincRNA
MSTRG.1486.4	lincRNA
MSTRG.14866.1	lincRNA
MSTRG.14866.2	lincRNA
MSTRG.14869.1	sense-lncRNA
MSTRG.14877.1	lincRNA
MSTRG.1488.1	lincRNA
MSTRG.14886.1	lincRNA
MSTRG.149.1	lincRNA
MSTRG.14911.1	lincRNA
MSTRG.14911.2	lincRNA
MSTRG.1493.1	lincRNA
MSTRG.1493.2	lincRNA
MSTRG.14935.1	sense-lncRNA
MSTRG.14935.2	sense-lncRNA
MSTRG.14964.1	lincRNA
MSTRG.14964.2	lincRNA
MSTRG.14964.3	lincRNA
MSTRG.14964.5	lincRNA
MSTRG.14971.1	lincRNA
MSTRG.14979.1	lincRNA
MSTRG.14980.1	lincRNA
MSTRG.14980.2	lincRNA
MSTRG.14995.1	antisense-lncRNA
MSTRG.15030.1	lincRNA
MSTRG.15033.1	lincRNA
MSTRG.15039.1	lincRNA
MSTRG.15052.1	lincRNA
MSTRG.15052.2	lincRNA
MSTRG.15053.1	lincRNA
MSTRG.15053.2	lincRNA
MSTRG.15071.1	lincRNA
MSTRG.15074.1	lincRNA
MSTRG.15074.2	lincRNA
MSTRG.15075.1	lincRNA
MSTRG.15078.2	lincRNA
MSTRG.15078.3	lincRNA
MSTRG.15079.1	lincRNA
MSTRG.15079.2	lincRNA
MSTRG.15079.3	lincRNA
MSTRG.15079.4	lincRNA
MSTRG.15079.5	lincRNA
MSTRG.15080.1	sense-lncRNA
MSTRG.15081.1	lincRNA
MSTRG.15081.2	lincRNA
MSTRG.15081.3	lincRNA
MSTRG.15081.4	lincRNA
MSTRG.15081.5	lincRNA
MSTRG.15081.6	lincRNA
MSTRG.15081.7	lincRNA
MSTRG.15082.1	sense-lncRNA
MSTRG.15082.2	sense-lncRNA
MSTRG.15082.3	sense-lncRNA
MSTRG.15082.4	sense-lncRNA
MSTRG.15082.5	sense-lncRNA
MSTRG.15083.5	sense-lncRNA
MSTRG.15086.1	sense-lncRNA
MSTRG.15086.2	sense-lncRNA
MSTRG.15113.1	lincRNA
MSTRG.15130.1	lincRNA
MSTRG.15181.1	lincRNA
MSTRG.15204.1	lincRNA
MSTRG.15204.2	lincRNA
MSTRG.15204.3	lincRNA
MSTRG.15229.1	lincRNA
MSTRG.15229.2	lincRNA
MSTRG.15229.3	lincRNA
MSTRG.15229.4	lincRNA
MSTRG.15229.5	lincRNA
MSTRG.15231.1	lincRNA
MSTRG.15238.1	lincRNA
MSTRG.15250.1	lincRNA
MSTRG.15265.1	lincRNA
MSTRG.15272.1	lincRNA
MSTRG.15306.1	lincRNA
MSTRG.15313.1	sense-lncRNA
MSTRG.15317.1	lincRNA
MSTRG.15317.2	lincRNA
MSTRG.15317.3	lincRNA
MSTRG.15317.4	lincRNA
MSTRG.15317.5	lincRNA
MSTRG.1533.1	lincRNA
MSTRG.1533.2	lincRNA
MSTRG.1533.3	lincRNA
MSTRG.1533.4	lincRNA
MSTRG.15354.1	lincRNA
MSTRG.15355.1	lincRNA
MSTRG.15363.1	lincRNA
MSTRG.15375.1	lincRNA
MSTRG.15377.1	lincRNA
MSTRG.15391.1	lincRNA
MSTRG.15473.2	lincRNA
MSTRG.15473.4	lincRNA
MSTRG.15476.1	antisense-lncRNA
MSTRG.15476.2	antisense-lncRNA
MSTRG.15476.3	antisense-lncRNA
MSTRG.1549.3	lincRNA
MSTRG.155.1	sense-lncRNA
MSTRG.15504.2	lincRNA
MSTRG.15515.1	lincRNA
MSTRG.15515.3	lincRNA
MSTRG.15517.1	lincRNA
MSTRG.15517.2	lincRNA
MSTRG.15518.1	lincRNA
MSTRG.15518.3	lincRNA
MSTRG.15526.1	lincRNA
MSTRG.15526.2	lincRNA
MSTRG.15526.3	lincRNA
MSTRG.15533.1	lincRNA
MSTRG.15554.1	sense-lncRNA
MSTRG.15580.1	lincRNA
MSTRG.15580.2	lincRNA
MSTRG.15581.1	antisense-lncRNA
MSTRG.15582.1	lincRNA
MSTRG.15582.2	lincRNA
MSTRG.15582.3	lincRNA
MSTRG.15586.1	sense-lncRNA
MSTRG.15596.2	lincRNA
MSTRG.15610.1	lincRNA
MSTRG.15636.1	lincRNA
MSTRG.15642.1	lincRNA
MSTRG.15653.1	lincRNA
MSTRG.15657.1	lincRNA
MSTRG.15658.1	lincRNA
MSTRG.15677.1	sense-lncRNA
MSTRG.15685.3	lincRNA
MSTRG.15687.1	lincRNA
MSTRG.15697.1	lincRNA
MSTRG.15697.2	lincRNA
MSTRG.15697.3	lincRNA
MSTRG.15698.1	antisense-lncRNA
MSTRG.15731.1	lincRNA
MSTRG.1574.1	lincRNA
MSTRG.15782.1	lincRNA
MSTRG.15793.1	lincRNA
MSTRG.15799.1	lincRNA
MSTRG.15807.2	lincRNA
MSTRG.15842.1	lincRNA
MSTRG.15847.1	lincRNA
MSTRG.15853.1	lincRNA
MSTRG.15885.2	lincRNA
MSTRG.15897.1	lincRNA
MSTRG.15897.2	lincRNA
MSTRG.15898.1	lincRNA
MSTRG.15910.1	lincRNA
MSTRG.15910.3	lincRNA
MSTRG.15921.1	antisense-lncRNA
MSTRG.15921.2	lincRNA
MSTRG.15925.1	lincRNA
MSTRG.15927.1	lincRNA
MSTRG.15928.1	lincRNA
MSTRG.15939.1	lincRNA
MSTRG.15939.2	lincRNA
MSTRG.15956.1	lincRNA
MSTRG.15958.1	lincRNA
MSTRG.15985.1	lincRNA
MSTRG.15998.1	lincRNA
MSTRG.15998.2	lincRNA
MSTRG.16001.1	lincRNA
MSTRG.16003.2	lincRNA
MSTRG.16008.1	lincRNA
MSTRG.16015.1	intronic-lncRNA
MSTRG.16015.2	intronic-lncRNA
MSTRG.16015.3	intronic-lncRNA
MSTRG.16015.4	intronic-lncRNA
MSTRG.16015.5	intronic-lncRNA
MSTRG.1602.1	lincRNA
MSTRG.16031.1	lincRNA
MSTRG.16047.1	lincRNA
MSTRG.16053.2	lincRNA
MSTRG.16064.1	lincRNA
MSTRG.16064.2	lincRNA
MSTRG.16092.1	lincRNA
MSTRG.16130.1	lincRNA
MSTRG.16133.1	lincRNA
MSTRG.16133.2	lincRNA
MSTRG.16140.1	lincRNA
MSTRG.16141.1	lincRNA
MSTRG.16146.2	lincRNA
MSTRG.1615.1	lincRNA
MSTRG.16169.1	lincRNA
MSTRG.16169.2	lincRNA
MSTRG.16169.3	lincRNA
MSTRG.16169.4	lincRNA
MSTRG.1621.1	lincRNA
MSTRG.1621.2	lincRNA
MSTRG.1621.3	lincRNA
MSTRG.1621.4	lincRNA
MSTRG.16230.1	lincRNA
MSTRG.16245.1	lincRNA
MSTRG.16247.1	lincRNA
MSTRG.16250.1	sense-lncRNA
MSTRG.16250.2	sense-lncRNA
MSTRG.16264.1	lincRNA
MSTRG.16268.2	lincRNA
MSTRG.16268.3	lincRNA
MSTRG.16295.1	lincRNA
MSTRG.16296.1	lincRNA
MSTRG.16296.2	lincRNA
MSTRG.16296.3	lincRNA
MSTRG.16296.4	lincRNA
MSTRG.16303.1	lincRNA
MSTRG.16307.3	lincRNA
MSTRG.16335.1	lincRNA
MSTRG.16336.1	lincRNA
MSTRG.16350.1	lincRNA
MSTRG.16369.2	lincRNA
MSTRG.16374.1	lincRNA
MSTRG.16379.1	lincRNA
MSTRG.16379.2	lincRNA
MSTRG.16384.2	lincRNA
MSTRG.16390.1	lincRNA
MSTRG.16390.6	lincRNA
MSTRG.16390.9	lincRNA
MSTRG.16422.1	lincRNA
MSTRG.16427.1	lincRNA
MSTRG.16437.1	lincRNA
MSTRG.16454.1	lincRNA
MSTRG.16469.1	antisense-lncRNA
MSTRG.16488.1	antisense-lncRNA
MSTRG.16488.2	antisense-lncRNA
MSTRG.16488.3	antisense-lncRNA
MSTRG.16535.1	lincRNA
MSTRG.16535.2	lincRNA
MSTRG.16535.4	lincRNA
MSTRG.16546.2	lincRNA
MSTRG.16547.1	lincRNA
MSTRG.16590.1	lincRNA
MSTRG.16591.1	lincRNA
MSTRG.16598.1	lincRNA
MSTRG.16610.1	lincRNA
MSTRG.16615.1	lincRNA
MSTRG.16630.1	lincRNA
MSTRG.16677.1	lincRNA
MSTRG.16689.1	lincRNA
MSTRG.16689.2	lincRNA
MSTRG.16689.3	lincRNA
MSTRG.16713.1	lincRNA
MSTRG.16714.1	lincRNA
MSTRG.16714.2	lincRNA
MSTRG.16714.3	lincRNA
MSTRG.16715.2	lincRNA
MSTRG.16715.3	lincRNA
MSTRG.1672.1	lincRNA
MSTRG.1674.1	sense-lncRNA
MSTRG.16758.1	lincRNA
MSTRG.16761.1	lincRNA
MSTRG.16778.1	antisense-lncRNA
MSTRG.16778.2	antisense-lncRNA
MSTRG.16789.1	lincRNA
MSTRG.1680.3	intronic-lncRNA
MSTRG.16808.1	lincRNA
MSTRG.16820.1	lincRNA
MSTRG.16834.1	lincRNA
MSTRG.1684.1	sense-lncRNA
MSTRG.16849.1	lincRNA
MSTRG.16849.2	lincRNA
MSTRG.16849.3	lincRNA
MSTRG.16849.4	lincRNA
MSTRG.16849.5	lincRNA
MSTRG.16849.6	lincRNA
MSTRG.16849.8	lincRNA
MSTRG.16857.1	lincRNA
MSTRG.16868.1	lincRNA
MSTRG.16938.1	sense-lncRNA
MSTRG.16938.2	lincRNA
MSTRG.17001.1	lincRNA
MSTRG.17017.1	lincRNA
MSTRG.17018.1	lincRNA
MSTRG.17019.1	lincRNA
MSTRG.17037.1	intronic-lncRNA
MSTRG.17061.1	lincRNA
MSTRG.17074.1	lincRNA
MSTRG.17074.3	lincRNA
MSTRG.17102.2	sense-lncRNA
MSTRG.17127.1	lincRNA
MSTRG.17128.1	lincRNA
MSTRG.17135.5	sense-lncRNA
MSTRG.17140.1	lincRNA
MSTRG.1715.1	lincRNA
MSTRG.17172.1	lincRNA
MSTRG.17188.1	lincRNA
MSTRG.17192.1	lincRNA
MSTRG.17199.1	lincRNA
MSTRG.17210.1	lincRNA
MSTRG.17210.2	lincRNA
MSTRG.17257.1	lincRNA
MSTRG.17293.2	sense-lncRNA
MSTRG.17294.1	lincRNA
MSTRG.17297.1	lincRNA
MSTRG.17311.1	lincRNA
MSTRG.17314.2	lincRNA
MSTRG.17317.1	lincRNA
MSTRG.17344.1	antisense-lncRNA
MSTRG.17348.1	lincRNA
MSTRG.17349.1	lincRNA
MSTRG.17349.2	lincRNA
MSTRG.17349.3	lincRNA
MSTRG.17355.1	lincRNA
MSTRG.17357.1	lincRNA
MSTRG.17357.2	lincRNA
MSTRG.17362.1	lincRNA
MSTRG.17371.1	lincRNA
MSTRG.17393.2	sense-lncRNA
MSTRG.17437.1	lincRNA
MSTRG.17445.1	lincRNA
MSTRG.17445.2	lincRNA
MSTRG.17452.1	lincRNA
MSTRG.17453.1	lincRNA
MSTRG.17455.1	lincRNA
MSTRG.17457.1	lincRNA
MSTRG.17465.1	lincRNA
MSTRG.17506.1	lincRNA
MSTRG.17528.1	lincRNA
MSTRG.17539.1	lincRNA
MSTRG.17543.2	lincRNA
MSTRG.17549.2	sense-lncRNA
MSTRG.17551.1	lincRNA
MSTRG.17551.3	lincRNA
MSTRG.17551.4	lincRNA
MSTRG.17559.1	lincRNA
MSTRG.17563.1	lincRNA
MSTRG.17573.1	antisense-lncRNA
MSTRG.17573.2	lincRNA
MSTRG.17573.3	lincRNA
MSTRG.17584.3	sense-lncRNA
MSTRG.17584.4	sense-lncRNA
MSTRG.1761.1	antisense-lncRNA
MSTRG.17610.1	lincRNA
MSTRG.17610.2	lincRNA
MSTRG.17636.1	lincRNA
MSTRG.17636.2	lincRNA
MSTRG.1765.5	sense-lncRNA
MSTRG.17650.1	lincRNA
MSTRG.177.1	sense-lncRNA
MSTRG.17715.1	lincRNA
MSTRG.17745.1	lincRNA
MSTRG.17745.2	lincRNA
MSTRG.1775.1	lincRNA
MSTRG.17751.1	lincRNA
MSTRG.17751.2	lincRNA
MSTRG.17751.3	lincRNA
MSTRG.17770.1	lincRNA
MSTRG.17770.2	lincRNA
MSTRG.1781.3	sense-lncRNA
MSTRG.1788.2	antisense-lncRNA
MSTRG.17886.1	lincRNA
MSTRG.17886.2	lincRNA
MSTRG.17890.1	lincRNA
MSTRG.17890.2	lincRNA
MSTRG.17890.3	lincRNA
MSTRG.17902.1	lincRNA
MSTRG.17911.1	lincRNA
MSTRG.17947.1	lincRNA
MSTRG.17947.2	lincRNA
MSTRG.1798.2	sense-lncRNA
MSTRG.18019.1	lincRNA
MSTRG.18024.1	antisense-lncRNA
MSTRG.18034.1	sense-lncRNA
MSTRG.18035.1	lincRNA
MSTRG.18047.1	lincRNA
MSTRG.18059.1	sense-lncRNA
MSTRG.18081.4	lincRNA
MSTRG.18081.5	lincRNA
MSTRG.18095.13	sense-lncRNA
MSTRG.18095.16	sense-lncRNA
MSTRG.18095.18	sense-lncRNA
MSTRG.18095.19	sense-lncRNA
MSTRG.18130.1	antisense-lncRNA
MSTRG.18132.1	lincRNA
MSTRG.18132.2	lincRNA
MSTRG.18137.1	lincRNA
MSTRG.18180.1	lincRNA
MSTRG.18198.1	lincRNA
MSTRG.182.2	lincRNA
MSTRG.18208.4	lincRNA
MSTRG.1821.1	sense-lncRNA
MSTRG.1821.2	sense-lncRNA
MSTRG.18238.1	lincRNA
MSTRG.18267.1	lincRNA
MSTRG.18279.1	lincRNA
MSTRG.18313.1	lincRNA
MSTRG.18323.4	lincRNA
MSTRG.18323.5	lincRNA
MSTRG.18324.1	lincRNA
MSTRG.18330.1	lincRNA
MSTRG.18330.2	lincRNA
MSTRG.18344.2	lincRNA
MSTRG.18353.1	lincRNA
MSTRG.18353.2	lincRNA
MSTRG.18354.1	lincRNA
MSTRG.18360.1	lincRNA
MSTRG.18361.1	lincRNA
MSTRG.18376.1	lincRNA
MSTRG.18376.2	lincRNA
MSTRG.18378.1	lincRNA
MSTRG.18380.1	lincRNA
MSTRG.18381.1	lincRNA
MSTRG.18381.2	lincRNA
MSTRG.18409.1	lincRNA
MSTRG.18409.2	lincRNA
MSTRG.18409.3	lincRNA
MSTRG.18409.4	lincRNA
MSTRG.18427.1	lincRNA
MSTRG.18427.2	lincRNA
MSTRG.18430.1	lincRNA
MSTRG.18439.1	lincRNA
MSTRG.1844.1	lincRNA
MSTRG.18452.4	sense-lncRNA
MSTRG.18452.7	sense-lncRNA
MSTRG.18463.5	sense-lncRNA
MSTRG.18477.1	lincRNA
MSTRG.18485.2	lincRNA
MSTRG.18485.4	lincRNA
MSTRG.18499.2	lincRNA
MSTRG.18510.1	lincRNA
MSTRG.18512.1	lincRNA
MSTRG.18520.1	lincRNA
MSTRG.1854.1	lincRNA
MSTRG.18569.1	lincRNA
MSTRG.18570.1	lincRNA
MSTRG.18583.1	lincRNA
MSTRG.18586.1	sense-lncRNA
MSTRG.186.2	lincRNA
MSTRG.18600.2	antisense-lncRNA
MSTRG.1863.1	lincRNA
MSTRG.1863.2	lincRNA
MSTRG.18631.1	lincRNA
MSTRG.18658.1	lincRNA
MSTRG.18658.2	lincRNA
MSTRG.1866.1	lincRNA
MSTRG.18696.1	lincRNA
MSTRG.18696.2	lincRNA
MSTRG.18699.1	lincRNA
MSTRG.18714.1	lincRNA
MSTRG.1872.1	sense-lncRNA
MSTRG.18733.1	sense-lncRNA
MSTRG.1874.1	lincRNA
MSTRG.18767.1	lincRNA
MSTRG.18772.1	lincRNA
MSTRG.18773.1	sense-lncRNA
MSTRG.18773.2	lincRNA
MSTRG.18775.1	lincRNA
MSTRG.18777.1	lincRNA
MSTRG.18779.1	lincRNA
MSTRG.18781.1	lincRNA
MSTRG.18781.2	lincRNA
MSTRG.18789.1	lincRNA
MSTRG.18789.2	lincRNA
MSTRG.18789.3	lincRNA
MSTRG.18789.4	lincRNA
MSTRG.18799.1	lincRNA
MSTRG.18802.1	lincRNA
MSTRG.18805.1	lincRNA
MSTRG.18810.1	antisense-lncRNA
MSTRG.18810.2	lincRNA
MSTRG.18820.1	sense-lncRNA
MSTRG.18820.2	sense-lncRNA
MSTRG.18822.1	lincRNA
MSTRG.1883.1	lincRNA
MSTRG.1884.1	lincRNA
MSTRG.1885.1	lincRNA
MSTRG.1886.1	lincRNA
MSTRG.18888.1	lincRNA
MSTRG.18888.2	lincRNA
MSTRG.18904.1	lincRNA
MSTRG.18904.2	lincRNA
MSTRG.1895.1	lincRNA
MSTRG.18952.1	sense-lncRNA
MSTRG.18958.3	sense-lncRNA
MSTRG.18963.1	sense-lncRNA
MSTRG.18967.1	lincRNA
MSTRG.18967.2	lincRNA
MSTRG.1900.1	lincRNA
MSTRG.1900.2	lincRNA
MSTRG.19001.1	lincRNA
MSTRG.19001.2	lincRNA
MSTRG.1904.1	lincRNA
MSTRG.19048.1	lincRNA
MSTRG.19063.1	lincRNA
MSTRG.19096.2	sense-lncRNA
MSTRG.19163.1	intronic-lncRNA
MSTRG.19218.1	lincRNA
MSTRG.19218.2	lincRNA
MSTRG.19219.2	lincRNA
MSTRG.19220.1	lincRNA
MSTRG.19220.2	lincRNA
MSTRG.19220.5	lincRNA
MSTRG.19220.6	lincRNA
MSTRG.19221.1	sense-lncRNA
MSTRG.19224.4	lincRNA
MSTRG.19247.1	lincRNA
MSTRG.19247.2	lincRNA
MSTRG.19254.1	lincRNA
MSTRG.19260.1	lincRNA
MSTRG.19272.1	lincRNA
MSTRG.19272.2	lincRNA
MSTRG.19272.3	lincRNA
MSTRG.19274.1	lincRNA
MSTRG.19274.2	lincRNA
MSTRG.19279.1	lincRNA
MSTRG.19285.1	lincRNA
MSTRG.19286.1	lincRNA
MSTRG.19291.1	lincRNA
MSTRG.19291.2	lincRNA
MSTRG.19296.1	lincRNA
MSTRG.19306.1	lincRNA
MSTRG.19335.1	sense-lncRNA
MSTRG.19345.1	lincRNA
MSTRG.19347.1	sense-lncRNA
MSTRG.19347.2	sense-lncRNA
MSTRG.19347.3	sense-lncRNA
MSTRG.19347.4	sense-lncRNA
MSTRG.19349.1	lincRNA
MSTRG.1936.1	antisense-lncRNA
MSTRG.19360.1	antisense-lncRNA
MSTRG.19397.10	lincRNA
MSTRG.19397.11	lincRNA
MSTRG.19397.12	lincRNA
MSTRG.19397.2	lincRNA
MSTRG.19397.4	lincRNA
MSTRG.19397.5	lincRNA
MSTRG.19397.8	lincRNA
MSTRG.19406.1	antisense-lncRNA
MSTRG.19406.2	lincRNA
MSTRG.19427.1	lincRNA
MSTRG.19432.1	lincRNA
MSTRG.19450.2	sense-lncRNA
MSTRG.19487.1	lincRNA
MSTRG.19487.2	lincRNA
MSTRG.19507.1	lincRNA
MSTRG.19536.1	lincRNA
MSTRG.19558.1	lincRNA
MSTRG.19563.1	lincRNA
MSTRG.19563.2	lincRNA
MSTRG.19572.1	lincRNA
MSTRG.19572.2	lincRNA
MSTRG.19573.1	lincRNA
MSTRG.19573.2	lincRNA
MSTRG.19574.1	lincRNA
MSTRG.19597.1	lincRNA
MSTRG.19608.1	lincRNA
MSTRG.19608.2	lincRNA
MSTRG.19632.1	lincRNA
MSTRG.19658.1	lincRNA
MSTRG.19659.1	lincRNA
MSTRG.19678.1	antisense-lncRNA
MSTRG.19694.1	lincRNA
MSTRG.19694.2	lincRNA
MSTRG.19706.1	lincRNA
MSTRG.19767.1	lincRNA
MSTRG.19836.1	lincRNA
MSTRG.19858.1	lincRNA
MSTRG.19867.1	lincRNA
MSTRG.19867.2	lincRNA
MSTRG.19869.2	lincRNA
MSTRG.1988.1	lincRNA
MSTRG.19890.1	lincRNA
MSTRG.19893.3	lincRNA
MSTRG.19966.1	lincRNA
MSTRG.19972.1	lincRNA
MSTRG.19973.1	lincRNA
MSTRG.19974.1	lincRNA
MSTRG.19991.1	lincRNA
MSTRG.20.2	lincRNA
MSTRG.20004.3	sense-lncRNA
MSTRG.20004.5	sense-lncRNA
MSTRG.20017.1	lincRNA
MSTRG.20017.2	lincRNA
MSTRG.20017.3	lincRNA
MSTRG.20037.1	lincRNA
MSTRG.20037.2	lincRNA
MSTRG.20040.2	lincRNA
MSTRG.20042.1	lincRNA
MSTRG.20125.1	antisense-lncRNA
MSTRG.20132.1	lincRNA
MSTRG.20165.1	lincRNA
MSTRG.20166.1	lincRNA
MSTRG.20167.1	lincRNA
MSTRG.20177.4	lincRNA
MSTRG.20190.2	sense-lncRNA
MSTRG.20194.1	lincRNA
MSTRG.20197.1	lincRNA
MSTRG.20199.1	lincRNA
MSTRG.20214.1	lincRNA
MSTRG.20214.2	lincRNA
MSTRG.20240.1	lincRNA
MSTRG.20242.1	lincRNA
MSTRG.20253.1	lincRNA
MSTRG.20257.4	sense-lncRNA
MSTRG.2027.1	lincRNA
MSTRG.20281.1	lincRNA
MSTRG.20289.1	lincRNA
MSTRG.20297.1	lincRNA
MSTRG.20300.1	lincRNA
MSTRG.20303.2	antisense-lncRNA
MSTRG.2034.1	sense-lncRNA
MSTRG.2034.2	sense-lncRNA
MSTRG.20345.1	lincRNA
MSTRG.20348.2	lincRNA
MSTRG.20354.1	lincRNA
MSTRG.20360.4	sense-lncRNA
MSTRG.20388.1	lincRNA
MSTRG.20388.2	lincRNA
MSTRG.20413.1	sense-lncRNA
MSTRG.20445.1	sense-lncRNA
MSTRG.20497.1	lincRNA
MSTRG.20521.2	lincRNA
MSTRG.20563.2	lincRNA
MSTRG.20570.2	sense-lncRNA
MSTRG.20570.5	sense-lncRNA
MSTRG.20571.1	lincRNA
MSTRG.20571.2	lincRNA
MSTRG.2058.1	lincRNA
MSTRG.20597.1	lincRNA
MSTRG.20600.1	lincRNA
MSTRG.20606.1	lincRNA
MSTRG.20612.1	lincRNA
MSTRG.20612.2	lincRNA
MSTRG.20612.3	lincRNA
MSTRG.20612.4	lincRNA
MSTRG.20624.1	lincRNA
MSTRG.20625.1	lincRNA
MSTRG.20625.2	lincRNA
MSTRG.20625.3	lincRNA
MSTRG.2063.3	lincRNA
MSTRG.20630.1	lincRNA
MSTRG.20634.1	lincRNA
MSTRG.20634.2	lincRNA
MSTRG.20634.3	lincRNA
MSTRG.2066.1	lincRNA
MSTRG.20675.1	lincRNA
MSTRG.20675.2	lincRNA
MSTRG.20675.3	lincRNA
MSTRG.20683.1	lincRNA
MSTRG.2073.1	lincRNA
MSTRG.20745.1	lincRNA
MSTRG.20751.1	lincRNA
MSTRG.20753.2	lincRNA
MSTRG.20753.3	lincRNA
MSTRG.20761.1	lincRNA
MSTRG.20761.2	lincRNA
MSTRG.20762.1	lincRNA
MSTRG.2079.1	lincRNA
MSTRG.20793.1	sense-lncRNA
MSTRG.20808.2	lincRNA
MSTRG.20808.3	lincRNA
MSTRG.20842.1	lincRNA
MSTRG.20842.2	lincRNA
MSTRG.20842.3	lincRNA
MSTRG.20844.1	lincRNA
MSTRG.20844.2	lincRNA
MSTRG.20844.3	lincRNA
MSTRG.20846.1	lincRNA
MSTRG.20853.1	lincRNA
MSTRG.20855.1	lincRNA
MSTRG.20860.1	antisense-lncRNA
MSTRG.20860.2	antisense-lncRNA
MSTRG.20869.1	lincRNA
MSTRG.20869.11	lincRNA
MSTRG.20869.12	lincRNA
MSTRG.20869.15	lincRNA
MSTRG.20869.16	lincRNA
MSTRG.20869.17	lincRNA
MSTRG.20869.2	lincRNA
MSTRG.20869.3	lincRNA
MSTRG.20869.4	lincRNA
MSTRG.20869.5	lincRNA
MSTRG.20869.6	lincRNA
MSTRG.20869.7	lincRNA
MSTRG.20873.1	lincRNA
MSTRG.20873.2	lincRNA
MSTRG.20877.3	lincRNA
MSTRG.20885.1	lincRNA
MSTRG.20885.2	lincRNA
MSTRG.20885.3	lincRNA
MSTRG.20893.1	lincRNA
MSTRG.20893.2	lincRNA
MSTRG.2091.2	antisense-lncRNA
MSTRG.20915.1	lincRNA
MSTRG.20920.1	lincRNA
MSTRG.20920.2	lincRNA
MSTRG.20920.3	lincRNA
MSTRG.20920.4	lincRNA
MSTRG.20920.5	lincRNA
MSTRG.20942.1	lincRNA
MSTRG.20942.2	lincRNA
MSTRG.20942.3	lincRNA
MSTRG.20942.4	lincRNA
MSTRG.20943.1	lincRNA
MSTRG.20966.1	lincRNA
MSTRG.20968.1	lincRNA
MSTRG.20968.3	lincRNA
MSTRG.20970.1	lincRNA
MSTRG.20983.1	lincRNA
MSTRG.20984.1	lincRNA
MSTRG.20985.1	lincRNA
MSTRG.21061.1	lincRNA
MSTRG.21061.2	lincRNA
MSTRG.21061.3	lincRNA
MSTRG.21083.1	lincRNA
MSTRG.21084.1	lincRNA
MSTRG.21086.1	lincRNA
MSTRG.21087.1	lincRNA
MSTRG.21097.1	lincRNA
MSTRG.21127.1	lincRNA
MSTRG.2113.1	lincRNA
MSTRG.21146.1	lincRNA
MSTRG.21150.1	antisense-lncRNA
MSTRG.21173.1	lincRNA
MSTRG.21193.1	lincRNA
MSTRG.21215.1	lincRNA
MSTRG.21215.3	lincRNA
MSTRG.21215.4	lincRNA
MSTRG.21219.1	lincRNA
MSTRG.21219.2	lincRNA
MSTRG.2122.1	lincRNA
MSTRG.21221.1	lincRNA
MSTRG.21226.1	lincRNA
MSTRG.21226.2	lincRNA
MSTRG.21230.1	lincRNA
MSTRG.21258.1	lincRNA
MSTRG.21287.2	lincRNA
MSTRG.21297.2	lincRNA
MSTRG.21297.3	lincRNA
MSTRG.21332.1	lincRNA
MSTRG.21341.1	lincRNA
MSTRG.21342.1	lincRNA
MSTRG.2136.4	lincRNA
MSTRG.2137.1	lincRNA
MSTRG.21374.1	lincRNA
MSTRG.21425.1	sense-lncRNA
MSTRG.21445.1	lincRNA
MSTRG.21449.1	antisense-lncRNA
MSTRG.21464.1	lincRNA
MSTRG.21465.1	lincRNA
MSTRG.21494.1	lincRNA
MSTRG.21496.1	lincRNA
MSTRG.215.1	antisense-lncRNA
MSTRG.21508.1	intronic-lncRNA
MSTRG.21509.1	lincRNA
MSTRG.21514.1	sense-lncRNA
MSTRG.21514.2	sense-lncRNA
MSTRG.21531.1	sense-lncRNA
MSTRG.21538.1	lincRNA
MSTRG.21543.1	antisense-lncRNA
MSTRG.2157.1	lincRNA
MSTRG.2157.3	lincRNA
MSTRG.21576.1	lincRNA
MSTRG.21580.1	lincRNA
MSTRG.21580.2	lincRNA
MSTRG.21585.1	lincRNA
MSTRG.21593.1	lincRNA
MSTRG.21617.1	lincRNA
MSTRG.21617.2	lincRNA
MSTRG.21617.3	lincRNA
MSTRG.21622.1	lincRNA
MSTRG.21631.1	antisense-lncRNA
MSTRG.21631.2	antisense-lncRNA
MSTRG.21659.1	lincRNA
MSTRG.21675.1	lincRNA
MSTRG.21675.2	lincRNA
MSTRG.21704.1	lincRNA
MSTRG.21723.12	lincRNA
MSTRG.21723.5	lincRNA
MSTRG.21738.1	lincRNA
MSTRG.21743.1	antisense-lncRNA
MSTRG.21761.1	lincRNA
MSTRG.21769.7	lincRNA
MSTRG.21773.1	lincRNA
MSTRG.21789.1	lincRNA
MSTRG.21806.1	lincRNA
MSTRG.21815.1	lincRNA
MSTRG.21815.3	lincRNA
MSTRG.21815.5	lincRNA
MSTRG.21821.1	lincRNA
MSTRG.2183.1	lincRNA
MSTRG.21832.1	lincRNA
MSTRG.21842.1	lincRNA
MSTRG.21843.1	lincRNA
MSTRG.21843.2	lincRNA
MSTRG.21847.1	lincRNA
MSTRG.21848.1	lincRNA
MSTRG.21854.1	lincRNA
MSTRG.21854.3	lincRNA
MSTRG.21854.4	lincRNA
MSTRG.21854.5	lincRNA
MSTRG.21863.1	lincRNA
MSTRG.21875.1	lincRNA
MSTRG.21906.2	lincRNA
MSTRG.21906.3	lincRNA
MSTRG.21906.4	lincRNA
MSTRG.21908.1	antisense-lncRNA
MSTRG.21925.1	lincRNA
MSTRG.21936.10	sense-lncRNA
MSTRG.21936.11	sense-lncRNA
MSTRG.21936.9	sense-lncRNA
MSTRG.21960.1	lincRNA
MSTRG.21960.10	lincRNA
MSTRG.21960.11	lincRNA
MSTRG.21960.12	lincRNA
MSTRG.21960.2	lincRNA
MSTRG.21960.3	lincRNA
MSTRG.21960.4	lincRNA
MSTRG.21960.5	lincRNA
MSTRG.21960.6	lincRNA
MSTRG.21960.7	lincRNA
MSTRG.21960.8	lincRNA
MSTRG.21960.9	lincRNA
MSTRG.21966.1	lincRNA
MSTRG.21997.1	lincRNA
MSTRG.22004.1	lincRNA
MSTRG.2204.30	sense-lncRNA
MSTRG.2204.36	sense-lncRNA
MSTRG.2204.39	sense-lncRNA
MSTRG.2205.10	sense-lncRNA
MSTRG.2205.11	sense-lncRNA
MSTRG.2205.12	sense-lncRNA
MSTRG.2205.13	sense-lncRNA
MSTRG.2205.14	sense-lncRNA
MSTRG.2205.20	sense-lncRNA
MSTRG.2205.21	sense-lncRNA
MSTRG.2205.22	sense-lncRNA
MSTRG.2205.23	sense-lncRNA
MSTRG.2205.24	lincRNA
MSTRG.2205.6	sense-lncRNA
MSTRG.2205.7	sense-lncRNA
MSTRG.2205.9	sense-lncRNA
MSTRG.22058.1	lincRNA
MSTRG.22062.1	lincRNA
MSTRG.22064.1	lincRNA
MSTRG.22064.2	lincRNA
MSTRG.22064.3	lincRNA
MSTRG.22110.1	lincRNA
MSTRG.22110.2	lincRNA
MSTRG.22110.3	lincRNA
MSTRG.22129.1	lincRNA
MSTRG.22138.1	lincRNA
MSTRG.22153.1	lincRNA
MSTRG.22153.2	lincRNA
MSTRG.22173.1	intronic-lncRNA
MSTRG.22209.1	lincRNA
MSTRG.22231.1	sense-lncRNA
MSTRG.22231.2	sense-lncRNA
MSTRG.22231.3	sense-lncRNA
MSTRG.22247.1	lincRNA
MSTRG.22247.2	lincRNA
MSTRG.22252.4	lincRNA
MSTRG.22268.1	lincRNA
MSTRG.22290.1	antisense-lncRNA
MSTRG.22292.1	lincRNA
MSTRG.22348.2	sense-lncRNA
MSTRG.22355.3	lincRNA
MSTRG.22356.1	lincRNA
MSTRG.22357.1	lincRNA
MSTRG.22358.1	lincRNA
MSTRG.22365.1	lincRNA
MSTRG.22367.1	intronic-lncRNA
MSTRG.22372.1	antisense-lncRNA
MSTRG.22372.2	lincRNA
MSTRG.22373.1	lincRNA
MSTRG.22375.1	lincRNA
MSTRG.22375.2	lincRNA
MSTRG.22377.1	sense-lncRNA
MSTRG.22393.1	lincRNA
MSTRG.22431.1	lincRNA
MSTRG.22437.1	antisense-lncRNA
MSTRG.22477.1	lincRNA
MSTRG.22477.2	lincRNA
MSTRG.225.1	antisense-lncRNA
MSTRG.225.2	antisense-lncRNA
MSTRG.22543.1	lincRNA
MSTRG.2255.1	lincRNA
MSTRG.22564.1	lincRNA
MSTRG.22569.1	antisense-lncRNA
MSTRG.22577.1	lincRNA
MSTRG.22587.1	lincRNA
MSTRG.22587.2	lincRNA
MSTRG.22587.3	lincRNA
MSTRG.22602.2	lincRNA
MSTRG.22711.1	lincRNA
MSTRG.22712.1	lincRNA
MSTRG.22718.1	lincRNA
MSTRG.22720.1	lincRNA
MSTRG.22720.2	lincRNA
MSTRG.22722.1	lincRNA
MSTRG.22748.1	lincRNA
MSTRG.22781.1	lincRNA
MSTRG.22781.2	lincRNA
MSTRG.22788.2	lincRNA
MSTRG.22824.1	lincRNA
MSTRG.22824.3	lincRNA
MSTRG.22856.1	lincRNA
MSTRG.22906.1	lincRNA
MSTRG.22910.2	lincRNA
MSTRG.22932.1	lincRNA
MSTRG.22958.1	lincRNA
MSTRG.22965.1	lincRNA
MSTRG.22965.2	lincRNA
MSTRG.22966.1	lincRNA
MSTRG.22994.1	intronic-lncRNA
MSTRG.22996.1	lincRNA
MSTRG.23.1	lincRNA
MSTRG.23005.1	antisense-lncRNA
MSTRG.23021.1	lincRNA
MSTRG.23021.2	lincRNA
MSTRG.23038.2	lincRNA
MSTRG.23038.3	lincRNA
MSTRG.23056.1	lincRNA
MSTRG.23056.2	lincRNA
MSTRG.23091.2	lincRNA
MSTRG.23094.1	lincRNA
MSTRG.23110.1	lincRNA
MSTRG.23112.1	lincRNA
MSTRG.23140.1	lincRNA
MSTRG.23140.2	lincRNA
MSTRG.23140.3	lincRNA
MSTRG.23162.1	lincRNA
MSTRG.23169.1	lincRNA
MSTRG.23183.1	lincRNA
MSTRG.23195.2	lincRNA
MSTRG.23195.3	lincRNA
MSTRG.23198.1	lincRNA
MSTRG.23246.1	lincRNA
MSTRG.23250.1	lincRNA
MSTRG.23256.1	lincRNA
MSTRG.23285.1	lincRNA
MSTRG.23286.1	lincRNA
MSTRG.23291.1	lincRNA
MSTRG.23298.1	lincRNA
MSTRG.23300.1	intronic-lncRNA
MSTRG.23336.1	lincRNA
MSTRG.23360.1	lincRNA
MSTRG.23405.1	lincRNA
MSTRG.23429.1	lincRNA
MSTRG.23434.1	lincRNA
MSTRG.23434.2	lincRNA
MSTRG.23434.3	lincRNA
MSTRG.23434.4	lincRNA
MSTRG.23467.1	lincRNA
MSTRG.2350.1	lincRNA
MSTRG.23552.1	lincRNA
MSTRG.23552.10	lincRNA
MSTRG.23552.11	lincRNA
MSTRG.23552.12	lincRNA
MSTRG.23552.13	lincRNA
MSTRG.23552.2	lincRNA
MSTRG.23552.3	lincRNA
MSTRG.23552.4	lincRNA
MSTRG.23552.5	lincRNA
MSTRG.23552.6	lincRNA
MSTRG.23552.7	lincRNA
MSTRG.23552.8	lincRNA
MSTRG.23552.9	lincRNA
MSTRG.23560.1	lincRNA
MSTRG.23560.2	lincRNA
MSTRG.23560.4	lincRNA
MSTRG.23569.1	lincRNA
MSTRG.23569.2	lincRNA
MSTRG.23569.4	lincRNA
MSTRG.23606.3	sense-lncRNA
MSTRG.23611.1	sense-lncRNA
MSTRG.2364.1	lincRNA
MSTRG.23641.1	lincRNA
MSTRG.23667.1	lincRNA
MSTRG.23683.3	lincRNA
MSTRG.23702.1	sense-lncRNA
MSTRG.23720.1	lincRNA
MSTRG.23747.1	lincRNA
MSTRG.23791.1	lincRNA
MSTRG.23791.2	lincRNA
MSTRG.23794.1	lincRNA
MSTRG.23803.1	lincRNA
MSTRG.23837.1	lincRNA
MSTRG.23837.2	lincRNA
MSTRG.23839.1	lincRNA
MSTRG.23841.1	lincRNA
MSTRG.23879.1	lincRNA
MSTRG.23925.4	lincRNA
MSTRG.23943.1	lincRNA
MSTRG.23946.2	lincRNA
MSTRG.23946.4	lincRNA
MSTRG.23949.1	lincRNA
MSTRG.23959.1	sense-lncRNA
MSTRG.23973.2	lincRNA
MSTRG.23987.1	lincRNA
MSTRG.24000.1	lincRNA
MSTRG.24030.1	lincRNA
MSTRG.24053.1	antisense-lncRNA
MSTRG.24070.1	lincRNA
MSTRG.24070.2	lincRNA
MSTRG.24070.4	lincRNA
MSTRG.24070.5	lincRNA
MSTRG.24070.7	lincRNA
MSTRG.24090.2	sense-lncRNA
MSTRG.24115.1	lincRNA
MSTRG.24115.2	lincRNA
MSTRG.24117.1	lincRNA
MSTRG.24118.1	lincRNA
MSTRG.24138.1	lincRNA
MSTRG.24143.1	antisense-lncRNA
MSTRG.24143.3	antisense-lncRNA
MSTRG.24143.5	antisense-lncRNA
MSTRG.24157.1	lincRNA
MSTRG.24163.2	sense-lncRNA
MSTRG.24163.8	sense-lncRNA
MSTRG.24199.1	lincRNA
MSTRG.24208.1	lincRNA
MSTRG.24208.2	lincRNA
MSTRG.24209.1	lincRNA
MSTRG.24250.1	lincRNA
MSTRG.24265.1	lincRNA
MSTRG.24288.1	lincRNA
MSTRG.2429.1	lincRNA
MSTRG.2429.2	lincRNA
MSTRG.2429.3	lincRNA
MSTRG.2429.4	lincRNA
MSTRG.2429.5	lincRNA
MSTRG.2429.6	lincRNA
MSTRG.2429.7	lincRNA
MSTRG.2429.8	lincRNA
MSTRG.2429.9	lincRNA
MSTRG.24293.1	lincRNA
MSTRG.24293.2	lincRNA
MSTRG.24293.3	lincRNA
MSTRG.24293.4	lincRNA
MSTRG.24315.1	lincRNA
MSTRG.24337.1	lincRNA
MSTRG.2434.1	lincRNA
MSTRG.24346.2	lincRNA
MSTRG.24368.1	lincRNA
MSTRG.24378.1	lincRNA
MSTRG.24384.1	lincRNA
MSTRG.244.1	antisense-lncRNA
MSTRG.2441.1	lincRNA
MSTRG.24414.1	lincRNA
MSTRG.24414.2	lincRNA
MSTRG.2444.1	lincRNA
MSTRG.24443.1	lincRNA
MSTRG.24469.2	lincRNA
MSTRG.24490.3	sense-lncRNA
MSTRG.24490.4	sense-lncRNA
MSTRG.24499.2	lincRNA
MSTRG.24499.6	lincRNA
MSTRG.24509.1	lincRNA
MSTRG.24509.2	lincRNA
MSTRG.24518.1	intronic-lncRNA
MSTRG.24530.1	antisense-lncRNA
MSTRG.24530.2	antisense-lncRNA
MSTRG.24530.3	antisense-lncRNA
MSTRG.24534.1	lincRNA
MSTRG.24534.2	lincRNA
MSTRG.24542.1	lincRNA
MSTRG.24542.2	lincRNA
MSTRG.24543.1	lincRNA
MSTRG.24552.2	lincRNA
MSTRG.24552.3	lincRNA
MSTRG.24553.1	sense-lncRNA
MSTRG.2457.1	lincRNA
MSTRG.24579.1	lincRNA
MSTRG.24583.1	lincRNA
MSTRG.24583.3	lincRNA
MSTRG.246.1	lincRNA
MSTRG.24601.1	lincRNA
MSTRG.24601.4	lincRNA
MSTRG.24607.1	lincRNA
MSTRG.24609.1	lincRNA
MSTRG.2461.1	lincRNA
MSTRG.24613.1	lincRNA
MSTRG.24617.1	lincRNA
MSTRG.24635.2	lincRNA
MSTRG.24638.1	lincRNA
MSTRG.24638.2	lincRNA
MSTRG.24647.1	lincRNA
MSTRG.24647.2	lincRNA
MSTRG.24647.3	lincRNA
MSTRG.2465.1	sense-lncRNA
MSTRG.24691.1	lincRNA
MSTRG.24692.1	lincRNA
MSTRG.24701.2	antisense-lncRNA
MSTRG.24702.1	sense-lncRNA
MSTRG.24711.2	lincRNA
MSTRG.2472.1	lincRNA
MSTRG.24720.1	lincRNA
MSTRG.24721.1	lincRNA
MSTRG.24726.1	lincRNA
MSTRG.24734.10	lincRNA
MSTRG.24734.4	lincRNA
MSTRG.24734.7	lincRNA
MSTRG.24734.8	lincRNA
MSTRG.24734.9	lincRNA
MSTRG.24774.1	lincRNA
MSTRG.24779.1	lincRNA
MSTRG.24821.1	lincRNA
MSTRG.24836.1	lincRNA
MSTRG.24863.1	sense-lncRNA
MSTRG.249.1	sense-lncRNA
MSTRG.2492.1	lincRNA
MSTRG.24920.1	lincRNA
MSTRG.24921.1	lincRNA
MSTRG.24921.2	lincRNA
MSTRG.24943.1	lincRNA
MSTRG.25029.1	lincRNA
MSTRG.25029.2	lincRNA
MSTRG.25029.3	lincRNA
MSTRG.25029.4	lincRNA
MSTRG.25029.5	lincRNA
MSTRG.25032.1	lincRNA
MSTRG.25041.1	lincRNA
MSTRG.25057.1	lincRNA
MSTRG.2509.1	lincRNA
MSTRG.25114.1	lincRNA
MSTRG.25114.2	lincRNA
MSTRG.25114.3	lincRNA
MSTRG.25114.4	lincRNA
MSTRG.25159.1	lincRNA
MSTRG.25159.2	lincRNA
MSTRG.2516.1	lincRNA
MSTRG.25209.1	lincRNA
MSTRG.25209.2	lincRNA
MSTRG.25209.3	lincRNA
MSTRG.2521.1	lincRNA
MSTRG.2521.2	lincRNA
MSTRG.25211.4	lincRNA
MSTRG.25228.1	sense-lncRNA
MSTRG.25228.10	sense-lncRNA
MSTRG.25228.12	sense-lncRNA
MSTRG.25228.2	sense-lncRNA
MSTRG.25228.3	sense-lncRNA
MSTRG.25228.4	sense-lncRNA
MSTRG.25228.5	sense-lncRNA
MSTRG.25228.6	sense-lncRNA
MSTRG.25228.7	sense-lncRNA
MSTRG.25228.8	sense-lncRNA
MSTRG.25228.9	sense-lncRNA
MSTRG.2523.3	lincRNA
MSTRG.2523.4	lincRNA
MSTRG.25232.1	lincRNA
MSTRG.25232.2	lincRNA
MSTRG.25236.1	lincRNA
MSTRG.2526.2	antisense-lncRNA
MSTRG.25285.2	lincRNA
MSTRG.25301.1	lincRNA
MSTRG.25320.4	sense-lncRNA
MSTRG.25382.1	lincRNA
MSTRG.25383.1	lincRNA
MSTRG.25383.2	lincRNA
MSTRG.25383.3	lincRNA
MSTRG.25384.1	lincRNA
MSTRG.2541.1	intronic-lncRNA
MSTRG.25411.1	lincRNA
MSTRG.25415.1	lincRNA
MSTRG.25431.1	lincRNA
MSTRG.25480.1	lincRNA
MSTRG.25480.2	lincRNA
MSTRG.25491.1	lincRNA
MSTRG.25491.2	lincRNA
MSTRG.25491.3	lincRNA
MSTRG.25491.4	lincRNA
MSTRG.25520.1	lincRNA
MSTRG.25520.2	lincRNA
MSTRG.25537.1	lincRNA
MSTRG.25573.1	lincRNA
MSTRG.2558.1	lincRNA
MSTRG.2558.2	lincRNA
MSTRG.25588.1	lincRNA
MSTRG.25592.1	lincRNA
MSTRG.25593.1	lincRNA
MSTRG.25597.1	antisense-lncRNA
MSTRG.25608.1	lincRNA
MSTRG.25631.1	lincRNA
MSTRG.25631.2	lincRNA
MSTRG.25644.1	sense-lncRNA
MSTRG.25670.1	lincRNA
MSTRG.25682.1	lincRNA
MSTRG.25683.2	lincRNA
MSTRG.25683.3	lincRNA
MSTRG.25724.1	lincRNA
MSTRG.25724.2	lincRNA
MSTRG.25744.1	antisense-lncRNA
MSTRG.25774.1	antisense-lncRNA
MSTRG.25798.2	lincRNA
MSTRG.25798.3	lincRNA
MSTRG.25821.1	lincRNA
MSTRG.2587.1	lincRNA
MSTRG.25874.1	lincRNA
MSTRG.2588.1	lincRNA
MSTRG.2588.2	lincRNA
MSTRG.2588.3	lincRNA
MSTRG.2588.4	lincRNA
MSTRG.2589.1	lincRNA
MSTRG.25914.1	sense-lncRNA
MSTRG.2593.1	lincRNA
MSTRG.25930.2	lincRNA
MSTRG.25941.1	lincRNA
MSTRG.25950.1	lincRNA
MSTRG.25971.1	antisense-lncRNA
MSTRG.25974.1	lincRNA
MSTRG.25974.2	lincRNA
MSTRG.25974.3	lincRNA
MSTRG.25988.2	lincRNA
MSTRG.25998.3	lincRNA
MSTRG.25998.4	lincRNA
MSTRG.26006.1	lincRNA
MSTRG.26012.1	lincRNA
MSTRG.26015.1	antisense-lncRNA
MSTRG.26023.1	lincRNA
MSTRG.26038.1	lincRNA
MSTRG.26038.2	lincRNA
MSTRG.26038.3	lincRNA
MSTRG.26038.4	lincRNA
MSTRG.26074.1	lincRNA
MSTRG.26074.2	lincRNA
MSTRG.26112.1	lincRNA
MSTRG.26125.1	antisense-lncRNA
MSTRG.26126.6	lincRNA
MSTRG.26135.1	lincRNA
MSTRG.26135.2	lincRNA
MSTRG.26147.1	lincRNA
MSTRG.26147.2	lincRNA
MSTRG.26147.3	lincRNA
MSTRG.26151.1	lincRNA
MSTRG.26163.1	lincRNA
MSTRG.26164.1	antisense-lncRNA
MSTRG.26164.2	antisense-lncRNA
MSTRG.26164.3	antisense-lncRNA
MSTRG.26164.4	antisense-lncRNA
MSTRG.26164.5	antisense-lncRNA
MSTRG.26164.6	antisense-lncRNA
MSTRG.26164.7	lincRNA
MSTRG.26166.2	lincRNA
MSTRG.26178.1	lincRNA
MSTRG.26203.1	lincRNA
MSTRG.26228.1	lincRNA
MSTRG.26236.1	lincRNA
MSTRG.26236.2	lincRNA
MSTRG.26261.1	lincRNA
MSTRG.26269.1	lincRNA
MSTRG.26278.1	lincRNA
MSTRG.26281.1	lincRNA
MSTRG.26283.2	lincRNA
MSTRG.26286.1	lincRNA
MSTRG.26290.1	lincRNA
MSTRG.26304.1	lincRNA
MSTRG.2634.1	lincRNA
MSTRG.26342.1	lincRNA
MSTRG.26349.1	sense-lncRNA
MSTRG.26350.1	antisense-lncRNA
MSTRG.26351.1	lincRNA
MSTRG.26356.1	lincRNA
MSTRG.26364.1	antisense-lncRNA
MSTRG.26414.1	sense-lncRNA
MSTRG.26456.1	lincRNA
MSTRG.26456.2	lincRNA
MSTRG.26473.1	lincRNA
MSTRG.26473.2	lincRNA
MSTRG.26473.3	lincRNA
MSTRG.26484.1	lincRNA
MSTRG.26485.1	lincRNA
MSTRG.26490.1	intronic-lncRNA
MSTRG.26490.2	intronic-lncRNA
MSTRG.26490.3	intronic-lncRNA
MSTRG.26511.1	sense-lncRNA
MSTRG.26511.3	sense-lncRNA
MSTRG.26518.1	lincRNA
MSTRG.2652.2	lincRNA
MSTRG.26523.1	lincRNA
MSTRG.26532.1	lincRNA
MSTRG.26532.2	lincRNA
MSTRG.26547.1	lincRNA
MSTRG.26569.2	sense-lncRNA
MSTRG.26569.3	sense-lncRNA
MSTRG.26571.1	lincRNA
MSTRG.26578.1	sense-lncRNA
MSTRG.26579.1	sense-lncRNA
MSTRG.26579.2	sense-lncRNA
MSTRG.26579.3	sense-lncRNA
MSTRG.26579.6	sense-lncRNA
MSTRG.26582.1	lincRNA
MSTRG.2659.1	lincRNA
MSTRG.2659.2	lincRNA
MSTRG.2659.3	lincRNA
MSTRG.26597.1	lincRNA
MSTRG.26597.2	lincRNA
MSTRG.26619.1	lincRNA
MSTRG.26619.2	lincRNA
MSTRG.26622.1	lincRNA
MSTRG.26629.1	lincRNA
MSTRG.26689.1	lincRNA
MSTRG.26689.2	lincRNA
MSTRG.26693.3	lincRNA
MSTRG.26700.1	intronic-lncRNA
MSTRG.2672.1	lincRNA
MSTRG.26723.1	lincRNA
MSTRG.26723.2	lincRNA
MSTRG.26727.1	sense-lncRNA
MSTRG.2674.1	lincRNA
MSTRG.26761.1	lincRNA
MSTRG.26761.2	lincRNA
MSTRG.2681.1	lincRNA
MSTRG.26847.1	lincRNA
MSTRG.26879.1	lincRNA
MSTRG.26879.2	lincRNA
MSTRG.26883.1	lincRNA
MSTRG.26883.2	lincRNA
MSTRG.26883.3	lincRNA
MSTRG.26883.4	lincRNA
MSTRG.26883.5	lincRNA
MSTRG.26883.6	lincRNA
MSTRG.26883.7	lincRNA
MSTRG.26889.1	lincRNA
MSTRG.26896.1	lincRNA
MSTRG.26897.1	lincRNA
MSTRG.26916.1	lincRNA
MSTRG.26937.1	lincRNA
MSTRG.26937.10	lincRNA
MSTRG.26937.11	lincRNA
MSTRG.26937.12	lincRNA
MSTRG.26937.13	lincRNA
MSTRG.26937.2	lincRNA
MSTRG.26937.3	lincRNA
MSTRG.26937.4	lincRNA
MSTRG.26937.5	lincRNA
MSTRG.26937.6	lincRNA
MSTRG.26937.8	lincRNA
MSTRG.26937.9	lincRNA
MSTRG.26975.12	sense-lncRNA
MSTRG.26993.1	lincRNA
MSTRG.27.1	lincRNA
MSTRG.27001.1	lincRNA
MSTRG.27024.4	lincRNA
MSTRG.27058.1	lincRNA
MSTRG.27058.2	lincRNA
MSTRG.27061.1	lincRNA
MSTRG.27064.1	sense-lncRNA
MSTRG.27068.1	lincRNA
MSTRG.27068.2	lincRNA
MSTRG.27075.1	lincRNA
MSTRG.27076.1	lincRNA
MSTRG.27097.1	sense-lncRNA
MSTRG.27099.1	lincRNA
MSTRG.27115.1	lincRNA
MSTRG.27121.1	lincRNA
MSTRG.27128.1	lincRNA
MSTRG.27129.1	lincRNA
MSTRG.27130.1	lincRNA
MSTRG.27130.2	lincRNA
MSTRG.27169.1	lincRNA
MSTRG.27169.2	lincRNA
MSTRG.27169.3	lincRNA
MSTRG.27169.4	lincRNA
MSTRG.27185.1	lincRNA
MSTRG.272.1	lincRNA
MSTRG.27208.1	lincRNA
MSTRG.27208.2	lincRNA
MSTRG.27209.1	lincRNA
MSTRG.27209.2	lincRNA
MSTRG.27210.2	lincRNA
MSTRG.27213.1	lincRNA
MSTRG.27213.2	lincRNA
MSTRG.27213.3	lincRNA
MSTRG.27224.1	lincRNA
MSTRG.27224.2	lincRNA
MSTRG.27224.3	lincRNA
MSTRG.27230.1	lincRNA
MSTRG.27231.1	lincRNA
MSTRG.27231.2	lincRNA
MSTRG.27233.1	lincRNA
MSTRG.27241.3	sense-lncRNA
MSTRG.27285.1	lincRNA
MSTRG.27311.1	sense-lncRNA
MSTRG.27323.1	lincRNA
MSTRG.27324.1	lincRNA
MSTRG.27330.1	antisense-lncRNA
MSTRG.27330.2	lincRNA
MSTRG.27330.3	antisense-lncRNA
MSTRG.27346.1	lincRNA
MSTRG.27346.2	lincRNA
MSTRG.27350.1	intronic-lncRNA
MSTRG.27427.1	lincRNA
MSTRG.27436.1	sense-lncRNA
MSTRG.27450.1	lincRNA
MSTRG.27450.2	lincRNA
MSTRG.27450.3	lincRNA
MSTRG.27450.4	lincRNA
MSTRG.27450.5	lincRNA
MSTRG.27469.1	lincRNA
MSTRG.27469.2	lincRNA
MSTRG.27469.3	lincRNA
MSTRG.27489.1	lincRNA
MSTRG.27498.1	lincRNA
MSTRG.27498.2	lincRNA
MSTRG.27498.3	lincRNA
MSTRG.2753.1	lincRNA
MSTRG.2753.2	lincRNA
MSTRG.27537.1	lincRNA
MSTRG.27545.1	lincRNA
MSTRG.27561.1	lincRNA
MSTRG.27587.1	lincRNA
MSTRG.27591.1	lincRNA
MSTRG.27602.1	lincRNA
MSTRG.27668.1	lincRNA
MSTRG.27697.1	antisense-lncRNA
MSTRG.27697.2	antisense-lncRNA
MSTRG.2773.1	lincRNA
MSTRG.2774.1	lincRNA
MSTRG.27743.1	lincRNA
MSTRG.27743.2	lincRNA
MSTRG.27750.1	lincRNA
MSTRG.27755.4	lincRNA
MSTRG.27755.5	lincRNA
MSTRG.27757.2	lincRNA
MSTRG.27792.1	lincRNA
MSTRG.27810.1	lincRNA
MSTRG.27818.1	lincRNA
MSTRG.27841.1	antisense-lncRNA
MSTRG.27865.6	sense-lncRNA
MSTRG.27894.1	lincRNA
MSTRG.27916.1	lincRNA
MSTRG.27917.1	lincRNA
MSTRG.27942.1	antisense-lncRNA
MSTRG.27945.1	lincRNA
MSTRG.27949.1	lincRNA
MSTRG.27960.1	lincRNA
MSTRG.27960.2	lincRNA
MSTRG.27978.2	lincRNA
MSTRG.2798.1	lincRNA
MSTRG.28004.1	antisense-lncRNA
MSTRG.28008.1	lincRNA
MSTRG.28011.1	lincRNA
MSTRG.28016.1	antisense-lncRNA
MSTRG.28016.2	antisense-lncRNA
MSTRG.28016.3	antisense-lncRNA
MSTRG.28016.4	lincRNA
MSTRG.28019.1	lincRNA
MSTRG.28032.1	lincRNA
MSTRG.28034.1	lincRNA
MSTRG.28062.1	lincRNA
MSTRG.28064.1	lincRNA
MSTRG.28065.1	lincRNA
MSTRG.28065.2	lincRNA
MSTRG.28071.1	lincRNA
MSTRG.28086.1	lincRNA
MSTRG.28095.1	lincRNA
MSTRG.28095.2	lincRNA
MSTRG.28098.1	lincRNA
MSTRG.28112.1	antisense-lncRNA
MSTRG.28122.1	lincRNA
MSTRG.28146.1	lincRNA
MSTRG.28150.1	lincRNA
MSTRG.28164.1	lincRNA
MSTRG.2821.1	lincRNA
MSTRG.28219.1	lincRNA
MSTRG.2824.2	lincRNA
MSTRG.2824.3	lincRNA
MSTRG.28240.2	lincRNA
MSTRG.28272.1	lincRNA
MSTRG.28280.1	lincRNA
MSTRG.28291.1	sense-lncRNA
MSTRG.28293.1	antisense-lncRNA
MSTRG.28296.1	lincRNA
MSTRG.28298.1	intronic-lncRNA
MSTRG.28298.2	intronic-lncRNA
MSTRG.28298.3	intronic-lncRNA
MSTRG.28298.4	intronic-lncRNA
MSTRG.28302.2	lincRNA
MSTRG.2832.1	lincRNA
MSTRG.2832.2	lincRNA
MSTRG.28355.1	lincRNA
MSTRG.28361.1	sense-lncRNA
MSTRG.28361.2	sense-lncRNA
MSTRG.28397.1	lincRNA
MSTRG.28397.2	lincRNA
MSTRG.2840.2	antisense-lncRNA
MSTRG.28455.1	lincRNA
MSTRG.28455.2	lincRNA
MSTRG.28465.1	lincRNA
MSTRG.28468.2	lincRNA
MSTRG.28472.1	lincRNA
MSTRG.28505.1	lincRNA
MSTRG.28509.1	lincRNA
MSTRG.28517.1	lincRNA
MSTRG.28517.2	lincRNA
MSTRG.28517.3	lincRNA
MSTRG.28517.4	lincRNA
MSTRG.28517.5	lincRNA
MSTRG.28517.6	lincRNA
MSTRG.28517.7	lincRNA
MSTRG.28517.8	lincRNA
MSTRG.28517.9	lincRNA
MSTRG.28520.1	lincRNA
MSTRG.28525.1	lincRNA
MSTRG.28551.1	lincRNA
MSTRG.28580.1	lincRNA
MSTRG.28580.2	lincRNA
MSTRG.28597.1	lincRNA
MSTRG.28598.2	lincRNA
MSTRG.28639.1	lincRNA
MSTRG.28642.1	lincRNA
MSTRG.28642.2	lincRNA
MSTRG.28654.1	lincRNA
MSTRG.28658.1	lincRNA
MSTRG.28660.2	lincRNA
MSTRG.28671.1	lincRNA
MSTRG.28707.1	lincRNA
MSTRG.28707.2	lincRNA
MSTRG.28710.1	lincRNA
MSTRG.2872.1	lincRNA
MSTRG.28746.2	lincRNA
MSTRG.28746.3	lincRNA
MSTRG.28748.1	lincRNA
MSTRG.2875.1	sense-lncRNA
MSTRG.28767.1	lincRNA
MSTRG.28768.1	lincRNA
MSTRG.28768.2	lincRNA
MSTRG.28771.1	lincRNA
MSTRG.28799.1	lincRNA
MSTRG.28799.2	lincRNA
MSTRG.28804.1	lincRNA
MSTRG.28804.2	lincRNA
MSTRG.28804.3	lincRNA
MSTRG.28819.1	lincRNA
MSTRG.28847.1	antisense-lncRNA
MSTRG.28862.1	antisense-lncRNA
MSTRG.28870.1	antisense-lncRNA
MSTRG.28870.2	antisense-lncRNA
MSTRG.28879.3	lincRNA
MSTRG.28882.1	lincRNA
MSTRG.28894.1	lincRNA
MSTRG.28902.1	lincRNA
MSTRG.28902.2	lincRNA
MSTRG.28923.3	lincRNA
MSTRG.28928.2	lincRNA
MSTRG.2895.4	lincRNA
MSTRG.28951.1	lincRNA
MSTRG.28960.2	lincRNA
MSTRG.2897.1	lincRNA
MSTRG.28981.1	lincRNA
MSTRG.28986.1	lincRNA
MSTRG.28998.1	lincRNA
MSTRG.29.1	lincRNA
MSTRG.29.2	lincRNA
MSTRG.29.3	lincRNA
MSTRG.2900.1	lincRNA
MSTRG.29000.1	lincRNA
MSTRG.29006.1	lincRNA
MSTRG.29007.1	lincRNA
MSTRG.29013.1	lincRNA
MSTRG.29013.2	lincRNA
MSTRG.29017.2	lincRNA
MSTRG.29035.1	lincRNA
MSTRG.29059.1	lincRNA
MSTRG.29079.1	lincRNA
MSTRG.29086.1	lincRNA
MSTRG.29132.2	lincRNA
MSTRG.29136.1	lincRNA
MSTRG.29136.2	lincRNA
MSTRG.29166.2	lincRNA
MSTRG.29183.1	lincRNA
MSTRG.29183.2	lincRNA
MSTRG.29185.1	lincRNA
MSTRG.29185.2	lincRNA
[truncated: 3,833 more rows]
