# Supplementary material for: Genome-wide analysis of long noncoding RNAs in response to salt stress in Nicotiana tabacum
Source: BMC Plant Biol. 2023 Dec 15;23:646. doi: 10.1186/s12870-023-04659-0 (PMC10722832; doi:10.1186/s12870-023-04659-0)
Supplement: Supplementary file 6 — Additional file 6: Table S6. A list of known lncRNAs and novel lncRNAs. [file 12870_2023_4659_MOESM6_ESM.xlsx]

## Sheet: Sheet1
Table S6. A list of known lncRNAs and novel lncRNAs.
ID	class_code	Known_lncRNA
MSTRG.3.1	u	-
MSTRG.20.2	u	-
MSTRG.23.1	=	rna-XR_001649906.1
MSTRG.27.1	u	-
MSTRG.29.1	o	rna-XR_001649862.1
MSTRG.29.2	o	rna-XR_001649862.1
MSTRG.29.3	o	rna-XR_001649862.1
MSTRG.35.1	=	rna-XR_001652051.1
MSTRG.37.1	j	rna-XR_001651470.1
MSTRG.40.1	=	rna-XR_001652000.1
MSTRG.53.2	=	rna-XR_001647950.1
MSTRG.100.1	o	rna-XR_001655910.1
MSTRG.143.2	u	-
MSTRG.147.2	u	-
MSTRG.149.1	=	rna-XR_001654825.1
MSTRG.155.1	u	-
MSTRG.177.1	u	-
MSTRG.182.2	o	rna-XR_001650048.1
MSTRG.186.2	u	-
MSTRG.215.1	u	-
MSTRG.225.1	u	-
MSTRG.225.2	u	-
MSTRG.244.1	=	rna-XR_001656616.1
MSTRG.246.1	=	rna-XR_001646800.1
MSTRG.249.1	u	-
MSTRG.272.1	u	-
MSTRG.308.4	u	-
MSTRG.315.1	u	-
MSTRG.336.1	=	rna-XR_001648475.1
MSTRG.348.1	=	rna-XR_001648948.1
MSTRG.366.1	u	-
MSTRG.366.3	u	-
MSTRG.371.1	u	-
MSTRG.388.1	u	-
MSTRG.390.1	u	-
MSTRG.400.2	u	-
MSTRG.409.1	=	rna-XR_001656442.1
MSTRG.410.1	=	rna-XR_001651071.1
MSTRG.420.1	u	-
MSTRG.459.1	=	rna-XR_001657186.1
MSTRG.459.3	j	rna-XR_001657185.1
MSTRG.459.2	j	rna-XR_001657185.1
MSTRG.459.4	o	rna-XR_001657185.1
MSTRG.461.1	=	rna-XR_001648499.1
MSTRG.470.2	j	rna-XR_001652272.1
MSTRG.480.1	j	rna-XR_001651140.1
MSTRG.480.2	=	rna-XR_001651140.1
MSTRG.480.3	j	rna-XR_001651140.1
MSTRG.497.1	=	rna-XR_001646121.1
MSTRG.501.1	u	-
MSTRG.505.1	j	rna-XR_001647966.1
MSTRG.505.2	=	rna-XR_001647966.1
MSTRG.508.1	o	rna-XR_001655118.1
MSTRG.512.1	=	rna-XR_001644070.1
MSTRG.512.2	=	rna-XR_001644071.1
MSTRG.512.3	j	rna-XR_001644071.1
MSTRG.513.1	=	rna-XR_001644072.1
MSTRG.527.1	j	rna-XR_001644709.1
MSTRG.527.2	j	rna-XR_001646360.1
MSTRG.531.1	u	-
MSTRG.531.2	u	-
MSTRG.531.3	u	-
MSTRG.535.1	=	rna-XR_001644323.1
MSTRG.535.2	j	rna-XR_001644323.1
MSTRG.536.1	u	-
MSTRG.538.1	u	-
MSTRG.538.4	u	-
MSTRG.553.2	j	rna-XR_001646723.1
MSTRG.553.1	=	rna-XR_001646724.1
MSTRG.566.1	u	-
MSTRG.570.1	=	rna-XR_001657047.1
MSTRG.575.1	u	-
MSTRG.586.1	=	rna-XR_001646182.1
MSTRG.593.2	u	-
MSTRG.599.2	j	rna-XR_001646142.1
MSTRG.619.1	=	rna-XR_001651815.1
MSTRG.619.2	j	rna-XR_001651815.1
MSTRG.640.1	=	rna-XR_001643460.1
MSTRG.650.1	=	rna-XR_001645987.1
MSTRG.667.1	u	-
MSTRG.682.2	=	rna-XR_001654710.1
MSTRG.682.3	j	rna-XR_001654710.1
MSTRG.685.1	=	rna-XR_001647313.1
MSTRG.690.1	u	-
MSTRG.693.1	u	-
MSTRG.694.1	=	rna-XR_001653702.1
MSTRG.705.1	j	rna-XR_001646646.1
MSTRG.705.2	=	rna-XR_001646646.1
MSTRG.705.3	o	rna-XR_001646646.1
MSTRG.705.4	j	rna-XR_001646646.1
MSTRG.706.2	u	-
MSTRG.706.3	u	-
MSTRG.711.1	j	rna-XR_001649542.1
MSTRG.795.1	=	rna-XR_001651557.1
MSTRG.804.2	j	rna-XR_001647981.1
MSTRG.804.3	o	rna-XR_001647981.1
MSTRG.804.4	u	-
MSTRG.845.1	=	rna-XR_001646127.1
MSTRG.905.1	=	rna-XR_001642552.1
MSTRG.905.3	=	rna-XR_001642554.1
MSTRG.923.4	u	-
MSTRG.923.1	u	-
MSTRG.923.2	u	-
MSTRG.923.3	u	-
MSTRG.944.1	=	rna-XR_001656715.1
MSTRG.983.1	u	-
MSTRG.986.1	=	rna-XR_001643996.1
MSTRG.987.1	o	rna-XR_001651137.1
MSTRG.987.2	j	rna-XR_001651137.1
MSTRG.987.3	j	rna-XR_001651137.1
MSTRG.992.1	u	-
MSTRG.993.1	=	rna-XR_001642432.1
MSTRG.994.1	=	rna-XR_001657129.1
MSTRG.1000.1	=	rna-XR_001645767.1
MSTRG.1003.1	u	-
MSTRG.1023.1	u	-
MSTRG.1024.1	=	rna-XR_001643009.1
MSTRG.1033.1	=	rna-XR_001654625.1
MSTRG.1073.1	=	rna-XR_001655426.1
MSTRG.1086.1	=	rna-XR_001654856.1
MSTRG.1098.2	u	-
MSTRG.1115.1	j	rna-XR_001651323.1
MSTRG.1124.1	u	-
MSTRG.1146.1	o	rna-XR_001655070.1
MSTRG.1216.3	j	rna-XR_001652486.1
MSTRG.1269.1	=	rna-XR_001644844.1
MSTRG.1273.2	o	rna-XR_001644855.1
MSTRG.1273.4	o	rna-XR_001644855.1
MSTRG.1276.1	u	-
MSTRG.1278.1	=	rna-XR_001658468.1
MSTRG.1324.1	u	-
MSTRG.1359.1	j	rna-XR_001646900.1
MSTRG.1359.5	j	rna-XR_001646900.1
MSTRG.1368.1	=	rna-XR_001647556.1
MSTRG.1368.2	j	rna-XR_001647557.1
MSTRG.1394.1	=	rna-XR_001645904.1
MSTRG.1394.2	=	rna-XR_001645905.1
MSTRG.1458.1	j	rna-XR_001646104.1
MSTRG.1458.2	j	rna-XR_001646104.1
MSTRG.1460.1	j	rna-XR_001654774.1
MSTRG.1460.2	=	rna-XR_001654774.1
MSTRG.1460.3	j	rna-XR_001654774.1
MSTRG.1486.2	u	-
MSTRG.1486.4	u	-
MSTRG.1488.1	j	rna-XR_001654568.1
MSTRG.1493.1	=	rna-XR_001645701.1
MSTRG.1493.2	j	rna-XR_001645706.1
MSTRG.1533.1	u	-
MSTRG.1533.2	u	-
MSTRG.1533.3	u	-
MSTRG.1533.4	u	-
MSTRG.1549.3	j	rna-XR_001649530.1
MSTRG.1574.1	=	rna-XR_001654757.1
MSTRG.1602.1	u	-
MSTRG.1615.1	u	-
MSTRG.1621.1	u	-
MSTRG.1621.2	u	-
MSTRG.1621.3	u	-
MSTRG.1621.4	u	-
MSTRG.1672.1	=	rna-XR_001651541.1
MSTRG.1674.1	j	rna-XR_001651742.1
MSTRG.1680.3	u	-
MSTRG.1684.1	u	-
MSTRG.1715.1	j	rna-XR_001645046.1
MSTRG.1761.1	u	-
MSTRG.1765.5	u	-
MSTRG.1775.1	=	rna-XR_001648112.1
MSTRG.1781.3	u	-
MSTRG.1788.2	u	-
MSTRG.1798.2	j	rna-XR_001646328.1
MSTRG.1821.1	=	rna-XR_001653440.1
MSTRG.1821.2	=	rna-XR_001653439.1
MSTRG.1844.1	u	-
MSTRG.1854.1	u	-
MSTRG.1863.1	j	rna-XR_001642826.1
MSTRG.1863.2	j	rna-XR_001642826.1
MSTRG.1866.1	j	rna-XR_001647138.1
MSTRG.1872.1	=	rna-XR_001652816.1
MSTRG.1874.1	=	rna-XR_001650873.1
MSTRG.1883.1	u	-
MSTRG.1884.1	u	-
MSTRG.1885.1	j	rna-XR_001657679.1
MSTRG.1886.1	=	rna-XR_001649873.1
MSTRG.1895.1	j	rna-XR_001654772.1
MSTRG.1900.1	u	-
MSTRG.1900.2	u	-
MSTRG.1904.1	=	rna-XR_001655652.1
MSTRG.1936.1	=	rna-XR_001649611.1
MSTRG.1988.1	=	rna-XR_001643486.1
MSTRG.2027.1	j	rna-XR_001646469.1
MSTRG.2034.1	u	-
MSTRG.2034.2	u	-
MSTRG.2058.1	=	rna-XR_001647666.1
MSTRG.2063.3	u	-
MSTRG.2066.1	u	-
MSTRG.2073.1	=	rna-XR_001655061.1
MSTRG.2079.1	u	-
MSTRG.2091.2	j	rna-XR_001646497.1
MSTRG.2113.1	u	-
MSTRG.2122.1	u	-
MSTRG.2137.1	u	-
MSTRG.2136.4	u	-
MSTRG.2157.1	o	rna-XR_001642503.1
MSTRG.2157.3	=	rna-XR_001642504.1
MSTRG.2183.1	=	rna-XR_001658113.1
MSTRG.2204.30	u	-
MSTRG.2204.36	u	-
MSTRG.2204.39	u	-
MSTRG.2205.6	j	rna-XR_001656411.1
MSTRG.2205.7	j	rna-XR_001656411.1
MSTRG.2205.10	j	rna-XR_001656411.1
MSTRG.2205.9	j	rna-XR_001656411.1
MSTRG.2205.11	j	rna-XR_001656411.1
MSTRG.2205.12	j	rna-XR_001656411.1
MSTRG.2205.13	j	rna-XR_001656411.1
MSTRG.2205.14	j	rna-XR_001656411.1
MSTRG.2205.20	j	rna-XR_001656405.1
MSTRG.2205.21	j	rna-XR_001656396.1
MSTRG.2205.22	j	rna-XR_001656410.1
MSTRG.2205.23	j	rna-XR_001656410.1
MSTRG.2205.24	c	rna-XR_001656406.1
MSTRG.2255.1	u	-
MSTRG.2350.1	=	rna-XR_001652145.1
MSTRG.2364.1	c	rna-XR_001646812.1
MSTRG.2429.1	j	rna-XR_001649682.1
MSTRG.2429.2	j	rna-XR_001649682.1
MSTRG.2429.3	j	rna-XR_001649682.1
MSTRG.2429.4	j	rna-XR_001649682.1
MSTRG.2429.5	j	rna-XR_001649682.1
MSTRG.2429.6	=	rna-XR_001649682.1
MSTRG.2429.7	j	rna-XR_001649682.1
MSTRG.2429.8	j	rna-XR_001649682.1
MSTRG.2429.9	j	rna-XR_001649682.1
MSTRG.2434.1	u	-
MSTRG.2441.1	=	rna-XR_001657244.1
MSTRG.2444.1	u	-
MSTRG.2457.1	=	rna-XR_001644509.1
MSTRG.2461.1	j	rna-XR_001647074.1
MSTRG.2465.1	=	rna-XR_001648019.1
MSTRG.2472.1	=	rna-XR_001646252.1
MSTRG.2492.1	u	-
MSTRG.2509.1	=	rna-XR_001650222.1
MSTRG.2516.1	=	rna-XR_001656348.1
MSTRG.2521.1	u	-
MSTRG.2521.2	u	-
MSTRG.2523.3	j	rna-XR_001646354.1
MSTRG.2523.4	=	rna-XR_001646354.1
MSTRG.2526.2	=	rna-XR_001657694.1
MSTRG.2541.1	j	rna-XR_001644003.1
MSTRG.2558.1	u	-
MSTRG.2558.2	u	-
MSTRG.2587.1	u	-
MSTRG.2588.1	u	-
MSTRG.2588.2	u	-
MSTRG.2588.3	u	-
MSTRG.2588.4	u	-
MSTRG.2589.1	u	-
MSTRG.2593.1	u	-
MSTRG.2634.1	=	rna-XR_001654802.1
MSTRG.2652.2	u	-
MSTRG.2659.1	o	rna-XR_001646356.1
MSTRG.2659.2	o	rna-XR_001646356.1
MSTRG.2659.3	=	rna-XR_001646356.1
MSTRG.2672.1	u	-
MSTRG.2674.1	=	rna-XR_001642525.1
MSTRG.2681.1	=	rna-XR_001642604.1
MSTRG.2753.1	=	rna-XR_001656290.1
MSTRG.2753.2	j	rna-XR_001656290.1
MSTRG.2773.1	j	rna-XR_001647223.1
MSTRG.2774.1	j	rna-XR_001647223.1
MSTRG.2798.1	=	rna-XR_001656228.1
MSTRG.2821.1	=	rna-XR_001652592.1
MSTRG.2824.2	u	-
MSTRG.2824.3	u	-
MSTRG.2832.1	o	rna-XR_001657833.1
MSTRG.2832.2	=	rna-XR_001657833.1
MSTRG.2840.2	u	-
MSTRG.2872.1	=	rna-XR_001648167.1
MSTRG.2875.1	u	-
MSTRG.2895.4	u	-
MSTRG.2897.1	u	-
MSTRG.2900.1	=	rna-XR_001655712.1
MSTRG.2978.1	u	-
MSTRG.2978.2	u	-
MSTRG.3001.1	=	rna-XR_001651407.1
MSTRG.3001.2	j	rna-XR_001651407.1
MSTRG.3001.3	=	rna-XR_001651408.1
MSTRG.3002.1	=	rna-XR_001651356.1
MSTRG.3016.1	u	-
MSTRG.3051.2	u	-
MSTRG.3051.3	u	-
MSTRG.3059.1	u	-
MSTRG.3108.1	o	rna-XR_001643610.1
MSTRG.3108.3	o	rna-XR_001643610.1
MSTRG.3108.4	j	rna-XR_001643610.1
MSTRG.3110.1	j	rna-XR_001643611.1
MSTRG.3131.1	u	-
MSTRG.3131.2	u	-
MSTRG.3140.2	u	-
MSTRG.3165.2	u	-
MSTRG.3168.1	u	-
MSTRG.3196.1	j	rna-XR_001642498.1
MSTRG.3207.1	j	rna-XR_001649101.1
MSTRG.3225.1	=	rna-XR_001655191.1
MSTRG.3225.2	j	rna-XR_001655191.1
MSTRG.3225.3	j	rna-XR_001655191.1
MSTRG.3226.1	=	rna-XR_001655190.1
MSTRG.3226.2	j	rna-XR_001655190.1
MSTRG.3242.1	u	-
MSTRG.3243.1	=	rna-XR_001649866.1
MSTRG.3269.1	u	-
MSTRG.3341.1	=	rna-XR_001657203.1
MSTRG.3341.2	j	rna-XR_001657203.1
MSTRG.3358.1	u	-
MSTRG.3371.1	=	rna-XR_001646715.1
MSTRG.3411.1	u	-
MSTRG.3411.2	u	-
MSTRG.3418.1	=	rna-XR_001655092.1
MSTRG.3419.1	=	rna-XR_001655093.1
MSTRG.3420.1	j	rna-XR_001647156.1
MSTRG.3420.2	=	rna-XR_001647155.1
MSTRG.3431.1	u	-
MSTRG.3431.2	u	-
MSTRG.3443.2	j	rna-XR_001652128.1
MSTRG.3443.3	j	rna-XR_001652128.1
MSTRG.3497.1	o	rna-XR_001642928.1
MSTRG.3515.1	u	-
MSTRG.3517.1	=	rna-XR_001654850.1
MSTRG.3517.2	j	rna-XR_001654850.1
MSTRG.3552.1	u	-
MSTRG.3565.1	=	rna-XR_001647311.1
MSTRG.3591.1	j	rna-XR_001650862.1
MSTRG.3619.1	u	-
MSTRG.3619.2	u	-
MSTRG.3619.3	u	-
MSTRG.3619.4	u	-
MSTRG.3620.1	u	-
MSTRG.3630.2	u	-
MSTRG.3642.1	u	-
MSTRG.3651.1	u	-
MSTRG.3651.2	u	-
MSTRG.3661.1	=	rna-XR_001656742.1
MSTRG.3664.1	u	-
MSTRG.3709.2	o	rna-XR_001643562.1
MSTRG.3713.1	u	-
MSTRG.3722.3	j	rna-XR_001656673.1
MSTRG.3742.1	u	-
MSTRG.3750.1	=	rna-XR_001657891.1
MSTRG.3788.1	u	-
MSTRG.3798.1	u	-
MSTRG.3817.1	=	rna-XR_001653392.1
MSTRG.3836.1	=	rna-XR_001650773.1
MSTRG.3845.1	=	rna-XR_001645751.1
MSTRG.3859.1	j	rna-XR_001642653.1
MSTRG.3859.2	j	rna-XR_001642653.1
MSTRG.3875.1	u	-
MSTRG.3881.2	u	-
MSTRG.3885.1	u	-
MSTRG.3894.1	=	rna-XR_001657602.1
MSTRG.3899.1	u	-
MSTRG.3899.3	u	-
MSTRG.3924.2	u	-
MSTRG.3924.1	u	-
MSTRG.3953.1	u	-
MSTRG.3953.2	u	-
MSTRG.3978.3	u	-
MSTRG.3981.1	u	-
MSTRG.4010.1	=	rna-XR_001646700.1
MSTRG.4031.1	=	rna-XR_001643129.1
MSTRG.4031.2	j	rna-XR_001658316.1
MSTRG.4037.1	u	-
MSTRG.4045.1	=	rna-XR_001652673.1
MSTRG.4045.2	j	rna-XR_001652673.1
MSTRG.4057.1	=	rna-XR_001642211.1
MSTRG.4112.1	=	rna-XR_001646706.1
MSTRG.4112.2	=	rna-XR_001646705.1
MSTRG.4205.1	=	rna-XR_001645922.1
MSTRG.4205.2	j	rna-XR_001652027.1
MSTRG.4219.1	u	-
MSTRG.4225.1	u	-
MSTRG.4245.1	u	-
MSTRG.4259.1	=	rna-XR_001645457.1
MSTRG.4277.2	=	rna-XR_001648424.1
MSTRG.4283.9	u	-
MSTRG.4288.1	=	rna-XR_001655164.1
MSTRG.4305.1	=	rna-XR_001656047.1
MSTRG.4308.1	j	rna-XR_001657167.1
MSTRG.4308.2	j	rna-XR_001657167.1
MSTRG.4338.1	u	-
MSTRG.4338.2	u	-
MSTRG.4342.1	=	rna-XR_001643415.1
MSTRG.4356.1	u	-
MSTRG.4358.1	=	rna-XR_001648022.1
MSTRG.4379.1	u	-
MSTRG.4400.1	o	rna-XR_001650119.1
MSTRG.4404.1	o	rna-XR_001646617.1
MSTRG.4404.2	j	rna-XR_001646617.1
MSTRG.4404.3	o	rna-XR_001646617.1
MSTRG.4404.4	j	rna-XR_001646617.1
MSTRG.4404.5	j	rna-XR_001646617.1
MSTRG.4404.6	j	rna-XR_001646617.1
MSTRG.4404.7	j	rna-XR_001646617.1
MSTRG.4404.8	j	rna-XR_001646617.1
MSTRG.4480.1	=	rna-XR_001649214.1
MSTRG.4505.1	j	rna-XR_001644124.1
MSTRG.4505.2	j	rna-XR_001644124.1
MSTRG.4515.1	u	-
MSTRG.4595.1	u	-
MSTRG.4619.2	=	rna-XR_001647315.1
MSTRG.4619.3	j	rna-XR_001647315.1
MSTRG.4621.1	j	rna-XR_001658316.1
MSTRG.4621.2	=	rna-XR_001658317.1
MSTRG.4621.3	=	rna-XR_001658316.1
MSTRG.4621.4	j	rna-XR_001658316.1
MSTRG.4621.5	j	rna-XR_001658316.1
MSTRG.4621.6	j	rna-XR_001658316.1
MSTRG.4630.1	u	-
MSTRG.4639.1	u	-
MSTRG.4697.1	=	rna-XR_001658362.1
MSTRG.4697.2	=	rna-XR_001658365.1
MSTRG.4720.1	u	-
MSTRG.4728.1	u	-
MSTRG.4728.2	u	-
MSTRG.4743.1	u	-
MSTRG.4748.1	=	rna-XR_001655193.1
MSTRG.4846.1	=	rna-XR_001657017.1
MSTRG.4855.1	=	rna-XR_001653150.1
MSTRG.4879.1	o	rna-XR_001655308.1
MSTRG.4879.2	j	rna-XR_001655308.1
MSTRG.4914.1	j	rna-XR_001645102.1
MSTRG.4936.1	u	-
MSTRG.4947.1	=	rna-XR_001647595.1
MSTRG.4947.2	j	rna-XR_001647596.1
MSTRG.4980.1	=	rna-XR_001649248.1
MSTRG.5001.1	=	rna-XR_001653974.1
MSTRG.5001.2	=	rna-XR_001653975.1
MSTRG.5001.3	j	rna-XR_001653976.1
MSTRG.5021.1	u	-
MSTRG.5056.1	u	-
MSTRG.5064.1	u	-
MSTRG.5067.1	=	rna-XR_001643219.1
MSTRG.5069.1	=	rna-XR_001646791.1
MSTRG.5072.2	j	rna-XR_001650168.1
MSTRG.5072.3	=	rna-XR_001650168.1
MSTRG.5079.3	u	-
MSTRG.5084.3	u	-
MSTRG.5092.1	=	rna-XR_001643444.1
MSTRG.5098.1	c	rna-XR_001652828.1
MSTRG.5098.2	o	rna-XR_001652828.1
MSTRG.5107.1	j	rna-XR_001646490.1
MSTRG.5107.2	j	rna-XR_001646490.1
MSTRG.5107.3	=	rna-XR_001646490.1
MSTRG.5108.1	u	-
MSTRG.5124.2	=	rna-XR_001647808.1
MSTRG.5136.1	u	-
MSTRG.5170.1	u	-
MSTRG.5178.1	u	-
MSTRG.5190.3	=	rna-XR_001645784.1
MSTRG.5212.1	u	-
MSTRG.5229.1	j	rna-XR_001651804.1
MSTRG.5233.1	u	-
MSTRG.5233.2	u	-
MSTRG.5235.1	u	-
MSTRG.5237.2	u	-
MSTRG.5240.1	=	rna-XR_001648558.1
MSTRG.5257.1	u	-
MSTRG.5257.2	u	-
MSTRG.5279.2	u	-
MSTRG.5306.1	=	rna-XR_001648468.1
MSTRG.5314.1	u	-
MSTRG.5316.1	=	rna-XR_001650502.1
MSTRG.5316.2	j	rna-XR_001650502.1
MSTRG.5316.3	j	rna-XR_001650502.1
MSTRG.5316.4	j	rna-XR_001650502.1
MSTRG.5316.5	o	rna-XR_001650502.1
MSTRG.5413.1	u	-
MSTRG.5458.1	u	-
MSTRG.5488.1	u	-
MSTRG.5498.1	=	rna-XR_001644555.1
MSTRG.5498.2	j	rna-XR_001644555.1
MSTRG.5498.3	j	rna-XR_001644555.1
MSTRG.5504.1	j	rna-XR_001654936.1
MSTRG.5504.2	j	rna-XR_001654936.1
MSTRG.5538.2	j	rna-XR_001647144.1
MSTRG.5547.1	j	rna-XR_001655040.1
MSTRG.5602.1	u	-
MSTRG.5613.1	x	rna-XR_001658399.1
MSTRG.5619.3	u	-
MSTRG.5628.1	u	-
MSTRG.5639.1	=	rna-XR_001642091.1
MSTRG.5645.1	u	-
MSTRG.5655.1	=	rna-XR_001642619.1
MSTRG.5683.1	j	rna-XR_001656100.1
MSTRG.5683.2	j	rna-XR_001656100.1
MSTRG.5683.3	j	rna-XR_001656100.1
MSTRG.5683.4	j	rna-XR_001656100.1
MSTRG.5691.1	=	rna-XR_001645932.1
MSTRG.5691.2	j	rna-XR_001658187.1
MSTRG.5691.4	=	rna-XR_001658189.1
MSTRG.5711.1	u	-
MSTRG.5712.1	u	-
MSTRG.5712.2	u	-
MSTRG.5712.3	u	-
MSTRG.5717.1	=	rna-XR_001643300.1
MSTRG.5720.1	u	-
MSTRG.5755.1	=	rna-XR_001648131.1
MSTRG.5755.2	=	rna-XR_001648130.1
MSTRG.5763.1	j	rna-XR_001650561.1
MSTRG.5763.2	=	rna-XR_001650561.1
MSTRG.5766.1	=	rna-XR_001654501.1
MSTRG.5776.1	j	rna-XR_001646029.1
MSTRG.5812.2	o	rna-XR_001648843.1
MSTRG.5827.1	=	rna-XR_001650004.1
MSTRG.5830.1	j	rna-XR_001648059.1
MSTRG.5853.1	j	rna-XR_001648778.1
MSTRG.5853.3	=	rna-XR_001648776.1
MSTRG.5861.1	=	rna-XR_001656646.1
MSTRG.5861.2	j	rna-XR_001656646.1
MSTRG.5861.3	j	rna-XR_001656646.1
MSTRG.5887.1	u	-
MSTRG.5888.1	=	rna-XR_001655733.1
MSTRG.5888.2	j	rna-XR_001655735.1
MSTRG.5888.3	j	rna-XR_001655735.1
MSTRG.5888.4	j	rna-XR_001655735.1
MSTRG.5888.10	j	rna-XR_001655735.1
MSTRG.5888.5	j	rna-XR_001655735.1
MSTRG.5888.6	=	rna-XR_001655734.1
MSTRG.5888.7	j	rna-XR_001655735.1
MSTRG.5888.8	j	rna-XR_001655735.1
MSTRG.5888.9	j	rna-XR_001655735.1
MSTRG.5888.11	j	rna-XR_001655735.1
MSTRG.5888.12	j	rna-XR_001655735.1
MSTRG.5888.13	j	rna-XR_001655735.1
MSTRG.5888.14	j	rna-XR_001655735.1
MSTRG.5888.15	j	rna-XR_001655735.1
MSTRG.5889.3	o	rna-XR_001651231.1
MSTRG.5904.1	u	-
MSTRG.5933.1	u	-
MSTRG.5955.1	u	-
MSTRG.5966.1	=	rna-XR_001648209.1
MSTRG.5966.2	j	rna-XR_001648209.1
MSTRG.5966.3	j	rna-XR_001648209.1
MSTRG.5968.1	j	rna-XR_001648206.1
MSTRG.5968.2	=	rna-XR_001648207.1
MSTRG.5968.5	o	rna-XR_001648207.1
MSTRG.5972.1	u	-
MSTRG.6024.1	j	rna-XR_001648765.1
MSTRG.6024.2	=	rna-XR_001648764.1
MSTRG.6024.3	=	rna-XR_001648765.1
MSTRG.6025.1	j	rna-XR_001648766.1
MSTRG.6025.2	=	rna-XR_001648766.1
MSTRG.6031.1	=	rna-XR_001652359.1
MSTRG.6045.1	=	rna-XR_001645183.1
MSTRG.6054.1	u	-
MSTRG.6058.1	o	rna-XR_001643204.1
MSTRG.6058.2	o	rna-XR_001643204.1
MSTRG.6058.4	=	rna-XR_001643204.1
MSTRG.6058.5	j	rna-XR_001643204.1
MSTRG.6062.1	=	rna-XR_001657528.1
MSTRG.6064.3	c	rna-XR_001654621.1
MSTRG.6064.4	c	rna-XR_001654618.1
MSTRG.6069.1	=	rna-XR_001642949.1
MSTRG.6075.1	=	rna-XR_001649645.1
MSTRG.6076.1	=	rna-XR_001648005.1
MSTRG.6076.2	j	rna-XR_001648006.1
MSTRG.6078.1	u	-
MSTRG.6078.2	u	-
MSTRG.6103.3	u	-
MSTRG.6105.1	u	-
MSTRG.6120.1	=	rna-XR_001655771.1
MSTRG.6148.1	u	-
MSTRG.6161.1	u	-
MSTRG.6165.1	u	-
MSTRG.6174.1	j	rna-XR_001648970.1
MSTRG.6174.2	j	rna-XR_001648970.1
MSTRG.6189.1	=	rna-XR_001644344.1
MSTRG.6217.1	=	rna-XR_001657146.1
MSTRG.6223.1	u	-
MSTRG.6223.2	u	-
MSTRG.6224.1	u	-
MSTRG.6251.1	u	-
MSTRG.6340.1	=	rna-XR_001642624.1
MSTRG.6384.1	u	-
MSTRG.6386.1	u	-
MSTRG.6394.1	u	-
MSTRG.6394.2	u	-
MSTRG.6423.1	j	rna-XR_001652126.1
MSTRG.6430.1	u	-
MSTRG.6463.1	u	-
MSTRG.6481.1	u	-
MSTRG.6599.1	j	rna-XR_001645309.1
MSTRG.6599.3	j	rna-XR_001645309.1
MSTRG.6599.2	j	rna-XR_001645309.1
MSTRG.6599.4	j	rna-XR_001645309.1
MSTRG.6599.6	j	rna-XR_001645309.1
MSTRG.6599.7	j	rna-XR_001645309.1
MSTRG.6604.1	u	-
MSTRG.6604.2	u	-
MSTRG.6655.1	u	-
MSTRG.6657.1	u	-
MSTRG.6657.2	u	-
MSTRG.6665.2	j	rna-XR_001656793.1
MSTRG.6665.3	j	rna-XR_001656793.1
MSTRG.6665.5	=	rna-XR_001656793.1
MSTRG.6671.1	u	-
MSTRG.6671.2	u	-
MSTRG.6709.1	u	-
MSTRG.6721.1	u	-
MSTRG.6734.2	u	-
MSTRG.6777.1	j	rna-XR_001644034.1
MSTRG.6792.1	=	rna-XR_001652928.1
MSTRG.6797.2	=	rna-XR_001645906.1
MSTRG.6804.1	o	rna-XR_001650991.1
MSTRG.6808.1	u	-
MSTRG.6824.1	=	rna-XR_001656350.1
MSTRG.6831.1	=	rna-XR_001657589.1
MSTRG.6842.1	=	rna-XR_001649296.1
MSTRG.6857.1	j	rna-XR_001654027.1
MSTRG.6857.2	=	rna-XR_001654027.1
MSTRG.6862.1	=	rna-XR_001654516.1
MSTRG.6877.1	u	-
MSTRG.6879.3	u	-
MSTRG.6883.1	=	rna-XR_001645599.1
MSTRG.6885.1	u	-
MSTRG.6885.2	u	-
MSTRG.6885.6	u	-
MSTRG.6914.1	=	rna-XR_001645361.1
MSTRG.6942.1	u	-
MSTRG.6945.1	=	rna-XR_001654862.1
MSTRG.6957.2	j	rna-XR_001649635.1
MSTRG.6962.1	u	-
MSTRG.6962.2	u	-
MSTRG.6962.3	u	-
MSTRG.6962.4	u	-
MSTRG.6970.1	u	-
MSTRG.6988.1	u	-
MSTRG.6988.2	u	-
MSTRG.6988.3	u	-
MSTRG.7006.2	u	-
MSTRG.7028.1	=	rna-XR_001657317.1
MSTRG.7034.1	=	rna-XR_001648868.1
MSTRG.7043.1	=	rna-XR_001648820.1
MSTRG.7044.1	u	-
MSTRG.7045.1	j	rna-XR_001658061.1
MSTRG.7045.2	=	rna-XR_001658061.1
MSTRG.7045.3	=	rna-XR_001658062.1
MSTRG.7045.4	j	rna-XR_001658061.1
MSTRG.7070.1	c	rna-XR_001646281.1
MSTRG.7070.2	=	rna-XR_001646280.1
MSTRG.7096.1	j	rna-XR_001650231.1
MSTRG.7096.2	u	-
MSTRG.7165.1	=	rna-XR_001646303.1
MSTRG.7174.1	o	rna-XR_001646370.1
MSTRG.7174.2	o	rna-XR_001646370.1
MSTRG.7251.1	j	rna-XR_001653200.1
MSTRG.7251.2	j	rna-XR_001653200.1
MSTRG.7251.3	=	rna-XR_001653200.1
MSTRG.7261.1	j	rna-XR_001642528.1
MSTRG.7261.2	=	rna-XR_001642528.1
MSTRG.7449.3	u	-
MSTRG.7458.1	u	-
MSTRG.7466.1	=	rna-XR_001648229.1
MSTRG.7480.1	u	-
MSTRG.7480.2	u	-
MSTRG.7480.3	u	-
MSTRG.7486.1	=	rna-XR_001642935.1
MSTRG.7507.1	=	rna-XR_001655211.1
MSTRG.7515.1	u	-
MSTRG.7515.2	u	-
MSTRG.7531.1	u	-
MSTRG.7547.2	j	rna-XR_001650630.1
MSTRG.7548.1	u	-
MSTRG.7548.2	u	-
MSTRG.7590.1	o	rna-XR_001647009.1
MSTRG.7623.1	=	rna-XR_001650584.1
MSTRG.7650.1	o	rna-XR_001658003.1
MSTRG.7650.2	o	rna-XR_001658003.1
MSTRG.7672.1	j	rna-XR_001644595.1
MSTRG.7675.1	j	rna-XR_001646704.1
MSTRG.7693.2	o	rna-XR_001643750.1
MSTRG.7702.1	j	rna-XR_001649554.1
MSTRG.7702.2	=	rna-XR_001646269.1
MSTRG.7702.3	=	rna-XR_001646268.1
MSTRG.7720.1	u	-
MSTRG.7725.1	u	-
MSTRG.7731.1	j	rna-XR_001646789.1
MSTRG.7731.2	j	rna-XR_001646789.1
MSTRG.7731.3	c	rna-XR_001646789.1
MSTRG.7731.4	j	rna-XR_001646789.1
MSTRG.7806.1	=	rna-XR_001647128.1
MSTRG.7810.1	u	-
MSTRG.7812.2	=	rna-XR_001648866.1
MSTRG.7834.1	c	rna-XR_001643456.1
MSTRG.7851.1	=	rna-XR_001652851.1
MSTRG.7880.1	j	rna-XR_001644744.1
MSTRG.7881.1	j	rna-XR_001644751.1
MSTRG.7881.2	j	rna-XR_001644751.1
MSTRG.7882.1	=	rna-XR_001652797.1
MSTRG.7913.1	o	rna-XR_001647387.1
MSTRG.7936.1	j	rna-XR_001651937.1
MSTRG.7943.1	u	-
MSTRG.7972.1	u	-
MSTRG.7981.1	j	rna-XR_001642596.1
MSTRG.7982.1	u	-
MSTRG.7986.1	=	rna-XR_001655213.1
MSTRG.7986.2	j	rna-XR_001655214.1
MSTRG.7994.1	u	-
MSTRG.7994.2	u	-
MSTRG.7994.3	u	-
MSTRG.7997.1	=	rna-XR_001650824.1
MSTRG.8003.1	j	rna-XR_001653849.1
MSTRG.8010.1	=	rna-XR_001658620.1
MSTRG.8020.1	=	rna-XR_001646383.1
MSTRG.8049.1	u	-
MSTRG.8050.1	u	-
MSTRG.8050.2	u	-
MSTRG.8050.3	u	-
MSTRG.8069.1	=	rna-XR_001651019.1
MSTRG.8075.1	=	rna-XR_001646585.1
MSTRG.8086.1	=	rna-XR_001650196.1
MSTRG.8107.1	u	-
MSTRG.8112.1	u	-
MSTRG.8115.1	o	rna-XR_001650284.1
MSTRG.8115.3	j	rna-XR_001650284.1
MSTRG.8117.1	=	rna-XR_001645269.1
MSTRG.8125.1	u	-
MSTRG.8167.1	u	-
MSTRG.8190.1	j	rna-XR_001657747.1
MSTRG.8227.1	=	rna-XR_001643792.1
MSTRG.8233.1	=	rna-XR_001651800.1
MSTRG.8273.1	u	-
MSTRG.8304.1	u	-
MSTRG.8307.1	u	-
MSTRG.8336.1	o	rna-XR_001643849.1
MSTRG.8340.1	u	-
MSTRG.8347.1	=	rna-XR_001657067.1
MSTRG.8347.2	j	rna-XR_001657067.1
MSTRG.8384.1	u	-
MSTRG.8409.1	=	rna-XR_001642349.1
MSTRG.8410.1	u	-
MSTRG.8413.1	u	-
MSTRG.8425.1	u	-
MSTRG.8469.1	=	rna-XR_001654994.1
MSTRG.8469.2	=	rna-XR_001654995.1
MSTRG.8513.1	u	-
MSTRG.8535.1	u	-
MSTRG.8554.1	=	rna-XR_001650644.1
MSTRG.8607.1	u	-
MSTRG.8624.1	=	rna-XR_001657264.1
MSTRG.8626.1	u	-
MSTRG.8637.3	u	-
MSTRG.8637.6	u	-
MSTRG.8637.7	u	-
MSTRG.8657.2	u	-
MSTRG.8657.4	u	-
MSTRG.8657.8	u	-
MSTRG.8659.1	j	rna-XR_001657360.1
MSTRG.8659.2	j	rna-XR_001657360.1
MSTRG.8659.3	=	rna-XR_001657360.1
MSTRG.8659.4	j	rna-XR_001657360.1
MSTRG.8659.7	j	rna-XR_001657360.1
MSTRG.8659.8	j	rna-XR_001657360.1
MSTRG.8664.1	u	-
MSTRG.8671.2	j	rna-XR_001658425.1
MSTRG.8671.3	j	rna-XR_001658425.1
MSTRG.8708.2	=	rna-XR_001654696.1
MSTRG.8713.1	u	-
MSTRG.8715.1	u	-
MSTRG.8732.2	u	-
MSTRG.8732.3	u	-
MSTRG.8741.1	=	rna-XR_001649151.1
MSTRG.8789.2	o	rna-XR_001654180.1
MSTRG.8789.3	=	rna-XR_001654180.1
MSTRG.8789.4	o	rna-XR_001654180.1
MSTRG.8789.5	j	rna-XR_001654180.1
MSTRG.8792.1	u	-
MSTRG.8792.2	u	-
MSTRG.8793.1	=	rna-XR_001650738.1
MSTRG.8798.1	u	-
MSTRG.8807.1	u	-
MSTRG.8812.2	u	-
MSTRG.8812.3	u	-
MSTRG.8817.1	u	-
MSTRG.8820.2	u	-
MSTRG.8824.1	j	rna-XR_001651523.1
MSTRG.8824.2	j	rna-XR_001651523.1
MSTRG.8824.3	o	rna-XR_001651523.1
MSTRG.8830.1	j	rna-XR_001658440.1
MSTRG.8830.2	j	rna-XR_001658440.1
MSTRG.8830.3	j	rna-XR_001658440.1
MSTRG.8839.1	=	rna-XR_001646163.1
MSTRG.8839.2	j	rna-XR_001646164.1
MSTRG.8839.3	j	rna-XR_001646164.1
MSTRG.8839.4	j	rna-XR_001646163.1
MSTRG.8862.1	=	rna-XR_001646039.1
MSTRG.8868.1	u	-
MSTRG.8954.1	u	-
MSTRG.8983.1	j	rna-XR_001643064.1
MSTRG.9005.1	u	-
MSTRG.9011.1	x	rna-XR_001642145.1
MSTRG.9049.1	=	rna-XR_001645620.1
MSTRG.9049.2	j	rna-XR_001645620.1
MSTRG.9053.1	=	rna-XR_001645622.1
MSTRG.9053.2	j	rna-XR_001645622.1
MSTRG.9079.1	u	-
MSTRG.9084.1	u	-
MSTRG.9097.1	u	-
MSTRG.9108.1	u	-
MSTRG.9108.3	u	-
MSTRG.9110.1	=	rna-XR_001653599.1
MSTRG.9113.1	o	rna-XR_001642445.1
MSTRG.9113.2	j	rna-XR_001642445.1
MSTRG.9129.1	=	rna-XR_001654813.1
MSTRG.9140.1	j	rna-XR_001652719.1
MSTRG.9183.1	u	-
MSTRG.9183.2	u	-
MSTRG.9185.1	u	-
MSTRG.9185.2	u	-
MSTRG.9188.1	=	rna-XR_001645746.1
MSTRG.9191.1	u	-
MSTRG.9192.1	u	-
MSTRG.9194.1	=	rna-XR_001648044.1
MSTRG.9194.2	=	rna-XR_001648045.1
MSTRG.9231.1	=	rna-XR_001656471.1
MSTRG.9286.1	=	rna-XR_001655656.1
MSTRG.9294.1	=	rna-XR_001644944.1
MSTRG.9302.1	u	-
MSTRG.9342.1	=	rna-XR_001645654.1
MSTRG.9342.2	=	rna-XR_001645653.1
MSTRG.9349.1	u	-
MSTRG.9349.2	u	-
MSTRG.9365.1	=	rna-XR_001650432.1
MSTRG.9380.1	u	-
MSTRG.9389.1	j	rna-XR_001644703.1
MSTRG.9393.1	=	rna-XR_001644549.1
MSTRG.9396.1	=	rna-XR_001644669.1
MSTRG.9405.1	u	-
MSTRG.9435.1	=	rna-XR_001648517.1
MSTRG.9438.2	u	-
MSTRG.9462.1	=	rna-XR_001642302.1
MSTRG.9464.1	u	-
MSTRG.9464.2	u	-
MSTRG.9465.1	u	-
MSTRG.9468.1	j	rna-XR_001648899.1
MSTRG.9468.2	o	rna-XR_001648900.1
MSTRG.9468.3	=	rna-XR_001648899.1
MSTRG.9468.4	j	rna-XR_001648900.1
MSTRG.9471.1	=	rna-XR_001651610.1
MSTRG.9471.2	j	rna-XR_001651610.1
MSTRG.9472.1	=	rna-XR_001654523.1
MSTRG.9472.2	j	rna-XR_001654523.1
MSTRG.9472.3	j	rna-XR_001654523.1
MSTRG.9475.1	u	-
MSTRG.9483.10	j	rna-XR_001645800.1
MSTRG.9483.11	j	rna-XR_001645800.1
MSTRG.9483.12	j	rna-XR_001645800.1
MSTRG.9483.13	j	rna-XR_001645800.1
MSTRG.9483.14	j	rna-XR_001645800.1
MSTRG.9483.15	j	rna-XR_001645800.1
MSTRG.9483.16	j	rna-XR_001645800.1
MSTRG.9483.17	j	rna-XR_001645800.1
MSTRG.9483.22	j	rna-XR_001645800.1
MSTRG.9483.18	j	rna-XR_001645800.1
MSTRG.9483.19	j	rna-XR_001645800.1
MSTRG.9483.20	j	rna-XR_001645800.1
MSTRG.9483.21	j	rna-XR_001645800.1
MSTRG.9483.23	j	rna-XR_001645800.1
MSTRG.9483.24	j	rna-XR_001645800.1
MSTRG.9483.25	j	rna-XR_001645800.1
MSTRG.9483.26	j	rna-XR_001645800.1
MSTRG.9483.27	j	rna-XR_001645800.1
MSTRG.9483.28	j	rna-XR_001645800.1
MSTRG.9483.29	j	rna-XR_001645800.1
MSTRG.9490.1	=	rna-XR_001647655.1
MSTRG.9502.1	=	rna-XR_001646255.1
MSTRG.9504.1	u	-
MSTRG.9504.2	u	-
MSTRG.9508.2	=	rna-XR_001644797.1
MSTRG.9508.3	j	rna-XR_001644797.1
MSTRG.9508.4	j	rna-XR_001644797.1
MSTRG.9550.1	u	-
MSTRG.9560.1	=	rna-XR_001642398.1
MSTRG.9564.1	u	-
MSTRG.9577.1	c	rna-XR_001646442.1
MSTRG.9604.1	u	-
MSTRG.9654.1	j	rna-XR_001655230.1
MSTRG.9654.2	j	rna-XR_001655230.1
MSTRG.9685.1	=	rna-XR_001648898.1
MSTRG.9687.1	=	rna-XR_001646976.1
MSTRG.9724.1	=	rna-XR_001646276.1
MSTRG.9756.1	u	-
MSTRG.9778.1	j	rna-XR_001646737.1
MSTRG.9845.1	u	-
MSTRG.9866.1	u	-
MSTRG.9871.4	u	-
MSTRG.9881.1	=	rna-XR_001654764.1
MSTRG.9895.1	=	rna-XR_001657124.1
MSTRG.9895.2	j	rna-XR_001657124.1
MSTRG.9895.3	j	rna-XR_001657124.1
MSTRG.9895.4	j	rna-XR_001657124.1
MSTRG.9930.1	u	-
MSTRG.9930.2	u	-
MSTRG.9936.1	u	-
MSTRG.9958.1	u	-
MSTRG.9973.1	u	-
MSTRG.9981.3	u	-
MSTRG.9983.1	j	rna-XR_001654868.1
MSTRG.9983.2	=	rna-XR_001654868.1
MSTRG.9983.3	j	rna-XR_001654868.1
MSTRG.10005.1	u	-
MSTRG.10058.1	c	rna-XR_001654972.1
MSTRG.10060.1	u	-
MSTRG.10080.1	u	-
MSTRG.10084.1	j	rna-XR_001658474.1
MSTRG.10100.1	u	-
MSTRG.10100.2	u	-
MSTRG.10100.3	u	-
MSTRG.10178.1	u	-
MSTRG.10179.1	=	rna-XR_001649785.1
MSTRG.10207.1	=	rna-XR_001643724.1
MSTRG.10247.5	j	rna-XR_001642403.1
MSTRG.10265.1	u	-
MSTRG.10284.1	u	-
MSTRG.10284.2	u	-
MSTRG.10301.2	u	-
MSTRG.10335.1	=	rna-XR_001658355.1
MSTRG.10358.1	u	-
MSTRG.10358.2	u	-
MSTRG.10365.1	j	rna-XR_001651274.1
MSTRG.10389.1	u	-
MSTRG.10413.1	u	-
MSTRG.10433.1	j	rna-XR_001647629.1
MSTRG.10490.1	u	-
MSTRG.10503.1	u	-
MSTRG.10545.1	j	rna-XR_001643490.1
MSTRG.10556.1	u	-
MSTRG.10556.2	u	-
MSTRG.10557.1	u	-
MSTRG.10556.3	u	-
MSTRG.10574.1	u	-
MSTRG.10597.1	u	-
MSTRG.10644.1	=	rna-XR_001651205.1
MSTRG.10644.2	j	rna-XR_001651205.1
MSTRG.10702.1	u	-
MSTRG.10702.2	u	-
MSTRG.10709.1	u	-
MSTRG.10757.1	u	-
MSTRG.10768.1	=	rna-XR_001658462.1
MSTRG.10768.2	=	rna-XR_001658461.1
MSTRG.10845.2	u	-
MSTRG.10891.1	u	-
MSTRG.10929.1	u	-
MSTRG.10943.4	u	-
MSTRG.10955.1	u	-
MSTRG.11016.1	u	-
MSTRG.11046.4	u	-
MSTRG.11064.1	u	-
MSTRG.11064.2	u	-
MSTRG.11082.1	=	rna-XR_001648033.1
MSTRG.11112.1	j	rna-XR_001653690.1
MSTRG.11115.1	=	rna-XR_001651332.1
MSTRG.11138.1	=	rna-XR_001657750.1
MSTRG.11139.1	u	-
MSTRG.11148.1	u	-
MSTRG.11182.1	u	-
MSTRG.11203.1	=	rna-XR_001658134.1
MSTRG.11206.1	=	rna-XR_001657305.1
MSTRG.11253.1	u	-
MSTRG.11268.1	u	-
MSTRG.11295.4	u	-
MSTRG.11295.5	u	-
MSTRG.11295.6	u	-
MSTRG.11304.1	u	-
MSTRG.11308.1	u	-
MSTRG.11344.1	=	rna-XR_001644685.1
MSTRG.11345.1	u	-
MSTRG.11345.2	u	-
MSTRG.11345.3	u	-
MSTRG.11392.1	u	-
MSTRG.11411.1	u	-
MSTRG.11470.1	u	-
MSTRG.11477.1	u	-
MSTRG.11477.2	u	-
MSTRG.11477.3	u	-
MSTRG.11499.1	=	rna-XR_001648342.1
MSTRG.11501.1	u	-
MSTRG.11511.1	=	rna-XR_001656142.1
MSTRG.11516.1	u	-
MSTRG.11521.1	c	rna-XR_001650686.1
MSTRG.11531.1	u	-
MSTRG.11607.1	u	-
MSTRG.11608.1	=	rna-XR_001656157.1
MSTRG.11632.1	u	-
MSTRG.11638.1	j	rna-XR_001655704.1
MSTRG.11638.2	=	rna-XR_001655702.1
MSTRG.11679.1	u	-
MSTRG.11686.1	u	-
MSTRG.11700.1	u	-
MSTRG.11702.1	u	-
MSTRG.11704.1	=	rna-XR_001648023.1
MSTRG.11704.2	j	rna-XR_001648023.1
MSTRG.11712.1	j	rna-XR_001646671.1
MSTRG.11758.7	u	-
MSTRG.11774.2	=	rna-XR_001650282.1
MSTRG.11775.1	u	-
MSTRG.11775.2	u	-
MSTRG.11813.1	u	-
MSTRG.11814.1	u	-
MSTRG.11817.1	=	rna-XR_001656548.1
MSTRG.11821.1	=	rna-XR_001658279.1
MSTRG.11836.1	u	-
MSTRG.11891.1	u	-
MSTRG.11893.1	=	rna-XR_001656751.1
MSTRG.11896.1	u	-
MSTRG.11902.1	u	-
MSTRG.11906.1	j	rna-XR_001644978.1
MSTRG.11906.2	=	rna-XR_001644977.1
MSTRG.11908.1	o	rna-XR_001648803.1
MSTRG.11908.2	j	rna-XR_001648803.1
MSTRG.11908.3	o	rna-XR_001648803.1
MSTRG.11908.4	=	rna-XR_001648803.1
MSTRG.11919.1	u	-
MSTRG.11919.2	u	-
MSTRG.11925.1	j	rna-XR_001657188.1
MSTRG.11926.2	o	rna-XR_001657188.1
MSTRG.11929.1	u	-
MSTRG.11969.1	u	-
MSTRG.11974.1	u	-
MSTRG.11989.1	x	rna-XR_001652591.1
MSTRG.12025.1	u	-
MSTRG.12045.1	u	-
MSTRG.12047.1	u	-
MSTRG.12047.2	u	-
MSTRG.12047.3	u	-
MSTRG.12049.2	=	rna-XR_001652218.1
MSTRG.12062.1	u	-
MSTRG.12065.1	j	rna-XR_001653339.1
MSTRG.12065.2	=	rna-XR_001653328.1
MSTRG.12084.1	j	rna-XR_001643958.1
MSTRG.12108.1	j	rna-XR_001655554.1
MSTRG.12108.2	j	rna-XR_001655554.1
MSTRG.12108.3	o	rna-XR_001655556.1
MSTRG.12108.4	j	rna-XR_001655556.1
MSTRG.12108.5	=	rna-XR_001655556.1
MSTRG.12112.3	o	rna-XR_001655716.1
MSTRG.12116.1	=	rna-XR_001651141.1
MSTRG.12120.10	u	-
MSTRG.12120.11	u	-
MSTRG.12131.1	j	rna-XR_001650113.1
MSTRG.12149.1	=	rna-XR_001644284.1
MSTRG.12162.1	u	-
MSTRG.12177.1	u	-
MSTRG.12184.5	u	-
MSTRG.12197.1	u	-
MSTRG.12198.1	u	-
MSTRG.12206.1	=	rna-XR_001648747.1
MSTRG.12221.1	u	-
MSTRG.12222.1	u	-
MSTRG.12238.1	u	-
MSTRG.12251.2	=	rna-XR_001650777.1
MSTRG.12252.1	u	-
MSTRG.12260.1	j	rna-XR_001653895.1
MSTRG.12286.1	u	-
MSTRG.12301.1	j	rna-XR_001651831.1
MSTRG.12311.3	=	rna-XR_001650052.1
MSTRG.12327.1	=	rna-XR_001646834.1
MSTRG.12351.1	=	rna-XR_001642085.1
MSTRG.12351.2	j	rna-XR_001642084.1
MSTRG.12351.3	=	rna-XR_001642084.1
MSTRG.12351.4	j	rna-XR_001642085.1
MSTRG.12379.1	=	rna-XR_001650719.1
MSTRG.12411.1	=	rna-XR_001653703.1
MSTRG.12412.1	j	rna-XR_001653704.1
MSTRG.12423.1	u	-
MSTRG.12442.1	u	-
MSTRG.12489.1	u	-
MSTRG.12494.4	u	-
MSTRG.12520.1	j	rna-XR_001645867.1
MSTRG.12520.2	j	rna-XR_001645867.1
MSTRG.12522.1	j	rna-XR_001645867.1
MSTRG.12570.1	u	-
MSTRG.12571.1	=	rna-XR_001653213.1
MSTRG.12573.1	=	rna-XR_001649457.1
MSTRG.12592.1	u	-
MSTRG.12597.1	u	-
MSTRG.12626.1	u	-
MSTRG.12645.1	j	rna-XR_001651759.1
MSTRG.12645.2	j	rna-XR_001651759.1
MSTRG.12645.3	j	rna-XR_001651759.1
MSTRG.12651.3	o	rna-XR_001645266.1
MSTRG.12651.8	j	rna-XR_001645266.1
MSTRG.12654.1	u	-
MSTRG.12715.1	j	rna-XR_001657781.1
MSTRG.12720.1	u	-
MSTRG.12739.1	u	-
MSTRG.12745.1	u	-
MSTRG.12745.2	u	-
MSTRG.12745.3	u	-
MSTRG.12746.1	j	rna-XR_001642710.1
MSTRG.12746.2	j	rna-XR_001642710.1
MSTRG.12746.3	j	rna-XR_001642710.1
MSTRG.12752.1	u	-
MSTRG.12767.1	u	-
MSTRG.12774.1	=	rna-XR_001651203.1
MSTRG.12774.2	o	rna-XR_001646113.1
MSTRG.12774.3	j	rna-XR_001646113.1
MSTRG.12774.4	o	rna-XR_001646113.1
MSTRG.12776.1	=	rna-XR_001646135.1
MSTRG.12787.1	u	-
MSTRG.12802.1	u	-
MSTRG.12817.1	u	-
MSTRG.12838.1	u	-
MSTRG.12854.1	=	rna-XR_001653870.1
MSTRG.12869.1	=	rna-XR_001647343.1
MSTRG.12883.1	j	rna-XR_001654527.1
MSTRG.12891.1	=	rna-XR_001646124.1
MSTRG.12891.2	j	rna-XR_001646124.1
MSTRG.12951.1	u	-
MSTRG.12980.1	u	-
MSTRG.13029.1	u	-
MSTRG.13077.1	u	-
MSTRG.13095.1	=	rna-XR_001644821.1
MSTRG.13128.1	=	rna-XR_001647973.1
MSTRG.13132.1	i	rna-XR_001649685.1
MSTRG.13133.1	u	-
MSTRG.13149.1	j	rna-XR_001646105.1
MSTRG.13176.1	u	-
MSTRG.13180.1	u	-
MSTRG.13197.1	=	rna-XR_001643600.1
MSTRG.13197.2	j	rna-XR_001643602.1
MSTRG.13197.3	=	rna-XR_001643602.1
MSTRG.13197.4	j	rna-XR_001643602.1
MSTRG.13197.6	j	rna-XR_001643602.1
MSTRG.13198.1	=	rna-XR_001643604.1
MSTRG.13201.1	u	-
MSTRG.13205.1	u	-
MSTRG.13229.1	j	rna-XR_001656731.1
MSTRG.13229.2	=	rna-XR_001656730.1
MSTRG.13229.3	j	rna-XR_001656731.1
MSTRG.13229.4	j	rna-XR_001656731.1
MSTRG.13260.7	j	rna-XR_001643860.1
MSTRG.13260.8	j	rna-XR_001643860.1
MSTRG.13290.1	=	rna-XR_001653428.1
MSTRG.13295.1	u	-
MSTRG.13318.3	u	-
MSTRG.13325.1	=	rna-XR_001643543.1
MSTRG.13325.2	j	rna-XR_001643539.1
MSTRG.13325.3	j	rna-XR_001643539.1
MSTRG.13325.5	j	rna-XR_001643539.1
MSTRG.13325.6	j	rna-XR_001643539.1
MSTRG.13325.7	j	rna-XR_001643539.1
MSTRG.13332.1	u	-
MSTRG.13340.1	=	rna-XR_001653470.1
MSTRG.13340.2	=	rna-XR_001653469.1
MSTRG.13361.1	=	rna-XR_001646157.1
MSTRG.13366.1	=	rna-XR_001647196.1
MSTRG.13366.2	j	rna-XR_001647196.1
MSTRG.13377.1	u	-
MSTRG.13413.1	u	-
MSTRG.13424.1	=	rna-XR_001643410.1
MSTRG.13436.1	u	-
MSTRG.13446.1	u	-
MSTRG.13446.2	u	-
MSTRG.13454.1	u	-
MSTRG.13464.1	=	rna-XR_001656506.1
MSTRG.13464.2	=	rna-XR_001656507.1
MSTRG.13473.2	u	-
MSTRG.13476.1	u	-
MSTRG.13476.2	u	-
MSTRG.13492.1	=	rna-XR_001657394.1
MSTRG.13493.1	=	rna-XR_001651653.1
MSTRG.13493.2	j	rna-XR_001651653.1
MSTRG.13498.1	u	-
MSTRG.13555.2	u	-
MSTRG.13570.1	u	-
MSTRG.13570.2	u	-
MSTRG.13597.1	u	-
MSTRG.13606.1	=	rna-XR_001658075.1
MSTRG.13606.2	j	rna-XR_001658075.1
MSTRG.13607.1	u	-
MSTRG.13607.2	u	-
MSTRG.13618.1	u	-
MSTRG.13617.2	u	-
MSTRG.13617.3	u	-
MSTRG.13650.1	=	rna-XR_001647338.1
MSTRG.13668.1	=	rna-XR_001653290.1
MSTRG.13676.1	u	-
MSTRG.13686.1	u	-
MSTRG.13686.2	u	-
MSTRG.13703.1	=	rna-XR_001651691.1
MSTRG.13723.1	u	-
MSTRG.13723.2	u	-
MSTRG.13723.3	u	-
MSTRG.13748.1	u	-
MSTRG.13760.1	j	rna-XR_001650923.1
MSTRG.13790.1	=	rna-XR_001650464.1
MSTRG.13803.2	j	rna-XR_001650413.1
MSTRG.13803.3	j	rna-XR_001650413.1
MSTRG.13803.4	j	rna-XR_001650413.1
MSTRG.13803.5	j	rna-XR_001650413.1
MSTRG.13803.6	o	rna-XR_001650413.1
MSTRG.13803.7	j	rna-XR_001650413.1
MSTRG.13808.1	u	-
MSTRG.13808.2	u	-
MSTRG.13808.4	u	-
MSTRG.13808.5	u	-
MSTRG.13827.1	u	-
MSTRG.13829.1	o	rna-XR_001657941.1
MSTRG.13829.2	j	rna-XR_001657941.1
MSTRG.13829.3	o	rna-XR_001657941.1
MSTRG.13829.4	o	rna-XR_001657941.1
MSTRG.13829.5	=	rna-XR_001657941.1
MSTRG.13838.1	u	-
MSTRG.13838.2	u	-
MSTRG.13842.1	u	-
MSTRG.13843.1	=	rna-XR_001643935.1
MSTRG.13875.1	=	rna-XR_001653248.1
MSTRG.13877.1	j	rna-XR_001644665.1
MSTRG.13877.2	j	rna-XR_001644665.1
MSTRG.13877.3	=	rna-XR_001644665.1
MSTRG.13887.1	o	rna-XR_001655751.1
MSTRG.13887.2	=	rna-XR_001655751.1
MSTRG.13887.3	j	rna-XR_001655751.1
MSTRG.13887.4	o	rna-XR_001655751.1
MSTRG.13897.1	=	rna-XR_001647510.1
MSTRG.13901.1	u	-
MSTRG.13923.1	=	rna-XR_001654453.1
MSTRG.13925.1	u	-
MSTRG.13931.1	=	rna-XR_001652756.1
MSTRG.13950.1	=	rna-XR_001654388.1
MSTRG.13955.1	u	-
MSTRG.13955.2	u	-
MSTRG.13976.1	=	rna-XR_001653770.1
MSTRG.13976.2	=	rna-XR_001653765.1
MSTRG.13976.3	=	rna-XR_001653768.1
MSTRG.13976.4	=	rna-XR_001653766.1
MSTRG.13976.5	j	rna-XR_001653770.1
MSTRG.14028.1	u	-
MSTRG.14029.1	u	-
MSTRG.14030.2	u	-
MSTRG.14051.1	=	rna-XR_001653908.1
MSTRG.14051.2	=	rna-XR_001653905.1
MSTRG.14051.3	j	rna-XR_001653914.1
MSTRG.14068.1	=	rna-XR_001654199.1
MSTRG.14072.1	u	-
MSTRG.14076.1	=	rna-XR_001658577.1
MSTRG.14082.1	j	rna-XR_001656459.1
MSTRG.14082.2	=	rna-XR_001656458.1
MSTRG.14102.1	u	-
MSTRG.14102.2	u	-
MSTRG.14103.1	u	-
MSTRG.14191.1	=	rna-XR_001645306.1
MSTRG.14201.1	u	-
MSTRG.14202.1	u	-
MSTRG.14204.4	u	-
MSTRG.14204.5	u	-
MSTRG.14204.7	u	-
MSTRG.14217.1	u	-
MSTRG.14217.2	u	-
MSTRG.14218.1	u	-
MSTRG.14219.1	j	rna-XR_001652545.1
MSTRG.14219.2	=	rna-XR_001652545.1
MSTRG.14219.3	j	rna-XR_001652545.1
MSTRG.14223.1	j	rna-XR_001642734.1
MSTRG.14223.2	o	rna-XR_001642734.1
MSTRG.14223.3	j	rna-XR_001642734.1
MSTRG.14240.1	j	rna-XR_001657660.1
MSTRG.14240.2	j	rna-XR_001657660.1
MSTRG.14240.3	j	rna-XR_001657660.1
MSTRG.14240.4	=	rna-XR_001657659.1
MSTRG.14249.1	=	rna-XR_001644550.1
MSTRG.14249.2	j	rna-XR_001644550.1
MSTRG.14306.1	=	rna-XR_001653146.1
MSTRG.14311.1	u	-
MSTRG.14313.1	=	rna-XR_001649770.1
MSTRG.14313.2	o	rna-XR_001649770.1
MSTRG.14313.3	j	rna-XR_001649770.1
MSTRG.14340.1	u	-
MSTRG.14343.1	u	-
MSTRG.14343.3	u	-
MSTRG.14384.1	u	-
MSTRG.14407.2	u	-
MSTRG.14430.1	j	rna-XR_001652321.1
MSTRG.14436.2	=	rna-XR_001655954.1
MSTRG.14436.3	=	rna-XR_001655953.1
MSTRG.14437.1	u	-
MSTRG.14437.2	u	-
MSTRG.14450.1	u	-
MSTRG.14450.3	u	-
MSTRG.14450.4	u	-
MSTRG.14458.1	j	rna-XR_001655203.1
MSTRG.14459.1	=	rna-XR_001655756.1
MSTRG.14459.2	j	rna-XR_001655756.1
MSTRG.14466.1	j	rna-XR_001656904.1
MSTRG.14468.1	=	rna-XR_001648467.1
MSTRG.14468.2	=	rna-XR_001648464.1
MSTRG.14494.4	=	rna-XR_001648319.1
MSTRG.14512.1	=	rna-XR_001644637.1
MSTRG.14540.1	u	-
MSTRG.14541.1	=	rna-XR_001642781.1
MSTRG.14567.1	u	-
MSTRG.14567.2	u	-
MSTRG.14599.1	j	rna-XR_001652050.1
MSTRG.14690.1	c	rna-XR_001648502.1
MSTRG.14691.1	=	rna-XR_001646166.1
MSTRG.14722.1	=	rna-XR_001647272.1
MSTRG.14761.1	=	rna-XR_001646492.1
MSTRG.14771.1	u	-
MSTRG.14817.2	j	rna-XR_001654697.1
MSTRG.14830.1	u	-
MSTRG.14849.1	u	-
MSTRG.14849.2	u	-
MSTRG.14852.1	=	rna-XR_001644765.1
MSTRG.14866.1	=	rna-XR_001645509.1
MSTRG.14866.2	j	rna-XR_001645509.1
MSTRG.14869.1	u	-
MSTRG.14877.1	=	rna-XR_001656487.1
MSTRG.14886.1	u	-
MSTRG.14911.1	u	-
MSTRG.14911.2	u	-
MSTRG.14935.1	u	-
MSTRG.14935.2	u	-
MSTRG.14964.1	u	-
MSTRG.14964.2	u	-
MSTRG.14964.3	u	-
MSTRG.14964.5	u	-
MSTRG.14971.1	=	rna-XR_001650677.1
MSTRG.14979.1	u	-
MSTRG.14980.1	u	-
MSTRG.14980.2	u	-
MSTRG.14995.1	u	-
MSTRG.15030.1	=	rna-XR_001647751.1
MSTRG.15033.1	u	-
MSTRG.15039.1	=	rna-XR_001650445.1
MSTRG.15052.1	u	-
MSTRG.15052.2	u	-
MSTRG.15053.1	u	-
MSTRG.15053.2	u	-
MSTRG.15071.1	u	-
MSTRG.15074.1	=	rna-XR_001647073.1
MSTRG.15074.2	j	rna-XR_001647073.1
MSTRG.15075.1	u	-
MSTRG.15078.2	=	rna-XR_001652409.1
MSTRG.15078.3	j	rna-XR_001652409.1
MSTRG.15079.1	u	-
MSTRG.15079.2	u	-
MSTRG.15079.3	u	-
MSTRG.15079.4	u	-
MSTRG.15079.5	u	-
MSTRG.15080.1	u	-
MSTRG.15081.1	j	rna-XR_001656848.1
MSTRG.15081.2	j	rna-XR_001656848.1
MSTRG.15081.3	o	rna-XR_001656848.1
MSTRG.15081.4	o	rna-XR_001656848.1
MSTRG.15081.5	j	rna-XR_001656848.1
MSTRG.15081.6	j	rna-XR_001656848.1
MSTRG.15081.7	j	rna-XR_001656848.1
MSTRG.15082.1	=	rna-XR_001643843.1
MSTRG.15082.2	j	rna-XR_001643842.1
MSTRG.15082.3	j	rna-XR_001643842.1
MSTRG.15082.4	=	rna-XR_001643838.1
MSTRG.15082.5	j	rna-XR_001643845.1
MSTRG.15083.5	u	-
MSTRG.15086.1	j	rna-XR_001654394.1
MSTRG.15086.2	j	rna-XR_001654394.1
MSTRG.15113.1	=	rna-XR_001644629.1
MSTRG.15130.1	j	rna-XR_001653118.1
MSTRG.15181.1	u	-
MSTRG.15204.1	o	rna-XR_001648909.1
MSTRG.15204.2	=	rna-XR_001648909.1
MSTRG.15204.3	o	rna-XR_001648909.1
MSTRG.15229.1	=	rna-XR_001643658.1
MSTRG.15229.2	=	rna-XR_001643661.1
MSTRG.15229.3	j	rna-XR_001643660.1
MSTRG.15229.4	j	rna-XR_001643660.1
MSTRG.15229.5	j	rna-XR_001643660.1
MSTRG.15231.1	u	-
MSTRG.15238.1	u	-
MSTRG.15250.1	u	-
MSTRG.15265.1	u	-
MSTRG.15272.1	j	rna-XR_001648796.1
MSTRG.15306.1	=	rna-XR_001643382.1
MSTRG.15313.1	j	rna-XR_001644029.1
MSTRG.15317.1	u	-
MSTRG.15317.2	u	-
MSTRG.15317.3	u	-
MSTRG.15317.4	u	-
MSTRG.15317.5	u	-
MSTRG.15354.1	u	-
MSTRG.15355.1	=	rna-XR_001654009.1
MSTRG.15363.1	=	rna-XR_001650812.1
MSTRG.15375.1	u	-
MSTRG.15377.1	=	rna-XR_001655729.1
MSTRG.15391.1	=	rna-XR_001642119.1
MSTRG.15473.2	u	-
MSTRG.15473.4	u	-
MSTRG.15476.1	u	-
MSTRG.15476.2	u	-
MSTRG.15476.3	u	-
MSTRG.15504.2	j	rna-XR_001656537.1
MSTRG.15515.1	u	-
MSTRG.15515.3	u	-
MSTRG.15517.1	=	rna-XR_001654694.1
MSTRG.15517.2	j	rna-XR_001654694.1
MSTRG.15518.1	i	rna-XR_001647127.1
MSTRG.15518.3	i	rna-XR_001647127.1
MSTRG.15526.1	o	rna-XR_001645940.1
MSTRG.15526.2	j	rna-XR_001645940.1
MSTRG.15526.3	j	rna-XR_001645940.1
MSTRG.15533.1	u	-
MSTRG.15554.1	u	-
MSTRG.15580.1	u	-
MSTRG.15580.2	u	-
MSTRG.15581.1	u	-
MSTRG.15582.1	j	rna-XR_001648989.1
MSTRG.15582.2	o	rna-XR_001648989.1
MSTRG.15582.3	=	rna-XR_001648989.1
MSTRG.15586.1	u	-
MSTRG.15596.2	j	rna-XR_001647728.1
MSTRG.15610.1	=	rna-XR_001651440.1
MSTRG.15636.1	u	-
MSTRG.15642.1	u	-
MSTRG.15653.1	=	rna-XR_001646437.1
MSTRG.15657.1	u	-
MSTRG.15658.1	u	-
MSTRG.15677.1	=	rna-XR_001658502.1
MSTRG.15685.3	o	rna-XR_001656846.1
MSTRG.15687.1	u	-
MSTRG.15697.1	j	rna-XR_001656615.1
MSTRG.15697.2	=	rna-XR_001656615.1
MSTRG.15697.3	j	rna-XR_001656615.1
MSTRG.15698.1	u	-
MSTRG.15731.1	u	-
MSTRG.15782.1	=	rna-XR_001647680.1
MSTRG.15793.1	u	-
MSTRG.15799.1	u	-
MSTRG.15807.2	=	rna-XR_001656088.1
MSTRG.15842.1	=	rna-XR_001654573.1
MSTRG.15847.1	=	rna-XR_001646151.1
MSTRG.15853.1	u	-
MSTRG.15885.2	u	-
MSTRG.15897.1	=	rna-XR_001649317.1
MSTRG.15897.2	j	rna-XR_001649317.1
MSTRG.15898.1	u	-
MSTRG.15910.1	j	rna-XR_001656724.1
MSTRG.15910.3	u	-
MSTRG.15921.1	j	rna-XR_001651841.1
MSTRG.15921.2	j	rna-XR_001651841.1
MSTRG.15925.1	u	-
MSTRG.15927.1	u	-
MSTRG.15928.1	=	rna-XR_001644861.1
MSTRG.15939.1	=	rna-XR_001655630.1
MSTRG.15939.2	j	rna-XR_001655630.1
MSTRG.15956.1	u	-
MSTRG.15958.1	u	-
MSTRG.15985.1	u	-
MSTRG.15998.1	=	rna-XR_001651005.1
MSTRG.15998.2	j	rna-XR_001651005.1
MSTRG.16001.1	c	rna-XR_001657075.1
MSTRG.16003.2	j	rna-XR_001643455.1
MSTRG.16008.1	u	-
MSTRG.16015.1	=	rna-XR_001643975.1
MSTRG.16015.2	j	rna-XR_001643980.1
MSTRG.16015.3	j	rna-XR_001643980.1
MSTRG.16015.4	=	rna-XR_001643976.1
MSTRG.16015.5	j	rna-XR_001643980.1
MSTRG.16031.1	u	-
MSTRG.16047.1	=	rna-XR_001650540.1
MSTRG.16053.2	u	-
MSTRG.16064.2	u	-
MSTRG.16064.1	u	-
MSTRG.16092.1	u	-
MSTRG.16130.1	u	-
MSTRG.16133.1	u	-
MSTRG.16133.2	u	-
MSTRG.16140.1	u	-
MSTRG.16141.1	=	rna-XR_001655063.1
MSTRG.16146.2	j	rna-XR_001652133.1
MSTRG.16169.1	=	rna-XR_001650911.1
MSTRG.16169.2	j	rna-XR_001650911.1
MSTRG.16169.3	j	rna-XR_001650911.1
MSTRG.16169.4	j	rna-XR_001650911.1
MSTRG.16230.1	o	rna-XR_001648812.1
MSTRG.16245.1	u	-
MSTRG.16247.1	u	-
MSTRG.16250.1	=	rna-XR_001646604.1
MSTRG.16250.2	=	rna-XR_001646605.1
MSTRG.16264.1	=	rna-XR_001655020.1
MSTRG.16268.2	j	rna-XR_001645281.1
MSTRG.16268.3	o	rna-XR_001645281.1
MSTRG.16295.1	j	rna-XR_001651534.1
MSTRG.16296.1	u	-
MSTRG.16296.2	u	-
MSTRG.16296.3	u	-
MSTRG.16296.4	u	-
MSTRG.16303.1	u	-
MSTRG.16307.3	o	rna-XR_001657388.1
MSTRG.16335.1	=	rna-XR_001648214.1
MSTRG.16336.1	=	rna-XR_001648213.1
MSTRG.16350.1	=	rna-XR_001650708.1
MSTRG.16369.2	u	-
MSTRG.16374.1	u	-
MSTRG.16379.1	j	rna-XR_001645384.1
MSTRG.16379.2	=	rna-XR_001645381.1
MSTRG.16384.2	=	rna-XR_001651157.1
MSTRG.16390.1	o	rna-XR_001644038.1
MSTRG.16390.6	o	rna-XR_001644038.1
MSTRG.16390.9	o	rna-XR_001644038.1
MSTRG.16422.1	=	rna-XR_001654606.1
MSTRG.16427.1	o	rna-XR_001657207.1
MSTRG.16437.1	=	rna-XR_001647146.1
MSTRG.16454.1	=	rna-XR_001644783.1
MSTRG.16469.1	u	-
MSTRG.16488.1	=	rna-XR_001649994.1
MSTRG.16488.2	j	rna-XR_001649994.1
MSTRG.16488.3	j	rna-XR_001649994.1
MSTRG.16535.1	j	rna-XR_001657099.1
MSTRG.16535.2	=	rna-XR_001657098.1
MSTRG.16535.4	j	rna-XR_001657099.1
MSTRG.16546.2	u	-
MSTRG.16547.1	u	-
MSTRG.16590.1	=	rna-XR_001647388.1
MSTRG.16591.1	=	rna-XR_001644477.1
MSTRG.16598.1	u	-
MSTRG.16610.1	o	rna-XR_001649767.1
MSTRG.16615.1	u	-
MSTRG.16630.1	u	-
MSTRG.16677.1	u	-
MSTRG.16689.1	=	rna-XR_001648732.1
MSTRG.16689.2	j	rna-XR_001648732.1
MSTRG.16689.3	j	rna-XR_001648732.1
MSTRG.16713.1	=	rna-XR_001644013.1
MSTRG.16714.1	=	rna-XR_001644012.1
MSTRG.16714.2	o	rna-XR_001644014.1
MSTRG.16714.3	j	rna-XR_001644012.1
MSTRG.16715.2	o	rna-XR_001651453.1
MSTRG.16715.3	=	rna-XR_001651453.1
MSTRG.16758.1	=	rna-XR_001652315.1
MSTRG.16761.1	u	-
MSTRG.16778.1	u	-
MSTRG.16778.2	u	-
MSTRG.16789.1	=	rna-XR_001656961.1
MSTRG.16808.1	=	rna-XR_001648894.1
MSTRG.16820.1	=	rna-XR_001643134.1
MSTRG.16834.1	u	-
MSTRG.16849.1	=	rna-XR_001654580.1
MSTRG.16849.2	j	rna-XR_001654583.1
MSTRG.16849.3	=	rna-XR_001654581.1
MSTRG.16849.4	j	rna-XR_001654583.1
MSTRG.16849.5	j	rna-XR_001654583.1
MSTRG.16849.6	j	rna-XR_001654583.1
MSTRG.16849.8	j	rna-XR_001654583.1
MSTRG.16857.1	o	rna-XR_001643428.1
MSTRG.16868.1	=	rna-XR_001657748.1
MSTRG.16938.1	=	rna-XR_001656325.1
MSTRG.16938.2	j	rna-XR_001656325.1
MSTRG.17001.1	j	rna-XR_001658010.1
MSTRG.17017.1	u	-
MSTRG.17018.1	=	rna-XR_001656115.1
MSTRG.17019.1	=	rna-XR_001656830.1
MSTRG.17037.1	u	-
MSTRG.17061.1	u	-
MSTRG.17074.1	u	-
MSTRG.17074.3	u	-
MSTRG.17102.2	u	-
MSTRG.17127.1	u	-
MSTRG.17128.1	=	rna-XR_001647028.1
MSTRG.17135.5	j	rna-XR_001642230.1
MSTRG.17140.1	u	-
MSTRG.17172.1	u	-
MSTRG.17188.1	j	rna-XR_001652006.1
MSTRG.17192.1	o	rna-XR_001645415.1
MSTRG.17199.1	u	-
MSTRG.17210.1	u	-
MSTRG.17210.2	u	-
MSTRG.17257.1	o	rna-XR_001650007.1
MSTRG.17293.2	u	-
MSTRG.17294.1	u	-
MSTRG.17297.1	j	rna-XR_001651779.1
MSTRG.17311.1	=	rna-XR_001644697.1
MSTRG.17314.2	=	rna-XR_001642307.1
MSTRG.17317.1	=	rna-XR_001657238.1
MSTRG.17344.1	=	rna-XR_001657301.1
MSTRG.17348.1	=	rna-XR_001648007.1
MSTRG.17349.1	j	rna-XR_001653599.1
MSTRG.17349.2	=	rna-XR_001653599.1
MSTRG.17349.3	j	rna-XR_001653599.1
MSTRG.17355.1	u	-
MSTRG.17357.1	u	-
MSTRG.17357.2	u	-
MSTRG.17362.1	=	rna-XR_001652164.1
MSTRG.17371.1	u	-
MSTRG.17393.2	u	-
MSTRG.17437.1	=	rna-XR_001654061.1
MSTRG.17445.1	=	rna-XR_001657838.1
MSTRG.17445.2	j	rna-XR_001657838.1
MSTRG.17452.1	j	rna-XR_001652099.1
MSTRG.17453.1	u	-
MSTRG.17455.1	u	-
MSTRG.17457.1	u	-
MSTRG.17465.1	u	-
MSTRG.17506.1	=	rna-XR_001655146.1
MSTRG.17528.1	=	rna-XR_001648590.1
MSTRG.17539.1	u	-
MSTRG.17543.2	u	-
MSTRG.17549.2	u	-
MSTRG.17551.1	j	rna-XR_001643880.1
MSTRG.17551.3	o	rna-XR_001643879.1
MSTRG.17551.4	j	rna-XR_001643879.1
MSTRG.17559.1	u	-
MSTRG.17563.1	u	-
MSTRG.17573.1	u	-
MSTRG.17573.2	u	-
MSTRG.17573.3	u	-
MSTRG.17584.3	u	-
MSTRG.17584.4	u	-
MSTRG.17610.1	=	rna-XR_001657290.1
MSTRG.17610.2	j	rna-XR_001657290.1
MSTRG.17636.1	u	-
MSTRG.17636.2	u	-
MSTRG.17650.1	u	-
MSTRG.17715.1	u	-
MSTRG.17745.1	j	rna-XR_001642380.1
MSTRG.17745.2	j	rna-XR_001642380.1
MSTRG.17751.1	u	-
MSTRG.17751.2	u	-
MSTRG.17751.3	u	-
MSTRG.17770.1	u	-
MSTRG.17770.2	u	-
MSTRG.17886.2	u	-
MSTRG.17886.1	u	-
MSTRG.17890.1	j	rna-XR_001649192.1
MSTRG.17890.2	u	-
MSTRG.17890.3	u	-
MSTRG.17902.1	=	rna-XR_001652333.1
MSTRG.17911.1	=	rna-XR_001655409.1
MSTRG.17947.1	j	rna-XR_001652619.1
MSTRG.17947.2	=	rna-XR_001652619.1
MSTRG.18019.1	=	rna-XR_001655955.1
MSTRG.18024.1	u	-
MSTRG.18034.1	u	-
MSTRG.18035.1	u	-
MSTRG.18047.1	=	rna-XR_001646521.1
MSTRG.18059.1	u	-
MSTRG.18081.4	u	-
MSTRG.18081.5	u	-
MSTRG.18095.13	j	rna-XR_001653389.1
MSTRG.18095.16	j	rna-XR_001653390.1
MSTRG.18095.18	o	rna-XR_001653390.1
MSTRG.18095.19	j	rna-XR_001653390.1
MSTRG.18130.1	u	-
MSTRG.18132.1	u	-
MSTRG.18132.2	u	-
MSTRG.18137.1	=	rna-XR_001646982.1
MSTRG.18180.1	j	rna-XR_001654892.1
MSTRG.18198.1	u	-
MSTRG.18208.4	u	-
MSTRG.18238.1	u	-
MSTRG.18267.1	u	-
MSTRG.18279.1	=	rna-XR_001643259.1
MSTRG.18313.1	u	-
MSTRG.18323.4	=	rna-XR_001647862.1
MSTRG.18323.5	j	rna-XR_001657461.1
MSTRG.18324.1	=	rna-XR_001658174.1
MSTRG.18330.1	u	-
MSTRG.18330.2	u	-
MSTRG.18344.2	u	-
MSTRG.18353.1	=	rna-XR_001648425.1
MSTRG.18353.2	j	rna-XR_001648425.1
MSTRG.18354.1	x	rna-XR_001648425.1
MSTRG.18360.1	u	-
MSTRG.18361.1	o	rna-XR_001645727.1
MSTRG.18376.1	u	-
MSTRG.18376.2	u	-
MSTRG.18378.1	=	rna-XR_001644427.1
MSTRG.18380.1	u	-
MSTRG.18381.1	=	rna-XR_001648671.1
MSTRG.18381.2	j	rna-XR_001648671.1
MSTRG.18409.1	=	rna-XR_001654068.1
MSTRG.18409.2	j	rna-XR_001654068.1
MSTRG.18409.3	j	rna-XR_001654068.1
MSTRG.18409.4	j	rna-XR_001654068.1
MSTRG.18427.1	u	-
MSTRG.18427.2	u	-
MSTRG.18430.1	o	rna-XR_001649951.1
MSTRG.18439.1	=	rna-XR_001646357.1
MSTRG.18452.4	u	-
MSTRG.18452.7	u	-
MSTRG.18463.5	j	rna-XR_001653673.1
MSTRG.18477.1	u	-
MSTRG.18485.2	j	rna-XR_001642296.1
MSTRG.18485.4	j	rna-XR_001642296.1
MSTRG.18499.2	=	rna-XR_001649557.1
MSTRG.18510.1	u	-
MSTRG.18512.1	u	-
MSTRG.18520.1	u	-
MSTRG.18569.1	=	rna-XR_001656147.1
MSTRG.18570.1	=	rna-XR_001656502.1
MSTRG.18583.1	=	rna-XR_001647058.1
MSTRG.18586.1	u	-
MSTRG.18600.2	j	rna-XR_001645568.1
MSTRG.18631.1	o	rna-XR_001652921.1
MSTRG.18658.1	u	-
MSTRG.18658.2	u	-
MSTRG.18696.1	u	-
MSTRG.18696.2	u	-
MSTRG.18699.1	o	rna-XR_001658321.1
MSTRG.18714.1	o	rna-XR_001656981.1
MSTRG.18733.1	=	rna-XR_001657147.1
MSTRG.18767.1	u	-
MSTRG.18772.1	=	rna-XR_001651429.1
MSTRG.18773.1	c	rna-XR_001642654.1
MSTRG.18773.2	j	rna-XR_001642654.1
MSTRG.18775.1	=	rna-XR_001642655.1
MSTRG.18777.1	=	rna-XR_001654537.1
MSTRG.18779.1	=	rna-XR_001646007.1
MSTRG.18781.1	j	rna-XR_001646008.1
MSTRG.18781.2	j	rna-XR_001646008.1
MSTRG.18789.1	j	rna-XR_001644660.1
MSTRG.18789.2	j	rna-XR_001644660.1
MSTRG.18789.3	=	rna-XR_001644660.1
MSTRG.18789.4	j	rna-XR_001644660.1
MSTRG.18799.1	j	rna-XR_001652012.1
MSTRG.18802.1	u	-
MSTRG.18805.1	=	rna-XR_001652008.1
MSTRG.18810.1	u	-
MSTRG.18810.2	u	-
MSTRG.18820.1	u	-
MSTRG.18820.2	u	-
MSTRG.18822.1	=	rna-XR_001658428.1
MSTRG.18888.1	u	-
MSTRG.18888.2	u	-
MSTRG.18904.1	j	rna-XR_001647378.1
MSTRG.18904.2	j	rna-XR_001647378.1
MSTRG.18952.1	=	rna-XR_001647135.1
MSTRG.18958.3	u	-
MSTRG.18963.1	u	-
MSTRG.18967.1	u	-
MSTRG.18967.2	u	-
MSTRG.19001.1	=	rna-XR_001649326.1
MSTRG.19001.2	=	rna-XR_001649327.1
MSTRG.19048.1	u	-
MSTRG.19063.1	u	-
MSTRG.19096.2	=	rna-XR_001643867.1
MSTRG.19163.1	c	rna-XR_001655921.1
MSTRG.19218.1	u	-
MSTRG.19218.2	u	-
MSTRG.19219.2	j	rna-XR_001649131.1
MSTRG.19220.1	o	rna-XR_001649132.1
MSTRG.19220.2	o	rna-XR_001649132.1
MSTRG.19220.5	j	rna-XR_001649132.1
MSTRG.19220.6	j	rna-XR_001649132.1
MSTRG.19221.1	o	rna-XR_001643678.1
MSTRG.19224.4	u	-
MSTRG.19247.1	=	rna-XR_001654911.1
MSTRG.19247.2	j	rna-XR_001654911.1
MSTRG.19254.1	u	-
MSTRG.19260.1	=	rna-XR_001650820.1
MSTRG.19272.3	u	-
MSTRG.19272.1	u	-
MSTRG.19272.2	u	-
MSTRG.19274.1	u	-
MSTRG.19274.2	u	-
MSTRG.19279.1	=	rna-XR_001652543.1
MSTRG.19285.1	=	rna-XR_001646761.1
MSTRG.19286.1	u	-
MSTRG.19291.1	=	rna-XR_001652590.1
MSTRG.19291.2	j	rna-XR_001652590.1
MSTRG.19296.1	u	-
MSTRG.19306.1	j	rna-XR_001649480.1
MSTRG.19335.1	o	rna-XR_001649500.1
MSTRG.19345.1	=	rna-XR_001654303.1
MSTRG.19347.1	u	-
MSTRG.19347.2	u	-
MSTRG.19347.3	u	-
MSTRG.19347.4	u	-
MSTRG.19349.1	=	rna-XR_001650359.1
MSTRG.19360.1	u	-
MSTRG.19397.2	o	rna-XR_001645349.1
MSTRG.19397.4	o	rna-XR_001645349.1
MSTRG.19397.5	o	rna-XR_001645349.1
MSTRG.19397.8	o	rna-XR_001645349.1
MSTRG.19397.10	o	rna-XR_001645349.1
MSTRG.19397.11	o	rna-XR_001645349.1
MSTRG.19397.12	o	rna-XR_001645349.1
MSTRG.19406.1	=	rna-XR_001653995.1
MSTRG.19406.2	j	rna-XR_001653995.1
MSTRG.19427.1	u	-
MSTRG.19432.1	u	-
MSTRG.19450.2	=	rna-XR_001649655.1
MSTRG.19487.1	=	rna-XR_001649054.1
MSTRG.19487.2	j	rna-XR_001649054.1
MSTRG.19507.1	u	-
MSTRG.19536.1	=	rna-XR_001647046.1
MSTRG.19558.1	=	rna-XR_001643518.1
MSTRG.19563.1	j	rna-XR_001654655.1
MSTRG.19563.2	j	rna-XR_001654655.1
MSTRG.19572.1	u	-
MSTRG.19572.2	u	-
MSTRG.19573.1	j	rna-XR_001656568.1
MSTRG.19573.2	=	rna-XR_001656568.1
MSTRG.19574.1	u	-
MSTRG.19597.1	=	rna-XR_001658448.1
MSTRG.19608.1	u	-
MSTRG.19608.2	u	-
MSTRG.19632.1	=	rna-XR_001646745.1
MSTRG.19658.1	u	-
MSTRG.19659.1	u	-
MSTRG.19678.1	u	-
MSTRG.19694.1	u	-
MSTRG.19694.2	u	-
MSTRG.19706.1	=	rna-XR_001647332.1
MSTRG.19767.1	u	-
MSTRG.19836.1	j	rna-XR_001653467.1
MSTRG.19858.1	u	-
MSTRG.19867.1	u	-
MSTRG.19867.2	u	-
MSTRG.19869.2	=	rna-XR_001645619.1
MSTRG.19890.1	u	-
MSTRG.19893.3	u	-
MSTRG.19966.1	u	-
MSTRG.19972.1	=	rna-XR_001649219.1
MSTRG.19973.1	j	rna-XR_001654373.1
MSTRG.19974.1	=	rna-XR_001652283.1
MSTRG.19991.1	u	-
MSTRG.20004.3	u	-
MSTRG.20004.5	u	-
MSTRG.20017.1	=	rna-XR_001645557.1
MSTRG.20017.2	j	rna-XR_001645557.1
MSTRG.20017.3	j	rna-XR_001645557.1
MSTRG.20037.1	j	rna-XR_001646896.1
MSTRG.20037.2	=	rna-XR_001646895.1
MSTRG.20040.2	=	rna-XR_001642725.1
MSTRG.20042.1	u	-
MSTRG.20125.1	u	-
MSTRG.20132.1	u	-
MSTRG.20165.1	=	rna-XR_001643874.1
MSTRG.20166.1	j	rna-XR_001646803.1
MSTRG.20167.1	u	-
MSTRG.20177.4	o	rna-XR_001647320.1
MSTRG.20190.2	u	-
MSTRG.20194.1	u	-
MSTRG.20197.1	u	-
MSTRG.20199.1	u	-
MSTRG.20214.1	j	rna-XR_001657691.1
MSTRG.20214.2	j	rna-XR_001657691.1
MSTRG.20240.1	u	-
MSTRG.20242.1	=	rna-XR_001649065.1
MSTRG.20253.1	u	-
MSTRG.20257.4	u	-
MSTRG.20281.1	u	-
MSTRG.20289.1	=	rna-XR_001648173.1
MSTRG.20297.1	u	-
MSTRG.20300.1	u	-
MSTRG.20303.2	j	rna-XR_001642807.1
MSTRG.20345.1	o	rna-XR_001647565.1
MSTRG.20348.2	j	rna-XR_001646735.1
MSTRG.20354.1	u	-
MSTRG.20360.4	u	-
MSTRG.20388.1	u	-
MSTRG.20388.2	u	-
MSTRG.20413.1	u	-
MSTRG.20445.1	=	rna-XR_001654124.1
MSTRG.20497.1	j	rna-XR_001648487.1
MSTRG.20521.2	u	-
MSTRG.20563.2	u	-
MSTRG.20570.2	u	-
MSTRG.20570.5	u	-
MSTRG.20571.1	j	rna-XR_001643109.1
MSTRG.20571.2	j	rna-XR_001643109.1
MSTRG.20597.1	u	-
MSTRG.20600.1	=	rna-XR_001651442.1
MSTRG.20606.1	u	-
MSTRG.20612.1	=	rna-XR_001643915.1
MSTRG.20612.3	j	rna-XR_001643914.1
MSTRG.20612.2	j	rna-XR_001643914.1
MSTRG.20612.4	j	rna-XR_001643914.1
MSTRG.20624.1	u	-
MSTRG.20625.1	=	rna-XR_001642789.1
MSTRG.20625.2	=	rna-XR_001642790.1
MSTRG.20625.3	j	rna-XR_001642790.1
MSTRG.20630.1	=	rna-XR_001652063.1
MSTRG.20634.2	=	rna-XR_001655142.1
MSTRG.20634.1	o	rna-XR_001655142.1
MSTRG.20634.3	o	rna-XR_001655142.1
MSTRG.20675.1	u	-
MSTRG.20675.2	u	-
MSTRG.20675.3	u	-
MSTRG.20683.1	=	rna-XR_001647933.1
MSTRG.20745.1	u	-
MSTRG.20751.1	u	-
MSTRG.20753.3	j	rna-XR_001647847.1
MSTRG.20753.2	j	rna-XR_001647847.1
MSTRG.20761.1	=	rna-XR_001650019.1
MSTRG.20761.2	=	rna-XR_001650020.1
MSTRG.20762.1	u	-
MSTRG.20793.1	u	-
MSTRG.20808.2	=	rna-XR_001650187.1
MSTRG.20808.3	j	rna-XR_001650187.1
MSTRG.20842.1	=	rna-XR_001648939.1
MSTRG.20842.2	j	rna-XR_001648939.1
MSTRG.20842.3	j	rna-XR_001648939.1
MSTRG.20844.1	u	-
MSTRG.20844.2	u	-
MSTRG.20844.3	u	-
MSTRG.20846.1	u	-
MSTRG.20853.1	j	rna-XR_001657495.1
MSTRG.20855.1	=	rna-XR_001642705.1
MSTRG.20860.1	j	rna-XR_001658471.1
MSTRG.20860.2	j	rna-XR_001658471.1
MSTRG.20869.1	u	-
MSTRG.20869.2	u	-
MSTRG.20869.3	u	-
MSTRG.20869.16	u	-
MSTRG.20869.4	u	-
MSTRG.20869.11	u	-
MSTRG.20869.12	u	-
MSTRG.20869.15	u	-
MSTRG.20869.17	u	-
MSTRG.20869.5	u	-
MSTRG.20869.6	u	-
MSTRG.20869.7	u	-
MSTRG.20873.1	=	rna-XR_001646524.1
MSTRG.20873.2	j	rna-XR_001646524.1
MSTRG.20877.3	j	rna-XR_001644482.1
MSTRG.20885.1	j	rna-XR_001658563.1
MSTRG.20885.2	=	rna-XR_001658563.1
MSTRG.20885.3	j	rna-XR_001658563.1
MSTRG.20893.1	o	rna-XR_001646693.1
MSTRG.20893.2	o	rna-XR_001646693.1
MSTRG.20915.1	=	rna-XR_001655949.1
MSTRG.20920.1	u	-
MSTRG.20920.2	u	-
MSTRG.20920.3	u	-
MSTRG.20920.4	u	-
MSTRG.20920.5	u	-
MSTRG.20942.1	j	rna-XR_001651110.1
MSTRG.20942.2	j	rna-XR_001651110.1
MSTRG.20942.3	j	rna-XR_001651110.1
MSTRG.20942.4	j	rna-XR_001651110.1
MSTRG.20943.1	u	-
MSTRG.20966.1	u	-
MSTRG.20968.1	=	rna-XR_001642078.1
MSTRG.20968.3	j	rna-XR_001642078.1
MSTRG.20970.1	j	rna-XR_001642077.1
MSTRG.20983.1	u	-
MSTRG.20984.1	u	-
MSTRG.20985.1	j	rna-XR_001658535.1
MSTRG.21061.1	u	-
MSTRG.21061.2	u	-
MSTRG.21061.3	u	-
MSTRG.21083.1	=	rna-XR_001642866.1
MSTRG.21084.1	u	-
MSTRG.21086.1	=	rna-XR_001651785.1
MSTRG.21087.1	=	rna-XR_001653034.1
MSTRG.21097.1	u	-
MSTRG.21127.1	u	-
MSTRG.21146.1	=	rna-XR_001650337.1
MSTRG.21150.1	u	-
MSTRG.21173.1	j	rna-XR_001649442.1
MSTRG.21193.1	=	rna-XR_001651143.1
MSTRG.21215.1	u	-
MSTRG.21215.3	u	-
MSTRG.21215.4	u	-
MSTRG.21219.1	j	rna-XR_001658197.1
MSTRG.21219.2	=	rna-XR_001658197.1
MSTRG.21221.1	=	rna-XR_001655010.1
MSTRG.21226.1	u	-
MSTRG.21226.2	u	-
MSTRG.21230.1	j	rna-XR_001647807.1
MSTRG.21258.1	u	-
MSTRG.21287.2	=	rna-XR_001650810.1
MSTRG.21297.2	u	-
MSTRG.21297.3	u	-
MSTRG.21332.1	=	rna-XR_001656260.1
MSTRG.21341.1	u	-
MSTRG.21342.1	u	-
MSTRG.21374.1	u	-
MSTRG.21425.1	x	rna-XR_001654418.1
MSTRG.21445.1	u	-
MSTRG.21449.1	u	-
MSTRG.21464.1	u	-
MSTRG.21465.1	u	-
MSTRG.21494.1	u	-
MSTRG.21496.1	u	-
MSTRG.21508.1	u	-
MSTRG.21509.1	j	rna-XR_001656601.1
MSTRG.21514.1	=	rna-XR_001651491.1
MSTRG.21514.2	j	rna-XR_001651493.1
MSTRG.21531.1	u	-
MSTRG.21538.1	=	rna-XR_001648575.1
MSTRG.21543.1	u	-
MSTRG.21576.1	=	rna-XR_001653663.1
MSTRG.21580.1	=	rna-XR_001645118.1
MSTRG.21580.2	o	rna-XR_001645118.1
MSTRG.21585.1	u	-
MSTRG.21593.1	=	rna-XR_001645643.1
MSTRG.21617.1	u	-
[truncated: 3,833 more rows]
