# Supplementary material for: Genome-wide analysis of long noncoding RNAs in response to salt stress in Nicotiana tabacum
Source: BMC Plant Biol. 2023 Dec 15;23:646. doi: 10.1186/s12870-023-04659-0 (PMC10722832; doi:10.1186/s12870-023-04659-0)
Supplement: Supplementary file 7 — Additional file 7: Table S7. Lists of DElncRNAs in roots and leaves. [file 12870_2023_4659_MOESM7_ESM.xlsx]

## Sheet: R12h_vs_RCK
Table S7. Lists of DElncRNAs in roots and leaves (R12h vs RCK).
ID	baseMean	log2FoldChange	lfcSE	stat	pvalue	padj
MSTRG.2588.4	135.858	-1.23699	0.218416	-5.66347	1.48342e-08	1.26609e-07
MSTRG.2588.3	35.2858	3.74105	1.35536	2.76019	0.00577678	0.0157131
MSTRG.2472.1	125.595	2.16406	0.278648	7.76627	8.08289e-15	1.58992e-13
MSTRG.67760.1	13.8718	3.10509	0.91724	3.38526	0.000711117	0.00246234
MSTRG.42833.1	111.526	1.86085	0.598405	3.10968	0.00187291	0.00582337
MSTRG.5538.2	146.476	1.38914	0.595962	2.33092	0.0197574	0.0455758
MSTRG.6970.1	362.121	-1.78897	0.23135	-7.73272	1.05272e-14	2.04915e-13
MSTRG.51394.1	274.143	1.3575	0.192519	7.05128	1.77284e-12	2.5681e-11
MSTRG.63350.1	45.5179	-1.03094	0.353879	-2.91327	0.00357665	0.0103089
MSTRG.25032.1	346.23	-1.23599	0.269356	-4.5887	4.46024e-06	2.43467e-05
MSTRG.2136.4	59.484	-1.67586	0.2732	-6.1342	8.55883e-10	8.69443e-09
MSTRG.14204.7	38.7586	3.44398	0.486734	7.0757	1.487e-12	2.19372e-11
MSTRG.59561.1	57.3171	1.23638	0.46804	2.6416	0.00825149	0.0213366
MSTRG.20844.2	125.088	1.02227	0.335524	3.04678	0.00231307	0.00703204
MSTRG.21806.1	124.485	1.04418	0.254545	4.10213	4.09368e-05	0.000187954
MSTRG.62982.1	1378	1.51177	0.185636	8.14374	3.83266e-16	9.06578e-15
MSTRG.64280.1	35.3496	-1.09334	0.471948	-2.31665	0.020523	0.0470753
MSTRG.26993.1	86.0259	-1.96506	0.520449	-3.7757	0.000159558	0.000651481
MSTRG.6883.1	118.373	-1.07558	0.311757	-3.45005	0.000560477	0.00200257
MSTRG.46932.1	78.4378	1.6496	0.707739	2.33081	0.0197636	0.0455758
MSTRG.54923.3	128.088	2.49424	0.528111	4.72294	2.32455e-06	1.36169e-05
MSTRG.42021.3	40.7155	1.93768	0.440131	4.40251	1.07007e-05	5.48339e-05
MSTRG.17001.1	296.068	1.64495	0.241147	6.82135	9.0186e-12	1.19241e-10
MSTRG.15504.2	125.431	2.6183	0.743319	3.52244	0.000427593	0.00155857
MSTRG.9342.2	156.22	3.07193	0.259812	11.8236	2.94636e-32	2.8478e-30
MSTRG.33599.1	24.4828	-4.58698	0.710997	-6.45148	1.10763e-10	1.26207e-09
MSTRG.7028.1	351.907	-1.80027	0.498083	-3.61441	0.000301036	0.00114414
MSTRG.51404.1	204.094	-1.21665	0.210816	-5.77118	7.87186e-09	6.90605e-08
MSTRG.55353.1	66.6831	1.50098	0.322717	4.65107	3.30215e-06	1.86049e-05
MSTRG.11926.2	28.5808	-3.04758	0.538075	-5.66385	1.48014e-08	1.26609e-07
MSTRG.26975.12	141.154	2.67387	0.302834	8.82949	1.05157e-18	3.4677e-17
MSTRG.24288.1	206.296	-1.48631	0.275377	-5.39736	6.76297e-08	5.1794e-07
MSTRG.9472.1	41.8957	-2.55974	0.874013	-2.92872	0.00340361	0.0098659
MSTRG.38787.18	27.1042	3.13862	0.802197	3.91253	9.1333e-05	0.000390552
MSTRG.38787.15	34.883	8.58884	1.39702	6.14797	7.84789e-10	8.02833e-09
MSTRG.38787.14	936.756	3.71132	0.362875	10.2276	1.49241e-24	8.28361e-23
MSTRG.32742.1	389.675	1.813	0.209064	8.67198	4.24667e-18	1.28685e-16
MSTRG.12891.2	73.4239	-1.0649	0.323459	-3.29222	0.000994009	0.0033071
MSTRG.23038.2	482.834	3.44745	0.295013	11.6857	1.50748e-31	1.3854e-29
MSTRG.20199.1	57.9656	-1.60805	0.327231	-4.9141	8.9191e-07	5.71434e-06
MSTRG.15658.1	62.4967	-1.36833	0.26684	-5.1279	2.92998e-07	2.03537e-06
MSTRG.54375.1	79.4759	1.77067	0.267467	6.62016	3.58798e-11	4.32564e-10
MSTRG.13897.1	225.51	-7.44087	0.641488	-11.5994	4.15057e-31	3.63564e-29
MSTRG.20625.3	22.8377	2.89882	0.8203	3.53385	0.000409553	0.00150062
MSTRG.34985.1	154.04	-1.2981	0.255858	-5.07351	3.90544e-07	2.67325e-06
MSTRG.6148.1	51.2522	4.31948	0.507386	8.51322	1.69174e-17	4.81417e-16
MSTRG.57571.1	191.349	1.14016	0.254723	4.4761	7.60202e-06	3.99783e-05
MSTRG.67537.1	289.354	-2.35041	0.313366	-7.50051	6.35694e-14	1.09316e-12
MSTRG.36397.1	88.0108	1.36183	0.316345	4.30487	1.67083e-05	8.23084e-05
MSTRG.2461.1	29.226	-2.31546	0.870422	-2.66016	0.00781026	0.0203459
MSTRG.5888.9	471.93	1.77142	0.561493	3.15485	0.00160582	0.00506027
MSTRG.5888.1	3139.53	4.96572	0.551503	9.00398	2.17685e-19	7.72368e-18
MSTRG.5888.3	136.278	3.96119	0.289891	13.6644	1.65596e-42	3.86804e-40
MSTRG.5888.5	741.262	4.59167	1.64319	2.79436	0.00520023	0.0142904
MSTRG.5888.6	1359.34	3.21458	0.51197	6.27884	3.411e-10	3.65622e-09
MSTRG.54588.1	736.502	1.41783	0.293823	4.82546	1.39681e-06	8.57669e-06
MSTRG.24208.2	20.3733	-7.82411	1.72003	-4.54881	5.39499e-06	2.90527e-05
MSTRG.68404.1	2118.28	1.10109	0.24229	4.54451	5.50626e-06	2.95106e-05
MSTRG.48195.1	180.698	1.40191	0.25542	5.48862	4.05085e-08	3.2628e-07
MSTRG.33768.6	109.835	1.42163	0.484877	2.93194	0.00336856	0.00977945
MSTRG.16169.1	296.277	1.31162	0.221625	5.91818	3.25525e-09	3.02134e-08
MSTRG.49163.1	625.441	-1.54191	0.124813	-12.3537	4.65096e-35	5.5475e-33
MSTRG.52333.1	84.8177	1.0217	0.255954	3.99173	6.55924e-05	0.000289536
MSTRG.55673.1	24.1365	-1.49812	0.554093	-2.70373	0.00685666	0.0182259
MSTRG.38867.4	273.013	4.5071	1.43581	3.13906	0.00169491	0.00531412
MSTRG.3875.1	17.6316	1.72381	0.598542	2.88002	0.00397644	0.0113272
MSTRG.57752.1	64.1307	3.671	0.852353	4.3069	1.6556e-05	8.16298e-05
MSTRG.58857.1	61.4744	-1.17499	0.296962	-3.95668	7.59983e-05	0.000330269
MSTRG.18452.4	24.9376	-1.52399	0.634056	-2.40355	0.0162365	0.0386341
MSTRG.61351.1	56.0106	1.11931	0.302936	3.69487	0.000220001	0.00087038
MSTRG.51170.2	14.1149	3.10313	0.949749	3.26732	0.00108571	0.0035803
MSTRG.2659.3	132.226	-1.08099	0.295365	-3.65984	0.000252369	0.000980132
MSTRG.2659.2	129.656	-2.75463	0.712554	-3.86586	0.0001107	0.000465658
MSTRG.10929.1	73.5422	-2.65431	0.274674	-9.66349	4.30912e-22	1.96398e-20
MSTRG.42746.1	46.8689	-1.49442	0.423321	-3.53022	0.000415209	0.00151837
MSTRG.32840.1	95.4806	-1.22997	0.341595	-3.60068	0.000317392	0.00119899
MSTRG.55737.1	150.298	-1.00198	0.215102	-4.65816	3.19044e-06	1.80846e-05
MSTRG.8798.1	301.553	1.12138	0.240254	4.66746	3.04943e-06	1.73378e-05
MSTRG.27230.1	72.1545	-2.30284	0.276576	-8.32624	8.34511e-17	2.09788e-15
MSTRG.31315.1	60.2265	-1.14896	0.426619	-2.69318	0.00707735	0.0187149
MSTRG.11253.1	166.669	-1.19825	0.292599	-4.09521	4.21778e-05	0.000193177
MSTRG.22543.1	8.73665	-2.309	0.802323	-2.87789	0.00400341	0.0113982
MSTRG.27942.1	420.362	2.30787	0.247375	9.32946	1.06411e-20	4.1716e-19
MSTRG.14028.1	97.1047	7.19874	0.802944	8.96543	3.09065e-19	1.07616e-17
MSTRG.46459.1	465.563	2.05273	0.197777	10.379	3.09059e-25	1.82377e-23
MSTRG.19406.1	73.1713	1.15468	0.452588	2.55129	0.0107324	0.0268238
MSTRG.2429.7	31.9587	-1.65584	0.669541	-2.4731	0.0133947	0.0327206
MSTRG.987.1	1420.39	-1.67013	0.127955	-13.0525	6.15015e-39	1.01405e-36
MSTRG.44012.1	55.4431	-2.59295	0.461953	-5.61301	1.98842e-08	1.66873e-07
MSTRG.19558.1	75.305	-3.21856	0.379192	-8.48796	2.10305e-17	5.86661e-16
MSTRG.64180.2	51.8384	9.15997	1.5454	5.92724	3.0806e-09	2.87831e-08
MSTRG.64180.1	115.051	3.08529	0.563592	5.47432	4.39184e-08	3.51222e-07
MSTRG.47283.1	7635.24	5.9411	0.75452	7.87401	3.43451e-15	7.18429e-14
MSTRG.28016.1	65.3809	1.21642	0.346476	3.51084	0.000446701	0.001624
MSTRG.12883.1	383.726	1.30933	0.221048	5.92328	3.15582e-09	2.93879e-08
MSTRG.65496.1	74.894	-1.70019	0.534369	-3.18167	0.00146427	0.00464554
MSTRG.4855.1	107.374	2.01153	0.26286	7.65249	1.97119e-14	3.73327e-13
MSTRG.44419.1	72.8016	-1.13516	0.298716	-3.80011	0.000144631	0.000594866
MSTRG.13829.5	121.848	1.66338	0.322167	5.16311	2.42874e-07	1.71913e-06
MSTRG.13829.1	75.6667	2.246	0.676618	3.31944	0.00090197	0.00303508
MSTRG.29696.1	118.338	-1.09984	0.348275	-3.15795	0.00158881	0.00501231
MSTRG.43934.1	215.274	1.02284	0.203024	5.03803	4.70341e-07	3.16915e-06
MSTRG.13803.6	138.606	-1.73102	0.178589	-9.69273	3.23758e-22	1.5252e-20
MSTRG.24115.1	63.8147	2.14624	0.484998	4.42526	9.63276e-06	4.96335e-05
MSTRG.19966.1	46.6985	1.90716	0.431912	4.41564	1.00713e-05	5.17979e-05
MSTRG.13838.2	64.8911	-1.43291	0.488833	-2.93129	0.00337562	0.00979489
MSTRG.37839.1	42.799	-1.01322	0.428243	-2.366	0.0179812	0.0420362
MSTRG.9468.2	48.6048	-9.07816	3.90767	-2.32317	0.0201702	0.0464253
MSTRG.9468.3	404.876	-3.13651	0.820876	-3.82093	0.000132949	0.000550858
MSTRG.38252.1	78.4017	2.3285	0.516734	4.50619	6.60008e-06	3.49717e-05
MSTRG.3443.3	43.5206	-1.54701	0.61684	-2.50796	0.0121431	0.0299754
MSTRG.49642.1	304.621	2.68856	0.243003	11.0639	1.87769e-28	1.34953e-26
MSTRG.70129.1	22.2227	-1.76712	0.450849	-3.91953	8.87228e-05	0.00038026
MSTRG.61511.1	160.165	-5.32606	0.386823	-13.7687	3.93112e-43	9.58167e-41
MSTRG.41515.1	40.0229	1.76194	0.591625	2.97814	0.00289999	0.00859061
MSTRG.57553.1	185.318	-1.44543	0.39865	-3.62581	0.000288054	0.00109853
MSTRG.23702.1	359.449	2.40862	0.383087	6.28741	3.22805e-10	3.47341e-09
MSTRG.34127.1	247.541	-1.87066	0.303668	-6.16022	7.26436e-10	7.44498e-09
MSTRG.38614.2	25.8845	4.97535	1.0024	4.96344	6.92556e-07	4.52769e-06
MSTRG.38614.1	20.2334	6.82766	1.25515	5.43973	5.33617e-08	4.19559e-07
MSTRG.8107.1	348.934	1.57352	0.466455	3.37335	0.000742592	0.00255323
MSTRG.14223.2	202.191	1.5725	0.154239	10.1952	2.08313e-24	1.13379e-22
MSTRG.14223.3	37.3965	2.96306	0.441546	6.71065	1.93753e-11	2.40838e-10
MSTRG.14223.1	17.96	2.83981	0.868905	3.26827	0.00108208	0.00357252
MSTRG.5107.2	148.691	8.23992	0.880054	9.36298	7.75208e-21	3.12649e-19
MSTRG.38787.2	150.953	1.97397	0.364803	5.41106	6.26514e-08	4.84722e-07
MSTRG.705.1	32.208	-2.04972	0.601828	-3.40582	0.000659649	0.00230836
MSTRG.56777.1	105.553	10.1853	1.19755	8.50514	1.8138e-17	5.13544e-16
MSTRG.43978.1	18.448	4.49771	1.54226	2.91632	0.00354192	0.010235
MSTRG.11974.1	18.56	2.57688	0.811897	3.1739	0.00150408	0.00476914
MSTRG.11817.1	229.952	-1.40207	0.191598	-7.31777	2.5213e-13	4.13287e-12
MSTRG.2205.22	2388.81	14.686	1.35306	10.8539	1.91037e-27	1.30604e-25
MSTRG.22910.2	286.68	2.22687	0.21294	10.4577	1.35059e-25	8.05467e-24
MSTRG.16789.1	52.0496	1.4576	0.456854	3.19052	0.00142019	0.00453136
MSTRG.18802.1	70.9348	-2.24493	0.361521	-6.20967	5.30963e-10	5.55332e-09
MSTRG.55678.1	23.1155	1.14882	0.432926	2.65362	0.00796331	0.0206773
MSTRG.45829.1	47.9165	-2.09546	0.387426	-5.40867	6.34961e-08	4.90302e-07
MSTRG.7548.2	22.9147	7.9815	1.31044	6.09071	1.12411e-09	1.11142e-08
MSTRG.7548.1	257.343	1.90766	0.144044	13.2436	4.91649e-40	9.50409e-38
MSTRG.48553.1	117.231	-1.56037	0.31777	-4.91038	9.09017e-07	5.81729e-06
MSTRG.42855.1	12.3748	5.22392	1.32981	3.92832	8.55402e-05	0.000367462
MSTRG.23021.1	35.3287	-1.93618	0.488656	-3.96225	7.42456e-05	0.000324429
MSTRG.28671.1	75.9697	-5.5136	0.639616	-8.62018	6.6848e-18	1.97237e-16
MSTRG.52259.1	400.828	1.27857	0.258875	4.93893	7.8552e-07	5.09089e-06
MSTRG.44578.1	264.466	-1.19177	0.233388	-5.1064	3.28362e-07	2.27259e-06
MSTRG.32352.5	29.1996	2.31013	0.91598	2.52203	0.0116681	0.0289558
MSTRG.32352.3	39.7956	2.4879	0.420466	5.91702	3.27834e-09	3.03775e-08
MSTRG.32352.1	384.941	2.72443	0.33553	8.11978	4.67047e-16	1.08642e-14
MSTRG.3661.1	353.551	1.57716	0.25722	6.13157	8.70138e-10	8.82096e-09
MSTRG.65721.1	35.4669	2.66624	0.533425	4.99834	5.78247e-07	3.83174e-06
MSTRG.36109.1	83.6388	-2.62477	0.308292	-8.51391	1.68163e-17	4.8098e-16
MSTRG.19247.2	885.644	2.07095	0.676074	3.0632	0.00218986	0.00668283
MSTRG.19247.1	2175.32	1.35118	0.18214	7.41834	1.18594e-13	1.99651e-12
MSTRG.2205.7	676.324	7.08774	1.80529	3.9261	8.63349e-05	0.000370592
MSTRG.7466.1	29.8526	-1.7895	0.489869	-3.65302	0.000259174	0.0010034
MSTRG.35643.5	119.482	-2.45896	0.331653	-7.41425	1.22318e-13	2.04692e-12
MSTRG.35643.1	89.009	-1.66094	0.405343	-4.09761	4.17432e-05	0.000191343
MSTRG.35643.3	23.1562	-1.84934	0.758564	-2.43794	0.0147711	0.035595
MSTRG.35643.2	239.068	-1.98917	0.267069	-7.44814	9.46645e-14	1.60815e-12
MSTRG.42836.1	63.9613	-1.01187	0.306364	-3.30283	0.00095713	0.00319749
MSTRG.3619.2	425.368	6.32597	0.487931	12.9649	1.93493e-38	3.01312e-36
MSTRG.3619.3	249.701	11.4277	1.30028	8.78866	1.51348e-18	4.90437e-17
MSTRG.20004.3	122.446	1.7354	0.580088	2.99162	0.00277503	0.00827051
MSTRG.20004.5	208.968	2.21176	0.254159	8.70225	3.25365e-18	1.02472e-16
MSTRG.53494.1	811.369	1.357	0.212527	6.38508	1.71306e-10	1.90166e-09
MSTRG.59922.1	22.7452	-7.98078	1.34345	-5.9405	2.84145e-09	2.67718e-08
MSTRG.65725.1	25.0833	-4.1875	0.795709	-5.2626	1.42031e-07	1.04355e-06
MSTRG.5972.1	66.8918	-1.7652	0.41084	-4.29656	1.73472e-05	8.52309e-05
MSTRG.57921.1	191.188	1.88577	0.191504	9.84717	7.05041e-23	3.43692e-21
MSTRG.51530.1	54.2215	1.09879	0.344624	3.18837	0.00143076	0.0045599
MSTRG.32679.1	179.598	-3.46206	0.236825	-14.6186	2.13648e-48	6.65396e-46
MSTRG.28064.1	781.598	-2.12078	0.297632	-7.12551	1.03695e-12	1.54605e-11
MSTRG.155.1	15.8685	-1.53239	0.548887	-2.7918	0.00524151	0.0143898
MSTRG.13790.1	180.928	-1.21805	0.181333	-6.71719	1.85268e-11	2.32873e-10
MSTRG.33476.1	37.7432	-1.02869	0.373928	-2.75104	0.00594065	0.016073
MSTRG.19563.2	202.228	-1.35912	0.295337	-4.60193	4.18585e-06	2.30057e-05
MSTRG.19563.1	53.354	-1.91379	0.675426	-2.83346	0.00460474	0.0128365
MSTRG.2137.1	167.242	-1.693	0.322502	-5.24956	1.52462e-07	1.11145e-06
MSTRG.16677.1	171.259	-1.47779	0.280354	-5.27113	1.35583e-07	9.98787e-07
MSTRG.25382.1	30.8876	-2.07681	0.470355	-4.4154	1.00825e-05	5.18078e-05
MSTRG.14512.1	60.2897	1.40871	0.577638	2.43875	0.0147382	0.0355366
MSTRG.48466.9	506.134	1.30872	0.22697	5.76607	8.11394e-09	7.10731e-08
MSTRG.54192.2	39.8337	-1.12276	0.409249	-2.74346	0.00607957	0.0163935
MSTRG.11908.2	8.72505	3.60574	1.16466	3.09596	0.00196176	0.00604596
MSTRG.23183.1	446.127	1.58989	0.211199	7.52792	5.15565e-14	9.03205e-13
MSTRG.69461.1	34.5487	-1.76114	0.646236	-2.72522	0.00642582	0.0172195
MSTRG.23256.1	61.5598	1.18579	0.475432	2.49413	0.0126266	0.0310869
MSTRG.1715.1	110.199	-1.04045	0.366979	-2.83518	0.00458004	0.0127867
MSTRG.60179.1	38.7335	1.68409	0.365533	4.60722	4.08097e-06	2.24955e-05
MSTRG.42416.1	8934.67	1.10033	0.234494	4.69235	2.70081e-06	1.55609e-05
MSTRG.33352.1	21.0526	1.98995	0.483337	4.1171	3.83676e-05	0.000177466
MSTRG.13413.1	41.9534	2.16933	0.470261	4.61303	3.96845e-06	2.19616e-05
MSTRG.11704.1	93.4743	2.70526	0.3431	7.88477	3.15122e-15	6.64125e-14
MSTRG.64256.1	73.7521	1.21014	0.259346	4.6661	3.06965e-06	1.74351e-05
MSTRG.15265.1	91.9409	1.303	0.333464	3.90748	9.32628e-05	0.000398196
MSTRG.43636.1	61.064	-1.23443	0.277246	-4.45248	8.48832e-06	4.42244e-05
MSTRG.2434.1	98.1904	-2.08518	0.278319	-7.49205	6.78055e-14	1.1589e-12
MSTRG.56975.1	76.6531	-1.17238	0.308376	-3.80179	0.000143657	0.000591293
MSTRG.49468.1	66.1781	1.52542	0.39642	3.84798	0.000119093	0.000499355
MSTRG.37488.2	58.6197	-8.38272	2.99968	-2.79454	0.00519736	0.0142896
MSTRG.68541.1	214.138	1.9726	0.292301	6.74854	1.49341e-11	1.90708e-10
MSTRG.36983.3	15.7445	3.66852	0.734417	4.99514	5.87919e-07	3.89123e-06
MSTRG.11016.1	7.90118	6.4462	2.81292	2.29164	0.0219262	0.0499262
MSTRG.17128.1	892.46	-1.86848	0.217889	-8.57539	9.87511e-18	2.8536e-16
MSTRG.34442.1	57.2108	-2.3454	0.332522	-7.05337	1.74636e-12	2.5363e-11
MSTRG.51351.1	181.922	-1.80975	0.252736	-7.16063	8.03047e-13	1.22334e-11
MSTRG.68836.1	12.4664	-1.49758	0.577743	-2.59211	0.00953879	0.0242185
MSTRG.2672.1	65.5507	1.01243	0.31315	3.23306	0.00122473	0.00398481
MSTRG.24265.1	148.183	1.00104	0.207305	4.82883	1.37339e-06	8.47152e-06
MSTRG.31878.2	31.8232	-8.46682	1.30888	-6.46876	9.88092e-11	1.14211e-09
MSTRG.54396.1	45.5908	-1.99057	0.74242	-2.68119	0.00733608	0.0193171
MSTRG.44991.1	213.011	-1.35418	0.23539	-5.75291	8.77221e-09	7.64806e-08
MSTRG.9871.4	342.669	2.14078	0.218881	9.78056	1.36451e-22	6.48256e-21
MSTRG.36294.2	318.67	-1.27265	0.34022	-3.74066	0.000183538	0.000741827
MSTRG.36294.5	64.1529	8.50164	3.0206	2.81456	0.00488447	0.0135221
MSTRG.51523.2	51.7049	5.18898	1.09555	4.7364	2.17544e-06	1.28104e-05
MSTRG.33416.8	7.66073	2.27966	0.961002	2.37217	0.0176841	0.0414453
MSTRG.42719.1	73.89	-1.4002	0.354276	-3.95227	7.74122e-05	0.000335892
MSTRG.38651.1	1522.86	3.09341	0.335785	9.21247	3.18708e-20	1.19112e-18
MSTRG.37954.3	94.3592	-1.32889	0.293492	-4.52784	5.95884e-06	3.16938e-05
MSTRG.2444.1	107.274	-3.76041	0.401104	-9.37516	6.90712e-21	2.80589e-19
MSTRG.43999.2	55.8329	2.26126	0.41428	5.4583	4.80727e-08	3.81722e-07
MSTRG.19220.6	17.7725	7.61417	1.83737	4.14407	3.41197e-05	0.000159529
MSTRG.19220.5	32.7055	4.05466	1.4829	2.73427	0.00625181	0.0168094
MSTRG.23467.1	33.9181	-2.59231	0.706629	-3.66856	0.000243921	0.000951492
MSTRG.38610.1	104.292	-1.59711	0.499516	-3.19733	0.00138708	0.00444638
MSTRG.16146.2	5.54996	-4.94834	1.85377	-2.66933	0.0076002	0.0199097
MSTRG.29631.1	94.0254	-1.25331	0.423084	-2.96231	0.00305341	0.00898081
MSTRG.30749.1	109.398	-2.51492	0.251794	-9.98798	1.7205e-23	8.61172e-22
MSTRG.30749.5	51.7286	-4.14658	1.41488	-2.9307	0.003382	0.00980834
MSTRG.30749.4	34.8216	-8.59584	1.34681	-6.38235	1.74388e-10	1.93205e-09
MSTRG.45647.2	136.382	4.25339	0.732441	5.80714	6.35484e-09	5.628e-08
MSTRG.45647.1	202.338	2.27553	0.213285	10.669	1.42188e-26	9.16212e-25
MSTRG.29086.1	52.8428	1.53979	0.353849	4.35154	1.35183e-05	6.80896e-05
MSTRG.47794.3	42.0917	1.137	0.367174	3.09661	0.00195747	0.00603941
MSTRG.8807.1	133.591	-2.13432	0.360031	-5.92816	3.06346e-09	2.87187e-08
MSTRG.31681.3	36.5108	4.62742	1.00393	4.60932	4.03981e-06	2.22905e-05
MSTRG.31681.1	117.118	1.67091	0.300163	5.56667	2.59654e-08	2.13747e-07
MSTRG.59488.1	20.9654	-2.19643	0.499278	-4.39921	1.08646e-05	5.56225e-05
MSTRG.53545.1	264.898	1.69364	0.234767	7.21411	5.42869e-13	8.5009e-12
MSTRG.53545.2	11.9445	2.52517	0.920717	2.74261	0.00609531	0.016428
MSTRG.27960.2	302.941	2.9631	0.201217	14.7259	4.39772e-49	1.54085e-46
MSTRG.46108.1	158.757	1.56931	0.233396	6.72384	1.77002e-11	2.22983e-10
MSTRG.28298.1	78.341	-2.0837	0.270314	-7.70847	1.27337e-14	2.4531e-13
MSTRG.27068.2	123.247	-10.4205	3.90712	-2.66704	0.00765216	0.0200338
MSTRG.7251.2	41.2739	-1.75358	0.634833	-2.76227	0.00574002	0.0156282
MSTRG.30473.1	92.2199	2.58035	0.388577	6.64052	3.12588e-11	3.8095e-10
MSTRG.13498.1	8.97868	2.99964	0.946604	3.16885	0.00153046	0.00483912
MSTRG.38603.3	25.7948	2.70397	1.03351	2.6163	0.00888897	0.0227853
MSTRG.55535.1	6.2127	-6.10797	1.67718	-3.64181	0.000270723	0.00104236
MSTRG.59800.1	72.0487	-1.1842	0.242327	-4.88679	1.02492e-06	6.47771e-06
MSTRG.31303.1	784.843	-3.10954	0.432477	-7.19007	6.47569e-13	1.00284e-11
MSTRG.52775.2	175.754	-1.36623	0.201889	-6.76725	1.31256e-11	1.67995e-10
MSTRG.48953.1	104.951	-1.93652	0.345838	-5.5995	2.14967e-08	1.79065e-07
MSTRG.14964.1	21.044	-1.917	0.49784	-3.85064	0.000117808	0.000494396
MSTRG.38164.1	302.974	-2.90923	0.215293	-13.5129	1.31297e-41	2.83096e-39
MSTRG.31530.1	379.752	1.17751	0.171866	6.85131	7.31766e-12	9.72104e-11
MSTRG.31530.2	376.92	-1.15009	0.171605	-6.702	2.05588e-11	2.54984e-10
MSTRG.27231.1	145.575	1.27162	0.211603	6.00948	1.86114e-09	1.79271e-08
MSTRG.17886.2	58.9044	-2.73143	0.424915	-6.42818	1.29142e-10	1.45375e-09
MSTRG.21173.1	13.6868	-1.68331	0.595307	-2.82763	0.00468942	0.0130207
MSTRG.29994.1	136.151	1.24259	0.35559	3.49446	0.000475029	0.00171807
MSTRG.15910.1	34.6633	2.97135	0.463048	6.41693	1.39046e-10	1.55899e-09
MSTRG.33424.1	198.81	1.09094	0.295555	3.69117	0.000223224	0.000880642
MSTRG.47653.3	18.1288	7.64384	1.36449	5.60199	2.11899e-08	1.77035e-07
MSTRG.20017.1	211.887	1.91494	0.366321	5.22747	1.71843e-07	1.24144e-06
MSTRG.31019.1	31.0882	-1.70865	0.475351	-3.5945	0.000325013	0.00122448
MSTRG.26569.3	105.076	2.38474	0.402632	5.92288	3.16345e-09	2.94101e-08
MSTRG.31989.1	31.5529	-1.02052	0.377541	-2.70308	0.00686999	0.018244
MSTRG.16230.1	34.4365	2.17822	0.43202	5.04196	4.60794e-07	3.11982e-06
MSTRG.9483.12	388.071	3.78563	0.719662	5.26029	1.43827e-07	1.05398e-06
MSTRG.9483.10	201.554	5.92442	0.507841	11.6659	1.90401e-31	1.7216e-29
MSTRG.47966.1	857.092	-1.0814	0.15107	-7.15828	8.16979e-13	1.23783e-11
MSTRG.13950.1	88.3529	-1.13001	0.255114	-4.42942	9.44871e-06	4.873e-05
MSTRG.23552.12	774.02	1.70847	0.291004	5.87095	4.33297e-09	3.92417e-08
MSTRG.9342.1	380.757	2.44526	0.217457	11.2448	2.45707e-29	1.94005e-27
MSTRG.30407.1	136.569	-1.67272	0.265824	-6.2926	3.12188e-10	3.36562e-09
MSTRG.47366.1	71.769	2.04065	0.28425	7.17905	7.0198e-13	1.08113e-11
MSTRG.49685.2	77.7345	5.13172	1.87222	2.74099	0.0061255	0.0164935
MSTRG.49685.3	27.2615	5.80018	1.17096	4.95334	7.29495e-07	4.75529e-06
MSTRG.3750.1	61.8104	1.14034	0.340912	3.34497	0.000822923	0.00280615
MSTRG.46919.1	77.8226	-1.09629	0.38907	-2.81772	0.00483655	0.0134093
MSTRG.43288.1	372.418	1.11434	0.183606	6.06917	1.28575e-09	1.26234e-08
MSTRG.15677.1	72.5342	-1.87751	0.475919	-3.94501	7.97951e-05	0.000345163
MSTRG.50171.1	237.347	1.90388	0.228386	8.33623	7.66973e-17	1.94554e-15
MSTRG.50171.2	45.6471	3.23194	1.12321	2.8774	0.00400962	0.0114043
MSTRG.50171.3	53.6886	4.10362	1.12129	3.65975	0.000252463	0.000980132
MSTRG.50171.4	177.357	1.78503	0.255562	6.98473	2.85413e-12	4.00006e-11
MSTRG.50171.5	780.641	2.8714	0.166997	17.1943	2.9277e-66	2.34467e-63
MSTRG.50171.6	20.3263	5.33694	1.0085	5.29194	1.21024e-07	8.98624e-07
MSTRG.49351.1	4870.31	1.4366	0.154294	9.31081	1.26861e-20	4.87113e-19
MSTRG.3651.2	38.0775	-2.16799	0.87603	-2.47479	0.0133313	0.0326213
MSTRG.52849.4	116.248	1.50309	0.403811	3.72226	0.000197447	0.000791198
MSTRG.16169.2	98.3201	2.79759	0.415347	6.73554	1.63318e-11	2.07611e-10
MSTRG.8336.1	67.388	-1.42701	0.307036	-4.64769	3.3567e-06	1.88932e-05
MSTRG.50410.1	53.6389	3.94342	0.581893	6.77688	1.22801e-11	1.5865e-10
MSTRG.27121.1	41.7901	-1.17787	0.42202	-2.79102	0.00525424	0.0144176
MSTRG.64832.1	36.5788	2.08864	0.434377	4.80837	1.52164e-06	9.24194e-06
MSTRG.53.2	80.358	1.87507	0.640316	2.92835	0.00340769	0.00986753
MSTRG.15518.3	16.1136	4.13127	1.73788	2.37718	0.0174455	0.0409888
MSTRG.20194.1	55.8134	-2.3556	0.480503	-4.90236	9.469e-07	6.03904e-06
MSTRG.56772.1	114.76	-1.44598	0.201427	-7.17866	7.0399e-13	1.08125e-11
MSTRG.48303.1	107.89	1.04532	0.300491	3.47871	0.000503828	0.00181404
MSTRG.52677.1	51.8259	-1.18463	0.34342	-3.44952	0.000561583	0.00200524
MSTRG.39142.1	37.0842	-1.1129	0.449439	-2.47619	0.0132792	0.0325221
MSTRG.38787.3	91.109	1.56894	0.438407	3.57873	0.000345266	0.0012878
MSTRG.38787.1	422.705	3.43087	0.511051	6.71336	1.90192e-11	2.37995e-10
MSTRG.38787.7	941.784	4.33095	0.327787	13.2127	7.41294e-40	1.34055e-37
MSTRG.22996.1	77.0996	-2.11018	0.264182	-7.98763	1.37556e-15	3.01226e-14
MSTRG.3108.1	58.8559	-9.35419	3.90751	-2.3939	0.0166702	0.0394806
MSTRG.31475.1	128.556	-2.24409	0.201459	-11.1392	8.08726e-29	6.04495e-27
MSTRG.6962.4	81.1676	-2.07279	0.753236	-2.75184	0.00592609	0.0160491
MSTRG.6962.1	58.484	-1.00745	0.320507	-3.14331	0.00167051	0.0052435
MSTRG.6962.2	16.9851	7.5505	2.33729	3.23045	0.00123596	0.00401436
MSTRG.6962.3	58.5359	-1.16453	0.390272	-2.98389	0.00284609	0.00845083
MSTRG.31900.1	79.1729	-1.34704	0.361668	-3.72452	0.000195686	0.000785829
MSTRG.37670.6	74.5273	-2.63871	0.721798	-3.65575	0.000256436	0.000994177
MSTRG.37670.8	44.567	-2.00005	0.460746	-4.3409	1.41902e-05	7.1027e-05
MSTRG.13976.4	254.483	3.40039	0.269329	12.6254	1.52999e-36	2.04217e-34
MSTRG.13976.5	241.35	2.19319	0.291041	7.53569	4.85773e-14	8.53681e-13
MSTRG.13976.3	154.647	1.53149	0.38924	3.93457	8.33442e-05	0.000358854
MSTRG.13976.1	428.338	1.17243	0.187645	6.24814	4.15357e-10	4.36865e-09
MSTRG.41791.1	50.0573	2.15319	0.31923	6.74494	1.5309e-11	1.9505e-10
MSTRG.14436.3	30.5816	-8.41058	1.32986	-6.32439	2.54232e-10	2.77281e-09
MSTRG.15842.1	87.9198	1.56495	0.47089	3.32337	0.000889354	0.00300345
MSTRG.27469.3	49.3951	-2.20183	0.389802	-5.6486	1.61762e-08	1.37192e-07
MSTRG.10709.1	81.4851	1.60151	0.270946	5.91081	3.40425e-09	3.13885e-08
MSTRG.62967.1	5.1361	-5.8342	1.58045	-3.69147	0.000222959	0.000880642
MSTRG.20165.1	105.118	-1.35696	0.312309	-4.34493	1.3932e-05	6.99119e-05
MSTRG.32614.1	79.8027	-2.27237	0.490395	-4.63375	3.591e-06	2.00509e-05
MSTRG.16335.1	79.2474	1.1481	0.254852	4.50498	6.63781e-06	3.51384e-05
MSTRG.42061.1	211.304	1.43859	0.473296	3.03952	0.00236952	0.00717252
MSTRG.42061.5	311.562	1.235	0.252524	4.8906	1.00527e-06	6.36066e-06
MSTRG.13606.1	160.725	5.07518	1.58997	3.19201	0.00141289	0.00451319
MSTRG.13606.2	27.0494	4.53919	1.1218	4.04634	5.20246e-05	0.000235201
MSTRG.3207.1	124.477	3.00966	0.498526	6.03711	1.56898e-09	1.52438e-08
MSTRG.13676.1	53.8563	2.6492	0.451132	5.87234	4.29684e-09	3.89775e-08
MSTRG.24583.3	8.24318	-5.5319	1.41673	-3.90469	9.43451e-05	0.000402481
MSTRG.9502.1	250.529	-1.34377	0.274744	-4.89098	1.00336e-06	6.35572e-06
MSTRG.65316.2	12.305	7.08619	1.32375	5.35313	8.64438e-08	6.50475e-07
MSTRG.62403.1	96.6199	1.09657	0.224643	4.88139	1.05343e-06	6.65037e-06
MSTRG.26847.1	511.145	-3.64984	0.259222	-14.08	5.04299e-45	1.34624e-42
MSTRG.60482.1	67.6973	1.29584	0.315046	4.11319	3.90225e-05	0.00018005
MSTRG.45969.1	174.113	-1.93435	0.369549	-5.23436	1.6556e-07	1.19913e-06
MSTRG.66891.1	28.4472	-1.32956	0.384855	-3.45469	0.000550918	0.00197345
MSTRG.6062.1	34.3821	-1.12167	0.439175	-2.55404	0.010648	0.0266604
MSTRG.17715.1	263.406	-1.62858	0.24883	-6.54493	5.95224e-11	7.01014e-10
MSTRG.6174.1	163.129	1.08503	0.376154	2.88453	0.00392002	0.0111949
MSTRG.45281.11	1879.79	1.7219	0.135837	12.6763	8.0043e-37	1.16444e-34
MSTRG.68495.1	252	-1.15412	0.145298	-7.9431	1.97185e-15	4.25161e-14
MSTRG.43483.1	82.7409	1.74225	0.492589	3.53692	0.000404824	0.00148427
MSTRG.47506.1	47.898	-1.5535	0.427556	-3.63344	0.00027967	0.00107382
MSTRG.54226.2	82.2433	4.05792	1.08111	3.75348	0.000174398	0.000707946
MSTRG.54226.1	605.185	1.17194	0.24138	4.85517	1.20283e-06	7.55101e-06
MSTRG.53880.2	12.5266	-7.12321	1.38365	-5.14813	2.63094e-07	1.85057e-06
MSTRG.18775.1	133.293	-1.37615	0.291975	-4.71323	2.43816e-06	1.42083e-05
MSTRG.7531.1	191.117	3.61021	0.441051	8.18548	2.71229e-16	6.66891e-15
MSTRG.43225.1	726.248	-9.32145	2.18742	-4.26138	2.03167e-05	9.86459e-05
MSTRG.22377.1	50.1886	-3.8508	0.474628	-8.11329	4.9268e-16	1.13661e-14
MSTRG.21465.1	76.8288	-2.03418	0.468192	-4.34477	1.39425e-05	6.99119e-05
MSTRG.41179.3	34.7042	-3.06475	0.937877	-3.26775	0.00108405	0.0035769
MSTRG.17172.1	139.323	-1.17848	0.310143	-3.79981	0.00014481	0.000595164
MSTRG.40580.1	20.9955	-2.21274	0.495069	-4.46956	7.83789e-06	4.11031e-05
MSTRG.50318.1	490.876	1.1031	0.250286	4.40735	1.04645e-05	5.36726e-05
MSTRG.49564.2	78.9522	-5.34061	1.81435	-2.94355	0.00324473	0.00945425
MSTRG.9464.2	477.555	-1.05342	0.349535	-3.01377	0.00258021	0.00776001
MSTRG.59121.1	176.102	1.30333	0.277972	4.68872	2.74916e-06	1.57908e-05
MSTRG.30558.4	29.2072	-3.0807	0.826788	-3.72611	0.000194461	0.000781469
MSTRG.30558.6	98.5293	-2.13159	0.397294	-5.36526	8.0831e-08	6.14842e-07
MSTRG.28472.1	60.2366	-1.39252	0.346461	-4.01927	5.83784e-05	0.000262025
MSTRG.33698.1	32.5974	1.01398	0.395992	2.56062	0.0104486	0.0261962
MSTRG.45239.1	36.0991	-2.27678	0.794359	-2.86618	0.00415454	0.0117628
MSTRG.18631.1	27.0482	1.07113	0.461104	2.32297	0.0201808	0.0464253
MSTRG.9778.1	17.4109	-2.75611	1.05659	-2.6085	0.00909388	0.023256
MSTRG.41435.2	76.0028	1.37165	0.544576	2.51875	0.0117773	0.029188
MSTRG.46714.1	32.435	-1.42359	0.371245	-3.83463	0.000125754	0.000524145
MSTRG.64857.1	178.935	-1.14568	0.235322	-4.86855	1.1242e-06	7.06533e-06
MSTRG.8868.1	23.9147	-1.66406	0.458655	-3.62814	0.000285474	0.00109085
MSTRG.26304.1	1068.09	-1.47605	0.201615	-7.3211	2.4594e-13	4.04322e-12
MSTRG.28062.1	54.1624	-3.35267	0.527989	-6.34987	2.15492e-10	2.35947e-09
MSTRG.36778.1	33.495	-1.05944	0.372955	-2.84065	0.0045021	0.0125942
MSTRG.38381.1	50.539	2.57872	0.729054	3.53707	0.000404589	0.00148427
MSTRG.2509.1	37.8118	-1.32899	0.478763	-2.77588	0.00550521	0.0150401
MSTRG.4595.1	136.027	1.15884	0.28954	4.00235	6.27173e-05	0.000279264
MSTRG.55902.1	125.754	-1.73957	0.321489	-5.41096	6.2687e-08	4.84722e-07
MSTRG.31309.2	53.5831	1.71446	0.677048	2.53226	0.0113328	0.0281988
MSTRG.58579.1	54.0087	-2.86639	0.925712	-3.09642	0.00195871	0.00603991
MSTRG.45281.4	282.241	2.09965	0.538748	3.89728	9.72795e-05	0.000413143
MSTRG.24499.6	28.6317	8.30244	1.24348	6.6768	2.44218e-11	3.01561e-10
MSTRG.24293.1	163.179	-3.47857	1.4908	-2.33336	0.0196294	0.045397
MSTRG.24293.2	165.966	-2.52412	0.418962	-6.02469	1.69438e-09	1.63771e-08
MSTRG.57984.1	88.4398	-2.95387	0.450091	-6.56282	5.27995e-11	6.2578e-10
MSTRG.13197.6	68.9265	7.12108	1.04597	6.8081	9.88933e-12	1.29835e-10
MSTRG.13197.1	88.6853	5.07219	0.899244	5.64051	1.69548e-08	1.43361e-07
MSTRG.13197.2	35.8923	8.63086	1.34071	6.43754	1.21428e-10	1.37243e-09
MSTRG.70307.1	30.0603	2.34155	0.499329	4.68938	2.74035e-06	1.57563e-05
MSTRG.26135.2	16.3746	-2.04602	0.758399	-2.69782	0.00697946	0.0185172
MSTRG.54152.1	73.938	1.05644	0.325995	3.24065	0.00119256	0.00388238
MSTRG.28361.2	281.919	1.64867	0.28813	5.72197	1.05295e-08	9.1375e-08
MSTRG.18059.1	31.1729	-2.56286	0.722553	-3.54695	0.000389717	0.00143734
MSTRG.41179.2	8.82848	-6.61791	1.39192	-4.75453	1.98907e-06	1.18122e-05
MSTRG.25232.2	212.997	-1.45806	0.499234	-2.9206	0.00349358	0.0101006
MSTRG.37921.2	122.932	1.70843	0.304092	5.61816	1.93006e-08	1.62461e-07
MSTRG.33730.1	91.791	-1.31257	0.214883	-6.10828	1.00709e-09	1.00638e-08
MSTRG.56148.1	67.0833	1.33393	0.275872	4.83533	1.32927e-06	8.2341e-06
MSTRG.50299.1	42.1568	-1.54721	0.523942	-2.95301	0.00314694	0.00921581
MSTRG.8535.1	43.6258	-1.21367	0.421047	-2.8825	0.00394533	0.0112557
MSTRG.30050.1	36.0764	3.99152	0.641095	6.2261	4.78184e-10	5.01065e-09
MSTRG.29391.1	71.0132	-1.7652	0.372089	-4.74402	2.09523e-06	1.23902e-05
MSTRG.20634.3	307.541	-1.33562	0.49792	-2.6824	0.0073096	0.0192564
MSTRG.38177.1	328.241	1.51036	0.300981	5.01813	5.21757e-07	3.49459e-06
MSTRG.18767.1	29.9351	-2.55837	0.553185	-4.62481	3.7495e-06	2.08322e-05
MSTRG.1216.3	122.423	2.33811	0.526038	4.44475	8.7994e-06	4.56754e-05
MSTRG.28150.1	53.9417	-2.48988	0.513067	-4.85294	1.21647e-06	7.6196e-06
MSTRG.11470.1	44.3365	-4.57539	0.600333	-7.62141	2.50918e-14	4.67324e-13
MSTRG.3001.1	41.3901	2.64676	0.552292	4.79231	1.64871e-06	9.97052e-06
MSTRG.17371.1	24.7027	4.90875	1.02727	4.77845	1.76655e-06	1.05804e-05
MSTRG.21509.1	57.0103	1.57668	0.309971	5.08655	3.64642e-07	2.5082e-06
MSTRG.51374.1	500.563	1.62808	0.122793	13.2587	4.0161e-40	8.0408e-38
MSTRG.46066.1	110.167	-1.24087	0.370714	-3.34723	0.000816246	0.00278847
MSTRG.39440.1	37.801	-1.59153	0.486236	-3.27317	0.00106349	0.00351736
MSTRG.55760.1	158.444	2.58519	0.226341	11.4217	3.25802e-30	2.72604e-28
MSTRG.23434.4	35.6017	1.16756	0.457633	2.55131	0.010732	0.0268238
MSTRG.23434.2	8844.35	1.23923	0.152407	8.13105	4.25581e-16	9.98247e-15
MSTRG.23434.1	296.782	-1.22134	0.258562	-4.72359	2.31723e-06	1.35883e-05
MSTRG.51457.1	534.419	2.51949	0.134536	18.7272	2.9726e-78	3.33288e-75
MSTRG.17294.1	131.788	-4.00318	0.353589	-11.3216	1.0263e-29	8.21922e-28
MSTRG.31051.1	26.082	-1.78196	0.615037	-2.89732	0.00376361	0.0107923
MSTRG.43147.1	29.4041	-1.51736	0.40977	-3.70296	0.000213101	0.000846665
MSTRG.38148.1	35.3022	-1.94836	0.627733	-3.1038	0.00191053	0.0059272
MSTRG.1874.1	77.1392	4.56815	1.03855	4.39859	1.08956e-05	5.57307e-05
MSTRG.41262.1	49.3645	-2.91837	0.621456	-4.69602	2.65281e-06	1.53001e-05
MSTRG.28799.1	134.632	6.08064	0.495625	12.2686	1.33501e-34	1.52736e-32
MSTRG.18353.2	8.98519	6.6318	2.6154	2.53568	0.0112231	0.0279504
MSTRG.18353.1	114.59	2.60606	0.457678	5.69409	1.24031e-08	1.06808e-07
MSTRG.19221.1	104.002	1.57103	0.328382	4.78416	1.71702e-06	1.03501e-05
MSTRG.57658.1	77.6342	-1.10903	0.32707	-3.39081	0.000696868	0.00242197
MSTRG.23959.1	219.266	1.68116	0.21883	7.68248	1.56039e-14	2.98551e-13
MSTRG.15113.1	91.7023	1.64756	0.272105	6.0549	1.40509e-09	1.37468e-08
MSTRG.30451.7	187.294	1.09793	0.294463	3.72858	0.000192563	0.000774953
MSTRG.57077.3	9.20268	2.41677	0.849832	2.84382	0.0044576	0.0125134
MSTRG.57077.1	26.9423	2.54916	0.633268	4.0254	5.68781e-05	0.000255906
MSTRG.21230.1	164.1	-1.19159	0.283691	-4.20032	2.66542e-05	0.000127169
MSTRG.39353.1	80.3701	-1.78593	0.290967	-6.13792	8.36103e-10	8.52217e-09
MSTRG.31446.9	512.064	12.4639	1.2218	10.2013	1.95718e-24	1.07568e-22
MSTRG.29705.1	19.8776	3.9477	1.21231	3.25634	0.0011286	0.00370428
MSTRG.30018.1	49.6629	-1.79252	0.491008	-3.65069	0.000261537	0.00101046
MSTRG.14313.2	382.536	-1.04902	0.241923	-4.33616	1.44994e-05	7.23809e-05
MSTRG.49564.3	18.0824	-3.69806	0.722233	-5.12031	3.05033e-07	2.11635e-06
MSTRG.42503.1	14.2296	1.64261	0.631131	2.60265	0.00925073	0.0235832
MSTRG.13366.2	148.914	-1.41252	0.299592	-4.71483	2.41916e-06	1.41122e-05
MSTRG.13366.1	176.262	-1.00436	0.213677	-4.70035	2.59713e-06	1.50408e-05
MSTRG.48134.1	1005	1.95886	0.185231	10.5752	3.88435e-26	2.44671e-24
MSTRG.48134.2	457.542	2.6033	0.323265	8.05315	8.06922e-16	1.82403e-14
MSTRG.29007.1	85.0859	-1.76386	0.286224	-6.16252	7.1595e-10	7.36443e-09
MSTRG.23429.1	86.4942	-4.66567	0.476596	-9.78958	1.24814e-22	5.9804e-21
MSTRG.35817.3	34.5054	2.60146	0.508203	5.11894	3.07255e-07	2.12914e-06
MSTRG.65047.1	36.119	1.46123	0.433098	3.37389	0.000741135	0.00255052
MSTRG.34650.2	72.9919	2.24556	0.619571	3.62439	0.000289647	0.0011031
MSTRG.5763.2	89.0073	-1.56037	0.455566	-3.42513	0.000614514	0.00216664
MSTRG.5853.3	16.4691	1.77203	0.732643	2.41869	0.0155766	0.0373013
MSTRG.11206.1	256.027	-2.31878	0.225055	-10.3032	6.81792e-25	3.90013e-23
MSTRG.20497.1	18.4005	2.28572	0.703506	3.24905	0.00115792	0.00378502
MSTRG.31935.4	165.594	2.24116	0.356536	6.28593	3.25891e-10	3.49989e-09
MSTRG.9756.1	15941.9	4.81873	0.479125	10.0574	8.52613e-24	4.42569e-22
MSTRG.15039.1	114.264	-1.78409	0.29192	-6.11157	9.86534e-10	9.89358e-09
MSTRG.14217.2	19.5481	-7.76523	1.43597	-5.40765	6.38587e-08	4.91747e-07
MSTRG.36588.1	28.4381	-1.74668	0.438116	-3.98681	6.69686e-05	0.000295146
MSTRG.51471.1	64.3364	-1.13052	0.401101	-2.81853	0.00482437	0.0133822
MSTRG.9053.1	2671.31	2.48135	0.247549	10.0237	1.19944e-23	6.15135e-22
MSTRG.52421.2	179.109	1.53475	0.276727	5.54609	2.92131e-08	2.3873e-07
MSTRG.70307.2	6.32834	3.54532	1.25916	2.81562	0.00486834	0.0134841
MSTRG.54799.2	52.8137	-3.18889	0.8032	-3.97022	7.1805e-05	0.000314976
MSTRG.49412.1	242.108	-1.3284	0.21209	-6.26338	3.7672e-10	3.9998e-09
MSTRG.37272.1	232.22	-1.51369	0.30466	-4.96847	6.74827e-07	4.41949e-06
MSTRG.64398.2	15.0573	4.86116	1.02996	4.71975	2.36132e-06	1.38035e-05
MSTRG.64398.1	38.3089	1.90069	0.696632	2.72839	0.00636436	0.0170793
MSTRG.12571.1	33.6544	-3.4163	0.853488	-4.00275	6.26098e-05	0.000279229
MSTRG.35646.2	15.0817	-1.86704	0.627	-2.97773	0.00290389	0.00859061
MSTRG.5092.1	1680.94	-1.19258	0.25716	-4.6375	3.52645e-06	1.97298e-05
MSTRG.35152.1	26.0636	-1.56966	0.464274	-3.38088	0.000722535	0.00249571
MSTRG.18452.7	22.809	-1.54064	0.457988	-3.36394	0.000768375	0.00263779
MSTRG.29915.3	36.9869	2.37117	0.637436	3.71985	0.000199341	0.00079765
MSTRG.20612.1	247.218	11.4136	1.19139	9.58001	9.70388e-22	4.352e-20
MSTRG.20600.1	22.5111	-1.97212	0.676718	-2.91425	0.00356548	0.010284
MSTRG.34399.2	122.23	2.58582	0.412043	6.2756	3.48279e-10	3.71896e-09
MSTRG.65902.1	17.5014	2.12378	0.634776	3.34572	0.000820701	0.00280198
MSTRG.42720.1	40.9242	-2.85575	0.549992	-5.19234	2.07671e-07	1.48496e-06
MSTRG.52289.1	86.0458	2.14839	0.453968	4.73247	2.21809e-06	1.30479e-05
MSTRG.31018.1	372.508	-3.51109	0.430682	-8.15239	3.56795e-16	8.54784e-15
MSTRG.32688.2	93.2827	1.6157	0.257978	6.26292	3.77846e-10	4.00416e-09
MSTRG.32688.1	270.699	1.07922	0.206447	5.22757	1.71752e-07	1.24144e-06
MSTRG.55285.1	5.80117	-5.01407	1.50988	-3.32083	0.000897499	0.0030273
MSTRG.53791.1	361.653	-1.2122	0.189805	-6.38656	1.69655e-10	1.88708e-09
MSTRG.67631.1	81.6164	2.3215	0.306984	7.56227	3.96082e-14	7.13966e-13
MSTRG.19224.4	416.774	2.92272	0.185451	15.76	5.86323e-56	2.7391e-53
MSTRG.25029.2	69.3859	4.61059	0.712938	6.46703	9.99469e-11	1.15288e-09
MSTRG.25029.3	40.486	8.80378	1.26947	6.93499	4.06252e-12	5.5957e-11
MSTRG.25029.4	71.1507	6.71411	0.967678	6.93837	3.96651e-12	5.50403e-11
MSTRG.25029.5	31.1467	7.45374	1.24604	5.98194	2.20496e-09	2.10579e-08
MSTRG.13340.2	289.438	1.45838	0.203684	7.16002	8.06649e-13	1.22549e-11
MSTRG.20983.1	32.7009	-2.75416	0.522572	-5.27039	1.36131e-07	1.00151e-06
MSTRG.51698.1	75.6548	1.10641	0.280649	3.94232	8.06987e-05	0.000348534
MSTRG.20869.16	46.3341	-9.00848	1.71499	-5.2528	1.49808e-07	1.09352e-06
MSTRG.70511.1	56.8632	1.16768	0.439815	2.65494	0.00793216	0.0206219
MSTRG.63258.2	5.01489	5.79082	1.86847	3.09924	0.00194018	0.00600258
MSTRG.64693.1	84.8869	1.2165	0.227592	5.34509	9.03718e-08	6.79121e-07
MSTRG.29819.1	30.6469	-1.11187	0.471659	-2.35736	0.0184054	0.0428491
MSTRG.50922.1	59.4471	-1.80676	0.392631	-4.60168	4.1909e-06	2.30109e-05
MSTRG.40654.1	1145.09	-1.90325	0.227925	-8.35032	6.80774e-17	1.74266e-15
MSTRG.16761.1	165.181	2.08099	0.340133	6.11818	9.46523e-10	9.50933e-09
MSTRG.390.1	4.37311	5.5932	1.72268	3.24681	0.00116708	0.00381052
MSTRG.24542.1	224.798	-1.54427	0.207712	-7.43464	1.04849e-13	1.77578e-12
MSTRG.47796.3	22.3167	-2.16177	0.88426	-2.44472	0.0144966	0.0350596
MSTRG.42511.1	105.044	-1.29222	0.266672	-4.84572	1.26156e-06	7.85811e-06
MSTRG.34824.2	40.0294	2.447	0.762502	3.20918	0.00133114	0.00428626
MSTRG.33498.1	52.8489	1.02661	0.362298	2.83362	0.00460245	0.0128365
MSTRG.37311.1	406.091	2.30709	0.222788	10.3555	3.94955e-25	2.30637e-23
MSTRG.34497.1	139.841	-1.64538	0.260866	-6.30736	2.8383e-10	3.07766e-09
MSTRG.57471.1	58.7574	-1.30922	0.30631	-4.27416	1.91863e-05	9.36104e-05
MSTRG.32765.1	52.7203	-2.35371	0.647949	-3.63255	0.000280636	0.00107536
MSTRG.14866.1	103.83	1.24767	0.238874	5.22313	1.75919e-07	1.26762e-06
MSTRG.16615.1	24.0972	4.02413	1.48129	2.71665	0.00659467	0.0176298
MSTRG.36740.1	6.80756	-6.24346	1.76351	-3.54035	0.000399594	0.00146701
MSTRG.69707.1	21.9265	3.51098	0.901526	3.89448	9.84079e-05	0.000417303
MSTRG.34033.2	9.48668	6.7104	2.5496	2.63194	0.00848997	0.0218425
MSTRG.38381.2	34.2708	3.46742	0.683034	5.0765	3.84451e-07	2.63476e-06
MSTRG.39516.2	13.3286	-7.21159	2.3895	-3.01803	0.00254422	0.00766409
MSTRG.39516.3	102.734	-2.90841	0.286031	-10.1682	2.75066e-24	1.48271e-22
MSTRG.3243.1	433.62	-1.28159	0.1738	-7.37394	1.65658e-13	2.75573e-12
MSTRG.44960.1	63.009	1.40672	0.487993	2.88266	0.0039433	0.0112557
MSTRG.51501.2	1226.8	2.54015	0.269752	9.41664	4.65741e-21	1.94846e-19
MSTRG.36375.4	54.2344	4.48257	1.27667	3.51114	0.000446184	0.00162317
MSTRG.36375.2	221.042	2.17095	0.450661	4.81725	1.45547e-06	8.87855e-06
MSTRG.36375.3	1466.77	6.76748	1.98835	3.40356	0.000665134	0.0023261
MSTRG.36375.1	1044.14	5.83286	0.697105	8.36727	5.89708e-17	1.53763e-15
MSTRG.31841.2	167.972	-2.38141	0.255062	-9.3366	9.94758e-21	3.92719e-19
MSTRG.57535.1	25.3637	-1.33599	0.406433	-3.28712	0.00101219	0.00336157
MSTRG.28455.1	263.732	6.0791	0.641823	9.47161	2.75561e-21	1.17923e-19
MSTRG.28455.2	344.248	6.79462	1.99929	3.39852	0.000677526	0.00236649
MSTRG.13180.1	23845.7	5.04763	1.41266	3.57314	0.00035272	0.00131124
MSTRG.13607.2	200.708	1.49569	0.406376	3.68056	0.000232727	0.000913631
MSTRG.22711.1	32.6402	-2.38373	0.732599	-3.2538	0.00113873	0.00373136
MSTRG.29611.1	22.4007	-1.04156	0.40369	-2.5801	0.00987705	0.0249193
MSTRG.34776.4	67.9667	1.88556	0.376506	5.00805	5.49856e-07	3.65658e-06
MSTRG.10284.2	46.087	2.56332	0.440915	5.81364	6.11302e-09	5.4513e-08
MSTRG.10284.1	26.5919	8.19769	1.24319	6.59409	4.27881e-11	5.09278e-10
MSTRG.43628.1	224.758	1.2286	0.253853	4.83982	1.29956e-06	8.0679e-06
MSTRG.48634.1	31.955	1.95876	0.517307	3.78646	0.000152809	0.000625292
MSTRG.36796.1	734.397	-1.32212	0.162219	-8.15021	3.63301e-16	8.62994e-15
MSTRG.22824.3	147.604	-1.81132	0.589658	-3.07181	0.00212765	0.00650716
MSTRG.51616.2	21.111	7.86309	1.29641	6.0653	1.31709e-09	1.29084e-08
MSTRG.51616.4	69.7668	5.37838	1.05389	5.10334	3.33705e-07	2.30388e-06
MSTRG.7043.1	600.433	-2.49076	0.305248	-8.15979	3.35596e-16	8.10927e-15
MSTRG.38645.1	2245.36	1.91328	0.189891	10.0757	7.07743e-24	3.70805e-22
MSTRG.19345.1	674.96	-3.45503	0.327766	-10.5411	5.58234e-26	3.40158e-24
MSTRG.6721.1	25.7566	-2.32493	0.545293	-4.26364	2.01121e-05	9.78076e-05
MSTRG.29059.1	27.2518	-1.86007	0.63644	-2.92261	0.00347107	0.0100458
MSTRG.57977.3	35.1077	4.54006	0.698114	6.50333	7.8563e-11	9.19466e-10
MSTRG.38368.1	149.917	1.33165	0.39297	3.38869	0.000702282	0.00243626
MSTRG.37678.1	420.42	2.81416	0.236446	11.9019	1.1568e-32	1.15804e-30
MSTRG.480.2	27.3974	1.82492	0.597505	3.05424	0.00225631	0.00687067
MSTRG.24499.2	74.0313	1.30367	0.552531	2.35945	0.0183021	0.0426795
MSTRG.14240.4	58.0848	-1.97345	0.30291	-6.51497	7.27033e-11	8.52667e-10
MSTRG.30560.1	51.4477	4.22128	1.46808	2.87537	0.00403556	0.0114665
MSTRG.50100.1	31.0125	-1.40009	0.416711	-3.35985	0.000779853	0.00267555
MSTRG.61727.1	46.161	1.16202	0.378016	3.074	0.00211213	0.00647027
MSTRG.34192.1	185.217	-4.2166	0.268142	-15.7253	1.01522e-55	4.37796e-53
MSTRG.35140.3	21.3287	7.87867	1.29692	6.07492	1.24052e-09	1.2222e-08
MSTRG.5212.1	71.8842	4.74082	0.679706	6.97481	3.0628e-12	4.27116e-11
MSTRG.56166.2	49.391	-1.3779	0.516663	-2.66693	0.00765473	0.0200338
MSTRG.34788.5	34.499	1.70809	0.480187	3.55714	0.000374915	0.0013864
MSTRG.34788.1	119.012	1.30838	0.33368	3.92106	8.81606e-05	0.000378139
MSTRG.34788.2	58.3832	2.02766	0.281443	7.2045	5.82578e-13	9.09731e-12
MSTRG.64935.4	285.219	-1.85891	0.329702	-5.63816	1.71876e-08	1.44892e-07
MSTRG.64935.3	410.074	-2.26114	0.26018	-8.69068	3.60272e-18	1.11585e-16
MSTRG.11774.2	47.4269	-4.11254	1.51823	-2.70878	0.00675312	0.0180019
MSTRG.25941.1	65.9992	-1.36209	0.282076	-4.82879	1.37364e-06	8.47152e-06
MSTRG.38564.1	134.298	-1.4951	0.258757	-5.77801	7.55912e-09	6.66296e-08
MSTRG.3411.2	15.963	3.43359	0.880916	3.89775	9.70918e-05	0.000412659
MSTRG.25798.2	27.6269	2.26997	0.527026	4.30714	1.6538e-05	8.16129e-05
MSTRG.17455.1	64.8178	1.18313	0.308533	3.83469	0.00012572	0.000524145
MSTRG.43777.1	33.8735	-4.46973	0.567949	-7.86996	3.54761e-15	7.39328e-14
MSTRG.15082.3	2358.65	14.6677	1.26073	11.6344	2.75666e-31	2.45299e-29
MSTRG.26619.1	207.987	-1.20898	0.337807	-3.57891	0.000345032	0.0012878
MSTRG.26619.2	38.6933	-3.44972	1.46698	-2.35158	0.0186937	0.043448
MSTRG.31844.2	67.162	-1.91502	0.71173	-2.69065	0.00713132	0.0188133
MSTRG.19001.2	152.504	-1.53445	0.306483	-5.00665	5.53844e-07	3.67873e-06
MSTRG.57434.1	118.026	-1.42104	0.188903	-7.52257	5.37081e-14	9.35055e-13
MSTRG.38254.1	88.8028	1.56586	0.254811	6.14521	7.98575e-10	8.15448e-09
MSTRG.56477.1	127.781	-1.80204	0.347133	-5.1912	2.08938e-07	1.49211e-06
MSTRG.10845.2	76.3539	2.02986	0.420847	4.82327	1.41224e-06	8.65285e-06
MSTRG.31829.3	25.5867	2.00304	0.541861	3.69659	0.000218514	0.000866944
MSTRG.31829.2	60.2992	2.8297	0.438298	6.4561	1.07433e-10	1.22912e-09
MSTRG.31829.1	532.479	1.77673	0.203187	8.74431	2.24385e-18	7.18802e-17
MSTRG.7982.1	75.2327	-1.91016	0.361383	-5.28569	1.25234e-07	9.27426e-07
MSTRG.34868.1	132.935	2.48944	0.295375	8.42806	3.51438e-17	9.29321e-16
MSTRG.29999.2	193.095	11.057	3.90698	2.83005	0.00465402	0.0129353
MSTRG.21960.11	212.333	2.91819	0.591088	4.93698	7.93432e-07	5.13623e-06
MSTRG.2350.1	30.3216	1.20538	0.394544	3.05511	0.00224977	0.00685445
MSTRG.29584.2	31.8683	-1.79649	0.575004	-3.12432	0.00178218	0.00556285
MSTRG.40533.2	470.209	3.12654	0.467958	6.68123	2.36947e-11	2.93229e-10
MSTRG.47679.2	189.308	-1.4414	0.242266	-5.94967	2.68685e-09	2.54638e-08
MSTRG.45204.1	58.5534	2.37349	0.510061	4.65334	3.26608e-06	1.84387e-05
MSTRG.38843.1	133.985	-1.96327	0.339265	-5.78683	7.17283e-09	6.33243e-08
MSTRG.52896.1	284.553	-1.43709	0.310387	-4.62999	3.65683e-06	2.03577e-05
MSTRG.57035.1	14.4136	3.77137	1.4153	2.66472	0.00770521	0.020119
MSTRG.1458.1	197.727	-2.19396	0.616268	-3.56007	0.000370759	0.00137374
MSTRG.40682.1	18.4149	4.1603	0.950424	4.37731	1.20154e-05	6.08474e-05
MSTRG.14204.5	274.294	3.18915	0.768048	4.15228	3.29176e-05	0.00015519
MSTRG.47845.1	460.805	-1.2313	0.185727	-6.62966	3.36456e-11	4.0738e-10
MSTRG.59899.1	30.9025	-2.27111	0.50964	-4.45631	8.33837e-06	4.35647e-05
MSTRG.3418.1	44.4008	2.30797	0.577683	3.99522	6.46343e-05	0.000286208
MSTRG.17357.2	15.3877	-1.98875	0.671878	-2.95999	0.00307648	0.00903443
MSTRG.17357.1	135.954	-2.5946	0.413836	-6.26964	3.61891e-10	3.85696e-09
MSTRG.36770.1	151.623	1.24135	0.172471	7.19745	6.13501e-13	9.52712e-12
MSTRG.24208.1	58.0385	-2.59712	0.490379	-5.29616	1.18263e-07	8.80457e-07
MSTRG.9866.1	1709.98	4.94097	0.889999	5.55166	2.82973e-08	2.31922e-07
MSTRG.50621.1	166.653	-2.62007	0.253387	-10.3402	4.63523e-25	2.67888e-23
MSTRG.25724.1	734.66	1.07774	0.158219	6.81169	9.6457e-12	1.27232e-10
MSTRG.25724.2	150.092	1.99143	0.35641	5.58748	2.30389e-08	1.90495e-07
MSTRG.38963.1	54.5354	-1.38676	0.41503	-3.34135	0.000833707	0.00283947
MSTRG.52042.1	117.413	-1.78306	0.22388	-7.96435	1.66095e-15	3.60902e-14
MSTRG.16849.5	446.108	1.38229	0.315319	4.38378	1.16639e-05	5.93893e-05
MSTRG.16849.8	136.52	1.76524	0.539948	3.26929	0.00107819	0.00356179
MSTRG.44743.1	99.7232	-1.1476	0.291066	-3.94275	8.05536e-05	0.000348176
MSTRG.50582.3	25.2221	1.84431	0.755895	2.4399	0.0146915	0.0354543
MSTRG.25320.4	31.7721	3.38619	1.04867	3.22903	0.00124211	0.004032
MSTRG.46128.1	352.245	1.04183	0.157548	6.61276	3.7721e-11	4.52813e-10
MSTRG.17437.1	76.2119	-1.00679	0.262617	-3.8337	0.00012623	0.000525739
MSTRG.27324.1	910.626	1.70474	0.177779	9.58908	8.88734e-22	4.01794e-20
MSTRG.23747.1	102.099	-2.01582	0.292696	-6.88706	5.69555e-12	7.6753e-11
MSTRG.54287.1	59.1868	-2.23412	0.581996	-3.83871	0.00012368	0.000516269
MSTRG.42472.1	74.3085	2.24575	0.396832	5.65919	1.52091e-08	1.29578e-07
MSTRG.42472.2	26.733	2.04293	0.670594	3.04645	0.00231561	0.00703593
MSTRG.29079.1	56.3617	-1.77735	0.354395	-5.01516	5.29901e-07	3.53499e-06
MSTRG.22375.1	42.1013	8.86004	1.21569	7.28806	3.1446e-13	5.0657e-12
MSTRG.42770.4	70.1153	9.5951	1.35627	7.07462	1.49861e-12	2.20504e-11
MSTRG.42770.3	132.445	1.88584	0.486196	3.87876	0.000104989	0.000443532
MSTRG.27213.1	13.0967	7.17477	2.4236	2.96038	0.00307257	0.00903023
MSTRG.55181.2	23.8351	-8.05118	1.24978	-6.44206	1.1786e-10	1.33479e-09
MSTRG.15204.3	27.4652	-8.25431	1.40224	-5.88651	3.94446e-09	3.60141e-08
MSTRG.6189.1	7431.71	4.65348	0.414066	11.2385	2.63807e-29	2.05403e-27
MSTRG.12746.1	69.214	1.96903	0.424419	4.63935	3.4951e-06	1.95935e-05
MSTRG.44386.1	97.789	1.21127	0.333131	3.63602	0.000276878	0.00106387
MSTRG.29006.1	32.7238	-1.47838	0.454915	-3.24979	0.0011549	0.00377735
MSTRG.2832.2	550.017	2.90393	0.208926	13.8993	6.3939e-44	1.62928e-41
MSTRG.38844.1	599.255	2.04925	0.235542	8.70016	3.31408e-18	1.03792e-16
MSTRG.41163.1	87.499	2.33895	0.361789	6.46495	1.01331e-10	1.16645e-09
MSTRG.34651.1	913.052	1.92504	0.213936	8.9982	2.2945e-19	8.08993e-18
MSTRG.38436.7	55.6343	9.26177	3.90754	2.37023	0.0177771	0.0416384
MSTRG.38436.3	17.2615	7.57395	2.32536	3.25711	0.00112554	0.0036964
MSTRG.27587.1	16.1473	-1.20026	0.522261	-2.2982	0.0215503	0.0492302
MSTRG.19219.2	183.222	3.89924	0.541706	7.19807	6.10715e-13	9.51019e-12
MSTRG.43276.3	10.6429	-1.76068	0.691294	-2.54694	0.0108673	0.0271368
MSTRG.55746.1	116.298	-1.599	0.280974	-5.69092	1.26355e-08	1.08642e-07
MSTRG.21543.1	134.414	-3.6924	0.445107	-8.29554	1.08097e-16	2.70531e-15
MSTRG.27917.1	69.6924	-2.54063	0.293393	-8.65945	4.7405e-18	1.42113e-16
MSTRG.43814.1	387.063	-1.80699	0.181508	-9.95544	2.38755e-23	1.18448e-21
MSTRG.37670.1	196.305	1.66623	0.247643	6.72837	1.71571e-11	2.17165e-10
MSTRG.27469.1	111.4	-1.9906	0.223463	-8.90796	5.19804e-19	1.76607e-17
MSTRG.9049.1	221.902	2.46826	0.246258	10.0231	1.20701e-23	6.15135e-22
MSTRG.9049.2	38.8421	2.07728	0.448545	4.63115	3.63641e-06	2.02641e-05
MSTRG.64314.1	36.6051	-1.57821	0.379653	-4.15698	3.22481e-05	0.000152303
MSTRG.44915.3	289.483	3.99986	0.302794	13.2098	7.69993e-40	1.34893e-37
MSTRG.44915.2	21.3747	7.88098	1.67397	4.70795	2.50222e-06	1.45513e-05
MSTRG.44915.1	44.4153	6.0781	0.861655	7.05398	1.7387e-12	2.53172e-11
MSTRG.38994.1	25.4261	-2.45782	0.529476	-4.64198	3.45079e-06	1.93839e-05
MSTRG.34034.11	430.628	1.87176	0.470395	3.97912	6.91698e-05	0.00030413
MSTRG.39517.1	98.1471	-2.02868	0.240642	-8.43029	3.4482e-17	9.20506e-16
MSTRG.19608.1	424.125	2.06998	0.486211	4.25737	2.06841e-05	0.000100048
MSTRG.15238.1	37.2754	-1.20015	0.436526	-2.74931	0.00597203	0.0161345
MSTRG.28468.2	123.654	1.07139	0.325647	3.29003	0.00100175	0.00332887
MSTRG.49658.4	25.3044	2.27403	0.950381	2.39276	0.0167222	0.0395715
MSTRG.47880.1	8.61449	3.62813	1.13843	3.18697	0.00143771	0.00457685
MSTRG.44821.1	132.703	-1.03039	0.279071	-3.69221	0.000222317	0.00087892
MSTRG.11268.1	35.044	-1.68919	0.349864	-4.82813	1.37819e-06	8.49023e-06
MSTRG.6831.1	157.966	1.74965	0.310079	5.64259	1.67515e-08	1.41856e-07
MSTRG.31817.2	153.923	1.33061	0.246049	5.4079	6.37666e-08	4.91713e-07
MSTRG.24209.1	170.455	-2.13379	0.439958	-4.84999	1.2347e-06	7.72512e-06
MSTRG.38696.1	48.5364	2.43685	0.607	4.01458	5.95528e-05	0.000266869
MSTRG.38696.2	487.234	1.11487	0.187387	5.94954	2.68901e-09	2.54638e-08
MSTRG.18600.2	27.4331	1.35498	0.453776	2.98601	0.00282644	0.00839694
MSTRG.3420.1	320.902	1.30076	0.138487	9.3927	5.84793e-21	2.39296e-19
MSTRG.55575.1	42.759	1.30256	0.490667	2.65468	0.00793828	0.0206219
MSTRG.54542.1	653.847	1.42881	0.210768	6.77907	1.20951e-11	1.56956e-10
MSTRG.50482.1	100.574	2.24785	0.455412	4.93586	7.97996e-07	5.15754e-06
MSTRG.21997.1	505.716	1.23745	0.125372	9.87019	5.60594e-23	2.75675e-21
MSTRG.38787.5	19.5748	7.75332	1.3076	5.92945	3.03958e-09	2.85425e-08
MSTRG.24443.1	880.093	2.81881	0.162566	17.3395	2.36978e-67	2.21416e-64
MSTRG.49007.1	69.2823	-1.01946	0.267085	-3.817	0.000135084	0.00055929
MSTRG.22365.1	31.2857	-1.33462	0.414622	-3.21889	0.0012869	0.00415334
MSTRG.16857.1	51.9298	1.05071	0.413804	2.53915	0.0111123	0.0277239
MSTRG.41853.1	110.148	1.88893	0.258178	7.31639	2.54737e-13	4.16343e-12
MSTRG.61587.1	4007.36	1.39227	0.201467	6.91063	4.8249e-12	6.53343e-11
MSTRG.40063.1	354.951	-1.96351	0.176147	-11.147	7.41001e-29	5.61359e-27
MSTRG.36374.2	13.2082	6.20627	1.35757	4.5716	4.84014e-06	2.62416e-05
MSTRG.40160.1	27.4933	-1.77947	0.4856	-3.66448	0.000247844	0.000964869
MSTRG.37519.1	57.0292	-2.28473	0.865382	-2.64014	0.00828717	0.0213993
MSTRG.5888.15	970.013	3.08112	0.505001	6.10122	1.05262e-09	1.04813e-08
MSTRG.49082.2	22.5541	-5.07467	1.25118	-4.0559	4.99412e-05	0.000226147
MSTRG.12222.1	29.3347	-2.1473	0.462616	-4.64164	3.45651e-06	1.93966e-05
MSTRG.9483.26	84.9446	4.07143	0.845483	4.81551	1.46828e-06	8.93719e-06
MSTRG.3242.1	75.6276	-1.47093	0.339158	-4.33701	1.44434e-05	7.21653e-05
MSTRG.42917.2	225.905	3.0952	0.393517	7.86547	3.67707e-15	7.63468e-14
MSTRG.21538.1	336.368	-1.96142	0.20817	-9.4222	4.41744e-21	1.86197e-19
MSTRG.28870.2	20.7977	-1.51469	0.444286	-3.40928	0.000651347	0.00228216
MSTRG.49693.2	32.4716	1.35997	0.418074	3.25294	0.00114218	0.00373984
MSTRG.33112.1	113.962	3.48297	0.373897	9.31532	1.21585e-20	4.70071e-19
MSTRG.13760.1	4.09385	2.86844	1.18297	2.42477	0.0153179	0.0367604
MSTRG.36374.1	646.559	4.07106	0.555648	7.32669	2.35905e-13	3.90114e-12
MSTRG.45235.1	35.8579	3.59648	0.60675	5.92744	3.07686e-09	2.87831e-08
MSTRG.31246.1	169.406	-2.31261	0.76669	-3.01636	0.00255829	0.00770234
MSTRG.29227.1	120.023	-1.14481	0.26879	-4.25914	2.05217e-05	9.93477e-05
MSTRG.17650.1	59.3686	-1.31992	0.533251	-2.47524	0.0133149	0.0325952
MSTRG.17745.1	284.612	1.50116	0.231406	6.48712	8.74925e-11	1.02184e-09
MSTRG.20597.1	1297.05	2.21814	0.203964	10.8752	1.51391e-27	1.04777e-25
MSTRG.63165.1	76.454	2.03796	0.2945	6.92005	4.51469e-12	6.12817e-11
MSTRG.64446.1	1515.45	1.92896	0.246261	7.83299	4.76387e-15	9.78252e-14
MSTRG.7981.1	35.5271	5.73063	0.81072	7.06856	1.56545e-12	2.29736e-11
MSTRG.38819.2	219.282	2.18346	0.302159	7.22617	4.96807e-13	7.8014e-12
MSTRG.13686.1	183.015	1.08338	0.189481	5.71759	1.08046e-08	9.36172e-08
MSTRG.20943.1	140.68	1.45019	0.186581	7.7724	7.70125e-15	1.52556e-13
MSTRG.41478.1	466.054	2.2418	0.187535	11.954	6.18538e-33	6.30459e-31
MSTRG.3131.2	3808.87	4.09316	0.861672	4.75025	2.03163e-06	1.20522e-05
MSTRG.35149.1	110.972	-1.83146	0.303334	-6.03777	1.56263e-09	1.52085e-08
MSTRG.40310.1	61.9797	-1.60839	0.25527	-6.30073	2.96248e-10	3.20611e-09
MSTRG.13877.3	54.8499	-1.69916	0.392221	-4.33214	1.47667e-05	7.35843e-05
MSTRG.32947.3	116.172	4.9323	2.12236	2.32397	0.0201272	0.046357
MSTRG.32947.2	2300.43	3.98011	0.4118	9.66516	4.23975e-22	1.9482e-20
MSTRG.64653.1	90.8858	1.07776	0.424559	2.53853	0.0111321	0.0277608
MSTRG.17037.1	18.7148	-1.4465	0.508336	-2.84556	0.00443339	0.0124517
MSTRG.570.1	26.543	-2.75229	1.06603	-2.58181	0.00982847	0.0248303
MSTRG.38880.3	27.9265	3.09582	1.06743	2.90025	0.00372869	0.0107085
MSTRG.459.1	332.401	1.08424	0.143519	7.55469	4.19871e-14	7.47237e-13
MSTRG.459.2	563.529	1.11435	0.136704	8.15154	3.59325e-16	8.57181e-15
MSTRG.38644.1	150.876	2.12562	0.716143	2.96815	0.002996	0.00883978
MSTRG.56049.2	17.3634	-1.35142	0.536507	-2.51893	0.0117714	0.0291863
MSTRG.66604.2	10.4943	-2.42142	0.78169	-3.09767	0.00195049	0.0060245
MSTRG.39936.1	18.7448	2.52771	0.625939	4.03826	5.38481e-05	0.000242663
MSTRG.52548.3	108.608	1.95615	0.379402	5.15587	2.52457e-07	1.78246e-06
MSTRG.66703.1	51.6206	-1.57044	0.427237	-3.67579	0.000237115	0.000926962
MSTRG.19678.1	414.549	-3.1056	0.251828	-12.3322	6.07378e-35	7.09367e-33
MSTRG.49273.4	8.508	6.55307	2.64462	2.47788	0.0132164	0.0323967
MSTRG.49273.2	25.2774	5.62917	1.02784	5.47673	4.33267e-08	3.47482e-07
MSTRG.49273.1	32.4291	5.97866	1.1973	4.99347	5.93045e-07	3.92053e-06
MSTRG.29325.1	102.207	1.64628	0.494012	3.33247	0.00086079	0.00292106
MSTRG.35963.1	123.994	-1.05451	0.199692	-5.28068	1.28709e-07	9.51901e-07
MSTRG.5968.2	2204.12	2.86212	0.414551	6.90414	5.05068e-12	6.82268e-11
MSTRG.315.1	80.242	5.90331	0.654397	9.021	1.86386e-19	6.65527e-18
MSTRG.55430.1	56.8192	-1.14044	0.263978	-4.32021	1.55883e-05	7.74029e-05
MSTRG.10080.1	38.1609	-1.61395	0.351578	-4.5906	4.41981e-06	2.41496e-05
MSTRG.45198.4	74.7753	1.04511	0.400934	2.6067	0.00914197	0.0233485
MSTRG.508.1	165.324	-2.94485	0.446016	-6.60257	4.04079e-11	4.81972e-10
MSTRG.43869.1	48.3336	-1.01367	0.399523	-2.53721	0.011174	0.0278405
MSTRG.60645.3	12.0094	7.04916	2.51586	2.80189	0.00508047	0.0140163
MSTRG.39409.1	133.87	1.5365	0.228906	6.71235	1.91513e-11	2.39114e-10
MSTRG.1854.1	194.003	2.70823	0.26865	10.0809	6.71216e-24	3.54985e-22
MSTRG.50101.1	39.3453	1.35414	0.361284	3.74813	0.000178158	0.000721644
MSTRG.23162.1	244.914	-1.09282	0.161449	-6.76878	1.29877e-11	1.66611e-10
MSTRG.39238.1	59.5607	-1.83053	0.348316	-5.25539	1.47714e-07	1.07964e-06
MSTRG.29728.1	57.5964	-1.03511	0.396139	-2.61299	0.0089753	0.0229751
MSTRG.49848.1	79.0594	-1.27655	0.310647	-4.10932	3.9682e-05	0.000182847
MSTRG.34761.1	76.5835	3.94571	0.516772	7.6353	2.25299e-14	4.23834e-13
MSTRG.49239.1	13.1705	3.47023	1.45667	2.38231	0.0172046	0.0405418
MSTRG.57069.1	18.4811	-1.77433	0.720657	-2.4621	0.0138125	0.0336373
MSTRG.512.1	515.689	1.07734	0.13186	8.17034	3.07533e-16	7.46333e-15
MSTRG.21704.1	305.044	6.93362	0.530229	13.0766	4.47832e-39	7.60771e-37
MSTRG.39815.1	36.0949	2.70814	0.599763	4.51534	6.32146e-06	3.35906e-05
MSTRG.46064.2	41.5446	-1.24235	0.402302	-3.0881	0.0020144	0.00618778
MSTRG.15083.5	8568.73	1.28061	0.273047	4.69006	2.73123e-06	1.572e-05
MSTRG.18658.1	41.9414	1.03879	0.4529	2.29364	0.0218111	0.0497247
MSTRG.28011.1	164.953	-1.46988	0.216897	-6.77685	1.22823e-11	1.5865e-10
MSTRG.17018.1	1099.41	-2.32651	0.307622	-7.56287	3.9428e-14	7.13011e-13
MSTRG.31000.1	140.31	-2.12977	0.228529	-9.31948	1.16915e-20	4.55156e-19
MSTRG.42579.1	59.1005	1.44438	0.418563	3.45082	0.000558893	0.00199818
MSTRG.46090.1	407.155	1.12288	0.189797	5.91621	3.29453e-09	3.04269e-08
MSTRG.35799.1	31.8546	-2.47385	0.418596	-5.90987	3.42387e-09	3.15176e-08
MSTRG.5178.1	16.1086	-4.23661	0.826158	-5.12808	2.92708e-07	2.03537e-06
MSTRG.66615.1	28.0967	1.09579	0.464105	2.36107	0.0182221	0.0425107
MSTRG.15985.1	68.8391	-2.43879	0.511676	-4.76627	1.87669e-06	1.11922e-05
MSTRG.35940.1	78.3358	1.17148	0.266503	4.39576	1.10388e-05	5.63091e-05
MSTRG.6957.2	9.85851	-2.37066	0.97365	-2.43482	0.0148994	0.0358481
MSTRG.37437.2	29.6244	8.35248	1.61847	5.16072	2.46001e-07	1.73907e-06
MSTRG.35079.1	97.8768	-1.16193	0.312481	-3.71841	0.000200481	0.000801638
MSTRG.22110.3	114.27	1.60501	0.268609	5.97528	2.297e-09	2.18996e-08
MSTRG.26883.3	368.97	1.54899	0.261442	5.92479	3.12705e-09	2.91684e-08
MSTRG.26883.2	526.529	2.02305	0.226251	8.94163	3.83482e-19	1.32704e-17
MSTRG.34646.1	57.7774	2.68616	0.504089	5.32875	9.88924e-08	7.41164e-07
MSTRG.15181.1	214.921	2.03228	0.160728	12.6442	1.20466e-36	1.64715e-34
MSTRG.36308.1	310.906	1.08823	0.308148	3.53153	0.000413166	0.00151287
MSTRG.24384.1	67.597	-1.77776	0.320784	-5.54192	2.99178e-08	2.44133e-07
MSTRG.38880.2	102.37	1.89529	0.550764	3.44121	0.00057912	0.00205868
MSTRG.38880.1	364.064	1.1475	0.219196	5.23504	1.6495e-07	1.19626e-06
MSTRG.23791.1	52.2436	1.79423	0.342095	5.24481	1.56441e-07	1.13897e-06
MSTRG.36341.2	48.9756	-1.23103	0.298106	-4.12951	3.63532e-05	0.000168705
MSTRG.17636.2	652.352	1.31966	0.301521	4.37667	1.20506e-05	6.09709e-05
MSTRG.67687.1	21.0578	1.80706	0.710208	2.54441	0.0109464	0.027322
MSTRG.47353.1	59.2878	-1.25893	0.342669	-3.67391	0.000238871	0.000933179
MSTRG.29136.1	18.1995	-7.65943	1.39592	-5.48703	4.08744e-08	3.28754e-07
MSTRG.32452.1	46.8449	-1.65038	0.470999	-3.50399	0.000458348	0.00166418
MSTRG.72049.1	62.4328	1.69707	0.532473	3.18714	0.00143688	0.0045768
MSTRG.48225.1	140.807	-1.74651	0.300421	-5.81354	6.11643e-09	5.4513e-08
MSTRG.53183.1	90.8256	-1.47466	0.36937	-3.99237	6.5416e-05	0.000288985
MSTRG.51363.2	29.2221	1.77481	0.733958	2.41813	0.0156005	0.0373427
MSTRG.54153.1	70.9886	-2.63785	0.389562	-6.77133	1.27607e-11	1.64074e-10
MSTRG.37873.1	241.051	-1.97553	0.21015	-9.40057	5.42706e-21	2.23707e-19
MSTRG.15053.2	67.0608	-2.24864	0.471616	-4.76795	1.86107e-06	1.11109e-05
MSTRG.4748.1	168.472	1.21569	0.222375	5.46684	4.58138e-08	3.64301e-07
MSTRG.39328.1	6.4995	-4.2131	1.40007	-3.0092	0.00261934	0.00786082
MSTRG.34832.1	80.7106	-1.01314	0.23643	-4.28517	1.82596e-05	8.93225e-05
MSTRG.497.1	3.97213	-5.46366	1.69317	-3.22688	0.0012515	0.00405544
MSTRG.3859.1	80.3138	-1.68803	0.409482	-4.12234	3.75036e-05	0.000173757
MSTRG.18805.1	35.5755	-2.71886	0.750007	-3.62511	0.000288836	0.00110076
MSTRG.17445.1	122.917	-1.46095	0.338939	-4.31036	1.62991e-05	8.05755e-05
MSTRG.38819.1	254.34	1.08512	0.271779	3.99266	6.53351e-05	0.000288855
MSTRG.46110.1	31.1727	-1.35684	0.515628	-2.63144	0.00850237	0.0218643
MSTRG.42644.1	121.211	-1.36287	0.425593	-3.20229	0.00136339	0.00438003
MSTRG.15927.1	44.723	3.58358	0.422232	8.48724	2.11595e-17	5.87228e-16
MSTRG.34402.1	78.4059	-1.00036	0.373271	-2.67997	0.0073628	0.0193783
MSTRG.59490.1	32.0999	5.59494	0.965167	5.79687	6.75659e-09	5.97436e-08
MSTRG.27841.1	19.0092	2.0641	0.575482	3.58673	0.00033485	0.00125647
MSTRG.43385.1	91.2451	2.2825	0.532253	4.28837	1.79993e-05	8.82027e-05
MSTRG.39332.1	317.363	5.44264	0.496938	10.9524	6.4734e-28	4.59365e-26
MSTRG.51882.2	15.317	-2.8117	0.876862	-3.20655	0.00134337	0.00431819
MSTRG.32773.2	355	1.66684	0.491073	3.39428	0.000688085	0.00239888
MSTRG.5619.3	47.7284	-9.05144	1.3566	-6.67215	2.5209e-11	3.10598e-10
MSTRG.37765.1	39.0468	-1.56691	0.438942	-3.56974	0.000357338	0.00132665
MSTRG.49273.3	25.7112	8.14745	1.78442	4.56588	4.97405e-06	2.69416e-05
MSTRG.20132.1	72.8375	-2.17423	0.326459	-6.66003	2.73766e-11	3.35095e-10
MSTRG.37624.1	109.057	-1.79062	0.281878	-6.35247	2.11888e-10	2.3291e-09
MSTRG.63645.1	3.90749	5.4332	2.1631	2.51177	0.0120127	0.0297453
MSTRG.52392.1	24.0761	-2.15203	0.497434	-4.32626	1.51666e-05	7.54425e-05
MSTRG.50396.1	467.973	-1.0962	0.16667	-6.57709	4.79748e-11	5.69802e-10
MSTRG.42639.1	311.206	-2.14681	0.224573	-9.55951	1.1831e-21	5.26388e-20
MSTRG.8715.1	60.1187	-1.26319	0.304901	-4.14297	3.42837e-05	0.000160162
MSTRG.61433.2	15.1337	4.93695	1.29456	3.81361	0.000136953	0.000566192
MSTRG.38942.1	61.6645	-1.48586	0.322305	-4.61012	4.02442e-06	2.22275e-05
MSTRG.12489.1	17.0347	2.34384	0.851886	2.75135	0.005935	0.0160655
MSTRG.41840.3	208.265	-1.66882	0.282478	-5.90779	3.46721e-09	3.18642e-08
MSTRG.41840.1	83.6307	-1.81444	0.241381	-7.51694	5.60743e-14	9.73227e-13
MSTRG.42771.1	636.953	2.29192	0.300307	7.63194	2.31248e-14	4.3357e-13
MSTRG.42771.2	175.574	3.25303	0.350348	9.28515	1.61478e-20	6.15815e-19
MSTRG.42771.4	195.973	2.01428	0.3727	5.40456	6.49668e-08	4.9891e-07
MSTRG.13748.1	87.4464	1.33273	0.34686	3.84227	0.0001219	0.00050998
MSTRG.51064.1	169.812	-1.31916	0.155321	-8.49315	2.01104e-17	5.66527e-16
MSTRG.30605.1	37.5872	-2.20504	0.441644	-4.9928	5.95104e-07	3.92951e-06
MSTRG.36540.1	32.117	-2.95408	1.00523	-2.93871	0.0032958	0.00958811
MSTRG.12206.1	69.1946	-1.30385	0.23954	-5.44314	5.23487e-08	4.12173e-07
MSTRG.54330.1	11.068	-6.94258	2.49112	-2.78693	0.00532092	0.0145792
MSTRG.61178.2	41.5274	8.84035	1.48796	5.94127	2.82818e-09	2.66915e-08
MSTRG.1269.1	19.1843	-1.5419	0.461005	-3.34464	0.000823901	0.00280777
MSTRG.30295.2	258.329	2.26056	0.278442	8.1186	4.71583e-16	1.09244e-14
MSTRG.30295.1	333.436	2.81659	0.165796	16.9883	1.00303e-64	7.02871e-62
MSTRG.3709.2	457.903	1.3512	0.371896	3.63327	0.000279853	0.00107382
MSTRG.52396.1	126.2	-1.84986	0.229906	-8.04617	8.54265e-16	1.9233e-14
MSTRG.56398.2	9.49576	-4.78939	1.34693	-3.55579	0.00037685	0.00139171
MSTRG.19218.2	24.6645	3.04387	0.977393	3.11427	0.001844	0.00574622
MSTRG.19218.1	65.8644	2.48925	0.454798	5.47332	4.41672e-08	3.52207e-07
MSTRG.61171.2	9.70085	6.74025	1.38993	4.84935	1.23866e-06	7.74127e-06
MSTRG.34073.1	26.0741	-1.98707	0.447195	-4.4434	8.85478e-06	4.58779e-05
MSTRG.34073.4	355.314	2.37292	0.126662	18.7343	2.60062e-78	3.33288e-75
MSTRG.34073.7	414.264	1.65449	0.121297	13.64	2.31446e-42	5.18994e-40
MSTRG.59903.1	58.7171	-1.12251	0.337887	-3.32215	0.000893267	0.00301484
MSTRG.27916.1	34.4693	-1.37017	0.382352	-3.58354	0.00033897	0.00126854
MSTRG.39792.2	36.7154	-2.44828	0.912488	-2.68308	0.00729468	0.0192261
MSTRG.60006.1	17.9955	1.76784	0.679572	2.6014	0.00928445	0.0236477
MSTRG.33568.1	497.678	-2.89541	0.27319	-10.5985	3.02718e-26	1.92845e-24
MSTRG.46873.1	29.036	8.32205	1.33094	6.25277	4.03234e-10	4.24912e-09
MSTRG.36208.3	53.0341	6.78644	1.40591	4.82709	1.38545e-06	8.52562e-06
MSTRG.36208.7	689.571	2.68162	0.277105	9.67729	3.76547e-22	1.74456e-20
MSTRG.36208.6	40.0909	2.55454	0.60885	4.19568	2.72051e-05	0.000129687
MSTRG.26269.1	16.3042	3.92919	1.29136	3.04268	0.00234485	0.00711706
MSTRG.50182.1	20.6636	-1.89327	0.524594	-3.60901	0.000307364	0.00116582
MSTRG.36491.2	42.9386	1.63622	0.386302	4.23559	2.27949e-05	0.000109689
MSTRG.20842.1	374.344	2.1767	0.282215	7.71291	1.22978e-14	2.38552e-13
MSTRG.20842.2	38.7897	4.49612	0.576567	7.7981	6.28459e-15	1.26732e-13
MSTRG.46334.1	17.0416	-2.59939	0.787721	-3.29988	0.000967259	0.00322553
MSTRG.18696.2	159.761	-1.06108	0.204427	-5.19047	2.09759e-07	1.49606e-06
MSTRG.41609.1	42.0779	2.34825	0.416423	5.6391	1.7094e-08	1.44321e-07
MSTRG.42450.1	461.645	-1.22332	0.171189	-7.14602	8.9332e-13	1.34622e-11
MSTRG.28658.1	32.938	-1.49597	0.417322	-3.5847	0.000337468	0.00126376
MSTRG.9550.1	45.1924	-1.31747	0.425414	-3.09691	0.00195549	0.0060366
MSTRG.33866.1	64.954	-2.87663	0.309951	-9.28095	1.67982e-20	6.36288e-19
MSTRG.26511.3	328.007	2.44653	0.231432	10.5713	4.05025e-26	2.52285e-24
MSTRG.53609.2	66.7131	1.93034	0.751107	2.56999	0.01017	0.0255665
MSTRG.56510.1	28.6629	1.38658	0.405758	3.41725	0.000632565	0.0022233
MSTRG.28819.1	259.596	1.23278	0.147369	8.36527	5.99768e-17	1.55662e-15
MSTRG.24368.1	21.3882	-2.75764	0.536351	-5.14148	2.72584e-07	1.90775e-06
MSTRG.35262.1	44.8265	1.90203	0.501669	3.7914	0.000149801	0.000614325
MSTRG.26473.2	182.355	-2.49452	0.343257	-7.2672	3.67021e-13	5.86188e-12
MSTRG.39129.1	834.614	-1.69678	0.228746	-7.41775	1.19129e-13	1.99951e-12
MSTRG.11182.1	97.2317	6.19122	0.639393	9.68296	3.56263e-22	1.66434e-20
MSTRG.61978.1	7.84261	6.43736	1.54334	4.17107	3.03174e-05	0.00014379
MSTRG.16250.2	306.431	1.15564	0.222738	5.18836	2.1215e-07	1.50737e-06
MSTRG.41854.1	107.564	1.25395	0.313771	3.9964	6.43143e-05	0.000285242
MSTRG.5966.1	91.5712	1.88164	0.332245	5.66343	1.4838e-08	1.26609e-07
MSTRG.36971.2	1046.4	2.01793	0.466176	4.32869	1.49998e-05	7.46792e-05
MSTRG.23949.1	406.003	-1.61699	0.270133	-5.98593	2.15162e-09	2.05836e-08
MSTRG.30729.1	63.2595	-1.94399	0.352781	-5.51047	3.57873e-08	2.90338e-07
MSTRG.34364.1	55.0093	-1.74465	0.468913	-3.72062	0.000198731	0.000795777
MSTRG.5107.3	12.611	7.11875	1.48861	4.78214	1.73441e-06	1.04213e-05
MSTRG.5107.1	70.9775	6.77316	0.985164	6.87516	6.1919e-12	8.30425e-11
MSTRG.39307.1	105.468	-1.58239	0.329534	-4.80189	1.57178e-06	9.52587e-06
MSTRG.34090.1	95.6376	2.1478	0.263439	8.15292	3.5524e-16	8.54711e-15
MSTRG.34502.1	83.1721	-3.16212	0.373882	-8.45753	2.73105e-17	7.43216e-16
MSTRG.1086.1	23.6883	2.24688	0.564408	3.98095	6.86409e-05	0.000302041
MSTRG.31446.1	3332.83	2.38055	0.421056	5.65377	1.56971e-08	1.3333e-07
MSTRG.31446.8	455.59	12.2955	2.70637	4.54315	5.54204e-06	2.9674e-05
MSTRG.62244.1	16.4659	-1.86376	0.625106	-2.98152	0.00286825	0.00850761
MSTRG.48679.1	120.617	-2.18882	0.310519	-7.04892	1.80311e-12	2.60521e-11
MSTRG.26597.2	50.4011	-1.43818	0.441393	-3.25827	0.00112095	0.00368351
MSTRG.42446.1	192.914	-1.96003	0.471129	-4.16028	3.17859e-05	0.000150246
MSTRG.42446.2	17.2856	-7.58744	2.36103	-3.21362	0.00131073	0.00422539
MSTRG.29035.1	45.1481	1.5474	0.476834	3.24516	0.00117385	0.00382817
MSTRG.11775.1	185.37	-1.03163	0.230445	-4.47669	7.581e-06	3.99053e-05
MSTRG.11775.2	44.9985	-4.53455	1.4115	-3.21257	0.00131554	0.00423846
MSTRG.8637.7	91.9673	9.9864	1.27683	7.82122	5.23157e-15	1.07037e-13
MSTRG.29591.1	264.657	1.03126	0.139203	7.40835	1.27885e-13	2.1337e-12
MSTRG.11608.1	728.992	3.34349	0.215389	15.523	2.42284e-54	9.70175e-52
MSTRG.29722.1	60.7384	-1.08902	0.345816	-3.14913	0.00163759	0.00514882
MSTRG.11896.1	44.0098	-1.53011	0.39302	-3.8932	9.89299e-05	0.000419199
MSTRG.20860.1	107.861	1.82207	0.255008	7.14516	8.9891e-13	1.35102e-11
MSTRG.20860.2	306.448	1.05474	0.190105	5.54817	2.88667e-08	2.36243e-07
MSTRG.14218.1	85.3824	-1.03284	0.25729	-4.01432	5.96177e-05	0.000266946
MSTRG.19279.1	162.477	-1.24139	0.238129	-5.21311	1.85703e-07	1.33297e-06
MSTRG.30953.1	117.82	4.14497	1.47377	2.81249	0.00491593	0.0136025
MSTRG.38144.1	29.3837	1.152	0.445899	2.58354	0.00977918	0.0247392
MSTRG.18904.1	150.689	-1.43259	0.505761	-2.83255	0.00461783	0.0128538
MSTRG.336.1	57.9284	1.26417	0.30811	4.10297	4.07878e-05	0.000187423
MSTRG.17199.1	1941.55	7.31104	1.75991	4.15422	3.26397e-05	0.000154022
MSTRG.18409.3	13.764	7.24608	2.41862	2.99595	0.00273588	0.0081625
MSTRG.69616.1	39.3297	1.37708	0.392587	3.5077	0.000451991	0.00164217
MSTRG.63292.2	29.0264	-8.33263	1.29959	-6.41173	1.43881e-10	1.60997e-09
MSTRG.42996.2	72.8067	2.93085	0.481434	6.08775	1.14508e-09	1.13017e-08
MSTRG.68941.1	81.1384	1.12224	0.38257	2.93343	0.00335236	0.00974252
MSTRG.6105.1	55.8053	-1.55364	0.516122	-3.01022	0.00261058	0.00783872
MSTRG.30190.3	13.1708	-7.19488	2.42315	-2.96923	0.00298551	0.00882276
MSTRG.30190.2	114.606	2.95223	0.367584	8.03143	9.63393e-16	2.16031e-14
MSTRG.17188.1	30.0906	-1.08733	0.360868	-3.0131	0.00258592	0.00777303
MSTRG.16591.1	13.7361	-1.7579	0.635817	-2.76478	0.00569606	0.0155161
MSTRG.7972.1	66.369	1.03238	0.385384	2.67883	0.00738803	0.0194265
MSTRG.1033.1	17.601	-2.74735	0.617468	-4.44938	8.61174e-06	4.47842e-05
MSTRG.42712.2	84.7884	-1.28604	0.282731	-4.54864	5.39942e-06	2.90527e-05
MSTRG.42712.3	118.61	-1.41473	0.326001	-4.33965	1.42711e-05	7.13682e-05
MSTRG.31017.1	162.661	-3.55567	0.325627	-10.9195	9.30421e-28	6.51993e-26
MSTRG.47844.1	130.629	2.18992	0.425765	5.1435	2.69669e-07	1.89207e-06
MSTRG.47844.2	37.2818	1.55523	0.479555	3.24308	0.00118247	0.00385402
MSTRG.18279.1	93.6005	4.5374	0.74947	6.05414	1.41169e-09	1.37873e-08
MSTRG.17314.2	5.94637	6.03417	1.63282	3.69554	0.000219418	0.000868683
MSTRG.6054.1	66.9419	-2.50219	0.321663	-7.77893	7.31434e-15	1.45922e-13
MSTRG.32111.1	143.853	-1.41865	0.238936	-5.93737	2.89632e-09	2.72429e-08
MSTRG.3419.1	640.132	2.4685	0.230507	10.709	9.23504e-27	6.01996e-25
MSTRG.35435.2	66.3027	9.51482	3.90741	2.43507	0.014889	0.0358385
MSTRG.15363.1	49.8041	-1.06719	0.43384	-2.45987	0.0138988	0.0338327
MSTRG.15657.1	371.604	-1.04449	0.128504	-8.12805	4.36251e-16	1.01901e-14
MSTRG.34864.1	41.9342	2.35183	0.432481	5.43798	5.38869e-08	4.22503e-07
MSTRG.28986.1	1621.31	2.10534	0.344725	6.1073	1.0133e-09	1.01077e-08
MSTRG.13205.1	299.807	-3.14455	0.162704	-19.3269	3.19279e-83	6.86451e-80
MSTRG.9185.1	27.6021	-1.50256	0.646496	-2.32416	0.020117	0.0463527
MSTRG.9185.2	8.1271	-6.49896	2.66603	-2.43769	0.0147815	0.035595
MSTRG.51825.1	11.8303	-2.66042	0.770385	-3.45337	0.000553636	0.00198192
MSTRG.42063.4	48.5729	4.77128	1.11095	4.29476	1.74881e-05	8.5848e-05
MSTRG.11704.2	59.505	1.97452	0.468506	4.21449	2.50338e-05	0.000119846
MSTRG.27058.2	81.518	1.50142	0.36187	4.14906	3.33846e-05	0.000156877
MSTRG.39627.1	89.1586	2.02631	0.282422	7.17474	7.24473e-13	1.10967e-11
MSTRG.21675.1	74.7121	1.2202	0.315098	3.87245	0.000107748	0.000454501
MSTRG.41891.4	12.9203	4.71661	1.53888	3.06497	0.00217693	0.00664699
MSTRG.41891.1	201.084	1.10538	0.190261	5.8098	6.25469e-09	5.54807e-08
MSTRG.41891.2	59.5237	1.31878	0.386592	3.4113	0.000646541	0.00226674
MSTRG.38984.2	622.184	2.77619	0.220678	12.5802	2.71182e-36	3.53546e-34
MSTRG.38984.1	170.503	3.18599	0.2783	11.448	2.40526e-30	2.04301e-28
MSTRG.52092.1	34.3833	-5.15799	1.48789	-3.46665	0.000526992	0.00189501
MSTRG.35644.2	91.5977	-1.76929	0.358947	-4.92911	8.26062e-07	5.3207e-06
MSTRG.8554.1	806.132	1.48404	0.158727	9.34963	8.7954e-21	3.52193e-19
MSTRG.32792.1	12.0421	2.63903	0.911758	2.89444	0.00379837	0.0108863
MSTRG.53015.1	2489.08	-1.6768	0.178229	-9.40809	5.05218e-21	2.09796e-19
MSTRG.48800.1	146.58	-1.48246	0.259632	-5.70986	1.13071e-08	9.782e-08
MSTRG.18130.1	49.4478	-1.26675	0.306396	-4.13435	3.55967e-05	0.000165468
MSTRG.24579.1	267.096	-1.63877	0.253137	-6.47385	9.55375e-11	1.10658e-09
MSTRG.2205.10	629.145	3.15306	0.727621	4.33338	1.46837e-05	7.32354e-05
MSTRG.2205.12	535.927	12.5297	3.90684	3.20711	0.00134077	0.0043123
MSTRG.36021.1	29.5874	-2.58331	0.512002	-5.04551	4.5231e-07	3.0698e-06
MSTRG.33416.4	20.2944	1.17611	0.454004	2.59053	0.00958275	0.0243158
MSTRG.33416.3	25.8613	1.9798	0.568867	3.48024	0.000500962	0.00180604
MSTRG.33416.1	47.1951	2.02837	0.433745	4.67641	2.91942e-06	1.66493e-05
MSTRG.29672.1	42.0477	-1.98147	0.478053	-4.14487	3.40002e-05	0.000159197
MSTRG.14691.1	121.806	-1.70209	0.288576	-5.89823	3.67426e-09	3.36018e-08
MSTRG.12327.1	165.995	1.3424	0.190718	7.03865	1.94116e-12	2.79029e-11
MSTRG.29372.1	142.958	-1.4683	0.363305	-4.04151	5.31079e-05	0.000239713
MSTRG.41835.2	31.0199	1.86347	0.560094	3.32706	0.000877667	0.00297114
MSTRG.41835.1	161.106	1.3745	0.302403	4.54525	5.4869e-06	2.94824e-05
MSTRG.26937.12	219.062	-4.36966	1.64347	-2.6588	0.00784195	0.0204189
MSTRG.12198.1	53.8431	2.6476	0.332267	7.96831	1.60855e-15	3.50877e-14
MSTRG.23794.1	30.9781	-1.28732	0.441927	-2.91298	0.00358001	0.0103132
MSTRG.23925.4	162.872	7.36419	1.57333	4.68064	2.85978e-06	1.63591e-05
MSTRG.40673.2	23.529	1.86674	0.500957	3.72635	0.000194272	0.000781271
MSTRG.72468.2	39.3885	-2.64238	0.723715	-3.65113	0.000261089	0.00100942
MSTRG.23552.7	407.895	1.83292	0.393876	4.65356	3.2626e-06	1.84377e-05
MSTRG.14384.1	17.6636	-2.34279	0.653008	-3.58768	0.000333631	0.00125274
MSTRG.17902.1	65.7981	2.26186	0.316104	7.15544	8.34031e-13	1.26026e-11
MSTRG.39824.1	193.098	1.54068	0.281474	5.4736	4.4099e-08	3.52164e-07
MSTRG.35.1	244.058	1.18819	0.197092	6.02861	1.65379e-09	1.60124e-08
MSTRG.8112.1	74.8542	1.87644	0.372375	5.03912	4.67684e-07	3.15884e-06
MSTRG.29585.1	48.1959	1.43032	0.324379	4.40941	1.03653e-05	5.32123e-05
MSTRG.29017.2	52.7327	4.25198	1.39615	3.0455	0.00232292	0.00705433
MSTRG.24117.1	33.1732	-2.31074	0.636448	-3.63067	0.000282683	0.00108246
MSTRG.6665.2	11.3811	-1.86996	0.633572	-2.95146	0.00316279	0.00925396
MSTRG.56273.1	19.2985	-6.76912	1.41762	-4.77497	1.79732e-06	1.07418e-05
MSTRG.21723.5	52.4014	3.77666	0.980794	3.85061	0.000117823	0.000494396
MSTRG.3620.1	19.2984	2.64873	0.669252	3.95775	7.56597e-05	0.000329564
MSTRG.31357.1	26.654	-1.46327	0.548	-2.6702	0.00758053	0.0198674
MSTRG.37837.1	61.1278	-1.26144	0.383851	-3.28626	0.00101526	0.00336978
MSTRG.47009.1	16.0264	2.14669	0.539679	3.97772	6.95801e-05	0.000305694
MSTRG.15079.2	1237.3	1.39179	0.481561	2.89016	0.00385049	0.0110188
MSTRG.37872.1	512.591	-2.37348	0.264188	-8.98407	2.60942e-19	9.14276e-18
MSTRG.40202.1	43.3967	-1.43421	0.433477	-3.30863	0.000937549	0.0031416
MSTRG.2255.1	92.0462	1.32592	0.3708	3.57583	0.000349116	0.00130129
MSTRG.34833.1	156.188	4.24427	0.413003	10.2766	8.98386e-25	5.08722e-23
MSTRG.26164.6	105.314	-2.42422	0.679092	-3.5698	0.000357252	0.00132665
MSTRG.2558.2	183.983	3.44182	0.512497	6.71579	1.87049e-11	2.34586e-10
MSTRG.2558.1	196.794	4.53329	0.399336	11.3521	7.24146e-30	5.88343e-28
MSTRG.6885.1	30.8459	3.09935	1.09177	2.83884	0.00452775	0.0126596
MSTRG.6885.2	31.4217	3.34	0.630859	5.29437	1.19425e-07	8.8793e-07
MSTRG.41238.2	53.3975	-9.21373	3.90759	-2.35791	0.0183782	0.0428036
MSTRG.60169.1	22.6002	1.97722	0.56116	3.52345	0.000425971	0.00155367
MSTRG.47679.3	24.2198	-1.97687	0.560874	-3.52463	0.000424079	0.00154778
MSTRG.5655.1	186.379	1.07802	0.166235	6.48493	8.87752e-11	1.03252e-09
MSTRG.1458.2	383.764	-2.26038	0.289059	-7.8198	5.29091e-15	1.07858e-13
MSTRG.6808.1	20.4811	2.00449	0.772095	2.59617	0.00942689	0.0239794
MSTRG.31822.1	103.185	3.56398	0.509116	7.00033	2.55361e-12	3.60592e-11
MSTRG.20197.1	63.6934	-1.90471	0.310509	-6.13416	8.56105e-10	8.69443e-09
MSTRG.10702.1	85.4629	-1.12939	0.247748	-4.5586	5.14945e-06	2.78647e-05
MSTRG.29838.2	49.2215	-9.09629	1.20875	-7.52535	5.25785e-14	9.18241e-13
MSTRG.8003.1	56.7623	-1.44925	0.311401	-4.65396	3.25616e-06	1.84198e-05
MSTRG.14340.1	62.4289	3.43469	0.422245	8.13435	4.14165e-16	9.75549e-15
MSTRG.33845.1	107.307	-1.05279	0.305404	-3.4472	0.000566423	0.00201867
MSTRG.31079.1	200.416	1.22656	0.18043	6.79801	1.06078e-11	1.38942e-10
MSTRG.8469.1	114.477	1.49069	0.195651	7.61909	2.55478e-14	4.74241e-13
MSTRG.13723.3	47.0562	2.49595	0.609645	4.09409	4.23823e-05	0.000193955
MSTRG.13723.1	45.2256	-1.19471	0.361793	-3.30219	0.000959346	0.00320125
MSTRG.47999.1	91.9101	-1.24047	0.385131	-3.22091	0.00127786	0.00412654
MSTRG.20297.1	28.8018	1.58255	0.381201	4.15149	3.30318e-05	0.00015548
MSTRG.3798.1	26.7747	1.92624	0.482981	3.98824	6.65656e-05	0.000293601
MSTRG.1486.2	161.585	1.15165	0.353891	3.25425	0.00113692	0.00372942
MSTRG.37590.1	375.882	1.63135	0.205767	7.92811	2.22514e-15	4.76111e-14
MSTRG.13650.1	31.1851	1.3093	0.409502	3.1973	0.00138721	0.00444638
MSTRG.16714.2	254.612	-1.20898	0.18015	-6.71098	1.93317e-11	2.4083e-10
MSTRG.16714.1	355.8	-1.27745	0.302223	-4.22686	2.36975e-05	0.000113837
MSTRG.4225.1	18.8036	1.42785	0.464533	3.07372	0.00211406	0.00647266
MSTRG.4619.2	89.8224	3.89152	0.984856	3.95136	7.77095e-05	0.000336661
MSTRG.17528.1	83.2231	-1.26948	0.375551	-3.38031	0.000724046	0.00249939
MSTRG.8659.4	82.6722	1.81437	0.703545	2.5789	0.00991152	0.024995
MSTRG.8659.2	140.096	1.53029	0.576427	2.65479	0.00793582	0.0206219
MSTRG.8659.1	186.616	2.10564	0.499707	4.21375	2.51161e-05	0.000120137
MSTRG.27224.1	112.699	-2.10315	0.375374	-5.60281	2.10904e-08	1.76467e-07
MSTRG.68848.1	15.2686	2.38576	0.786559	3.03316	0.00242004	0.0073136
MSTRG.27.1	10.3815	-2.83118	0.982599	-2.88132	0.00396011	0.0112922
MSTRG.36386.1	202.423	1.34651	0.251002	5.36452	8.11662e-08	6.14889e-07
MSTRG.21258.1	295.881	1.14697	0.178986	6.40813	1.47318e-10	1.64188e-09
MSTRG.38416.1	77.638	1.18146	0.280113	4.21779	2.46714e-05	0.000118313
MSTRG.24552.3	16.7105	-1.96288	0.85618	-2.2926	0.0218708	0.0498405
MSTRG.16469.1	50.4601	-1.48465	0.482805	-3.07505	0.0021047	0.00645102
MSTRG.8789.5	22.6733	2.31231	0.971585	2.37994	0.0173156	0.0407178
MSTRG.40306.1	7.31295	3.27028	1.37514	2.37814	0.0174001	0.0408993
MSTRG.45341.1	178.931	1.8421	0.376361	4.89449	9.85616e-07	6.25041e-06
MSTRG.45341.2	138.6	2.0348	0.320657	6.34573	2.2138e-10	2.41921e-09
MSTRG.63339.1	40.7735	1.18555	0.38271	3.09778	0.00194974	0.0060245
MSTRG.13377.1	257.503	1.74409	0.231076	7.54767	4.43098e-14	7.83598e-13
MSTRG.28164.1	90.7121	-1.23794	0.354277	-3.49428	0.000475348	0.00171812
MSTRG.46872.1	15.742	4.19026	1.0757	3.89537	9.80476e-05	0.00041609
MSTRG.2492.1	23.1897	7.99852	1.3683	5.84558	5.0481e-09	4.52795e-08
MSTRG.44481.3	68.0891	2.34501	0.510043	4.59766	4.27264e-06	2.34139e-05
MSTRG.12311.3	11.2826	5.07009	1.20866	4.19482	2.73089e-05	0.000130071
MSTRG.22994.1	75.9067	-1.25318	0.288146	-4.34911	1.36692e-05	6.87876e-05
MSTRG.4057.1	123.532	1.61936	0.203542	7.9559	1.77839e-15	3.84928e-14
MSTRG.40949.2	39.0581	2.76757	0.746258	3.70859	0.000208418	0.000829822
MSTRG.225.2	45.212	-8.97402	1.29642	-6.92215	4.44846e-12	6.05293e-11
MSTRG.225.1	161.521	-4.02659	0.392203	-10.2666	9.96612e-25	5.58701e-23
MSTRG.38787.23	96.9039	10.0623	1.19754	8.40241	4.37395e-17	1.14581e-15
MSTRG.38787.20	90.2253	1.9987	0.353355	5.65636	1.54615e-08	1.31528e-07
MSTRG.36971.1	838.808	2.00906	0.466064	4.31069	1.62744e-05	8.05247e-05
MSTRG.5966.3	4.27607	5.5586	1.6786	3.31146	0.000928111	0.0031137
MSTRG.16268.2	76.8724	3.48814	0.739718	4.7155	2.41119e-06	1.40804e-05
MSTRG.39981.2	46.1143	-1.25434	0.38976	-3.21825	0.00128978	0.00416023
MSTRG.2205.6	469.599	6.6337	1.51353	4.38294	1.17088e-05	5.95642e-05
MSTRG.9654.1	73.5206	1.3566	0.289443	4.68692	2.77345e-06	1.5914e-05
MSTRG.21863.1	138.437	3.53405	0.390784	9.04348	1.51764e-19	5.52461e-18
MSTRG.5602.1	113.316	-1.76971	0.297312	-5.95235	2.64318e-09	2.51147e-08
MSTRG.17770.2	39.1859	-1.51608	0.411841	-3.68122	0.00023212	0.000912527
MSTRG.30137.1	665.768	1.17289	0.135606	8.64924	5.18427e-18	1.5459e-16
MSTRG.19890.1	42.6002	-7.03059	1.17027	-6.00766	1.88226e-09	1.80994e-08
MSTRG.58173.1	35.8147	1.49584	0.500121	2.99095	0.0027811	0.0082754
MSTRG.6709.1	192.802	1.49375	0.217362	6.87218	6.32284e-12	8.45963e-11
MSTRG.67290.1	19.2966	-2.68021	0.718545	-3.73006	0.000191435	0.000770965
MSTRG.38525.1	18.5449	1.58595	0.535981	2.95896	0.0030868	0.00906001
MSTRG.42063.3	363.999	1.12755	0.16116	6.99646	2.62509e-12	3.69755e-11
MSTRG.42063.2	45.5892	-1.42087	0.57981	-2.45057	0.014263	0.0345989
MSTRG.25644.1	1755.86	-3.86062	0.155058	-24.8979	7.84982e-137	4.40061e-133
MSTRG.57299.1	104.247	3.51048	0.404505	8.67847	4.01112e-18	1.23551e-16
MSTRG.35832.4	215.575	-1.57363	0.324556	-4.84858	1.24349e-06	7.76281e-06
MSTRG.49661.1	85.1265	-1.11192	0.236105	-4.70946	2.48379e-06	1.44591e-05
MSTRG.5257.2	111.813	1.05849	0.287621	3.68015	0.000233096	0.000914443
MSTRG.35222.3	97.8256	2.47186	1.07016	2.3098	0.0208993	0.0478405
MSTRG.35222.1	169.341	3.45561	0.498265	6.93528	4.05424e-12	5.5957e-11
MSTRG.35222.4	67.5451	2.59553	0.606138	4.28208	1.85152e-05	9.0415e-05
MSTRG.49540.1	99.4399	1.06726	0.257496	4.14476	3.40172e-05	0.000159197
MSTRG.28112.1	11.2499	2.25033	0.79443	2.83263	0.00461669	0.0128538
MSTRG.5170.1	451.252	-1.10377	0.147878	-7.46406	8.38984e-14	1.42959e-12
MSTRG.13555.2	496.758	1.11948	0.284234	3.93857	8.1968e-05	0.000353602
MSTRG.42386.2	93.6171	-1.98659	0.663742	-2.99301	0.0027624	0.00823724
MSTRG.42386.1	152.588	-1.5128	0.413494	-3.65858	0.000253612	0.000983908
MSTRG.47814.1	167.557	-1.0608	0.210557	-5.03807	4.70243e-07	3.16915e-06
MSTRG.64797.1	35.4722	-1.2398	0.339463	-3.65225	0.000259948	0.00100571
MSTRG.32721.1	257.177	1.85604	0.604118	3.07231	0.00212406	0.00649973
MSTRG.4619.3	55.1284	6.77954	0.946281	7.1644	7.81275e-13	1.19341e-11
MSTRG.3619.1	50.3063	5.97574	1.31851	4.53219	5.83745e-06	3.10777e-05
MSTRG.40578.1	216.642	1.26499	0.296916	4.26043	2.04035e-05	9.89466e-05
MSTRG.33870.1	61.4641	-9.41668	3.90748	-2.40991	0.0159563	0.0380967
MSTRG.27209.1	68.0751	-3.03527	0.959297	-3.16405	0.0015559	0.00491401
MSTRG.27209.2	90.1805	-4.51031	0.698058	-6.46123	1.03857e-10	1.19308e-09
MSTRG.47219.2	315.589	5.71411	1.24409	4.59299	4.36941e-06	2.38974e-05
MSTRG.5056.1	23.5678	1.69462	0.628314	2.69709	0.00699478	0.0185441
MSTRG.52114.1	212.614	1.90546	0.312578	6.09595	1.08789e-09	1.07942e-08
MSTRG.9389.1	331.972	-1.47881	0.188494	-7.8454	4.31573e-15	8.89485e-14
MSTRG.30522.4	125.589	10.4359	1.23845	8.42659	3.55889e-17	9.36673e-16
MSTRG.5458.1	237.661	-1.35151	0.200869	-6.72834	1.71609e-11	2.17165e-10
MSTRG.68616.1	48.5779	-2.99948	0.386112	-7.76843	7.94675e-15	1.56864e-13
MSTRG.22110.1	176.899	1.58908	0.296361	5.36199	8.23095e-08	6.22709e-07
MSTRG.6075.1	66.9611	-1.07475	0.290806	-3.69577	0.000219218	0.000868505
MSTRG.59413.1	58.5006	-1.24145	0.34784	-3.56903	0.0003583	0.00132934
MSTRG.20300.1	47.3639	-1.42914	0.412633	-3.46347	0.000533256	0.0019163
MSTRG.46877.1	55.0175	1.525	0.308972	4.93572	7.98563e-07	5.15754e-06
MSTRG.31739.1	101.177	2.25822	0.323466	6.98134	2.92379e-12	4.08747e-11
MSTRG.1003.1	59.5039	1.66464	0.38287	4.34781	1.37506e-05	6.90734e-05
MSTRG.23140.3	116.244	1.51254	0.280479	5.39271	6.94018e-08	5.30786e-07
MSTRG.18354.1	34.1281	3.17585	0.715023	4.44161	8.92879e-06	4.62187e-05
MSTRG.27285.1	23.5239	3.05805	1.11868	2.73363	0.00626401	0.0168342
MSTRG.39872.1	26.7638	-8.21748	1.67872	-4.89509	9.82604e-07	6.23837e-06
MSTRG.22292.1	101.752	-1.20392	0.30375	-3.96353	7.38507e-05	0.000323366
MSTRG.48965.2	127.852	1.6267	0.365474	4.45093	8.5499e-06	4.45039e-05
MSTRG.20985.1	214.667	1.82453	0.295233	6.17997	6.41125e-10	6.64353e-09
MSTRG.5098.2	84.9748	-1.47311	0.319886	-4.60511	4.12254e-06	2.26941e-05
MSTRG.37380.1	61.7262	-1.2077	0.465589	-2.59393	0.00948868	0.0241022
MSTRG.21061.2	59.6096	4.911	1.26442	3.88401	0.000102749	0.000435052
MSTRG.1936.1	17.8313	2.43767	0.637586	3.82328	0.000131686	0.000546435
MSTRG.15799.1	76.5206	-1.34496	0.240469	-5.59307	2.23095e-08	1.85285e-07
MSTRG.33899.2	6.6729	6.20236	1.89089	3.28013	0.0010376	0.00343781
MSTRG.272.1	25.5943	4.27891	1.13354	3.77484	0.000160112	0.000653268
MSTRG.3497.1	1590.89	1.36991	0.220736	6.20611	5.43132e-10	5.67002e-09
MSTRG.29000.1	102.771	-2.53866	0.353185	-7.1879	6.57964e-13	1.01613e-11
MSTRG.13361.1	129.511	-1.61861	0.203824	-7.94117	2.00276e-15	4.3017e-14
MSTRG.6024.3	36.6711	1.75182	0.635889	2.75491	0.00587077	0.0159455
MSTRG.12520.1	17.5973	1.72002	0.669356	2.56967	0.0101796	0.0255791
MSTRG.12520.2	290.314	1.5796	0.317568	4.97405	6.55681e-07	4.30416e-06
MSTRG.58165.1	36.9451	1.48413	0.522118	2.84251	0.00447598	0.0125336
MSTRG.12049.2	186.268	1.52453	0.308422	4.94299	7.69333e-07	4.99754e-06
MSTRG.42630.1	107.99	5.15456	0.403369	12.7788	2.15416e-37	3.26384e-35
MSTRG.23286.1	32.0392	1.2947	0.426731	3.03399	0.00241344	0.00729761
MSTRG.1781.3	21.675	3.78427	0.822695	4.59985	4.22802e-06	2.3192e-05
MSTRG.44894.1	32.3968	-2.49923	0.453355	-5.51274	3.53293e-08	2.87038e-07
MSTRG.30327.1	45.3019	-1.36171	0.495898	-2.74595	0.00603363	0.0162853
MSTRG.26937.4	96.8539	3.16113	0.653145	4.83986	1.29932e-06	8.0679e-06
MSTRG.37345.1	50.9696	-2.39896	0.397559	-6.03423	1.59725e-09	1.54917e-08
MSTRG.35526.1	55.5005	-1.96712	0.382844	-5.13819	2.77404e-07	1.93665e-06
MSTRG.15306.1	477.888	-2.88901	0.345948	-8.351	6.76902e-17	1.74069e-15
MSTRG.13198.1	83.7562	6.17042	0.629702	9.79896	1.1375e-22	5.49726e-21
MSTRG.22209.1	173.734	-1.89669	0.21021	-9.02286	1.83243e-19	6.58501e-18
MSTRG.55458.1	42.5147	1.39063	0.353193	3.93732	8.23979e-05	0.000355052
MSTRG.29257.1	150.934	-1.03782	0.280791	-3.69604	0.00021899	0.000868216
MSTRG.39967.1	146.851	1.16926	0.238507	4.90242	9.46645e-07	6.03904e-06
MSTRG.30067.2	50.8277	4.11211	1.35183	3.0419	0.00235094	0.00713168
MSTRG.31040.1	20.2915	-2.60112	0.965892	-2.69297	0.00708186	0.018718
MSTRG.8830.2	64.6248	2.19146	0.783192	2.79811	0.0051403	0.0141744
MSTRG.8830.3	125.445	2.1197	0.315088	6.72734	1.72795e-11	2.18173e-10
MSTRG.8830.1	212.938	2.6606	0.325151	8.18268	2.77593e-16	6.79557e-15
MSTRG.27233.1	24.8781	1.28277	0.414645	3.09367	0.00197699	0.00608621
MSTRG.35463.1	37.3944	-1.86318	0.463418	-4.02053	5.80684e-05	0.000261052
MSTRG.13318.3	228.884	11.302	1.22619	9.21714	3.05117e-20	1.14798e-18
MSTRG.1359.1	1087.02	1.08033	0.252065	4.28591	1.81996e-05	8.91063e-05
MSTRG.5711.1	546.409	-1.64906	0.217731	-7.57381	3.62441e-14	6.57554e-13
MSTRG.20348.2	18.8455	4.168	0.782706	5.32512	1.00886e-07	7.55099e-07
MSTRG.50467.1	89.4602	-2.86106	0.405429	-7.05687	1.70295e-12	2.49262e-11
MSTRG.23.1	54.7065	-1.16456	0.40306	-2.8893	0.003861	0.0110416
MSTRG.27323.1	423.26	1.43722	0.204889	7.01462	2.30579e-12	3.27247e-11
MSTRG.37060.1	68.0045	3.14978	0.330651	9.52602	1.63425e-21	7.21385e-20
MSTRG.37711.1	50.8707	-1.2955	0.303571	-4.26754	1.97639e-05	9.63447e-05
MSTRG.42793.1	22.5479	-3.27228	0.557648	-5.868	4.41078e-09	3.9882e-08
MSTRG.43247.1	51.5064	-2.80004	0.457592	-6.11906	9.41273e-10	9.47357e-09
MSTRG.34413.1	191.241	-1.51266	0.351809	-4.29965	1.71072e-05	8.41253e-05
MSTRG.17061.1	150.152	-1.33322	0.278927	-4.77981	1.75465e-06	1.05204e-05
MSTRG.32579.1	62.7246	1.42799	0.271555	5.25855	1.45192e-07	1.0626e-06
MSTRG.57923.1	202.647	1.79614	0.201161	8.92888	4.30333e-19	1.48003e-17
MSTRG.57336.2	9.88921	-1.74641	0.730189	-2.39172	0.0167694	0.0396665
MSTRG.25029.1	88.0967	6.04856	0.958033	6.31352	2.72768e-10	2.9692e-09
MSTRG.48782.2	77.5786	1.47511	0.374539	3.93848	8.19983e-05	0.000353602
MSTRG.28580.2	104.874	-2.24586	0.339934	-6.60677	3.92797e-11	4.69514e-10
MSTRG.28580.1	196.617	-2.41468	0.300727	-8.02946	9.79e-16	2.18656e-14
MSTRG.27945.1	33.824	-2.03513	0.451572	-4.50676	6.58237e-06	3.49109e-05
MSTRG.27330.3	38.3008	1.05375	0.377002	2.79507	0.00518891	0.0142823
MSTRG.7045.1	96.3173	-1.03533	0.334469	-3.09544	0.00196521	0.00605329
MSTRG.42834.4	170.099	1.05217	0.426919	2.46456	0.0137181	0.0334509
MSTRG.49687.1	173.478	-1.55291	0.290954	-5.3373	9.43428e-08	7.08013e-07
MSTRG.24053.1	66.8991	-1.38456	0.371774	-3.7242	0.000195935	0.000786264
MSTRG.18699.1	169.215	-1.61064	0.26533	-6.07034	1.27638e-09	1.25533e-08
MSTRG.13340.1	95.5766	2.1694	0.464776	4.66763	3.04691e-06	1.73378e-05
MSTRG.41777.4	105.24	1.55076	0.348159	4.45418	8.4216e-06	4.39177e-05
MSTRG.43717.1	174.155	1.47265	0.212642	6.92546	4.3456e-12	5.94182e-11
MSTRG.34404.1	35.6566	1.64073	0.340003	4.82562	1.39568e-06	8.57669e-06
MSTRG.33635.2	132.052	1.6222	0.335197	4.83954	1.30139e-06	8.07033e-06
MSTRG.8817.1	140.732	1.38874	0.386721	3.59106	0.000329333	0.00123743
MSTRG.16547.1	76.2097	1.04077	0.401955	2.58928	0.00961756	0.0243854
MSTRG.22966.1	234.247	-1.53193	0.248466	-6.16554	7.0245e-10	7.23885e-09
MSTRG.53559.1	402.138	-1.30846	0.144189	-9.07464	1.14058e-19	4.20663e-18
MSTRG.23250.1	122.518	-5.09323	0.600439	-8.48251	2.20379e-17	6.08593e-16
MSTRG.25411.1	84.2907	-1.10885	0.29388	-3.77315	0.000161202	0.000656281
MSTRG.33001.1	10.3122	-4.95553	1.2269	-4.03906	5.36661e-05	0.000242037
MSTRG.19574.1	378.165	-1.23428	0.234068	-5.27316	1.34097e-07	9.8914e-07
MSTRG.566.1	5.96047	3.49264	1.29207	2.70313	0.00686898	0.018244
MSTRG.16630.1	48.331	1.88414	0.547037	3.44427	0.000572608	0.00203837
MSTRG.55076.1	84.394	-1.39219	0.275963	-5.04482	4.53957e-07	3.07724e-06
MSTRG.24030.1	99.5297	5.51391	0.609958	9.03982	1.56932e-19	5.67587e-18
MSTRG.43652.1	42.6122	-1.2172	0.405045	-3.00509	0.00265504	0.0079467
MSTRG.2063.3	80.6946	2.76821	0.550252	5.03081	4.88405e-07	3.28691e-06
MSTRG.36055.1	46.2336	-1.02454	0.418833	-2.44617	0.0144382	0.0349485
MSTRG.33743.1	132.885	1.82837	0.375128	4.874	1.09362e-06	6.8963e-06
MSTRG.42679.2	8.01156	-6.47781	1.52015	-4.2613	2.03239e-05	9.86459e-05
MSTRG.47726.1	3777.03	1.84623	0.295621	6.24526	4.23099e-10	4.44174e-09
MSTRG.44967.1	19.5255	-3.04527	0.706189	-4.31226	1.61592e-05	8.0096e-05
MSTRG.40812.1	103.639	2.92431	0.414535	7.05443	1.73306e-12	2.53009e-11
MSTRG.32616.2	123.868	2.24153	0.428047	5.23665	1.63516e-07	1.1874e-06
MSTRG.32616.3	66.4139	2.58907	0.879411	2.94409	0.00323902	0.00944251
MSTRG.32616.6	16.1194	4.94367	1.23514	4.00253	6.26698e-05	0.000279264
MSTRG.32616.7	22.8044	2.58093	1.00842	2.55937	0.0104862	0.0262788
MSTRG.32616.5	76.3279	2.24549	0.696678	3.22314	0.00126794	0.00410634
MSTRG.37284.1	33.1597	2.00394	0.667286	3.00313	0.00267222	0.00798533
MSTRG.39565.2	15.7591	-1.86328	0.774103	-2.40701	0.0160835	0.0383515
MSTRG.55653.1	105.156	-2.36364	0.23648	-9.99509	1.60143e-23	8.08794e-22
MSTRG.14051.1	80.8526	1.48979	0.466705	3.19215	0.00141218	0.00451319
MSTRG.39692.1	50.8429	2.27664	0.712326	3.19606	0.00139318	0.00446294
MSTRG.15074.1	107.438	-1.34727	0.270005	-4.98978	6.04473e-07	3.98668e-06
MSTRG.56699.1	393.395	-1.96507	0.253342	-7.7566	8.72387e-15	1.71e-13
MSTRG.60400.1	58.5146	1.37035	0.301138	4.55057	5.35008e-06	2.88946e-05
MSTRG.34134.1	83.3951	-1.32494	0.535744	-2.47308	0.0133953	0.0327206
MSTRG.35231.1	30.9423	-1.73852	0.484097	-3.59127	0.000329067	0.00123726
MSTRG.22064.2	184.176	2.67203	0.342946	7.7914	6.62731e-15	1.32688e-13
MSTRG.22064.1	122.942	2.13817	0.304361	7.02512	2.13887e-12	3.05103e-11
MSTRG.58558.2	10.1075	6.80032	2.55504	2.66153	0.00777867	0.0202824
MSTRG.25670.1	68.3113	-1.0805	0.283465	-3.81174	0.00013799	0.00056922
MSTRG.39354.1	35.1497	1.6157	0.6509	2.48226	0.0130553	0.0320439
MSTRG.24000.1	148.733	2.03493	0.435191	4.67596	2.92586e-06	1.66691e-05
MSTRG.40145.1	113.159	1.45752	0.226106	6.44616	1.14718e-10	1.30448e-09
MSTRG.23973.2	1140.37	1.44767	0.137704	10.5129	7.53413e-26	4.54154e-24
MSTRG.15231.1	30.7833	-1.28184	0.428536	-2.9912	0.00277882	0.0082754
MSTRG.30900.1	42.2306	-1.18008	0.485074	-2.43279	0.0149829	0.036018
MSTRG.58785.1	22.5482	-1.39676	0.446084	-3.13117	0.00174114	0.00544993
MSTRG.29443.1	50.73	-1.16513	0.493375	-2.36155	0.0181986	0.0424735
MSTRG.24346.2	81.6101	1.25967	0.329061	3.82808	0.000129145	0.000536682
MSTRG.23038.3	77.4293	4.87029	0.640494	7.60396	2.87207e-14	5.26881e-13
MSTRG.21150.1	67.8021	1.61551	0.456148	3.54164	0.000397642	0.00146176
MSTRG.1621.2	66.1088	1.02643	0.398687	2.57453	0.0100376	0.0252841
MSTRG.18137.1	16.1897	3.33472	1.00094	3.33159	0.000863516	0.00292854
MSTRG.20745.1	24.0376	4.87803	1.18541	4.11506	3.87085e-05	0.000178895
MSTRG.27097.1	116.195	2.24987	0.26693	8.42867	3.49611e-17	9.28871e-16
MSTRG.705.3	301.616	1.31453	0.198086	6.63618	3.21926e-11	3.91479e-10
MSTRG.24553.1	520.013	1.06136	0.229123	4.63228	3.61655e-06	2.01735e-05
MSTRG.9365.1	142.18	-1.27337	0.185713	-6.85663	7.05019e-12	9.41032e-11
MSTRG.48568.1	140.665	-1.35033	0.231219	-5.84003	5.21924e-09	4.67397e-08
MSTRG.41255.1	69.7838	1.13195	0.359277	3.15064	0.00162914	0.00512513
MSTRG.34267.1	44.4935	-2.19686	0.579632	-3.79008	0.000150596	0.000617135
MSTRG.32680.1	447.136	-1.12033	0.283014	-3.95855	7.54067e-05	0.000328717
MSTRG.13803.7	48.1023	1.43702	0.623943	2.30313	0.0212717	0.0486136
MSTRG.13803.2	100.518	-10.1269	1.25665	-8.0586	7.71707e-16	1.75149e-14
MSTRG.49235.5	3061.73	2.16443	0.274794	7.87655	3.36551e-15	7.06631e-14
MSTRG.49642.4	114.556	2.62201	0.341104	7.68681	1.50848e-14	2.89608e-13
MSTRG.49642.3	18.3504	1.51889	0.530302	2.8642	0.0041806	0.0118246
MSTRG.13325.2	20.7869	-2.71117	1.11969	-2.42135	0.0154628	0.0370922
MSTRG.13325.6	175.409	1.11791	0.279418	4.00085	6.31142e-05	0.000280808
MSTRG.6804.1	111.769	2.27429	0.449408	5.06063	4.17883e-07	2.84994e-06
MSTRG.38452.1	57.4552	1.91287	0.325189	5.88232	4.04544e-09	3.68161e-08
MSTRG.38640.1	29.1054	-2.13866	0.446752	-4.78713	1.69187e-06	1.02205e-05
MSTRG.11138.1	283.173	-4.77599	0.442086	-10.8033	3.32018e-27	2.21583e-25
MSTRG.51105.2	19.1614	-3.19771	1.16492	-2.745	0.00605109	0.0163245
MSTRG.62387.1	6.74674	2.57188	1.10876	2.31959	0.0203629	0.0467463
MSTRG.32226.1	42.0603	-1.43452	0.344542	-4.16355	3.13338e-05	0.000148359
MSTRG.66632.1	15.198	2.13325	0.612932	3.4804	0.000500662	0.00180604
MSTRG.56781.1	49.4817	-3.52392	0.644026	-5.47171	4.45709e-08	3.54921e-07
MSTRG.26203.1	31.1064	1.3312	0.529813	2.51258	0.0119852	0.0296904
MSTRG.4879.1	1422.21	1.04769	0.126872	8.25784	1.48337e-16	3.66334e-15
MSTRG.30046.1	84.9039	-1.87537	0.339082	-5.53071	3.18942e-08	2.59882e-07
MSTRG.13842.1	40.5097	-2.42288	0.357748	-6.77258	1.26502e-11	1.63027e-10
MSTRG.43099.1	31.0383	-2.53417	0.50534	-5.01478	5.30942e-07	3.53499e-06
MSTRG.48460.1	15.2723	7.39497	1.56109	4.73706	2.1684e-06	1.27824e-05
MSTRG.37930.1	306.48	1.79951	0.242237	7.4287	1.09674e-13	1.8519e-12
MSTRG.37930.4	466.018	2.83772	0.498251	5.69536	1.2311e-08	1.06177e-07
MSTRG.15853.1	159.653	-2.61707	0.30312	-8.63376	5.93672e-18	1.76091e-16
MSTRG.28951.1	435.592	1.3713	0.226711	6.04866	1.46052e-09	1.42394e-08
MSTRG.14204.4	590.092	2.69051	0.344563	7.80846	5.78899e-15	1.17584e-13
MSTRG.52862.1	46.5498	1.82939	0.318999	5.73479	9.76312e-09	8.48559e-08
MSTRG.3051.2	96.3982	3.62721	0.987629	3.67264	0.000240057	0.000937158
MSTRG.3051.3	12.6261	7.12284	2.39183	2.97799	0.00290145	0.00859061
MSTRG.1394.1	181.598	1.23787	0.230742	5.36474	8.10676e-08	6.14889e-07
MSTRG.66798.1	728.149	1.41881	0.113052	12.55	3.97401e-36	5.06325e-34
MSTRG.31878.3	47.1355	2.87108	0.888582	3.23108	0.00123322	0.00400778
MSTRG.44648.1	37.5301	-2.86556	0.449155	-6.3799	1.77201e-10	1.95935e-09
MSTRG.31016.2	76.5137	-1.18014	0.450455	-2.61989	0.00879588	0.0225674
MSTRG.40383.1	73.9853	-1.82597	0.383148	-4.76572	1.88184e-06	1.1211e-05
MSTRG.47492.1	23.9915	2.48368	0.646535	3.84152	0.000122276	0.000511171
MSTRG.43499.11	14.6581	7.33891	1.88002	3.90364	9.47578e-05	0.000403657
MSTRG.43499.10	86.2094	3.41897	0.482557	7.08511	1.38933e-12	2.06047e-11
MSTRG.42697.2	173.767	-1.13619	0.486786	-2.33406	0.0195925	0.0453304
MSTRG.9483.13	963.862	4.25422	1.72772	2.46233	0.0138038	0.0336307
MSTRG.9483.11	49.2533	5.00614	0.836174	5.98696	2.13803e-09	2.05236e-08
MSTRG.9483.17	70.3921	2.68611	0.480701	5.58791	2.29821e-08	1.90307e-07
MSTRG.9483.16	304.514	3.43075	0.861024	3.9845	6.76211e-05	0.000297788
MSTRG.9483.15	1089.66	5.47454	0.438983	12.471	1.07522e-35	1.31036e-33
MSTRG.9483.14	88.6091	5.3646	0.643987	8.3303	8.06403e-17	2.03635e-15
MSTRG.9483.18	435.95	3.71513	0.418385	8.87971	6.70344e-19	2.23687e-17
MSTRG.58366.1	32.8675	1.37185	0.520295	2.63668	0.00837217	0.0215989
MSTRG.47170.3	19.4666	1.23294	0.535303	2.30326	0.0212642	0.0486136
MSTRG.9895.4	199.076	-1.24301	0.313715	-3.96224	7.42495e-05	0.000324429
MSTRG.9895.3	26.711	1.37113	0.480245	2.85506	0.00430282	0.0121336
MSTRG.9895.1	67.0989	-1.21644	0.322324	-3.77398	0.000160667	0.000654577
MSTRG.33986.2	29.5887	-2.16703	0.501237	-4.32336	1.53672e-05	7.63729e-05
MSTRG.55812.1	53.5855	-2.04323	0.306259	-6.67158	2.53072e-11	3.11123e-10
MSTRG.11902.1	48.7784	-1.05994	0.33121	-3.2002	0.00137332	0.0044094
MSTRG.30571.1	373.895	1.07695	0.234858	4.58553	4.52832e-06	2.46464e-05
MSTRG.44337.4	408.788	-1.15815	0.137026	-8.45204	2.86268e-17	7.75274e-16
MSTRG.44337.1	39.0212	-8.76285	1.23574	-7.0912	1.32958e-12	1.9771e-11
MSTRG.44337.2	29.0113	1.87411	0.377591	4.96332	6.92965e-07	4.52769e-06
MSTRG.22058.1	29.4548	-2.01928	0.778166	-2.59492	0.00946135	0.0240546
MSTRG.2027.1	389.919	1.94149	0.280002	6.93383	4.09611e-12	5.61438e-11
MSTRG.58986.1	97.5813	1.09062	0.34613	3.1509	0.0016277	0.00512346
MSTRG.6103.3	40.5365	-1.03131	0.434059	-2.37596	0.0175033	0.0411075
MSTRG.10574.1	28.1556	1.33672	0.47531	2.81231	0.00491866	0.0136033
MSTRG.50301.1	93.0521	1.03919	0.338912	3.06625	0.00216765	0.00662586
MSTRG.53982.1	31.8463	-1.28824	0.450862	-2.85729	0.00427272	0.0120609
MSTRG.39981.1	100.412	-1.95059	0.223916	-8.71124	3.0058e-18	9.52007e-17
MSTRG.25041.1	49.2729	1.44529	0.29035	4.97776	6.43235e-07	4.2274e-06
MSTRG.32437.1	121.964	-1.99343	0.308558	-6.46048	1.04374e-10	1.19657e-09
MSTRG.47703.2	349.256	-2.48148	0.402804	-6.1605	7.25163e-10	7.44498e-09
MSTRG.33497.2	39.6218	-5.89876	0.827742	-7.12633	1.03083e-12	1.54102e-11
MSTRG.33497.1	79.5346	-3.77525	0.445193	-8.48001	2.25165e-17	6.18763e-16
MSTRG.60466.1	19.2319	-1.26172	0.536982	-2.34966	0.0187908	0.0436196
MSTRG.52640.1	538.691	2.58461	0.293702	8.8001	1.367e-18	4.48151e-17
MSTRG.28086.1	56.3281	-1.60581	0.381281	-4.21161	2.53557e-05	0.00012118
MSTRG.29857.1	38.4704	3.2002	1.01855	3.14192	0.00167845	0.00526548
MSTRG.8792.1	7.09365	6.29132	2.58075	2.43778	0.0147776	0.035595
MSTRG.34275.1	87.169	-1.05213	0.240504	-4.37468	1.21613e-05	6.14757e-05
MSTRG.34275.3	323.504	-1.25133	0.156618	-7.98975	1.35217e-15	2.97265e-14
MSTRG.34275.4	80.4998	3.76864	1.03371	3.64575	0.000266612	0.00102724
MSTRG.54740.2	473.084	1.33125	0.175609	7.58078	3.4349e-14	6.25196e-13
MSTRG.4338.1	89.1095	-2.47118	0.363684	-6.79485	1.08427e-11	1.41689e-10
MSTRG.44302.1	83.9298	-1.66239	0.419797	-3.95998	7.49558e-05	0.000327006
MSTRG.24469.2	9.31435	-6.69367	2.60382	-2.57071	0.010149	0.025525
MSTRG.27450.2	72.0438	1.71734	0.721129	2.38146	0.0172442	0.0405855
MSTRG.27450.3	138.888	3.01239	0.318471	9.45891	3.11161e-21	1.32149e-19
MSTRG.27450.5	24.0158	2.21197	0.646524	3.42133	0.000623164	0.00219163
MSTRG.16130.1	9.77594	6.75508	1.48293	4.55522	5.23305e-06	2.82897e-05
MSTRG.24734.4	76.8485	9.72777	3.90732	2.48963	0.0127878	0.0314536
MSTRG.30209.1	605.015	1.25576	0.338361	3.7113	0.0002062	0.00082248
MSTRG.30209.3	249.627	-4.89555	1.30829	-3.74194	0.000182607	0.000738595
MSTRG.20984.1	55.2386	-2.15579	0.446185	-4.8316	1.35441e-06	8.37138e-06
MSTRG.54599.2	14.3134	-1.76881	0.617893	-2.86265	0.00420111	0.0118767
MSTRG.1098.2	28.0411	-3.75548	0.939663	-3.99662	6.42523e-05	0.000285193
MSTRG.29927.1	8.15257	-6.50032	1.4647	-4.43799	9.08019e-06	4.6959e-05
MSTRG.29927.4	69.7447	3.19587	1.08764	2.93835	0.00329967	0.00959438
MSTRG.57421.1	120.142	-1.04984	0.253884	-4.13514	3.54745e-05	0.000165038
MSTRG.15582.3	95.4001	-2.61658	1.01255	-2.58414	0.00976224	0.0247075
MSTRG.15582.2	252.66	-1.5737	0.204117	-7.70977	1.26045e-14	2.43659e-13
MSTRG.44174.2	80.5593	-1.96989	0.567524	-3.47103	0.000518462	0.00186553
MSTRG.20360.4	617.98	1.35094	0.230861	5.85175	4.86431e-09	4.3771e-08
MSTRG.48874.1	378.301	-1.88627	0.215909	-8.7364	2.40654e-18	7.66539e-17
MSTRG.7458.1	5.66095	4.95863	1.67306	2.96381	0.00303853	0.00895112
MSTRG.21761.1	61.723	3.44893	0.503371	6.85165	7.30017e-12	9.72085e-11
MSTRG.35877.1	244.944	-1.41121	0.310741	-4.54144	5.58707e-06	2.98866e-05
MSTRG.36842.1	81.2368	2.32856	0.358988	6.48646	8.78764e-11	1.02419e-09
MSTRG.12108.1	77.5007	-1.15883	0.414467	-2.79594	0.00517487	0.0142557
MSTRG.24601.4	77.1974	-1.44572	0.325155	-4.44624	8.73868e-06	4.54023e-05
MSTRG.16092.1	148.785	-1.73591	0.205077	-8.46468	2.56859e-17	7.02416e-16
MSTRG.9462.1	71.3465	-1.17413	0.453259	-2.59042	0.0095858	0.0243158
MSTRG.28847.1	43.6413	1.74553	0.451345	3.86739	0.000110007	0.000463336
MSTRG.6217.1	47.583	-1.71411	0.472271	-3.62951	0.000283954	0.0010859
MSTRG.17192.1	48.9497	-1.89437	0.338742	-5.59238	2.23979e-08	1.85743e-07
MSTRG.25057.1	52.6244	-1.92487	0.419987	-4.58317	4.57985e-06	2.49026e-05
MSTRG.31814.1	32.0236	-1.79986	0.461511	-3.89993	9.62208e-05	0.000409577
MSTRG.49853.1	470.823	-1.26338	0.255102	-4.95246	7.328e-07	4.77128e-06
MSTRG.36238.1	131.784	1.15407	0.213755	5.399	6.70119e-08	5.13911e-07
MSTRG.11499.1	67.068	-1.87988	0.51901	-3.62205	0.000292277	0.00111236
MSTRG.54188.2	8.90761	3.00984	0.841001	3.57887	0.000345081	0.0012878
MSTRG.54487.1	161.939	1.54894	0.191229	8.09995	5.49809e-16	1.25294e-14
MSTRG.40916.1	35.4816	1.25816	0.456884	2.75378	0.00589117	0.0159854
MSTRG.15377.1	99.74	-1.90595	0.222981	-8.54759	1.25682e-17	3.6132e-16
MSTRG.20345.1	20.7902	4.88925	1.14674	4.2636	2.01163e-05	9.78076e-05
MSTRG.40025.1	74.0734	-2.03729	0.281602	-7.23466	4.66696e-13	7.34915e-12
MSTRG.41437.1	52.122	4.75033	0.864979	5.49185	3.97744e-08	3.2129e-07
MSTRG.32899.1	205.784	-1.49938	0.207243	-7.23487	4.65959e-13	7.34915e-12
MSTRG.30404.1	115.223	-2.12282	0.387136	-5.48338	4.17267e-08	3.35129e-07
MSTRG.44841.1	139.62	1.3133	0.284863	4.6103	4.02095e-06	2.22275e-05
MSTRG.28771.1	59.069	-2.58541	0.351016	-7.3655	1.76488e-13	2.9272e-12
MSTRG.50172.1	34.8298	1.73872	0.388922	4.47062	7.79916e-06	4.09383e-05
MSTRG.33359.1	124.757	-1.83357	0.210975	-8.69093	3.59488e-18	1.11585e-16
MSTRG.33704.2	76.9373	1.10299	0.332358	3.31868	0.000904452	0.00304161
MSTRG.33757.1	5.10737	4.80543	1.55436	3.09159	0.0019909	0.00611896
MSTRG.23839.1	17.0677	-1.70874	0.630778	-2.70893	0.00674998	0.0180019
MSTRG.32870.3	52.2536	3.35881	1.24789	2.6916	0.00711099	0.0187773
MSTRG.50865.1	16.5468	-2.21916	0.545687	-4.06672	4.76791e-05	0.000217308
MSTRG.52953.2	186.625	-2.29468	0.306002	-7.49891	6.43488e-14	1.10318e-12
MSTRG.52953.1	381.828	-1.07579	0.153333	-7.01605	2.28233e-12	3.2474e-11
MSTRG.57473.1	35.5083	-1.32521	0.54981	-2.4103	0.0159392	0.0380721
MSTRG.71193.1	29.3938	-1.15278	0.472308	-2.44075	0.014657	0.0353863
MSTRG.53995.1	117.286	-2.301	0.315019	-7.30434	2.7863e-13	4.51445e-12
MSTRG.25597.1	315.95	-1.32157	0.165155	-8.00199	1.22429e-15	2.70212e-14
MSTRG.12980.1	21.257	1.74161	0.485774	3.58523	0.000336775	0.00126285
MSTRG.3845.1	38.4908	-1.33537	0.419679	-3.18189	0.00146318	0.00464471
MSTRG.38748.2	28.8468	2.5113	0.909225	2.76202	0.00574445	0.0156327
MSTRG.2079.1	94.3803	-1.15337	0.283136	-4.07354	4.63031e-05	0.000211553
MSTRG.44730.1	98.4327	-1.34726	0.249198	-5.40638	6.43115e-08	4.94555e-07
MSTRG.23841.1	23.0863	-2.62131	0.645845	-4.05873	4.93407e-05	0.000224251
MSTRG.44779.3	22.7091	-2.53592	0.956845	-2.65029	0.00804218	0.0208531
MSTRG.8050.3	124.322	-1.07969	0.41521	-2.60034	0.00931303	0.0237097
MSTRG.29409.1	113.91	1.70614	0.215655	7.91145	2.54417e-15	5.4025e-14
MSTRG.48439.2	52.0271	1.83025	0.624092	2.93267	0.00336065	0.00976157
MSTRG.12047.2	119.527	-1.015	0.365581	-2.77639	0.00549654	0.0150237
MSTRG.24070.1	187.356	2.77483	0.839787	3.30421	0.000952444	0.0031858
MSTRG.54807.1	16.112	2.14729	0.566675	3.78929	0.000151081	0.000618672
MSTRG.20920.4	45.725	-1.42762	0.508645	-2.80671	0.00500507	0.0138287
MSTRG.34070.1	1467.74	-1.96612	0.571837	-3.43825	0.000585489	0.00207606
MSTRG.28509.1	56.7983	-2.04787	0.440273	-4.65137	3.29739e-06	1.85967e-05
MSTRG.13607.1	642.033	2.12183	0.270177	7.85348	4.0464e-15	8.37052e-14
MSTRG.45236.1	29.2468	1.23524	0.496181	2.4895	0.0127924	0.0314536
MSTRG.52606.2	65.46	-1.6801	0.430828	-3.89969	9.63164e-05	0.000409674
MSTRG.36373.1	181.943	2.26453	0.322085	7.03084	2.05293e-12	2.9359e-11
MSTRG.32617.9	37.3561	-2.71524	0.875387	-3.10176	0.00192376	0.00596163
MSTRG.71476.1	23.2604	1.08273	0.450675	2.40247	0.0162848	0.0387325
MSTRG.52639.1	110.431	1.03339	0.235951	4.3797	1.18841e-05	6.02918e-05
MSTRG.36941.1	31.5099	4.0393	0.565765	7.13954	9.36469e-13	1.4037e-11
MSTRG.30266.2	134.402	-1.71215	0.280223	-6.10997	9.96481e-10	9.97549e-09
MSTRG.39652.1	96.5538	1.43838	0.456153	3.15329	0.00161441	0.0050845
MSTRG.53671.1	61.0269	-1.39528	0.501542	-2.78199	0.00540273	0.0147817
MSTRG.26889.1	120.687	-1.61358	0.360844	-4.47167	7.76095e-06	4.07759e-05
MSTRG.11531.1	154.031	1.18152	0.178648	6.61367	3.74901e-11	4.51008e-10
MSTRG.3899.1	118.243	-1.38299	0.326826	-4.23157	2.32067e-05	0.000111575
MSTRG.19706.1	223.847	-3.29578	0.370675	-8.8913	6.04e-19	2.02756e-17
MSTRG.44844.1	634.099	-1.99862	0.30516	-6.54943	5.77578e-11	6.83101e-10
MSTRG.25744.1	27.2859	1.80755	0.469769	3.84774	0.000119213	0.000499483
MSTRG.50788.1	60.5891	-1.72262	0.364445	-4.72669	2.28211e-06	1.34104e-05
MSTRG.45543.1	38.9988	-1.89151	0.434944	-4.34885	1.36854e-05	6.88074e-05
MSTRG.26582.1	20.3544	7.81316	1.32423	5.90016	3.63142e-09	3.32643e-08
MSTRG.27561.1	70.4316	1.83112	0.349165	5.24429	1.56889e-07	1.14076e-06
MSTRG.49650.1	38.6289	-3.44443	0.434531	-7.92678	2.24904e-15	4.79396e-14
MSTRG.36276.1	104.687	1.28653	0.293419	4.38462	1.16186e-05	5.92125e-05
MSTRG.6481.1	53.7157	-1.03134	0.288138	-3.57932	0.000344494	0.00128749
MSTRG.32286.3	15.2128	-3.59538	1.52118	-2.36355	0.018101	0.0422632
MSTRG.53938.1	84.2743	1.08015	0.308925	3.49647	0.000471451	0.00170844
MSTRG.27076.1	60.91	-1.06554	0.327576	-3.25279	0.00114277	0.00373984
MSTRG.47412.2	634.53	2.22195	0.306743	7.2437	4.36605e-13	6.91414e-12
MSTRG.14311.1	36.3258	-1.99418	0.467523	-4.26542	1.99531e-05	9.71825e-05
MSTRG.52910.1	68.648	-3.72048	0.485639	-7.661	1.84491e-14	3.50595e-13
MSTRG.34034.9	11.3009	5.97663	1.41741	4.2166	2.48014e-05	0.000118835
MSTRG.46643.1	60.4706	-1.15619	0.254185	-4.54861	5.40009e-06	2.90527e-05
MSTRG.845.1	79.6108	-1.00862	0.285664	-3.53078	0.00041434	0.00151618
MSTRG.5683.3	698.995	1.25372	0.151402	8.28072	1.2243e-16	3.0504e-15
MSTRG.38774.1	101.102	-1.25154	0.230704	-5.42487	5.79981e-08	4.50954e-07
MSTRG.46116.1	38.1942	-2.55143	0.617183	-4.13398	3.56528e-05	0.000165592
MSTRG.5316.4	32.924	1.21409	0.4326	2.80649	0.00500843	0.0138311
MSTRG.9438.2	151.315	-1.20441	0.304661	-3.95329	7.70846e-05	0.00033473
MSTRG.44054.1	142.117	-2.13586	0.270337	-7.90074	2.77259e-15	5.86533e-14
MSTRG.51905.1	150.369	-1.21892	0.268182	-4.54512	5.49048e-06	2.94824e-05
MSTRG.43492.1	632.633	4.29021	0.36674	11.6982	1.30163e-31	1.21616e-29
MSTRG.36619.5	174.559	-1.25272	0.43625	-2.87158	0.00408432	0.0115933
MSTRG.36619.2	55.7784	-3.35276	0.864168	-3.87975	0.000104563	0.000442068
MSTRG.16868.1	183.198	-1.10416	0.239127	-4.61748	3.88422e-06	2.1538e-05
MSTRG.21221.1	74.679	-1.77573	0.267402	-6.64069	3.12223e-11	3.8095e-10
MSTRG.24337.1	219.301	-1.14707	0.286333	-4.00606	6.17402e-05	0.00027557
MSTRG.13617.2	46.7315	9.01018	3.90769	2.30576	0.0211242	0.048316
MSTRG.21960.6	98.7097	2.10633	0.539458	3.90453	9.441e-05	0.000402481
MSTRG.21960.5	253.435	1.89926	0.610169	3.11267	0.00185401	0.005771
MSTRG.21960.1	311.464	1.5302	0.2016	7.59029	3.1918e-14	5.82842e-13
MSTRG.27169.1	43.2469	2.15433	0.712493	3.02366	0.0024974	0.00753927
MSTRG.27169.2	23.1678	5.5254	1.17034	4.72119	2.34465e-06	1.37204e-05
MSTRG.27169.4	151.565	2.87897	0.550791	5.22697	1.72307e-07	1.24319e-06
MSTRG.47958.3	97.749	1.22132	0.305734	3.99472	6.47697e-05	0.000286582
MSTRG.30798.1	66.0414	-1.40758	0.289952	-4.85454	1.20664e-06	7.56645e-06
MSTRG.20869.1	165.735	-1.28725	0.452686	-2.84359	0.00446088	0.0125164
MSTRG.28219.1	30.8315	1.8175	0.458571	3.9634	7.38909e-05	0.000323366
MSTRG.29997.1	22.5211	-1.82101	0.627236	-2.90323	0.00369335	0.0106193
MSTRG.21960.9	18.0849	2.79609	0.760153	3.67833	0.00023477	0.000919719
MSTRG.26579.1	712.06	-3.52046	0.282178	-12.476	1.00913e-35	1.25715e-33
MSTRG.21960.7	108.368	1.4456	0.457922	3.15686	0.00159477	0.00502827
MSTRG.26579.3	198.707	-2.51738	0.177236	-14.2035	8.71347e-46	2.44238e-43
MSTRG.26579.2	1134.76	-1.81538	0.204884	-8.8605	7.96546e-19	2.64227e-17
MSTRG.18267.1	118.52	2.49822	0.321309	7.77513	7.5372e-15	1.49835e-13
MSTRG.18777.1	194.554	-1.29439	0.159703	-8.10498	5.27562e-16	1.20715e-14
MSTRG.20240.1	83.8384	1.61734	0.335322	4.82326	1.4123e-06	8.65285e-06
MSTRG.59905.1	584.787	-2.53413	0.131168	-19.3196	3.67348e-83	6.86451e-80
MSTRG.30786.2	98.7898	-1.22424	0.337556	-3.62679	0.00028697	0.00109513
MSTRG.35506.1	146.348	-1.61263	0.304982	-5.28763	1.23911e-07	9.18843e-07
MSTRG.38964.1	59.5041	-2.37743	0.297024	-8.00417	1.20276e-15	2.66508e-14
MSTRG.29655.1	119.018	10.3598	1.22642	8.4472	2.98385e-17	8.04205e-16
MSTRG.54365.1	666.568	-1.12658	0.179793	-6.26601	3.7042e-10	3.94037e-09
MSTRG.37330.1	49.3855	1.24213	0.396911	3.1295	0.00175106	0.00547792
MSTRG.55021.1	116.907	1.40427	0.251832	5.57622	2.45805e-08	2.02644e-07
MSTRG.18583.1	101.117	-1.68735	0.320657	-5.26218	1.42361e-07	1.0446e-06
MSTRG.58816.1	159.802	1.59244	0.234783	6.78258	1.18049e-11	1.53545e-10
MSTRG.36682.1	145.853	1.1254	0.239116	4.70652	2.51982e-06	1.46385e-05
MSTRG.25588.1	23.7495	-4.85024	0.989907	-4.8997	9.5985e-07	6.10774e-06
MSTRG.50887.1	209.201	3.09094	0.182722	16.9161	3.42416e-64	2.13287e-61
MSTRG.44981.1	118.425	2.34	0.436084	5.36595	8.05253e-08	6.13349e-07
MSTRG.60746.1	59.7108	1.80509	0.424582	4.25145	2.12389e-05	0.000102466
MSTRG.7881.2	214.226	2.04965	0.40347	5.08005	3.7734e-07	2.58919e-06
MSTRG.10207.1	163.152	1.19419	0.30156	3.96005	7.49346e-05	0.000327006
MSTRG.58909.1	283.568	3.03272	0.362634	8.36303	6.11259e-17	1.57913e-15
MSTRG.14771.1	7.88848	3.9065	1.06031	3.68428	0.000229347	0.000902258
MSTRG.43556.1	51.3615	-3.50801	0.87509	-4.00875	6.10413e-05	0.000273102
MSTRG.5691.4	17.2687	-7.58595	2.32603	-3.26133	0.00110892	0.00364825
MSTRG.5691.1	90.2812	3.22223	0.54814	5.87848	4.14062e-09	3.76213e-08
MSTRG.12802.1	30.4465	4.23073	1.10684	3.82235	0.000132186	0.000548101
MSTRG.35824.1	64.1008	-1.06452	0.294121	-3.61932	0.000295378	0.0011234
MSTRG.47247.1	154.807	-1.06684	0.17866	-5.97136	2.35288e-09	2.23943e-08
MSTRG.21215.1	134.897	-2.48243	0.546199	-4.54491	5.49578e-06	2.94827e-05
MSTRG.17348.1	23.7382	-3.22835	0.686997	-4.69922	2.61158e-06	1.51047e-05
MSTRG.53059.2	88.3404	2.96541	0.546305	5.42813	5.69479e-08	4.44019e-07
MSTRG.53059.4	29.6695	2.40608	0.699297	3.4407	0.000580201	0.00205989
MSTRG.12351.2	129.122	-1.6875	0.447121	-3.77416	0.00016055	0.000654577
MSTRG.10556.3	19.695	-2.93274	0.843002	-3.47892	0.00050344	0.00181381
MSTRG.51266.3	53.4778	-1.37239	0.400119	-3.42994	0.000603707	0.00213257
MSTRG.13901.1	113.277	-4.6294	0.343242	-13.4873	1.85858e-41	3.85896e-39
MSTRG.19397.2	245.167	-11.413	1.28075	-8.9112	5.04825e-19	1.72564e-17
MSTRG.12184.5	26.2256	1.30912	0.384675	3.40318	0.000666057	0.00232788
MSTRG.28004.1	54.3237	-1.91669	0.409192	-4.68407	2.81232e-06	1.61205e-05
MSTRG.11203.1	112.902	1.01337	0.266196	3.80686	0.000140744	0.000580153
MSTRG.29443.3	63.0577	-1.28848	0.378073	-3.40803	0.000654327	0.00229117
MSTRG.15229.3	20.0085	7.78499	1.46587	5.31085	1.09118e-07	8.14535e-07
MSTRG.15229.1	167.314	1.26227	0.314943	4.00793	6.12533e-05	0.000273832
MSTRG.15229.5	72.1951	4.5899	0.733396	6.25841	3.88916e-10	4.10596e-09
MSTRG.15229.4	441.749	2.40253	0.189632	12.6694	8.73262e-37	1.22388e-34
MSTRG.15354.1	101.503	-1.12071	0.241641	-4.63793	3.51913e-06	1.97086e-05
MSTRG.61006.1	498.194	3.50638	0.460833	7.60878	2.76686e-14	5.10231e-13
MSTRG.14911.2	124.653	2.85386	0.412151	6.9243	4.38132e-12	5.97607e-11
MSTRG.43787.1	29.9533	-1.70435	0.391346	-4.3551	1.33005e-05	6.71129e-05
MSTRG.20893.2	9.88006	6.76747	1.61102	4.20073	2.66051e-05	0.000127043
MSTRG.26015.1	56.249	5.21633	0.811151	6.43078	1.26953e-10	1.43199e-09
MSTRG.52431.2	3.90726	5.43013	1.76087	3.08378	0.00204391	0.00626815
MSTRG.52431.1	494.445	1.33469	0.204312	6.53259	6.46423e-11	7.59717e-10
MSTRG.11344.1	108.525	-1.7698	0.435235	-4.06631	4.77626e-05	0.000217512
MSTRG.20966.1	57.7324	-1.3398	0.280131	-4.78276	1.72902e-06	1.04001e-05
MSTRG.54586.1	45.4588	1.29131	0.43806	2.94779	0.00320056	0.0093401
MSTRG.36208.5	134.779	2.94629	0.586753	5.02136	5.13076e-07	3.44468e-06
MSTRG.44840.1	100.985	-1.37131	0.234191	-5.85554	4.75466e-09	4.28531e-08
MSTRG.19974.1	48.3098	1.56504	0.463406	3.37725	0.000732143	0.00252268
MSTRG.23112.1	98.1398	-5.54274	0.726338	-7.63107	2.32804e-14	4.35034e-13
MSTRG.44333.2	62.5121	1.73449	0.369114	4.69907	2.61354e-06	1.51047e-05
MSTRG.16336.1	36.5389	-1.04531	0.395004	-2.64632	0.00813734	0.0210804
MSTRG.47277.1	33.9231	-1.22911	0.375717	-3.27136	0.00107031	0.00353784
MSTRG.2587.1	22.8437	-1.70258	0.471751	-3.60906	0.000307303	0.00116582
MSTRG.5021.1	36.4731	-2.01438	0.458207	-4.39622	1.1015e-05	5.62388e-05
MSTRG.48449.1	29.1175	-1.78124	0.468964	-3.79824	0.000145727	0.000598494
MSTRG.24378.1	102.577	-1.1805	0.231703	-5.09488	3.48963e-07	2.4033e-06
MSTRG.39243.3	214.326	-1.06539	0.198715	-5.36136	8.25963e-08	6.23254e-07
MSTRG.43369.1	404.58	1.24765	0.170306	7.32593	2.37252e-13	3.91187e-12
MSTRG.15642.1	84.3259	1.19724	0.301304	3.97354	7.08131e-05	0.000310868
MSTRG.22355.3	129.462	1.22238	0.28424	4.30052	1.70399e-05	8.38682e-05
MSTRG.10265.1	49.5475	-1.76507	0.329508	-5.35668	8.4766e-08	6.38708e-07
MSTRG.70657.1	11.5088	2.13182	0.687521	3.10074	0.00193037	0.00597882
MSTRG.28034.1	34.2287	1.69789	0.485701	3.49576	0.000472714	0.00171081
MSTRG.18733.1	427.157	-1.62187	0.191079	-8.48793	2.10344e-17	5.86661e-16
MSTRG.53640.1	84.1586	-1.97985	0.670183	-2.95419	0.00313487	0.00919147
MSTRG.33807.1	7.35987	-2.69086	0.977494	-2.75281	0.00590859	0.0160172
MSTRG.11115.1	70.273	1.51962	0.398508	3.81327	0.000137138	0.00056654
MSTRG.30661.1	58.8019	2.54443	0.489108	5.20219	1.96954e-07	1.41012e-06
MSTRG.26236.2	34.6755	2.33347	0.67427	3.46074	0.000538689	0.00193315
MSTRG.33275.1	90.7488	-1.43396	0.386228	-3.71272	0.00020504	0.0008187
MSTRG.3788.1	141.521	4.79204	0.44315	10.8136	2.96886e-27	2.00523e-25
MSTRG.38252.2	6.26211	3.124	1.23643	2.52662	0.0115166	0.0286305
MSTRG.38252.3	115.811	2.44501	0.345421	7.07833	1.45904e-12	2.15814e-11
MSTRG.36851.1	195.443	1.23273	0.363551	3.39081	0.000696857	0.00242197
MSTRG.36851.5	71.1745	2.53359	0.686763	3.68918	0.000224976	0.000886306
MSTRG.9194.1	147.814	-2.16564	0.296725	-7.29849	2.91016e-13	4.70155e-12
MSTRG.37940.1	30.3036	-2.68154	0.660984	-4.05689	4.97304e-05	0.000225414
MSTRG.35007.1	10.4531	-3.9289	1.00385	-3.91383	9.08452e-05	0.000389059
MSTRG.49082.1	95.5083	-2.4474	0.284272	-8.60935	7.34782e-18	2.15664e-16
MSTRG.56228.1	1879.99	1.11659	0.127325	8.7696	1.79295e-18	5.77659e-17
MSTRG.43498.1	317.489	-3.50125	0.290617	-12.0477	1.99516e-33	2.15094e-31
MSTRG.24199.1	179.896	-1.0865	0.172496	-6.29867	3.00205e-10	3.24268e-09
MSTRG.48837.1	815.473	1.04271	0.133631	7.80291	6.04965e-15	1.22434e-13
MSTRG.536.1	12.6928	1.79242	0.749501	2.39148	0.0167805	0.0396678
MSTRG.34816.1	162.301	1.32882	0.257986	5.15075	2.59452e-07	1.82725e-06
MSTRG.45767.1	89.5095	1.01906	0.275337	3.70113	0.00021464	0.000852174
MSTRG.19487.2	300.084	1.93886	0.292358	6.63182	3.31581e-11	4.02347e-10
MSTRG.31326.2	25.3305	3.92345	1.30444	3.00776	0.00263182	0.00788141
MSTRG.31326.1	468.042	3.01743	0.402113	7.50393	6.19318e-14	1.06828e-12
MSTRG.15731.1	177.65	1.31997	0.215696	6.11961	9.3805e-10	9.45811e-09
MSTRG.64949.1	88.9549	1.26658	0.283398	4.46925	7.84939e-06	4.11249e-05
MSTRG.47833.5	41.8938	2.1245	0.637789	3.33104	0.000865217	0.00293253
MSTRG.54923.2	81.4101	1.67587	0.393771	4.25596	2.08156e-05	0.000100597
MSTRG.46767.1	56.1979	-1.02711	0.35441	-2.89807	0.00375465	0.0107776
MSTRG.15897.2	42.6524	2.48191	0.646436	3.83937	0.00012335	0.000515275
MSTRG.15897.1	52.7992	2.94597	0.611313	4.81909	1.44215e-06	8.81648e-06
MSTRG.38485.1	18.1601	-2.16812	0.651925	-3.32571	0.000881921	0.00298014
MSTRG.41573.2	191.282	1.78342	0.207468	8.59612	8.24536e-18	2.40747e-16
MSTRG.41573.3	14.8222	2.10651	0.601383	3.50277	0.00046045	0.00167073
MSTRG.42915.1	41.8214	-2.00177	0.4018	-4.98199	6.29333e-07	4.14089e-06
MSTRG.586.1	42.5293	-2.1373	0.447363	-4.77755	1.77444e-06	1.06163e-05
MSTRG.1602.1	27.5422	2.3472	0.529179	4.43555	9.1836e-06	4.745e-05
MSTRG.8425.1	36.2239	-1.72418	0.644821	-2.67389	0.00749765	0.0196963
MSTRG.20885.2	43.2692	-1.72591	0.655178	-2.63425	0.00843222	0.0217138
MSTRG.58622.1	118.911	-4.5092	0.403057	-11.1875	4.69538e-29	3.60579e-27
MSTRG.34378.1	81.6677	-2.56206	0.458803	-5.58422	2.34754e-08	1.93819e-07
MSTRG.37521.1	50.4232	-1.72108	0.289578	-5.94342	2.79144e-09	2.63892e-08
MSTRG.52849.2	143.805	3.26644	0.670833	4.86923	1.12036e-06	7.04908e-06
MSTRG.28804.2	35.43	-2.92318	0.575314	-5.08102	3.75404e-07	2.57906e-06
MSTRG.53532.1	92.5144	-1.55378	0.383	-4.05685	4.97391e-05	0.000225414
MSTRG.41239.6	7.76684	3.95214	1.70919	2.31229	0.0207619	0.0475649
MSTRG.52894.1	173.254	-1.20775	0.266289	-4.53549	5.74694e-06	3.06249e-05
MSTRG.43927.1	56.2864	-3.2576	0.919886	-3.5413	0.000398153	0.00146268
MSTRG.43927.3	68.7225	-3.08739	0.913725	-3.3789	0.000727753	0.00250909
MSTRG.43927.2	85.0775	-2.19142	0.595528	-3.67979	0.000233425	0.000915093
MSTRG.32674.2	17.977	-1.3739	0.515331	-2.66606	0.00767462	0.0200671
MSTRG.45647.4	226.641	2.23634	0.455053	4.91446	8.90275e-07	5.71039e-06
MSTRG.26723.1	84.5838	1.81469	0.38289	4.73945	2.14304e-06	1.26462e-05
MSTRG.35425.2	130.297	-1.07638	0.317387	-3.39138	0.000695426	0.00241996
MSTRG.47552.2	57.8596	2.03847	0.354042	5.7577	8.5269e-09	7.44576e-08
MSTRG.26511.1	18.6201	2.40594	0.578128	4.16161	3.1601e-05	0.000149498
MSTRG.27810.1	57.8992	-1.4662	0.302502	-4.8469	1.25406e-06	7.82011e-06
MSTRG.26038.2	44.2203	2.79464	0.835356	3.34545	0.000821502	0.00280301
MSTRG.61386.1	190.209	-1.88014	0.213884	-8.79046	1.48944e-18	4.85455e-17
MSTRG.48033.1	3.90095	-5.43592	1.9936	-2.72668	0.0063975	0.01716
MSTRG.16488.3	37.0281	-1.93979	0.598289	-3.24223	0.00118598	0.00386323
MSTRG.29844.2	38.1288	-1.81984	0.653758	-2.78366	0.0053749	0.0147199
MSTRG.28799.2	138.471	5.36055	0.405657	13.2145	7.23548e-40	1.34055e-37
MSTRG.65271.1	31.0809	-1.06572	0.374851	-2.84306	0.00446824	0.0125245
MSTRG.60469.1	8.5022	2.51218	1.02629	2.44784	0.0143717	0.0348174
MSTRG.27311.1	78.5264	-3.74095	0.814082	-4.5953	4.3212e-06	2.36569e-05
MSTRG.4621.1	74.1061	-1.3828	0.276627	-4.9988	5.76887e-07	3.82725e-06
MSTRG.4621.4	510.579	1.16061	0.148862	7.79658	6.36058e-15	1.27804e-13
MSTRG.39520.1	115.078	-1.06268	0.268557	-3.95698	7.59027e-05	0.000330195
MSTRG.38646.1	1018.02	1.26429	0.314606	4.01863	5.85372e-05	0.000262528
MSTRG.56418.1	106.381	-4.81753	0.515545	-9.34453	9.22964e-21	3.6696e-19
MSTRG.48688.2	30.1602	1.15743	0.417035	2.77537	0.00551383	0.0150563
MSTRG.21593.1	3172.92	3.32991	0.289095	11.5184	1.06582e-30	9.1923e-29
MSTRG.9483.27	47.9999	3.37074	1.06243	3.17268	0.00151038	0.00478374
MSTRG.9483.24	997.842	4.16701	1.41262	2.94986	0.00317921	0.00928746
MSTRG.9483.22	197.393	4.90943	2.10506	2.33221	0.0196898	0.0454952
MSTRG.9483.23	37.6784	2.39	0.510931	4.67774	2.90058e-06	1.65587e-05
MSTRG.9483.20	1467.27	5.12284	1.7175	2.98274	0.00285684	0.00847826
MSTRG.9483.29	116.078	3.43831	0.564129	6.0949	1.09504e-09	1.0846e-08
MSTRG.3371.1	24.1154	-1.87107	0.446731	-4.18835	2.80986e-05	0.000133719
MSTRG.48043.1	19.9007	-2.95963	0.600152	-4.93147	8.16141e-07	5.265e-06
MSTRG.24920.1	24.1283	-1.69708	0.543375	-3.12323	0.0017888	0.00558041
MSTRG.32267.1	100.401	-1.88478	0.292016	-6.45439	1.08656e-10	1.24059e-09
MSTRG.49327.1	357.104	2.25383	0.185732	12.1349	6.90026e-34	7.73657e-32
MSTRG.49327.2	229.171	1.71278	0.290162	5.90283	3.57316e-09	3.27842e-08
MSTRG.57008.1	134.825	1.84789	0.277423	6.66094	2.72086e-11	3.33767e-10
MSTRG.22138.1	32.5609	2.86245	0.879735	3.25377	0.00113884	0.00373136
MSTRG.60927.2	43.9593	-1.71685	0.602071	-2.85157	0.00435037	0.0122369
MSTRG.25608.1	55.4908	-1.07438	0.352384	-3.04888	0.00229697	0.00698688
MSTRG.8513.1	154.339	1.69213	0.26816	6.31015	2.78758e-10	3.02852e-09
MSTRG.40331.1	62.8976	5.39049	0.594495	9.06735	1.21947e-19	4.46818e-18
MSTRG.42918.5	90.0171	9.95525	1.30362	7.63662	2.22997e-14	4.20916e-13
MSTRG.11139.1	232.642	-5.08078	0.389478	-13.0451	6.77733e-39	1.08554e-36
MSTRG.18510.1	26.6918	-2.03395	0.438121	-4.64245	3.44309e-06	1.936e-05
MSTRG.7096.2	13.3967	6.22808	1.58512	3.9291	8.52628e-05	0.000366552
MSTRG.41733.1	29.81	-1.00477	0.410934	-2.4451	0.0144814	0.0350379
MSTRG.19536.1	222.968	1.8197	0.532867	3.41493	0.000637991	0.00223984
MSTRG.46428.1	41.5031	-1.75642	0.53793	-3.26514	0.00109411	0.00360162
MSTRG.43698.3	39.6484	2.97647	0.996221	2.98776	0.0028103	0.00835341
MSTRG.34329.1	190.874	-3.21321	0.55187	-5.8224	5.80093e-09	5.18661e-08
MSTRG.34035.1	27.7598	1.06667	0.425555	2.50654	0.0121919	0.0300695
MSTRG.10644.1	82.0187	-2.07084	0.319845	-6.47452	9.5112e-11	1.10393e-09
MSTRG.35346.1	10.9047	-1.7886	0.664713	-2.69079	0.00712837	0.0188133
MSTRG.49429.1	99.2296	-1.0833	0.204	-5.31029	1.09453e-07	8.15951e-07
MSTRG.35113.3	55.3324	-1.66942	0.462746	-3.60764	0.000308999	0.00117044
MSTRG.64363.1	104.009	1.1199	0.338892	3.30459	0.000951151	0.00318337
MSTRG.24726.1	15.2365	-3.08021	1.08327	-2.84342	0.00446316	0.0125165
MSTRG.27697.1	35.6529	1.1432	0.478747	2.38789	0.0169454	0.0399982
MSTRG.6797.2	76.5574	-5.21407	1.91436	-2.72367	0.0064562	0.0172844
MSTRG.44027.1	300.25	-1.3906	0.297241	-4.67838	2.89153e-06	1.65239e-05
MSTRG.68642.1	37.9981	-1.06103	0.448077	-2.36797	0.0178861	0.0418661
MSTRG.31854.1	23.1666	2.62418	0.912526	2.87574	0.00403087	0.011459
MSTRG.5888.12	82.0893	3.40092	1.13042	3.00854	0.00262511	0.0078697
MSTRG.5888.11	28.5925	1.19067	0.49058	2.42707	0.0152213	0.0365441
MSTRG.5888.14	1065.27	1.82529	0.225189	8.10559	5.24892e-16	1.20596e-14
MSTRG.71908.3	8.90566	-3.37088	1.30935	-2.57446	0.0100397	0.0252841
MSTRG.55689.1	72.2118	-3.04713	0.342571	-8.8949	5.84743e-19	1.97474e-17
MSTRG.16003.2	43.4058	1.07683	0.313448	3.43544	0.000591587	0.00209636
MSTRG.49267.1	346.713	-1.34785	0.258314	-5.21786	1.81001e-07	1.30089e-06
MSTRG.58185.1	34.6822	1.03697	0.417549	2.48346	0.0130114	0.031964
MSTRG.8409.1	756.341	-3.6518	0.329969	-11.0671	1.81184e-28	1.31911e-26
MSTRG.35832.3	33.0877	3.03771	1.03343	2.93945	0.00328798	0.00957032
MSTRG.44178.1	132.301	2.27361	0.529452	4.29426	1.75276e-05	8.59665e-05
MSTRG.36308.4	147.636	1.77941	0.429049	4.14733	3.36371e-05	0.000157931
MSTRG.36308.2	133.66	2.09236	0.424503	4.92896	8.26672e-07	5.3207e-06
MSTRG.26164.1	853.205	-1.27269	0.200395	-6.35091	2.14051e-10	2.34828e-09
MSTRG.65396.1	39.5487	2.69611	0.489997	5.50229	3.74883e-08	3.03699e-07
MSTRG.30189.2	240.246	1.30771	0.211436	6.18491	6.21388e-10	6.45093e-09
MSTRG.57316.1	95.9959	-1.59281	0.2943	-5.4122	6.22535e-08	4.82701e-07
MSTRG.4728.2	20.2405	1.94558	0.70742	2.75025	0.00595495	0.0161039
MSTRG.19572.1	44.1972	-2.63544	0.512961	-5.13771	2.78107e-07	1.93914e-06
MSTRG.7547.2	92.4883	-1.51193	0.408085	-3.70493	0.000211452	0.000840711
MSTRG.7174.2	244.067	-11.4066	1.32862	-8.58533	9.05759e-18	2.63093e-16
MSTRG.16535.2	38.6286	1.16404	0.395541	2.94291	0.00325142	0.00946881
MSTRG.8954.1	79.9373	1.21377	0.327055	3.7112	0.00020628	0.00082248
MSTRG.40028.1	81.0944	-3.52702	0.482626	-7.30796	2.71223e-13	4.41999e-12
MSTRG.4037.1	49.5591	-3.00347	0.394997	-7.60378	2.87595e-14	5.26881e-13
MSTRG.8657.2	46.1293	-1.05433	0.313896	-3.35885	0.000782675	0.00268195
MSTRG.29612.1	13.4511	1.85542	0.658203	2.81891	0.00481868	0.013373
MSTRG.38061.1	76.0293	-1.12053	0.313452	-3.57481	0.00035048	0.00130378
MSTRG.31164.2	56.4485	9.28265	3.90753	2.37558	0.0175214	0.0411279
MSTRG.12412.1	27.591	-2.27835	0.496845	-4.58564	4.52595e-06	2.46464e-05
MSTRG.41964.1	129.869	2.15977	0.227439	9.49604	2.18018e-21	9.4016e-20
MSTRG.41964.2	19.9795	3.32124	0.968217	3.43027	0.00060299	0.00213257
MSTRG.17017.1	326.076	-2.3928	0.289007	-8.27938	1.2382e-16	3.07139e-15
MSTRG.21585.1	237.633	2.37101	0.383138	6.18841	6.07749e-10	6.32104e-09
MSTRG.29891.1	69.0739	-1.05291	0.346383	-3.03972	0.00236795	0.00717164
MSTRG.68107.1	28.9815	2.61475	0.600656	4.35317	1.34184e-05	6.76471e-05
MSTRG.57100.1	64.5172	-1.3033	0.42149	-3.09212	0.00198736	0.00611142
MSTRG.5691.2	12.5413	2.42091	0.775508	3.12171	0.00179804	0.00560613
MSTRG.55494.1	89.827	1.2214	0.270838	4.5097	6.49182e-06	3.44632e-05
MSTRG.56864.3	13.7767	-7.25959	2.50261	-2.90081	0.00372201	0.0106948
MSTRG.7251.3	49.6009	-1.27352	0.521269	-2.44311	0.0145612	0.0351854
MSTRG.27743.2	94.954	4.99811	0.661026	7.56113	3.99574e-14	7.17415e-13
MSTRG.27743.1	76.8496	1.68834	0.325359	5.18917	2.11233e-07	1.50408e-06
MSTRG.21821.1	51.4648	-1.51378	0.290634	-5.20854	1.90336e-07	1.36448e-06
MSTRG.3059.1	4.35305	5.58312	1.88053	2.96891	0.00298862	0.0088273
MSTRG.4936.1	77.5614	-1.87075	0.46099	-4.05812	4.947e-05	0.000224558
MSTRG.23360.1	33.8637	-1.82536	0.402165	-4.53885	5.65618e-06	3.02274e-05
MSTRG.54476.1	46.9823	-1.25278	0.324072	-3.86576	0.000110744	0.000465658
MSTRG.944.1	262.562	-1.01563	0.178983	-5.67449	1.39104e-08	1.19238e-07
MSTRG.26897.1	47.4614	-1.24114	0.291368	-4.25971	2.04694e-05	9.91804e-05
MSTRG.20762.1	26.8709	1.6084	0.534683	3.00813	0.00262861	0.00787599
MSTRG.7515.1	244.791	3.01268	0.253378	11.8901	1.33298e-32	1.31099e-30
MSTRG.7261.2	143.355	1.64893	0.212868	7.74624	9.46517e-15	1.84884e-13
MSTRG.7261.1	241.058	11.3766	1.19642	9.50886	1.92756e-21	8.37669e-20
MSTRG.6945.1	53.7666	1.30075	0.459512	2.83072	0.00464428	0.0129207
MSTRG.16713.1	91.2286	-2.62512	0.347286	-7.55895	4.06324e-14	7.25431e-13
MSTRG.18714.1	191.991	-1.11546	0.266829	-4.18043	2.90957e-05	0.000138347
MSTRG.28707.2	12.612	-1.83305	0.760918	-2.409	0.0159964	0.0381762
MSTRG.13931.1	65.1304	-1.95494	0.546052	-3.58014	0.000343413	0.00128431
MSTRG.21494.1	46.3023	-2.32913	0.54386	-4.28258	1.84736e-05	9.02902e-05
MSTRG.13476.2	12.1641	3.27354	1.36897	2.39125	0.0167912	0.0396678
MSTRG.13476.1	30.9719	8.41548	1.37949	6.10042	1.05788e-09	1.0515e-08
MSTRG.48020.1	90.0731	1.94721	0.356776	5.45781	4.82037e-08	3.8222e-07
MSTRG.47219.1	607.308	2.46398	0.168309	14.6396	1.56919e-48	5.17462e-46
MSTRG.12752.1	49.5968	-1.41858	0.410811	-3.45312	0.00055414	0.00198245
MSTRG.45383.1	35.3584	1.8293	0.576464	3.17331	0.00150712	0.00477609
MSTRG.41398.1	10.1678	-6.81919	1.48083	-4.60498	4.1251e-06	2.26941e-05
MSTRG.22722.1	67.3657	-1.05937	0.331794	-3.19287	0.00140866	0.00450482
MSTRG.20242.1	18.0096	3.67936	0.7832	4.69785	2.62911e-06	1.5179e-05
MSTRG.9129.1	98.7806	-1.21846	0.256052	-4.75863	1.94911e-06	1.15872e-05
MSTRG.52471.1	365.541	-1.56376	0.19122	-8.17778	2.8911e-16	7.04674e-15
MSTRG.50234.1	34.9217	-1.53774	0.38862	-3.95692	7.59224e-05	0.000330195
MSTRG.38642.2	130.303	1.20967	0.389898	3.10254	0.0019187	0.00594925
MSTRG.10005.1	64.5784	1.30422	0.531509	2.45381	0.0141352	0.0343335
MSTRG.20808.3	25.2769	-1.81955	0.477189	-3.81306	0.000137256	0.000566609
MSTRG.31431.1	63.3733	1.80799	0.358044	5.04964	4.42651e-07	3.00788e-06
MSTRG.16015.1	355.601	1.98665	0.188227	10.5546	4.83898e-26	2.98103e-24
MSTRG.64636.2	62.9681	1.71849	0.4182	4.10925	3.9694e-05	0.000182847
MSTRG.25285.2	112.446	2.37888	0.27427	8.67349	4.19062e-18	1.27677e-16
MSTRG.31799.1	21.1762	4.19902	1.3358	3.14345	0.00166968	0.0052435
MSTRG.29946.1	12.4875	-2.59268	0.719581	-3.60305	0.000314509	0.0011897
MSTRG.64423.2	31.1165	2.92673	1.16928	2.50302	0.0123138	0.0303433
MSTRG.5498.2	54.8126	-2.49835	0.988794	-2.52666	0.0115153	0.0286305
MSTRG.28071.1	242.376	-1.5174	0.175211	-8.6604	4.7011e-18	1.4169e-16
MSTRG.22587.3	42.8843	2.95656	0.882569	3.34995	0.000808262	0.00276625
MSTRG.58135.1	17.9182	2.65968	0.665711	3.99525	6.46262e-05	0.000286208
MSTRG.12251.2	145.968	-1.04464	0.283001	-3.6913	0.00022311	0.000880642
MSTRG.37232.1	206.499	-1.20708	0.270301	-4.46569	7.9811e-06	4.17759e-05
MSTRG.31905.1	721.712	-1.61378	0.297428	-5.42579	5.76996e-08	4.49256e-07
MSTRG.31905.2	4777.33	-1.57277	0.305928	-5.14099	2.733e-07	1.91037e-06
MSTRG.31905.3	54.0511	-1.72141	0.443689	-3.87976	0.000104558	0.000442068
MSTRG.31905.4	2534.64	-1.68763	0.290312	-5.81316	6.13059e-09	5.45525e-08
MSTRG.39518.1	591.023	2.2843	0.273619	8.34847	6.91509e-17	1.76209e-15
MSTRG.61391.1	163.172	-1.90797	0.200411	-9.52032	1.72648e-21	7.56146e-20
MSTRG.53170.1	107.152	1.38608	0.237091	5.84619	5.02946e-09	4.51845e-08
MSTRG.14979.1	4.33203	5.58106	1.70348	3.27626	0.00105192	0.00348114
MSTRG.43823.1	165.827	1.82384	0.298019	6.11988	9.3646e-10	9.45811e-09
MSTRG.43823.2	19.6486	3.64754	0.757309	4.81645	1.46136e-06	8.90474e-06
MSTRG.43823.3	15.5163	1.71483	0.588442	2.91419	0.00356618	0.010284
MSTRG.15998.1	23.9562	8.04663	1.727	4.65931	3.17267e-06	1.8002e-05
MSTRG.49133.1	734.531	5.02111	0.734216	6.83873	7.98972e-12	1.05887e-10
MSTRG.18810.2	45.7302	-2.65205	0.980481	-2.70484	0.00683364	0.018182
MSTRG.47783.1	616.415	1.59772	0.211848	7.54185	4.63336e-14	8.16811e-13
MSTRG.28240.2	160.697	-2.9701	0.579186	-5.12805	2.9276e-07	2.03537e-06
MSTRG.52365.1	46.2664	1.66077	0.349851	4.74707	2.0638e-06	1.22301e-05
MSTRG.21743.1	58.5541	-2.92028	0.441744	-6.61081	3.82235e-11	4.57866e-10
MSTRG.58340.1	280.937	1.27561	0.241829	5.27483	1.32882e-07	9.81471e-07
MSTRG.795.1	517.742	-3.0429	0.182242	-16.697	1.37749e-62	7.72221e-60
MSTRG.30658.1	116.841	1.65818	0.268532	6.175	6.61641e-10	6.84347e-09
MSTRG.50617.1	414.813	1.2617	0.185795	6.79085	1.11479e-11	1.45337e-10
MSTRG.20853.1	106.259	1.38553	0.220701	6.27783	3.43333e-10	3.67313e-09
MSTRG.44729.1	31.7542	-2.46286	0.452422	-5.44373	5.21763e-08	4.11393e-07
MSTRG.41843.1	47.5663	3.70796	1.3267	2.79486	0.00519219	0.0142823
MSTRG.15071.1	25.2787	-2.95273	1.2105	-2.43928	0.0147168	0.0355001
MSTRG.43499.3	162.29	4.79966	0.398322	12.0497	1.94651e-33	2.13964e-31
MSTRG.43499.2	48.5006	1.80871	0.6718	2.69233	0.00709548	0.0187452
MSTRG.43499.1	160.182	4.02514	0.363413	11.076	1.64113e-28	1.21055e-26
MSTRG.43499.7	7.33779	6.34149	1.96798	3.22233	0.00127153	0.00411309
MSTRG.43499.6	74.1876	4.86321	1.97288	2.46503	0.0137001	0.0334361
MSTRG.43499.5	39.4798	4.37644	0.739687	5.91662	3.28631e-09	3.04011e-08
MSTRG.43499.4	14.6631	7.33696	1.43842	5.1007	3.38406e-07	2.33346e-06
MSTRG.55946.1	78.2818	2.13636	0.372368	5.73722	9.62417e-09	8.37781e-08
MSTRG.43354.1	124.561	-1.33682	0.276587	-4.83326	1.34315e-06	8.3109e-06
MSTRG.34817.1	95.6342	-2.04535	0.329817	-6.20148	5.59362e-10	5.82859e-09
MSTRG.45695.3	270.425	1.47247	0.286334	5.14248	2.7113e-07	1.89994e-06
MSTRG.32870.2	96.6185	3.37736	1.04804	3.22254	0.00127059	0.00411255
MSTRG.12838.1	8.7671	-2.3185	0.778577	-2.97787	0.0029026	0.00859061
MSTRG.18430.1	406.294	-1.20753	0.173679	-6.95268	3.58405e-12	4.98565e-11
MSTRG.50110.2	135.75	-2.51529	0.359677	-6.99319	2.68704e-12	3.77532e-11
MSTRG.50110.1	110.543	-1.73849	0.265484	-6.54839	5.81612e-11	6.86425e-10
MSTRG.62990.1	99.7401	-1.84727	0.262611	-7.03423	2.00363e-12	2.87273e-11
MSTRG.30611.1	32.1053	-1.53599	0.439383	-3.49578	0.000472679	0.00171081
MSTRG.24692.1	43.5593	-2.65393	0.441355	-6.01313	1.81972e-09	1.75582e-08
MSTRG.38947.1	118.297	-1.59231	0.23381	-6.81026	9.74257e-12	1.28208e-10
MSTRG.993.1	724.925	-1.25108	0.144195	-8.67628	4.08907e-18	1.25264e-16
MSTRG.38947.2	120.82	-1.36317	0.284889	-4.78493	1.71049e-06	1.03219e-05
MSTRG.15697.1	18.8846	-2.79678	0.955046	-2.92843	0.00340682	0.00986753
MSTRG.15697.2	620.1	-4.09747	0.253566	-16.1594	9.75204e-59	4.97e-56
MSTRG.44117.1	33.2762	-1.81454	0.398814	-4.54983	5.36897e-06	2.89687e-05
MSTRG.1273.2	251.136	2.62703	0.574639	4.57162	4.83975e-06	2.62416e-05
MSTRG.55744.1	115.468	-2.33858	0.32219	-7.25839	3.91735e-13	6.23883e-12
MSTRG.8273.1	17.7881	7.6173	1.41563	5.38084	7.41388e-08	5.66243e-07
MSTRG.57548.1	70.1729	-5.45346	1.05243	-5.18176	2.19796e-07	1.55972e-06
MSTRG.37255.3	501.74	1.9701	0.164448	11.9801	4.51839e-33	4.77926e-31
MSTRG.37255.5	359.326	1.54173	0.192242	8.01972	1.05991e-15	2.35787e-14
MSTRG.5717.1	560.002	2.62555	0.244163	10.7533	5.72016e-27	3.77261e-25
MSTRG.38390.2	14.2858	-4.40666	0.914563	-4.81832	1.44771e-06	8.84079e-06
MSTRG.461.1	76.4306	1.58967	0.33363	4.76478	1.8906e-06	1.12513e-05
MSTRG.64825.2	37.3456	1.15386	0.364796	3.16303	0.00156137	0.00492851
MSTRG.21215.3	73.8977	-5.0001	0.997041	-5.01494	5.30511e-07	3.53499e-06
MSTRG.6045.1	107.678	-1.0217	0.225267	-4.53552	5.7461e-06	3.06249e-05
MSTRG.47070.1	668.668	-2.98014	0.394156	-7.56081	4.00555e-14	7.17415e-13
MSTRG.8075.1	80.7069	-1.46679	0.29557	-4.9626	6.95574e-07	4.53945e-06
MSTRG.33554.1	40.7758	-1.39195	0.381634	-3.64735	0.000264963	0.00102229
MSTRG.54140.1	61.1497	-1.08996	0.317484	-3.4331	0.000596714	0.00211185
MSTRG.29228.1	146.679	-1.32203	0.318967	-4.14474	3.40204e-05	0.000159197
MSTRG.48846.1	29.5174	2.30602	0.776819	2.96854	0.00299215	0.00883306
MSTRG.50863.1	79.405	2.53113	0.502274	5.03935	4.67126e-07	3.15884e-06
MSTRG.10179.1	140.866	-1.28404	0.222397	-5.77362	7.75844e-09	6.82792e-08
MSTRG.8167.1	113.158	-1.33043	0.276351	-4.81428	1.47734e-06	8.98262e-06
MSTRG.53354.1	245.665	-1.11185	0.204206	-5.44476	5.18762e-08	4.09603e-07
MSTRG.63938.1	23.1105	-1.78894	0.484737	-3.69053	0.000223785	0.000882234
MSTRG.14459.1	97.203	2.33879	0.337125	6.93744	3.99258e-12	5.52652e-11
MSTRG.5613.1	11.0255	4.45568	1.20005	3.71291	0.000204889	0.000818679
MSTRG.34008.1	43.2165	1.12003	0.377768	2.96485	0.00302828	0.00892564
MSTRG.26290.1	52.0192	-1.04858	0.304753	-3.44076	0.000580086	0.00205989
MSTRG.8626.1	93.3922	1.52748	0.239518	6.3773	1.80232e-10	1.98894e-09
MSTRG.38137.1	84.0457	-1.29379	0.391339	-3.30606	0.000946184	0.00316864
MSTRG.26038.3	201.745	4.27322	0.337129	12.6753	8.10081e-37	1.16444e-34
MSTRG.26038.4	455.98	3.29006	0.221652	14.8434	7.68053e-50	2.87047e-47
MSTRG.8820.2	83.9576	1.67241	0.719951	2.32295	0.0201817	0.0464253
MSTRG.39545.1	38.7275	6.87018	1.18209	5.81189	6.17715e-09	5.48797e-08
MSTRG.15925.1	11.3111	1.93415	0.789424	2.45008	0.0142826	0.0346317
MSTRG.28065.2	27.1428	-1.18007	0.395879	-2.98088	0.00287424	0.00852089
MSTRG.24118.1	5.93954	2.34457	0.999351	2.34609	0.0189714	0.0439842
MSTRG.19048.1	207.354	-1.61475	0.274423	-5.88418	4.00044e-09	3.64658e-08
MSTRG.43206.1	76.4985	-1.08891	0.318107	-3.42309	0.000619142	0.00218022
MSTRG.63457.1	15.1413	4.89575	0.951622	5.14463	2.68043e-07	1.88302e-06
MSTRG.49406.2	439.427	-4.49625	0.37589	-11.9616	5.64429e-33	5.8596e-31
MSTRG.71349.1	33.7011	3.14052	0.838845	3.74386	0.000181212	0.000733485
MSTRG.40278.6	189.71	-1.76869	0.439307	-4.02608	5.67142e-05	0.000255373
MSTRG.50674.1	346.489	1.23075	0.169111	7.27777	3.39383e-13	5.43595e-12
MSTRG.3165.2	175.801	6.67938	1.72789	3.86562	0.000110808	0.000465658
MSTRG.40759.2	222.594	-1.24298	0.316252	-3.93035	8.48226e-05	0.000364939
MSTRG.3358.1	23.3938	-1.68354	0.466596	-3.60814	0.0003084	0.00116896
MSTRG.49607.1	21.0539	-3.93357	0.812471	-4.84149	1.28871e-06	8.0183e-06
MSTRG.12065.1	1315.01	4.9931	0.425398	11.7375	8.18986e-32	7.78176e-30
MSTRG.3742.1	81.571	-1.47404	0.296397	-4.9732	6.58572e-07	4.31808e-06
MSTRG.15685.3	40.1319	3.41671	1.43856	2.37509	0.0175449	0.0411534
MSTRG.30424.2	470.771	2.34959	0.25744	9.12675	7.05894e-20	2.62069e-18
MSTRG.23336.1	32.8662	-3.4482	0.459487	-7.50445	6.16859e-14	1.06732e-12
MSTRG.44448.1	255.614	-1.61461	0.159554	-10.1195	4.52816e-24	2.4176e-22
MSTRG.14980.1	1344.55	2.99496	0.205445	14.5779	3.88045e-48	1.14494e-45
MSTRG.11836.1	49.8371	-2.89603	0.417638	-6.93431	4.08197e-12	5.6087e-11
MSTRG.31132.1	59.6461	-1.73959	0.514187	-3.38319	0.000716502	0.00247639
MSTRG.38796.1	34.1842	-1.55081	0.50026	-3.10002	0.0019351	0.00599014
MSTRG.34414.1	146.734	-1.52356	0.208524	-7.30638	2.74427e-13	4.45924e-12
MSTRG.12065.2	186.538	3.63653	0.501366	7.25324	4.06916e-13	6.46224e-12
MSTRG.33986.3	74.2562	-1.3672	0.449652	-3.04058	0.00236121	0.00715897
MSTRG.14980.2	293.759	4.16103	0.365914	11.3716	5.79263e-30	4.77552e-28

## Sheet: R3d_vs_RCK
Table S7. Lists of DElncRNAs in roots and leaves (R3d vs RCK).
ID	baseMean	log2FoldChange	lfcSE	stat	pvalue	padj
MSTRG.2136.4	57.0064	-2.3291	0.455284	-5.11571	3.12559e-07	5.90306e-05
MSTRG.18789.3	209.264	1.94581	0.608668	3.19683	0.00138946	0.036587
MSTRG.9342.2	108.16	2.3861	0.62549	3.81476	0.000136313	0.00822578
MSTRG.5755.1	117.96	1.90167	0.618355	3.07537	0.0021024	0.0485859
MSTRG.26975.12	98.4451	1.95888	0.639217	3.0645	0.00218031	0.0495204
MSTRG.38787.15	73.8678	9.59998	2.98902	3.21175	0.00131929	0.035192
MSTRG.38787.14	595.619	2.91137	0.676978	4.30053	1.70388e-05	0.00155536
MSTRG.23038.2	283.891	2.4995	0.760138	3.28821	0.00100825	0.0287203
MSTRG.5888.1	1038.27	3.19754	0.770891	4.14785	3.35607e-05	0.0028927
MSTRG.5888.6	982.9	2.60575	0.691559	3.76793	0.000164605	0.00910647
MSTRG.6599.7	50.0082	4.04346	1.09714	3.68546	0.000228293	0.0109681
MSTRG.18452.4	23.4186	-2.28115	0.72098	-3.16396	0.00155637	0.0395737
MSTRG.14028.1	198.406	8.16143	1.79257	4.55293	5.29047e-06	0.000628877
MSTRG.64180.2	41.2255	8.75815	1.89361	4.62511	3.74409e-06	0.000466054
MSTRG.47283.1	6112.67	5.5491	1.09131	5.0848	3.68022e-07	6.71885e-05
MSTRG.15698.1	56.7151	-1.64201	0.439497	-3.73612	0.000186882	0.00980747
MSTRG.65496.1	86.9686	-1.16181	0.341325	-3.40381	0.000664523	0.0224666
MSTRG.4855.1	77.6496	1.29963	0.335615	3.87237	0.000107782	0.00728795
MSTRG.9468.2	51.1046	-9.22611	2.79222	-3.30422	0.00095241	0.027979
MSTRG.49642.1	180.33	1.67437	0.526974	3.17733	0.00148636	0.0387658
MSTRG.23702.1	495.376	2.86611	0.836579	3.42598	0.000612578	0.0216102
MSTRG.5107.2	94.7541	7.57352	1.62899	4.64922	3.3319e-06	0.000426713
MSTRG.2205.23	2434.91	9.6884	3.15881	3.06711	0.00216142	0.0495204
MSTRG.2205.22	3211.19	28.1412	3.90677	7.20318	5.88229e-13	1.24653e-09
MSTRG.49089.2	101.546	-10.2163	1.47899	-6.9076	4.92935e-12	4.49968e-09
MSTRG.2205.7	315.296	5.91195	1.72628	3.42468	0.000615518	0.0216102
MSTRG.3619.2	458.841	6.36721	1.11722	5.69915	1.2041e-08	3.6638e-06
MSTRG.3619.3	129.285	10.4075	1.57723	6.5986	4.15063e-11	2.2733e-08
MSTRG.3619.4	148.514	10.6077	2.9006	3.65708	0.000255101	0.0120447
MSTRG.2137.1	148.654	-3.1721	0.672538	-4.71661	2.39806e-06	0.000364838
MSTRG.37488.2	61.4	-8.52451	2.40578	-3.54334	0.000395086	0.0166902
MSTRG.8812.2	1558.17	13.9991	1.35727	10.3141	6.08372e-25	3.33205e-21
MSTRG.31681.3	87.091	5.86406	1.46719	3.99679	6.42066e-05	0.0046271
MSTRG.31303.1	821.634	-3.15151	0.997447	-3.15957	0.00158001	0.0398788
MSTRG.9483.12	570.739	4.30334	1.1892	3.61868	0.000296107	0.0136284
MSTRG.9483.10	168.813	5.59921	1.01282	5.52836	3.23239e-08	7.90528e-06
MSTRG.15677.1	67.0795	-3.08446	0.521239	-5.91755	3.26777e-09	1.1186e-06
MSTRG.50171.1	240.704	1.841	0.494605	3.72217	0.000197518	0.0100993
MSTRG.50171.5	480.494	1.95196	0.630229	3.09722	0.00195346	0.0473412
MSTRG.50410.1	33.075	3.10616	0.811976	3.82543	0.000130543	0.00812481
MSTRG.71620.1	54.3404	-1.39102	0.438242	-3.1741	0.00150304	0.0388309
MSTRG.2824.2	77.9055	2.36418	0.668669	3.53565	0.000406777	0.0168782
MSTRG.38787.1	345.4	3.03724	0.880909	3.44785	0.000565068	0.0209113
MSTRG.38787.7	704.602	3.8147	0.864812	4.41101	1.02888e-05	0.00104355
MSTRG.13606.1	354.706	6.17787	1.6415	3.76355	0.000167521	0.0091751
MSTRG.13606.2	76.4038	6.02575	1.74999	3.44331	0.000574644	0.0210302
MSTRG.6174.2	103.306	1.47802	0.389186	3.79773	0.000146029	0.0084384
MSTRG.45281.11	1906.22	1.65609	0.505167	3.27831	0.00104431	0.0291111
MSTRG.7531.1	172.969	3.38575	0.890408	3.80247	0.000143262	0.0084384
MSTRG.31446.10	3035.47	28.0617	3.90677	7.18284	6.82782e-13	1.24653e-09
MSTRG.64857.1	183.569	-1.2513	0.394041	-3.17556	0.00149548	0.0388186
MSTRG.26304.1	1134.33	-1.41608	0.237335	-5.96661	2.42238e-09	9.4767e-07
MSTRG.45281.7	48.1195	-9.13926	2.78844	-3.27756	0.00104709	0.0291111
MSTRG.13197.6	90.1755	7.43592	2.43432	3.05462	0.00225347	0.0495673
MSTRG.13197.3	148.611	10.6086	1.859	5.7066	1.15254e-08	3.6638e-06
MSTRG.13197.2	76.0552	9.64212	2.87287	3.35627	0.000790023	0.0246311
MSTRG.28361.1	66.8294	1.29101	0.380954	3.38888	0.000701799	0.0234293
MSTRG.28799.1	80.0162	5.25914	0.947593	5.55	2.85678e-08	7.45074e-06
MSTRG.31446.3	2162.57	6.37991	1.71746	3.71472	0.000203425	0.0100993
MSTRG.31446.9	934.807	13.2619	3.28461	4.0376	5.40002e-05	0.00410776
MSTRG.11206.1	287.527	-1.81588	0.557882	-3.25495	0.00113413	0.0309037
MSTRG.61865.1	185.271	1.78844	0.519489	3.44269	0.000575958	0.0210302
MSTRG.9756.1	7163.9	3.5276	0.750584	4.69981	2.60399e-06	0.00037376
MSTRG.64398.1	62.5159	2.67116	0.685374	3.89738	9.72398e-05	0.00682798
MSTRG.19224.4	223.652	1.75888	0.543059	3.23884	0.00120018	0.0323811
MSTRG.12817.1	34.4159	3.25063	0.963624	3.37334	0.000742615	0.0240995
MSTRG.13340.2	329.586	1.61673	0.356148	4.53949	5.6391e-06	0.000630313
MSTRG.63258.2	10.6907	6.80758	1.90196	3.57925	0.000344586	0.0150984
MSTRG.14450.3	166.245	-1.24238	0.331463	-3.74817	0.000178133	0.00956502
MSTRG.390.1	35.2566	8.53208	2.24851	3.79456	0.000147907	0.0084384
MSTRG.47796.3	22.5529	-2.47984	0.783076	-3.16679	0.0015413	0.0394472
MSTRG.10100.3	47.5308	-9.12196	1.30224	-7.00482	2.47306e-12	3.38623e-09
MSTRG.36375.3	1595.92	6.82893	1.8353	3.72088	0.000198531	0.0100993
MSTRG.36375.1	969.736	5.65811	1.83174	3.08893	0.00200879	0.0480444
MSTRG.10284.1	47.3764	8.95924	2.83237	3.16315	0.00156069	0.0395737
MSTRG.23300.1	69.5695	1.79246	0.478731	3.7442	0.000180971	0.00962311
MSTRG.51616.2	87.7986	9.8493	2.90771	3.3873	0.000705829	0.0234293
MSTRG.51616.4	1155.5	9.38495	1.94612	4.8224	1.41844e-06	0.000221965
MSTRG.30000.8	373.213	2.32742	0.741348	3.13944	0.00169271	0.0419501
MSTRG.14240.4	61.1281	-1.94796	0.349482	-5.57387	2.49141e-08	6.82274e-06
MSTRG.30560.2	58.1676	9.25572	2.93617	3.15231	0.00161986	0.0406971
MSTRG.5212.1	101.089	5.18572	0.982574	5.27769	1.30825e-07	2.86612e-05
MSTRG.15082.3	1385.76	13.8298	3.90679	3.53994	0.000400215	0.0167326
MSTRG.34868.6	80.7618	9.72875	2.89602	3.35935	0.00078127	0.024592
MSTRG.21960.11	233.786	2.99664	0.713806	4.19811	2.69151e-05	0.00237764
MSTRG.45204.1	57.1741	2.23983	0.602616	3.71684	0.000201728	0.0100993
MSTRG.1458.1	235.689	-1.38123	0.378117	-3.65291	0.000259282	0.0121375
MSTRG.9866.1	1262.78	4.41191	1.28953	3.42134	0.000623124	0.0217277
MSTRG.27324.1	934.366	1.65904	0.444235	3.73459	0.00018802	0.00980747
MSTRG.6189.1	5787.49	4.20352	1.2775	3.29043	0.00100033	0.0287203
MSTRG.12746.1	67.4021	1.82684	0.525335	3.47747	0.000506165	0.0189881
MSTRG.2832.2	515.749	2.7159	0.821919	3.30434	0.000952011	0.027979
MSTRG.44915.3	138.204	2.74163	0.894324	3.06559	0.00217239	0.0495204
MSTRG.19608.1	956.122	3.34575	0.955574	3.5013	0.000462999	0.0182435
MSTRG.34951.25	1088.34	4.57399	1.49489	3.05976	0.00221517	0.0495204
MSTRG.36374.2	11.4923	5.92927	1.83889	3.22437	0.00126249	0.0338954
MSTRG.36374.1	431.781	3.37376	0.878219	3.8416	0.000122236	0.00787631
MSTRG.38819.2	188.73	1.82626	0.407064	4.48641	7.24323e-06	0.000777866
MSTRG.3131.2	1667.32	2.70605	0.7936	3.40984	0.000650017	0.0221127
MSTRG.32947.2	1814.26	3.53979	0.818215	4.32623	1.51681e-05	0.00140807
MSTRG.49273.4	66.3006	9.44406	2.86418	3.2973	0.000976195	0.0284395
MSTRG.49273.2	226.456	8.68128	2.47393	3.5091	0.000449624	0.0178448
MSTRG.49273.1	198.981	8.49411	2.47761	3.42836	0.000607249	0.0216102
MSTRG.315.1	49.6598	5.10301	1.66677	3.06162	0.00220146	0.0495204
MSTRG.508.1	172.901	-3.00374	0.743572	-4.03961	5.35402e-05	0.00410776
MSTRG.34761.1	144.666	4.8193	1.20091	4.01304	5.99423e-05	0.00442059
MSTRG.21704.1	128.851	5.58844	1.1288	4.95077	7.39214e-07	0.000126521
MSTRG.15083.5	8070.21	1.05502	0.284908	3.70301	0.000213056	0.0103266
MSTRG.6078.1	55.5476	9.18951	2.74965	3.34206	0.000831583	0.0254446
MSTRG.31209.3	201.993	-2.18412	0.426252	-5.12401	2.99108e-07	5.85077e-05
MSTRG.58676.1	89.8632	3.44517	1.11752	3.08286	0.00205021	0.0482536
MSTRG.36319.2	26.2366	8.10467	2.00404	4.04418	5.25076e-05	0.00410776
MSTRG.59490.1	38.3034	5.80486	1.66171	3.49331	0.000477066	0.0185311
MSTRG.43385.1	102.019	2.39423	0.785091	3.04962	0.00229129	0.0498801
MSTRG.39332.1	192.412	4.63442	1.04068	4.45324	8.45836e-06	0.000874084
MSTRG.12489.1	76.0079	4.63009	1.31152	3.53031	0.000415068	0.0169651
MSTRG.42771.4	199.184	1.95506	0.551866	3.54263	0.000396151	0.0166902
MSTRG.34073.4	200.065	1.20981	0.34627	3.49384	0.000476132	0.0185311
MSTRG.60006.1	26.7369	2.38873	0.670906	3.56045	0.000370214	0.0159658
MSTRG.45074.1	50.4358	9.04958	2.81848	3.21081	0.00132364	0.035192
MSTRG.46873.1	26.5223	8.12142	2.18948	3.70929	0.000207838	0.0101637
MSTRG.36208.3	24.368	5.59748	1.78481	3.13618	0.00171164	0.0422283
MSTRG.36208.7	582.23	2.31182	0.668638	3.45751	0.000545194	0.0203131
MSTRG.26511.3	868.864	3.93399	1.02047	3.85507	0.000115699	0.00772783
MSTRG.53609.2	129.631	2.97788	0.74248	4.01072	6.05339e-05	0.00442059
MSTRG.11182.1	47.3826	5.05653	1.18819	4.25566	2.08437e-05	0.00187149
MSTRG.61978.1	17.9351	7.55641	1.9993	3.77952	0.000157131	0.00887221
MSTRG.5966.1	168.039	2.84905	0.868594	3.28007	0.00103782	0.0291111
MSTRG.31446.8	1590.17	27.1576	3.90679	6.95139	3.61698e-12	3.96204e-09
MSTRG.8637.7	51.1118	9.06887	1.66814	5.43653	5.43285e-08	1.23982e-05
MSTRG.11608.1	515.135	2.69912	0.861846	3.13179	0.00173743	0.0426723
MSTRG.17199.1	1333.48	6.70271	1.65175	4.05795	4.95051e-05	0.00392956
MSTRG.42996.2	47.1879	2.11271	0.549778	3.84284	0.00012162	0.00787631
MSTRG.47844.2	57.7372	2.26069	0.599732	3.7695	0.000163572	0.00910647
MSTRG.54493.2	63.6943	9.38649	2.79972	3.35265	0.000800415	0.0246311
MSTRG.3419.1	658.564	2.43367	0.723304	3.36465	0.000766395	0.0243289
MSTRG.13205.1	343.145	-2.22599	0.474083	-4.69536	2.66143e-06	0.00037376
MSTRG.38984.1	129.464	2.66551	0.871107	3.05991	0.00221404	0.0495204
MSTRG.2205.10	428.308	2.43683	0.484893	5.0255	5.02113e-07	8.87121e-05
MSTRG.2205.12	59.5965	9.29083	1.44649	6.42301	1.33607e-10	6.65243e-08
MSTRG.12198.1	91.2038	3.41292	0.824978	4.13699	3.51899e-05	0.00296515
MSTRG.13827.1	70.8169	9.53919	2.82341	3.37861	0.000728542	0.0240375
MSTRG.2558.1	70.9295	2.86947	0.852281	3.36681	0.000760425	0.0243289
MSTRG.41238.2	56.2428	-9.3641	2.79122	-3.35485	0.00079409	0.0246311
MSTRG.34951.39	2743.69	5.55653	0.985577	5.63784	1.72194e-08	4.96372e-06
MSTRG.4619.2	339.604	5.8008	1.6343	3.54941	0.000386089	0.0165204
MSTRG.2492.1	13.1679	7.11134	1.856	3.83153	0.000127348	0.00804653
MSTRG.38787.23	96.224	9.98167	1.68571	5.92135	3.19306e-09	1.1186e-06
MSTRG.21863.1	173.315	3.79653	1.00046	3.79477	0.000147779	0.0084384
MSTRG.57299.1	71.1547	2.83138	0.844527	3.35262	0.000800499	0.0246311
MSTRG.27209.2	108.178	-2.37167	0.604296	-3.92468	8.68441e-05	0.00617721
MSTRG.30522.4	96.7096	9.98905	2.77969	3.59358	0.000326163	0.0145235
MSTRG.6024.3	64.8082	2.66624	0.573619	4.6481	3.35013e-06	0.000426713
MSTRG.42630.1	34.7036	3.35378	0.989545	3.38922	0.000700927	0.0234293
MSTRG.531.1	24.6395	1.56723	0.508866	3.07984	0.00207113	0.0482705
MSTRG.13198.1	56.4653	5.52558	1.27356	4.3387	1.43331e-05	0.00135348
MSTRG.13318.3	195.046	11.0007	1.64505	6.68715	2.27556e-11	1.3848e-08
MSTRG.13295.1	374.151	-2.07581	0.622188	-3.3363	0.000849001	0.0256905
MSTRG.27330.3	55.852	1.70517	0.468056	3.6431	0.000269379	0.0125033
MSTRG.24701.2	15.8354	-7.53465	1.81724	-4.14621	3.38019e-05	0.0028927
MSTRG.15078.2	282.334	7.34515	1.40473	5.22886	1.70561e-07	3.47893e-05
MSTRG.42679.2	8.68448	-4.8658	1.58189	-3.07593	0.00209844	0.0485859
MSTRG.37284.1	48.049	2.56216	0.830392	3.08548	0.00203223	0.0481841
MSTRG.23038.3	76.908	4.81474	1.33318	3.61146	0.000304477	0.0138968
MSTRG.41255.1	87.7532	1.49123	0.485449	3.07185	0.00212737	0.0489564
MSTRG.13803.2	115.717	-3.38177	0.612232	-5.52368	3.31973e-08	7.90528e-06
MSTRG.48460.1	8.12969	6.41416	2.02268	3.17112	0.0015185	0.0390462
MSTRG.37930.4	657.636	3.31922	1.00458	3.3041	0.000952827	0.027979
MSTRG.9483.11	29.3914	4.15237	1.2739	3.25957	0.00111583	0.030557
MSTRG.9483.17	115.117	3.40484	0.844843	4.03014	5.57432e-05	0.00418227
MSTRG.9483.16	176.067	2.45607	0.534162	4.59799	4.26589e-06	0.000519206
MSTRG.9483.15	727.572	4.80403	0.918931	5.22784	1.71501e-07	3.47893e-05
MSTRG.9483.14	85.7317	5.26387	1.12293	4.6876	2.76425e-06	0.000378495
MSTRG.9483.18	315.706	3.12375	0.894779	3.49109	0.000481062	0.0185548
MSTRG.52640.1	393.615	1.95281	0.511996	3.81412	0.000136671	0.00822578
MSTRG.29857.1	28.9071	2.6537	0.803329	3.30338	0.000955281	0.027979
MSTRG.27450.3	158.527	3.15187	0.957746	3.29093	0.000998576	0.0287203
MSTRG.24734.4	45.3378	8.8965	1.29838	6.852	7.2826e-12	5.69811e-09
MSTRG.29927.2	52.2021	-9.25611	1.52098	-6.08564	1.16028e-09	4.88836e-07
MSTRG.36842.1	66.3437	1.88485	0.610107	3.08938	0.00200577	0.0480444
MSTRG.27213.3	152.191	-1.64923	0.469363	-3.51376	0.000441811	0.0177778
MSTRG.54188.2	9.74166	3.06408	1.00045	3.06269	0.00219356	0.0495204
MSTRG.10100.1	93.0244	9.93267	1.45386	6.83194	8.37758e-12	5.7355e-09
MSTRG.33757.1	7.68947	5.33512	1.74907	3.05026	0.00228643	0.0498801
MSTRG.12047.2	101.586	-2.26943	0.592443	-3.83063	0.000127816	0.00804653
MSTRG.36941.1	28.5896	3.80912	0.982257	3.87793	0.000105349	0.00721248
MSTRG.30266.2	144.248	-1.57076	0.357265	-4.39662	1.0995e-05	0.0010949
MSTRG.26582.1	117.681	10.272	2.20473	4.65906	3.17651e-06	0.000424336
MSTRG.14311.1	39.773	-1.73148	0.566165	-3.05826	0.00222629	0.0495666
MSTRG.34034.9	72.172	8.60161	2.46641	3.4875	0.000487559	0.0186715
MSTRG.43492.1	342.621	3.26206	0.789295	4.13287	3.58261e-05	0.00297302
MSTRG.21960.6	172.205	2.96948	0.851911	3.48567	0.000490906	0.0186715
MSTRG.26579.1	760.374	-3.23664	0.519025	-6.236	4.48905e-10	2.04888e-07
MSTRG.21960.7	202.179	2.48519	0.806902	3.07992	0.00207057	0.0482705
MSTRG.26579.3	200.689	-2.94693	0.673134	-4.37792	1.19819e-05	0.00117188
MSTRG.26579.2	1068.83	-2.71365	0.59685	-4.54661	5.45168e-06	0.000628877
MSTRG.26579.6	50.6576	-3.73933	0.961724	-3.88815	0.000101011	0.00700302
MSTRG.24534.1	105.613	1.5114	0.484099	3.12208	0.00179578	0.0439084
MSTRG.29655.1	137.279	10.4943	2.74657	3.82089	0.000132972	0.00818299
MSTRG.58816.1	136.657	1.18336	0.344833	3.43169	0.000599823	0.0216102
MSTRG.50887.1	222.426	3.10954	1.00735	3.08686	0.00202282	0.0481695
MSTRG.58909.1	185.526	2.24609	0.598008	3.75596	0.000172679	0.00936399
MSTRG.15229.3	16.267	7.41427	2.22006	3.33967	0.000838788	0.0255225
MSTRG.61006.1	316.492	2.70049	0.815843	3.31006	0.000932751	0.0279163
MSTRG.20893.2	20.296	7.73456	1.70203	4.54431	5.51143e-06	0.000628877
MSTRG.26015.1	33.7139	4.38001	1.3013	3.36587	0.000763025	0.0243289
MSTRG.13887.4	51.5171	9.0808	2.76197	3.2878	0.00100974	0.0287203
MSTRG.37670.3	358.56	3.30654	1.03742	3.18728	0.00143616	0.0376355
MSTRG.3788.1	88.0677	3.99813	1.20486	3.31833	0.000905559	0.0272514
MSTRG.38252.3	104.42	2.17955	0.532675	4.09171	4.28205e-05	0.00350041
MSTRG.31326.1	311.652	2.25107	0.658257	3.41974	0.0006268	0.0217277
MSTRG.15731.1	175.092	1.18593	0.312266	3.79781	0.000145978	0.0084384
MSTRG.15897.1	55.8172	2.95199	0.828563	3.56278	0.000366952	0.0159508
MSTRG.586.1	42.8621	-2.4759	0.764088	-3.24033	0.00119392	0.0323719
MSTRG.8425.1	39.7035	-1.46754	0.449105	-3.2677	0.00108426	0.0299633
MSTRG.5968.5	114.133	10.228	2.75452	3.71317	0.000204679	0.0100993
MSTRG.43927.2	99.633	-1.47323	0.431555	-3.41378	0.000640685	0.0220694
MSTRG.31056.1	98.1761	2.09026	0.42517	4.91628	8.82029e-07	0.00014639
MSTRG.26511.1	136.712	5.4306	1.58543	3.42531	0.000614097	0.0216102
MSTRG.28799.2	63.5371	4.10431	1.06796	3.84312	0.000121478	0.00787631
MSTRG.21593.1	2034.31	2.52412	0.768215	3.2857	0.0010173	0.0287203
MSTRG.9483.24	1502.25	4.71299	1.39614	3.37572	0.000736231	0.0240995
MSTRG.9483.23	58.7555	3.05021	0.846137	3.60487	0.000312311	0.0141366
MSTRG.40331.1	26.4221	4.05013	1.31392	3.08249	0.00205278	0.0482536
MSTRG.35861.1	61.6499	-9.49662	2.78484	-3.41011	0.000649357	0.0221127
MSTRG.30084.2	78.3292	-1.76739	0.57111	-3.09465	0.00197044	0.0475422
MSTRG.37618.1	855.88	-1.11518	0.303432	-3.67523	0.000237635	0.0113176
MSTRG.27743.2	53.6364	4.08431	1.16219	3.51431	0.000440894	0.0177778
MSTRG.7515.1	230.604	2.83245	0.842013	3.36391	0.000768467	0.0243289
MSTRG.20242.1	128.189	6.54432	2.08091	3.14493	0.00166126	0.0415467
MSTRG.32616.1	67.6238	9.47209	2.01329	4.70479	2.54126e-06	0.00037376
MSTRG.7693.2	425.162	5.00979	1.23028	4.07207	4.65969e-05	0.00375311
MSTRG.15998.1	75.6902	9.63501	2.2154	4.34911	1.36688e-05	0.00131341
MSTRG.49133.1	728.112	4.9438	1.10907	4.45761	8.28774e-06	0.000872922
MSTRG.43499.8	51.0158	9.066	2.83133	3.20203	0.00136463	0.0361066
MSTRG.43499.7	22.3453	7.87319	2.24178	3.51204	0.000444689	0.0177778
MSTRG.43499.4	56.7856	9.22048	2.93409	3.14253	0.00167492	0.041698
MSTRG.48846.1	78.2733	3.80269	1.02382	3.7142	0.000203848	0.0100993
MSTRG.26038.3	71.7876	2.56729	0.761137	3.37297	0.000743623	0.0240995
MSTRG.26038.4	389.928	2.96275	0.823745	3.59668	0.000322307	0.0144695
MSTRG.39545.1	39.4208	6.82264	1.41436	4.82385	1.40815e-06	0.000221965
MSTRG.63457.1	31.0003	5.87806	1.92778	3.04913	0.00229501	0.0498801
MSTRG.49406.2	487.384	-3.26913	1.06948	-3.05675	0.00223754	0.0495673
MSTRG.12065.1	400.448	3.0969	0.683025	4.5341	5.78504e-06	0.000633693
MSTRG.39794.3	102.458	10.0721	2.85191	3.53172	0.000412873	0.0169651
MSTRG.14980.1	1010.27	2.43609	0.710228	3.43001	0.000603568	0.0216102

## Sheet: R7d_vs_RCK
Table S7. Lists of DElncRNAs in roots and leaves (R7d vs RCK).
ID	baseMean	log2FoldChange	lfcSE	stat	pvalue	padj
MSTRG.2472.1	83.0411	1.27469	0.369813	3.44684	0.000567176	0.00942514
MSTRG.23198.1	498.041	-1.05615	0.346757	-3.0458	0.00232061	0.0247972
MSTRG.67203.1	21.5918	3.89018	1.06379	3.65689	0.000255292	0.0051811
MSTRG.2136.4	54.2612	-2.93972	0.847677	-3.46798	0.00052439	0.00899734
MSTRG.18789.4	52.3484	2.3829	0.562457	4.23659	2.26942e-05	0.000689574
MSTRG.18789.3	398.82	3.02918	0.412204	7.34875	2.00066e-13	5.18171e-11
MSTRG.18789.2	60.644	3.33576	1.04372	3.19602	0.00139336	0.0174434
MSTRG.18789.1	442.883	1.6294	0.359924	4.52707	5.98071e-06	0.000242755
MSTRG.31544.2	70.1901	2.88182	0.471119	6.11697	9.53711e-10	1.20633e-07
MSTRG.42417.1	336.701	-1.24057	0.317742	-3.90434	9.44826e-05	0.00228396
MSTRG.18781.1	2937.72	-1.51073	0.257954	-5.85659	4.72466e-09	5.24437e-07
MSTRG.5755.2	69.0323	2.01186	0.60365	3.33283	0.000859671	0.0124687
MSTRG.60286.1	495.131	-1.43669	0.193423	-7.42771	1.10495e-13	3.5352e-11
MSTRG.11926.2	34.7367	-1.79754	0.590573	-3.04372	0.00233673	0.0249206
MSTRG.3885.1	82.907	1.34489	0.439177	3.06229	0.00219648	0.023724
MSTRG.38787.14	326.979	1.85833	0.448663	4.14193	3.44394e-05	0.00100169
MSTRG.12891.2	72.9678	-1.36819	0.404105	-3.38574	0.000709875	0.0109068
MSTRG.23038.2	143.616	1.22444	0.281796	4.34512	1.39201e-05	0.000450595
MSTRG.13897.1	272.075	-2.82433	0.358595	-7.87611	3.37721e-15	1.31205e-12
MSTRG.67537.1	357.477	-1.33844	0.433364	-3.08849	0.00201177	0.0222852
MSTRG.55301.1	34.1223	1.58683	0.396657	4.0005	6.32096e-05	0.00164227
MSTRG.5888.8	966.227	1.87237	0.471302	3.97276	7.10442e-05	0.00179346
MSTRG.5888.7	800.488	1.21636	0.398386	3.05323	0.00226391	0.0243348
MSTRG.25930.2	71.5396	1.89268	0.532571	3.55386	0.000379621	0.00714449
MSTRG.22932.1	39.7048	-2.49676	0.430462	-5.80019	6.62402e-09	6.79774e-07
MSTRG.68404.1	1044.97	-1.10855	0.270618	-4.09636	4.19692e-05	0.00118729
MSTRG.40956.3	53.4024	-2.08741	0.408958	-5.10421	3.32182e-07	2.12557e-05
MSTRG.17074.1	77.3858	-3.01732	1.05954	-2.84777	0.00440265	0.0406553
MSTRG.18452.4	20.5371	-4.26779	0.936513	-4.55711	5.18626e-06	0.000220375
MSTRG.2659.1	89.5467	1.42752	0.43811	3.25837	0.00112054	0.0148599
MSTRG.2659.2	174.753	-1.11538	0.395531	-2.81995	0.00480314	0.0433958
MSTRG.31544.4	84.4063	2.76165	0.641585	4.30441	1.67432e-05	0.000523371
MSTRG.11253.1	182.948	-1.02993	0.292243	-3.52423	0.000424709	0.00764899
MSTRG.21449.1	14.28	-2.52891	0.740879	-3.4134	0.000641586	0.0102484
MSTRG.14028.1	10.9125	3.8716	1.24273	3.11541	0.00183689	0.0209451
MSTRG.2429.6	181.918	-1.59812	0.450172	-3.55001	0.000385218	0.00717535
MSTRG.44012.1	66.5313	-1.65056	0.504883	-3.2692	0.00107853	0.0145562
MSTRG.64180.1	77.8023	2.34587	0.708985	3.30877	0.000937061	0.0133071
MSTRG.47283.1	1051.02	2.83854	0.827631	3.42972	0.000604212	0.00989853
MSTRG.46483.1	24.7648	-2.9396	0.911375	-3.22545	0.00125774	0.0160865
MSTRG.12883.1	173.334	-1.05823	0.3328	-3.17976	0.00147396	0.0180968
MSTRG.15698.1	52.5665	-2.23314	0.4013	-5.56476	2.62508e-08	2.16331e-06
MSTRG.4855.1	93.3666	1.65079	0.307441	5.36945	7.89752e-08	6.04995e-06
MSTRG.14030.2	1089.96	1.04096	0.251894	4.13252	3.58814e-05	0.00103259
MSTRG.24115.1	39.9335	1.13091	0.397746	2.84331	0.00446472	0.0411587
MSTRG.22748.1	28.0383	2.72662	0.923535	2.95238	0.00315339	0.0314126
MSTRG.61511.1	231.18	-1.34137	0.294267	-4.55832	5.15636e-06	0.000220375
MSTRG.23702.1	381.854	2.41217	0.595926	4.04777	5.17075e-05	0.00139919
MSTRG.36851.3	380.969	1.03952	0.218984	4.74702	2.06431e-06	9.9361e-05
MSTRG.5107.2	15.768	4.92679	1.39086	3.54227	0.000396697	0.00730694
MSTRG.56777.1	36.285	8.55663	1.62712	5.25875	1.45036e-07	1.02448e-05
MSTRG.22910.2	170.331	1.12131	0.372802	3.0078	0.00263147	0.0271072
MSTRG.7548.2	12.5549	7.03132	2.38153	2.95244	0.00315273	0.0314126
MSTRG.7548.1	205.115	1.36772	0.267922	5.10491	3.30958e-07	2.12557e-05
MSTRG.32339.2	57.4782	-2.86588	0.908677	-3.15391	0.001611	0.0190899
MSTRG.28879.3	56.3181	3.86689	0.74594	5.18392	2.17267e-07	1.44112e-05
MSTRG.36653.1	6819.72	-2.25089	0.522099	-4.31124	1.62344e-05	0.000510399
MSTRG.3619.2	117.368	4.33339	0.479384	9.03949	1.57402e-19	1.22301e-16
MSTRG.3619.3	69.4094	9.49288	1.33287	7.12212	1.06282e-12	2.40862e-10
MSTRG.9465.1	284.19	1.03473	0.237815	4.35099	1.35526e-05	0.000441391
MSTRG.3269.1	64.0992	-2.15626	0.544048	-3.96337	7.39002e-05	0.00185227
MSTRG.46743.2	54.4299	1.50958	0.534467	2.82446	0.00473608	0.0428611
MSTRG.155.1	15.7271	-1.9425	0.661786	-2.93524	0.00333292	0.0328933
MSTRG.67280.1	556.042	-2.13721	0.4433	-4.82114	1.42737e-06	7.56416e-05
MSTRG.19563.2	204.357	-1.62225	0.256435	-6.32616	2.51334e-10	3.69461e-08
MSTRG.19563.1	59.3523	-1.59532	0.431717	-3.69528	0.000219641	0.00455964
MSTRG.2137.1	145.847	-3.65961	0.45247	-8.08807	6.0616e-16	2.53608e-13
MSTRG.69461.1	32.1883	-2.87834	0.509437	-5.65004	1.60415e-08	1.45654e-06
MSTRG.10247.5	105.522	1.71805	0.585635	2.93365	0.00335006	0.0329493
MSTRG.2434.1	122.042	-1.15708	0.405765	-2.85161	0.00434987	0.0402363
MSTRG.47539.1	2480.08	-1.51856	0.317802	-4.77832	1.76767e-06	8.9854e-05
MSTRG.68541.1	56.7849	-2.07564	0.724006	-2.86689	0.00414529	0.0387393
MSTRG.63763.1	9.14639	3.22843	1.00359	3.21688	0.00129593	0.0164687
MSTRG.24265.1	167.224	1.12557	0.310575	3.62416	0.0002899	0.00581833
MSTRG.2444.1	157.601	-1.03174	0.308515	-3.34422	0.000825143	0.0121296
MSTRG.20571.1	496.731	-2.75808	0.250119	-11.0271	2.82935e-28	3.84721e-25
MSTRG.26286.1	27.3743	8.15234	1.8369	4.4381	9.07553e-06	0.000331287
MSTRG.682.2	18.5753	-1.95285	0.688046	-2.83825	0.00453617	0.041676
MSTRG.30749.1	138.211	-1.31507	0.342038	-3.84481	0.000120646	0.00282843
MSTRG.31681.3	18.1184	3.48143	1.0976	3.17185	0.00151472	0.0183259
MSTRG.31681.1	128.603	1.74213	0.361611	4.81769	1.45228e-06	7.56665e-05
MSTRG.16296.1	170.341	1.30644	0.400678	3.26056	0.00111192	0.0148228
MSTRG.38603.3	37.8197	3.23235	0.826064	3.91295	9.11754e-05	0.00221385
MSTRG.31303.1	842.692	-2.95188	0.565052	-5.22409	1.75014e-07	1.22039e-05
MSTRG.52775.2	200.809	-1.01973	0.229448	-4.44428	8.81853e-06	0.00032852
MSTRG.14964.1	70.3946	1.57542	0.469779	3.35353	0.000797872	0.0118569
MSTRG.18381.2	17.3841	-7.67409	2.28442	-3.35931	0.000781364	0.0117075
MSTRG.26569.3	83.8811	1.87385	0.63099	2.9697	0.00298089	0.0301358
MSTRG.8020.1	126.108	-1.40754	0.440215	-3.19738	0.0013868	0.0174199
MSTRG.9483.12	205.862	2.67811	0.921085	2.90756	0.00364265	0.0351283
MSTRG.9483.10	50.1707	3.75874	0.656892	5.72201	1.05271e-08	1.0045e-06
MSTRG.23552.12	889.932	1.85576	0.538485	3.44627	0.000568385	0.00942514
MSTRG.15677.1	78.4694	-1.74871	0.580909	-3.0103	0.00260987	0.0269357
MSTRG.58020.1	47.4832	-1.82398	0.608921	-2.99543	0.0027406	0.0280718
MSTRG.27121.1	105.076	1.27472	0.333043	3.8275	0.00012945	0.00299608
MSTRG.71620.1	56.411	-1.25874	0.333333	-3.77623	0.000159223	0.00352038
MSTRG.38787.1	181.665	1.92519	0.582286	3.30626	0.000945516	0.0133071
MSTRG.38787.7	267.546	2.22108	0.419163	5.29884	1.16543e-07	8.45167e-06
MSTRG.6962.2	17.6165	7.5172	2.32889	3.2278	0.00124746	0.0160022
MSTRG.13976.4	77.6938	1.22738	0.395427	3.10394	0.00190964	0.0214155
MSTRG.54860.1	58.6958	1.34672	0.426905	3.15461	0.00160715	0.0190858
MSTRG.22252.4	40.1281	3.10503	1.04971	2.95799	0.00309653	0.0309597
MSTRG.16296.2	212.698	1.84178	0.510761	3.60596	0.000311005	0.00614294
MSTRG.16296.3	98.8332	1.88746	0.606973	3.10962	0.00187327	0.021193
MSTRG.13606.1	71.4242	3.76935	1.15084	3.27529	0.00105555	0.0142814
MSTRG.13606.2	17.9767	3.83053	1.04955	3.64969	0.000262552	0.00530863
MSTRG.48572.1	74.5465	1.76493	0.449859	3.9233	8.73446e-05	0.00213035
MSTRG.37373.1	249.096	1.20651	0.220311	5.47639	4.34096e-08	3.42181e-06
MSTRG.27498.1	68.1371	-1.02812	0.314578	-3.26824	0.00108219	0.0145694
MSTRG.45281.11	1419.4	1.04238	0.30926	3.37058	0.000750108	0.0113644
MSTRG.33451.1	1680.15	-3.83889	0.301799	-12.72	4.57596e-37	1.24443e-33
MSTRG.45300.1	101.236	1.75859	0.529303	3.32246	0.000892285	0.012839
MSTRG.1988.1	191.954	-1.23811	0.437815	-2.82793	0.00468495	0.0426111
MSTRG.31446.11	348.375	-11.9981	1.77874	-6.74527	1.52741e-11	2.73092e-09
MSTRG.39822.1	47.6978	-1.06307	0.302981	-3.5087	0.000450295	0.00802678
MSTRG.40580.1	20.204	-3.24307	0.715395	-4.53325	5.80822e-06	0.000239325
MSTRG.49564.2	95.7058	-2.53692	0.511895	-4.95595	7.19791e-07	4.12099e-05
MSTRG.64857.1	152.867	-2.54828	0.341778	-7.45594	8.9229e-14	3.03323e-11
MSTRG.26304.1	1010.25	-2.24025	0.338613	-6.61594	3.69197e-11	5.90607e-09
MSTRG.28062.1	61.0237	-2.57519	0.847718	-3.03779	0.0023832	0.0253085
MSTRG.38607.1	79.7551	-1.17193	0.414853	-2.82494	0.00472901	0.0428611
MSTRG.57984.1	119.623	-1.17688	0.320066	-3.67699	0.000236004	0.00488071
MSTRG.39395.1	196.315	1.08113	0.236617	4.5691	4.89833e-06	0.000214855
MSTRG.70307.1	23.2814	1.77206	0.598585	2.9604	0.00307236	0.0309203
MSTRG.18059.1	33.3154	-2.48331	0.550786	-4.50867	6.52353e-06	0.000260463
MSTRG.41179.2	10.4884	-3.0941	0.989636	-3.1265	0.00176899	0.0203824
MSTRG.244.1	54.1519	1.61678	0.397671	4.06563	4.79035e-05	0.00132257
MSTRG.9108.3	33.2937	2.46143	0.812354	3.03	0.00244553	0.0256286
MSTRG.58597.1	386.506	-4.48992	0.606513	-7.40283	1.33313e-13	3.81625e-11
MSTRG.20634.1	66.1605	2.13806	0.704043	3.03683	0.0023908	0.0253085
MSTRG.47551.3	363.591	-1.11436	0.314647	-3.54163	0.000397656	0.00730694
MSTRG.11470.1	58.2242	-1.81767	0.447608	-4.06086	4.88925e-05	0.00133631
MSTRG.46066.1	111.382	-1.46677	0.429181	-3.41759	0.000631777	0.0101664
MSTRG.23434.3	797.687	1.2564	0.454114	2.7667	0.00566262	0.049043
MSTRG.41262.1	53.0788	-2.78692	0.673947	-4.13522	3.54621e-05	0.00102595
MSTRG.28799.1	28.674	3.69817	0.832822	4.44053	8.97379e-06	0.000331062
MSTRG.19893.3	122.618	1.85079	0.590928	3.132	0.00173622	0.020135
MSTRG.20445.1	64.4409	1.04522	0.336372	3.10733	0.00188786	0.021259
MSTRG.30451.2	30.0378	-1.3924	0.435407	-3.19793	0.00138418	0.0174199
MSTRG.348.1	240.613	1.28528	0.26037	4.93635	7.95965e-07	4.46315e-05
MSTRG.54106.1	37.9715	4.0594	1.06543	3.8101	0.000138908	0.00318786
MSTRG.48134.1	665.19	1.03684	0.24309	4.26524	1.9969e-05	0.00061711
MSTRG.11206.1	288.826	-1.85209	0.406992	-4.55067	5.34759e-06	0.000225469
MSTRG.61865.2	29.1258	8.24267	1.33764	6.16211	7.17839e-10	9.29601e-08
MSTRG.61865.1	241.182	2.24391	0.452225	4.96194	6.97935e-07	4.03837e-05
MSTRG.9756.1	4770.87	2.86084	0.579266	4.93874	7.86291e-07	4.45483e-05
MSTRG.9053.2	133.021	1.58249	0.393024	4.02646	5.66238e-05	0.00151713
MSTRG.7851.1	55.7568	2.55083	0.671475	3.79884	0.000145373	0.00326858
MSTRG.54799.2	62.5612	-2.10895	0.696167	-3.02938	0.00245057	0.025632
MSTRG.64398.1	51.5392	2.32457	0.497149	4.67579	2.92825e-06	0.000133838
MSTRG.57969.1	48.3979	1.51917	0.318668	4.76726	1.86749e-06	9.31862e-05
MSTRG.52289.1	23.212	-1.37525	0.448808	-3.06421	0.00218242	0.0236458
MSTRG.19224.4	263.643	2.04132	0.364311	5.60323	2.10395e-08	1.8457e-06
MSTRG.25029.5	7.54328	5.29026	1.91507	2.76243	0.00573721	0.0493308
MSTRG.12817.1	34.0496	3.21629	1.01135	3.18019	0.0014718	0.0180968
MSTRG.48900.1	58.7366	1.1977	0.427861	2.79927	0.00512177	0.045593
MSTRG.14450.3	169.733	-1.18315	0.212284	-5.57342	2.49785e-08	2.11938e-06
MSTRG.33498.1	76.4262	1.64472	0.482048	3.41193	0.000645042	0.0102584
MSTRG.34497.1	163.22	-1.1354	0.36942	-3.07346	0.00211595	0.0232029
MSTRG.57735.1	8.88116	6.52395	1.80876	3.60687	0.000309915	0.00614294
MSTRG.2541.1	53.6635	2.45198	0.719235	3.40915	0.000651652	0.0103333
MSTRG.36375.1	131.106	2.55825	0.578952	4.41876	9.92706e-06	0.000346111
MSTRG.2091.2	352.243	1.14676	0.302397	3.79224	0.000149295	0.00334162
MSTRG.10284.1	35.2634	8.52166	1.26387	6.74253	1.55651e-11	2.73092e-09
MSTRG.70468.1	21.7849	-2.02095	0.562795	-3.59092	0.000329519	0.00635551
MSTRG.23300.1	78.8508	1.99933	0.420285	4.75708	1.96416e-06	9.62437e-05
MSTRG.51616.3	17.4851	-7.6819	2.36322	-3.25061	0.00115157	0.015089
MSTRG.7043.1	634.647	-2.51559	0.448128	-5.61355	1.98218e-08	1.76739e-06
MSTRG.19345.1	837.998	-1.84569	0.493424	-3.74056	0.000183609	0.00394723
MSTRG.30000.8	1346.23	4.36087	1.08352	4.02473	5.70402e-05	0.00152079
MSTRG.480.2	32.2496	2.01898	0.658738	3.06492	0.00217732	0.0236458
MSTRG.30560.4	28.3723	1.74752	0.602995	2.89807	0.00375466	0.0359367
MSTRG.34192.1	275.282	-1.0637	0.35935	-2.96006	0.00307583	0.0309203
MSTRG.25798.2	23.5758	1.88443	0.634241	2.97115	0.00296682	0.0300495
MSTRG.26151.1	71.0332	1.08972	0.366215	2.97564	0.00292375	0.0297239
MSTRG.19001.2	157.386	-1.67747	0.496329	-3.37976	0.000725499	0.0110532
MSTRG.19001.1	446.226	-1.11673	0.2643	-4.22525	2.38672e-05	0.000717203
MSTRG.17019.1	1039.72	-1.55391	0.493492	-3.14881	0.00163936	0.0193837
MSTRG.34868.1	87.3724	1.62717	0.427673	3.8047	0.000141976	0.00323099
MSTRG.45204.1	80.9505	2.80752	0.818796	3.42885	0.000606151	0.00990047
MSTRG.49977.1	149.523	1.08951	0.31319	3.47875	0.000503766	0.008782
MSTRG.27324.1	1268.98	2.19842	0.247582	8.87954	6.71359e-19	4.5644e-16
MSTRG.56034.2	67.401	2.08411	0.653569	3.18882	0.00142856	0.0176991
MSTRG.56034.3	42.8935	5.87867	0.997554	5.89309	3.79035e-09	4.29494e-07
MSTRG.12746.1	18.6323	-2.0128	0.655813	-3.06917	0.00214657	0.0234442
MSTRG.31831.1	626.296	1.18132	0.345538	3.4188	0.000628978	0.0101514
MSTRG.33838.1	159.673	2.74649	0.377371	7.27795	3.38919e-13	8.37901e-11
MSTRG.50293.1	332.319	1.58503	0.43753	3.62269	0.000291559	0.00583012
MSTRG.64314.1	36.9842	-1.83978	0.649767	-2.83144	0.00463387	0.042288
MSTRG.44915.3	69.6794	1.50928	0.354654	4.25563	2.08459e-05	0.00063697
MSTRG.19608.1	292.534	1.25348	0.400146	3.13255	0.00173297	0.020135
MSTRG.6655.1	34.5554	-2.03349	0.462152	-4.40005	1.08228e-05	0.000372566
MSTRG.38696.2	636.773	1.53484	0.553692	2.772	0.00557127	0.0485677
MSTRG.1872.1	223.92	-1.15517	0.316802	-3.64634	0.000266	0.00535842
MSTRG.24443.1	354.549	1.04038	0.301966	3.44536	0.000570289	0.00942798
MSTRG.33223.2	314.01	1.19118	0.282837	4.21155	2.53623e-05	0.000757943
MSTRG.17584.3	7.52275	5.28645	1.91178	2.7652	0.00568876	0.0491141
MSTRG.33112.1	38.469	1.52936	0.481955	3.17325	0.00150743	0.0183259
MSTRG.45235.1	16.8218	2.27887	0.787907	2.89231	0.00382418	0.036327
MSTRG.17745.2	102.72	1.46197	0.453331	3.22495	0.00125995	0.0160865
MSTRG.28146.1	120.778	1.23877	0.330117	3.75251	0.000175075	0.00377871
MSTRG.3131.2	984.718	1.76082	0.613501	2.87011	0.00410323	0.0384122
MSTRG.14102.2	24.4788	4.01304	1.26736	3.16646	0.00154307	0.0185271
MSTRG.13877.3	61.6669	-1.37401	0.402582	-3.413	0.000642528	0.0102484
MSTRG.32947.2	855.813	2.29275	0.440855	5.20069	1.98545e-07	1.34986e-05
MSTRG.17037.1	19.0526	-1.70498	0.554048	-3.07732	0.00208873	0.0230438
MSTRG.570.1	31.9706	-1.71147	0.453727	-3.77203	0.000161925	0.00355126
MSTRG.35388.1	141.439	-1.05473	0.365374	-2.88672	0.00389282	0.0368868
MSTRG.40264.1	296.738	-1.24784	0.411777	-3.03037	0.00244253	0.0256286
MSTRG.5968.2	1047.95	1.43863	0.469454	3.06447	0.00218056	0.0236458
MSTRG.10080.1	45.5979	-1.00693	0.325745	-3.09117	0.00199367	0.0221297
MSTRG.43034.1	33.1657	-2.22457	0.48014	-4.63317	3.60107e-06	0.00016187
MSTRG.508.1	202.711	-1.71618	0.526573	-3.25914	0.00111751	0.0148599
MSTRG.49848.1	78.0754	-1.64348	0.362004	-4.53994	5.62707e-06	0.000235428
MSTRG.512.3	8.75063	6.50036	1.96631	3.30586	0.00094684	0.0133071
MSTRG.21704.1	59.977	4.44228	0.727616	6.10525	1.0264e-09	1.26877e-07
MSTRG.23552.9	487.423	1.4426	0.411231	3.50801	0.000451478	0.00802678
MSTRG.23552.3	1383.6	1.94902	0.439549	4.43414	9.24424e-06	0.000332976
MSTRG.16689.3	58.6569	-1.49502	0.510771	-2.92698	0.00342271	0.0335426
MSTRG.9113.2	65.2616	1.46227	0.511921	2.85644	0.00428419	0.039764
MSTRG.26883.5	91.5249	1.67919	0.530465	3.16551	0.00154813	0.0185469
MSTRG.15181.1	138.467	1.06502	0.270649	3.93507	8.31716e-05	0.0020377
MSTRG.26937.2	332.887	-1.77206	0.44405	-3.99069	6.58827e-05	0.00169139
MSTRG.26937.1	113.836	-1.83752	0.514132	-3.57402	0.000351542	0.00666214
MSTRG.38880.1	406.315	1.25214	0.401999	3.11478	0.00184083	0.0209462
MSTRG.31209.3	231.02	-1.39924	0.454996	-3.07528	0.00210307	0.023113
MSTRG.7806.1	342.075	1.14904	0.359563	3.19567	0.00139509	0.0174434
MSTRG.53835.1	126.445	-1.00496	0.315222	-3.18808	0.00143219	0.0177003
MSTRG.25384.1	33.7256	-1.70063	0.588033	-2.89208	0.00382706	0.036327
MSTRG.18805.1	45.8393	-1.32058	0.357229	-3.69672	0.000218406	0.00455196
MSTRG.30006.1	89.4867	1.02588	0.366058	2.80251	0.0050707	0.0452866
MSTRG.42644.1	104.545	-2.99388	0.748515	-3.99976	6.3408e-05	0.00164227
MSTRG.7882.1	46.4747	1.69802	0.578485	2.9353	0.0033323	0.0328933
MSTRG.15927.1	23.8429	2.45506	0.685955	3.57904	0.000344857	0.00655832
MSTRG.34402.1	82.447	-1.02333	0.341054	-3.00049	0.00269542	0.0276611
MSTRG.39332.1	56.0118	2.68791	0.690726	3.89143	9.96566e-05	0.00237733
MSTRG.24647.1	1666.31	1.25293	0.218084	5.74518	9.18233e-09	8.91834e-07
MSTRG.42771.4	139.677	1.25341	0.270814	4.62831	3.68668e-06	0.000164359
MSTRG.45118.1	19.1853	-2.89555	0.99925	-2.89773	0.00375879	0.0359367
MSTRG.36540.1	31.9895	-4.06495	1.30473	-3.11554	0.00183606	0.0209451
MSTRG.60006.1	41.5876	3.09697	0.472986	6.54769	5.84351e-11	8.82857e-09
MSTRG.36208.7	464.534	1.89272	0.356918	5.30294	1.13955e-07	8.37569e-06
MSTRG.37820.1	428.302	-1.37875	0.383373	-3.59636	0.000322698	0.00626841
MSTRG.53609.2	101.372	2.55768	0.50725	5.04224	4.60111e-07	2.7924e-05
MSTRG.26473.2	240.19	-1.1078	0.334987	-3.30698	0.000943066	0.0133071
MSTRG.14068.1	29.5281	3.43353	0.966715	3.55175	0.000382684	0.00715945
MSTRG.39129.1	854.071	-1.92502	0.438744	-4.38756	1.14628e-05	0.000384853
MSTRG.11182.1	49.7293	5.11241	0.877175	5.82827	5.60061e-09	5.99552e-07
MSTRG.50615.1	351.933	-1.41	0.37263	-3.7839	0.000154388	0.0034274
MSTRG.11608.1	228.305	1.19811	0.2384	5.02561	5.01846e-07	2.93553e-05
MSTRG.14218.1	89.5078	-1.08096	0.376326	-2.87241	0.00407358	0.0382004
MSTRG.30953.2	214.494	-1.75263	0.243368	-7.20159	5.95135e-13	1.40736e-10
MSTRG.38144.1	40.1247	1.65654	0.424468	3.90262	9.51573e-05	0.00229009
MSTRG.40438.1	119.672	-1.01633	0.254685	-3.99053	6.59267e-05	0.00169139
MSTRG.17188.1	25.7248	-2.41871	0.492535	-4.91073	9.0737e-07	5.0359e-05
MSTRG.42712.2	232.241	1.3954	0.444128	3.14188	0.00167867	0.0197199
MSTRG.47844.1	128.88	2.06671	0.441306	4.68317	2.82474e-06	0.000131314
MSTRG.47844.2	58.1573	2.25251	0.471078	4.7816	1.73907e-06	8.92341e-05
MSTRG.17314.2	49.9351	9.02216	1.36973	6.58681	4.49371e-11	6.98323e-09
MSTRG.6054.1	87.7475	-1.15288	0.334367	-3.44796	0.000564832	0.00942514
MSTRG.28986.1	472.4	-1.12326	0.299256	-3.7535	0.00017438	0.00377871
MSTRG.13205.1	326.598	-2.80291	0.550991	-5.08704	3.63701e-07	2.27376e-05
MSTRG.41930.1	276.542	1.40652	0.370232	3.79902	0.000145267	0.00326858
MSTRG.1024.1	129.278	-1.48106	0.411545	-3.59878	0.000319717	0.00625518
MSTRG.31317.2	74.0349	-1.8426	0.435835	-4.22775	2.36037e-05	0.000713226
MSTRG.38984.2	268.449	1.13205	0.314698	3.59726	0.000321581	0.00626841
MSTRG.38984.1	73.72	1.64494	0.371384	4.42923	9.45713e-06	0.000336192
MSTRG.30869.2	21.9226	-1.79264	0.532355	-3.36737	0.000758879	0.0114336
MSTRG.2205.10	95.9586	-1.24772	0.272273	-4.58262	4.59184e-06	0.000203049
MSTRG.33416.5	209.539	-1.41327	0.413273	-3.41971	0.000626872	0.0101475
MSTRG.2157.1	949.407	-1.06824	0.288452	-3.70338	0.000212748	0.00448503
MSTRG.12198.1	77.7619	3.14963	0.542236	5.80859	6.30001e-09	6.58957e-07
MSTRG.6665.5	35.703	-1.51341	0.501677	-3.0167	0.00255542	0.0264741
MSTRG.2558.2	88.6086	2.13475	0.61733	3.45803	0.000544137	0.0093068
MSTRG.2558.1	59.9658	2.57418	0.465524	5.52965	3.20877e-08	2.56654e-06
MSTRG.34951.39	57.7119	-9.40437	1.38181	-6.80583	1.00465e-11	1.88424e-09
MSTRG.1458.2	1053.39	1.0877	0.315555	3.44695	0.000566949	0.00942514
MSTRG.3713.1	157.996	-1.59196	0.226933	-7.0151	2.29777e-12	4.80676e-10
MSTRG.29838.2	64.2252	-2.12018	0.468043	-4.52987	5.90191e-06	0.000241357
MSTRG.14340.1	37.569	2.50271	0.724157	3.45603	0.000548184	0.00934663
MSTRG.31079.1	194.152	1.02955	0.273362	3.76625	0.000165719	0.00360539
MSTRG.37590.1	398.206	1.62974	0.461007	3.53518	0.000407503	0.00738803
MSTRG.13650.1	38.4003	1.60352	0.431383	3.71715	0.000201481	0.00429747
MSTRG.4619.2	54.5983	3.00766	1.04408	2.88067	0.00396837	0.0373425
MSTRG.8659.4	19.4865	-7.83593	1.3595	-5.76382	8.22335e-09	8.13214e-07
MSTRG.538.4	185.926	1.31561	0.296924	4.43081	9.38811e-06	0.000335934
MSTRG.53199.1	47.4165	1.63942	0.340099	4.82044	1.43245e-06	7.56416e-05
MSTRG.40306.1	26.2827	5.14314	1.1455	4.48988	7.12646e-06	0.000280875
MSTRG.45341.2	107.922	1.44728	0.452512	3.19832	0.00138233	0.0174199
MSTRG.4947.1	232.935	1.69604	0.378794	4.47747	7.55317e-06	0.000295552
MSTRG.46872.1	15.9772	4.12343	1.24958	3.29984	0.000967393	0.0134914
MSTRG.225.2	54.5362	-2.87392	1.04024	-2.76275	0.00573166	0.0493308
MSTRG.225.1	213.061	-1.64147	0.343995	-4.77179	1.82595e-06	9.19571e-05
MSTRG.41608.1	80.8636	-9.89212	1.21743	-8.1254	4.45892e-16	2.02101e-13
MSTRG.41608.2	118.01	6.53161	0.836821	7.80527	5.93766e-15	2.153e-12
MSTRG.21863.1	58.4046	1.99179	0.718684	2.77144	0.00558095	0.0485677
MSTRG.5602.1	122.108	-1.66398	0.397585	-4.18522	2.84894e-05	0.000846741
MSTRG.19349.1	225.519	-1.71974	0.325422	-5.28464	1.25954e-07	9.01398e-06
MSTRG.38525.1	29.6142	2.31725	0.646178	3.58608	0.000335689	0.00640897
MSTRG.5257.2	153.572	1.58289	0.45862	3.45142	0.000557643	0.00939778
MSTRG.42386.2	92.7389	-2.57548	0.548947	-4.69167	2.70978e-06	0.000127056
MSTRG.4619.3	14.0192	4.64599	1.19994	3.87185	0.000108011	0.00256539
MSTRG.3619.1	31.5178	5.1968	1.07895	4.81653	1.46074e-06	7.56665e-05
MSTRG.27209.2	130.771	-1.23099	0.419453	-2.93474	0.00333831	0.0328933
MSTRG.59413.1	55.9531	-1.80699	0.324239	-5.57302	2.50367e-08	2.11938e-06
MSTRG.36050.1	296.733	11.5918	2.91826	3.97216	7.12242e-05	0.00179346
MSTRG.41450.1	28.0469	-3.72555	1.23045	-3.02779	0.00246347	0.0256996
MSTRG.42630.1	14.6237	1.88846	0.656856	2.875	0.00404031	0.0379538
MSTRG.26937.4	48.4198	1.87868	0.578057	3.24999	0.00115408	0.015089
MSTRG.37345.1	60.6735	-1.57839	0.285071	-5.53684	3.07978e-08	2.50013e-06
MSTRG.531.1	58.6988	3.05715	0.562807	5.43197	5.57361e-08	4.3307e-06
MSTRG.65171.1	37.8119	-1.48182	0.456144	-3.24858	0.00115981	0.0150915
MSTRG.41621.1	111.996	1.14181	0.330844	3.4512	0.000558096	0.00939778
MSTRG.22209.1	216.266	-1.02967	0.277152	-3.71518	0.000203058	0.00431419
MSTRG.15086.2	569.365	1.43549	0.472712	3.03671	0.00239172	0.0253085
MSTRG.8830.1	136.975	1.79017	0.635173	2.81839	0.00482653	0.0435348
MSTRG.37060.1	29.0393	1.56718	0.470061	3.33398	0.000856123	0.0124687
MSTRG.48782.1	104.93	-2.54658	0.436983	-5.82764	5.62183e-09	5.99552e-07
MSTRG.28580.2	126.617	-1.39546	0.364532	-3.82808	0.000129145	0.00299608
MSTRG.34694.1	70.4337	1.29294	0.426277	3.03309	0.00242063	0.0255151
MSTRG.13340.1	78.4572	1.70551	0.524461	3.25192	0.00114628	0.0150594
MSTRG.33194.1	1609.57	-3.50819	0.576313	-6.0873	1.14829e-09	1.3879e-07
MSTRG.8817.1	150.059	1.39699	0.39365	3.54881	0.000386974	0.00718345
MSTRG.16630.1	42.5124	1.52384	0.432804	3.52086	0.000430151	0.00772142
MSTRG.15078.2	195.712	6.8008	1.88561	3.60668	0.000310142	0.00614294
MSTRG.14430.1	64.5012	1.15622	0.323955	3.56907	0.000358247	0.00676565
MSTRG.32616.6	18.1748	5.01119	1.41811	3.53371	0.000409774	0.00740452
MSTRG.32616.5	77.0146	2.1557	0.638845	3.37437	0.00073984	0.0112402
MSTRG.37284.1	45.1551	2.44404	0.717166	3.40791	0.000654614	0.0103501
MSTRG.14051.1	84.7443	1.46703	0.471861	3.10903	0.00187703	0.021193
MSTRG.15074.2	24.5107	2.84366	0.926478	3.06932	0.00214549	0.0234442
MSTRG.46477.1	18.4852	-2.34666	0.638562	-3.67492	0.000237925	0.00490179
MSTRG.9508.2	175.864	1.57587	0.396719	3.97225	7.11964e-05	0.00179346
MSTRG.40145.1	104.398	1.17011	0.405842	2.88315	0.00393715	0.0371894
MSTRG.26261.1	37.1989	1.58608	0.501886	3.16024	0.00157639	0.018844
MSTRG.14466.1	26.8133	1.7495	0.523714	3.34057	0.000836076	0.0122572
MSTRG.40432.3	27.4137	1.40826	0.495565	2.84173	0.00448697	0.0412938
MSTRG.44828.1	113.719	1.05318	0.257156	4.09547	4.21304e-05	0.00118729
MSTRG.1621.1	172.753	-1.10013	0.234345	-4.69449	2.67277e-06	0.00012641
MSTRG.18137.1	17.6688	3.38315	1.0324	3.27698	0.00104922	0.0142614
MSTRG.4743.1	113.476	2.213	0.434165	5.09713	3.44833e-07	2.18087e-05
MSTRG.32680.2	636.412	-2.52494	0.56721	-4.4515	8.52712e-06	0.000322976
MSTRG.32680.1	364.872	-3.02827	0.622611	-4.86382	1.15144e-06	6.26268e-05
MSTRG.11138.1	334.606	-2.67866	0.594273	-4.50747	6.56066e-06	0.000260463
MSTRG.56781.1	207.332	1.72663	0.549923	3.13976	0.00169086	0.019778
MSTRG.4879.1	1959.17	1.57696	0.354776	4.44494	8.79183e-06	0.00032852
MSTRG.37930.4	267.62	1.77585	0.51035	3.47966	0.000502045	0.00878014
MSTRG.31016.2	74.4683	-1.61357	0.360746	-4.47287	7.71784e-06	0.000299838
MSTRG.31678.1	136.699	-2.42809	0.605548	-4.00975	6.0784e-05	0.00160488
MSTRG.54617.1	1129.3	-1.28681	0.181129	-7.10435	1.20888e-12	2.63003e-10
MSTRG.24138.1	54.836	1.14196	0.377206	3.02742	0.00246648	0.0256996
MSTRG.16379.1	266.428	1.28136	0.291654	4.39341	1.11587e-05	0.000379326
MSTRG.23552.8	865.504	1.42082	0.405659	3.5025	0.000460918	0.00816591
MSTRG.9483.16	150.427	2.16514	0.442218	4.8961	9.77583e-07	5.37078e-05
MSTRG.9483.15	155.766	2.35957	0.71573	3.29674	0.000978144	0.0135717
MSTRG.9483.14	32.0537	3.76383	0.844579	4.45646	8.33249e-06	0.000321421
MSTRG.9483.18	144.948	1.77135	0.493056	3.59259	0.00032741	0.0063373
MSTRG.55812.1	62.239	-1.45316	0.331016	-4.38999	1.13356e-05	0.000382945
MSTRG.50301.1	106.034	1.18658	0.359692	3.29889	0.00097069	0.0135028
MSTRG.28293.1	112.354	-10.365	1.48684	-6.97115	3.14354e-12	6.33249e-10
MSTRG.20877.3	17.9965	7.54637	2.4005	3.14366	0.00166848	0.0196452
MSTRG.52640.1	262.269	1.1439	0.279888	4.08697	4.37036e-05	0.00121972
MSTRG.48263.1	748.883	-1.13862	0.278666	-4.08598	4.38904e-05	0.00121972
MSTRG.11345.1	47.0935	-1.18104	0.371647	-3.17785	0.0014837	0.0181753
MSTRG.44558.1	162.681	-1.26403	0.455308	-2.77621	0.00549964	0.0482461
MSTRG.13260.8	506.58	-1.26933	0.286173	-4.43552	9.18508e-06	0.000332976
MSTRG.34034.10	18.2005	-4.62201	1.35828	-3.40284	0.000666887	0.0104861
MSTRG.17192.1	60.2642	-1.07076	0.345232	-3.10156	0.00192505	0.0215439
MSTRG.6340.1	33.0924	2.78779	0.81471	3.42182	0.00062204	0.0100993
MSTRG.52953.2	206.871	-1.95225	0.457853	-4.26392	2.00873e-05	0.00061726
MSTRG.22373.1	643.69	1.54959	0.257522	6.0173	1.77352e-09	2.09699e-07
MSTRG.46651.1	36.6803	-3.29942	0.989868	-3.33319	0.000858564	0.0124687
MSTRG.20920.4	51.698	-1.11968	0.340627	-3.28711	0.00101222	0.0139027
MSTRG.45236.1	35.1303	1.49556	0.524283	2.85258	0.00433664	0.0401823
MSTRG.32617.9	38.0696	-3.31948	0.897385	-3.69906	0.000216403	0.00454447
MSTRG.36941.1	27.596	3.73604	1.21825	3.06673	0.00216414	0.0235887
MSTRG.13808.4	414.795	-2.52414	0.588804	-4.2869	1.8118e-05	0.000563108
MSTRG.5504.1	423.547	2.45006	0.754046	3.24922	0.00115721	0.0150915
MSTRG.36276.1	99.1133	1.05362	0.264782	3.97921	6.91454e-05	0.00176564
MSTRG.32762.1	63.0007	1.25633	0.375038	3.34986	0.000808519	0.0119824
MSTRG.53938.1	91.5919	1.12604	0.347676	3.23876	0.00120051	0.0155097
MSTRG.14311.1	37.3407	-2.26277	0.508383	-4.4509	8.55095e-06	0.000322976
MSTRG.56531.1	166.926	1.28212	0.325781	3.93552	8.30176e-05	0.0020377
MSTRG.52910.1	88.2067	-1.72407	0.421982	-4.08565	4.39537e-05	0.00121972
MSTRG.34034.9	17.0429	6.4953	2.203	2.94838	0.00319439	0.0317274
MSTRG.43492.1	233.124	2.61541	0.576709	4.53506	5.75882e-06	0.000239101
MSTRG.60337.1	59.0432	-2.72114	0.453006	-6.00685	1.89162e-09	2.18904e-07
MSTRG.24337.1	839.989	2.08716	0.368072	5.67052	1.42366e-08	1.33505e-06
MSTRG.40908.1	143.541	1.36469	0.379018	3.60061	0.000317473	0.00623371
MSTRG.18024.1	39.8392	1.56138	0.47269	3.30317	0.000955973	0.0133746
MSTRG.21960.8	37.0234	2.10144	0.638839	3.28946	0.00100378	0.0138217
MSTRG.26579.1	728.011	-4.35112	0.425124	-10.235	1.38257e-24	1.50396e-21
MSTRG.21960.7	138.498	1.79492	0.516879	3.47262	0.000515413	0.00889947
MSTRG.26579.3	194.128	-3.62013	0.224693	-16.1115	2.11983e-58	1.15298e-54
MSTRG.26579.2	1098.97	-2.5288	0.303783	-8.32437	8.47795e-17	4.61116e-14
MSTRG.26579.6	50.1148	-4.25999	1.24762	-3.4145	0.000638982	0.0102484
MSTRG.59905.1	637.64	-2.2805	0.273814	-8.32866	8.17602e-17	4.61116e-14
MSTRG.38895.3	772.369	1.14862	0.241083	4.7644	1.89418e-06	9.36584e-05
MSTRG.54365.1	580.049	-2.34236	0.540969	-4.32993	1.4916e-05	0.000477223
MSTRG.27489.1	62.2848	-1.1278	0.39765	-2.83615	0.00456605	0.0418799
MSTRG.37330.1	16.3272	-4.17435	1.15782	-3.60536	0.000311721	0.00614294
MSTRG.25588.1	28.4718	-2.57885	0.531404	-4.8529	1.21667e-06	6.55193e-05
MSTRG.58909.1	148.12	1.82567	0.514056	3.5515	0.000383048	0.00715945
MSTRG.43556.1	52.0783	-4.65765	1.18117	-3.94326	8.03804e-05	0.0019963
MSTRG.5691.1	45.9211	1.9727	0.63023	3.13013	0.00174731	0.0202205
MSTRG.12802.1	32.0256	4.21358	1.01155	4.16549	3.10687e-05	0.000913421
MSTRG.13901.1	125.879	-3.46499	0.280125	-12.3694	3.82474e-35	6.93426e-32
MSTRG.28004.1	59.8097	-1.67231	0.351973	-4.75124	2.02169e-06	9.81784e-05
MSTRG.20893.2	10.114	6.71978	2.43276	2.76221	0.00574121	0.0493308
MSTRG.36208.5	72.6467	1.77666	0.545475	3.25708	0.00112563	0.0148599
MSTRG.44333.2	53.8207	1.32542	0.396949	3.33901	0.000840782	0.0122931
MSTRG.5021.1	36.7828	-2.455	0.749302	-3.27639	0.00105145	0.0142614
MSTRG.28019.1	2866.73	-2.88784	0.758667	-3.80646	0.000140969	0.00322156
MSTRG.19507.1	89.9179	1.42386	0.430263	3.30929	0.000935334	0.0133071
MSTRG.26916.1	50.7863	1.51936	0.46552	3.26379	0.00109933	0.0146911
MSTRG.27436.1	12.2634	2.02609	0.730442	2.77379	0.00554072	0.0484501
MSTRG.54865.1	429.321	-1.03289	0.349059	-2.95908	0.00308558	0.0309203
MSTRG.30661.1	38.8327	1.70864	0.548136	3.11718	0.0018259	0.0209075
MSTRG.9194.2	81.0623	-1.24421	0.356147	-3.49354	0.000476662	0.00839018
MSTRG.43498.1	424.574	-1.42038	0.442968	-3.2065	0.0013436	0.016995
MSTRG.31326.1	256.174	1.88188	0.553045	3.40277	0.000667071	0.0104861
MSTRG.15897.1	45.0574	2.58319	0.457222	5.64975	1.60677e-08	1.45654e-06
MSTRG.37669.1	14.7395	-7.43491	2.39365	-3.1061	0.00189572	0.0213033
MSTRG.586.1	43.4945	-2.43972	0.540203	-4.5163	6.29281e-06	0.00025353
MSTRG.58622.1	167.564	-1.37022	0.341983	-4.00668	6.15775e-05	0.00161797
MSTRG.23560.2	319.932	1.02222	0.217347	4.70315	2.56175e-06	0.000122223
MSTRG.41865.1	145.834	1.00842	0.188758	5.34238	9.17337e-08	6.92972e-06
MSTRG.41239.6	27.6749	5.74677	1.2944	4.4397	9.00849e-06	0.000331062
MSTRG.31056.1	105.437	2.20479	0.544261	4.05099	5.10024e-05	0.00138701
MSTRG.61386.1	226.382	-1.22638	0.324945	-3.77411	0.000160582	0.00353606
MSTRG.16488.2	429.874	-1.84951	0.566056	-3.26736	0.00108555	0.0145785
MSTRG.29844.2	39.8038	-1.92843	0.582001	-3.31344	0.000921548	0.0131903
MSTRG.28799.2	28.9179	2.8536	0.795767	3.58597	0.000335826	0.00640897
MSTRG.65271.1	31.6239	-1.27147	0.406751	-3.12591	0.00177254	0.0203824
MSTRG.60469.1	17.4652	3.57651	0.894129	3.99999	6.33442e-05	0.00164227
MSTRG.56418.1	149.14	-1.42786	0.434944	-3.28285	0.00102762	0.0140433
MSTRG.9483.22	307.844	5.49305	1.75837	3.12395	0.00178441	0.0204755
MSTRG.49327.2	64.0677	-2.98882	0.447375	-6.6808	2.37634e-11	3.91665e-09
MSTRG.66305.1	26.1518	-1.52358	0.526735	-2.89249	0.00382201	0.036327
MSTRG.11139.1	269.06	-3.00458	0.595977	-5.04143	4.62062e-07	2.7924e-05
MSTRG.19536.1	182.291	1.32405	0.442504	2.99217	0.00277005	0.0282907
MSTRG.60471.1	52.7041	1.12021	0.366724	3.05465	0.00225322	0.0242678
MSTRG.34035.1	37.1347	1.53463	0.453867	3.38123	0.000721634	0.0110252
MSTRG.28016.3	88.3228	-1.67738	0.323154	-5.19066	2.09548e-07	1.40708e-05
MSTRG.8671.3	254.275	4.42151	1.4065	3.14362	0.00166871	0.0196452
MSTRG.24726.1	15.296	-4.35632	1.35514	-3.21466	0.00130597	0.0165575
MSTRG.5888.12	64.8453	2.93288	0.964825	3.03981	0.00236729	0.0251971
MSTRG.9435.1	33.8256	2.10271	0.551575	3.81219	0.000137741	0.00317446
MSTRG.53219.2	57.3149	-4.90679	1.12959	-4.34385	1.40009e-05	0.000450595
MSTRG.54328.1	94.9873	-1.20096	0.226369	-5.30534	1.12461e-07	8.37569e-06
MSTRG.52163.2	92.6498	2.90614	0.901668	3.22307	0.00126824	0.0161545
MSTRG.9294.1	83.4097	1.18294	0.424585	2.78611	0.0053344	0.0472537
MSTRG.31350.2	234.988	1.00958	0.337437	2.99191	0.00277237	0.0282907
MSTRG.19867.2	52.0484	1.858	0.452469	4.10636	4.01939e-05	0.00114458
MSTRG.19867.1	51.8196	-9.25057	1.24755	-7.41499	1.21635e-13	3.67539e-11
MSTRG.40028.1	112.097	-1.26046	0.397556	-3.17052	0.00152164	0.0183508
MSTRG.4037.1	58.2764	-2.01763	0.463701	-4.35115	1.35427e-05	0.000441391
MSTRG.37618.1	658.126	-3.15308	0.385614	-8.17677	2.91558e-16	1.44162e-13
MSTRG.25209.2	2249.33	1.07451	0.229535	4.68125	2.85131e-06	0.000131426
MSTRG.25209.3	45.6639	-1.05495	0.320592	-3.29062	0.000999686	0.0138002
MSTRG.49034.2	10.579	-2.23444	0.806812	-2.76947	0.00561473	0.0487058
MSTRG.26897.1	49.6055	-1.30698	0.379131	-3.44729	0.000566241	0.00942514
MSTRG.7515.1	146.847	2.04732	0.221988	9.22265	2.89837e-20	2.62737e-17
MSTRG.25228.8	68.5683	-3.96297	1.40676	-2.81708	0.00484621	0.0435679
MSTRG.20808.3	21.7156	-4.55406	0.817458	-5.571	2.53281e-08	2.11938e-06
MSTRG.31431.1	54.2301	1.38291	0.471115	2.9354	0.00333118	0.0328933
MSTRG.64636.2	78.6197	2.00437	0.661147	3.03166	0.00243212	0.0255866
MSTRG.5498.2	71.3658	-1.1758	0.408009	-2.8818	0.00395411	0.0372728
MSTRG.31905.2	4724.9	-2.02738	0.61317	-3.3064	0.000945036	0.0133071
MSTRG.31905.4	2692.86	-1.67817	0.490047	-3.4245	0.000615928	0.01003
MSTRG.37917.1	378.481	-4.45827	0.604697	-7.37273	1.67166e-13	4.54608e-11
MSTRG.61391.1	198.591	-1.13171	0.346579	-3.26536	0.00109323	0.0146456
MSTRG.53170.1	135.62	1.72659	0.274411	6.292	3.13398e-10	4.48572e-08
MSTRG.20037.1	174.871	-1.06069	0.365428	-2.90258	0.00370097	0.0355647
MSTRG.49133.1	251.67	3.30708	0.873275	3.78699	0.000152484	0.00339901
MSTRG.47703.4	16.2446	7.40254	2.32032	3.19031	0.00142119	0.0176884
MSTRG.50617.3	14.1573	7.19552	1.66302	4.32679	1.51301e-05	0.000481243
MSTRG.39066.1	44.7535	1.89651	0.601053	3.15531	0.00160329	0.0190858
MSTRG.32870.2	103.981	3.39377	1.12326	3.02136	0.00251642	0.0261198
MSTRG.39692.2	163.684	-2.60481	0.386661	-6.73668	1.62042e-11	2.7542e-09
MSTRG.30611.1	37.0794	-1.10868	0.3793	-2.92295	0.00346734	0.0337973
MSTRG.15697.1	19.0416	-3.55763	1.04749	-3.39632	0.000682983	0.0106136
MSTRG.15697.2	650.124	-4.44308	0.651574	-6.81899	9.16807e-12	1.7809e-09
MSTRG.21843.2	21.3195	-3.80319	0.860628	-4.41908	9.912e-06	0.000346111
MSTRG.21843.1	94.6415	-2.10842	0.418858	-5.03373	4.81027e-07	2.87506e-05
MSTRG.57548.1	90.8347	-2.0118	0.400312	-5.02557	5.01938e-07	2.93553e-05
MSTRG.5717.1	266.805	1.15049	0.283205	4.06238	4.85753e-05	0.00133435
MSTRG.26629.1	75.5928	1.60847	0.43327	3.71241	0.000205296	0.00434477
MSTRG.26038.3	50.0153	1.92226	0.420993	4.566	4.97114e-06	0.000216304
MSTRG.26038.4	179.168	1.58818	0.313837	5.06052	4.18122e-07	2.58428e-05
MSTRG.39545.1	53.161	7.2499	1.15595	6.27183	3.56826e-10	4.97635e-08
MSTRG.22004.1	57.2194	-4.01175	0.861987	-4.65408	3.25438e-06	0.000147505
MSTRG.12065.1	206.048	1.95331	0.56196	3.47589	0.000509168	0.0088478
MSTRG.30424.1	128.815	1.14713	0.266026	4.31212	1.61698e-05	0.000510399
MSTRG.30424.2	248.875	1.02414	0.2461	4.16148	3.16196e-05	0.00092462
MSTRG.23336.1	43.2258	-1.4871	0.453388	-3.27998	0.00103816	0.0141518
MSTRG.21854.1	9.75797	-6.83935	2.47337	-2.76519	0.00568889	0.0491141
MSTRG.14980.1	819.842	2.05222	0.329989	6.21906	5.00146e-10	6.80074e-08
MSTRG.12065.2	77.1007	2.09724	0.727438	2.88305	0.00393842	0.0371894
MSTRG.14980.2	111.777	2.52134	0.435059	5.7954	6.81575e-09	6.86497e-07

## Sheet: L12h_vs_LCK
Table S7. Lists of DElncRNAs in roots and leaves (L12h vs LCK).
ID	baseMean	log2FoldChange	lfcSE	stat	pvalue	padj
MSTRG.47256.2	8.3791	3.92903	1.28348	3.06123	0.00220427	0.0278587
MSTRG.14830.1	72.4441	-1.22969	0.292911	-4.19816	2.69087e-05	0.000800487
MSTRG.18789.1	88.0038	1.94738	0.621351	3.13411	0.00172375	0.0230468
MSTRG.31544.2	47.3552	-1.85073	0.544145	-3.40117	0.000670969	0.0108887
MSTRG.38691.1	44.9065	-1.80841	0.38483	-4.69924	2.61127e-06	0.000105368
MSTRG.21906.2	9.90397	6.68945	2.30481	2.90239	0.00370328	0.0400652
MSTRG.57450.1	83.7941	-1.46301	0.334581	-4.37268	1.22731e-05	0.000404199
MSTRG.64065.1	18.4942	2.16936	0.717849	3.02203	0.00251087	0.0303951
MSTRG.42099.1	22.5722	1.66873	0.465477	3.58499	0.00033709	0.00634381
MSTRG.34482.1	20.2598	-2.68273	0.579841	-4.62667	3.71596e-06	0.000139864
MSTRG.30892.1	34.6787	-1.89574	0.497472	-3.81073	0.000138555	0.00296931
MSTRG.13897.1	20.6623	-6.96682	1.25353	-5.55775	2.73272e-08	2.00653e-06
MSTRG.20625.3	6.59099	-6.28677	1.54707	-4.06366	4.83095e-05	0.00124513
MSTRG.56180.2	8.72331	-6.69859	2.22967	-3.0043	0.00266194	0.0319647
MSTRG.6599.6	84.1855	-1.38966	0.395877	-3.51032	0.000447571	0.00777004
MSTRG.48195.1	39.8755	1.6706	0.517523	3.22806	0.00124632	0.0184844
MSTRG.65592.1	52.3456	-2.47385	0.877114	-2.82044	0.00479573	0.0478091
MSTRG.16169.1	74.0324	-1.67838	0.453838	-3.69819	0.000217144	0.00440085
MSTRG.1885.1	38.8408	2.65717	0.466531	5.69558	1.22954e-08	9.83415e-07
MSTRG.57752.1	159.281	3.32861	0.574747	5.79144	6.97858e-09	6.79501e-07
MSTRG.44127.1	40.3978	1.11731	0.38657	2.8903	0.00384871	0.0411677
MSTRG.41315.1	1186.96	2.02516	0.529888	3.82186	0.000132447	0.00286519
MSTRG.27230.1	122.329	2.42266	0.373785	6.48143	9.08598e-11	1.35654e-08
MSTRG.987.1	869.274	-3.87134	0.610492	-6.34134	2.2777e-10	2.8351e-08
MSTRG.18095.16	1070.42	-27.4055	3.90681	-7.0148	2.30274e-12	4.12559e-10
MSTRG.28016.2	100.31	2.61353	0.300075	8.70958	3.04989e-18	1.24186e-15
MSTRG.11638.2	6.29421	3.54935	1.23858	2.86566	0.00416142	0.0436059
MSTRG.12883.1	41.4589	1.39722	0.499048	2.79978	0.0051138	0.0492574
MSTRG.37.1	98.8505	1.18751	0.387514	3.06443	0.00218084	0.02775
MSTRG.24115.1	49.6538	-2.2995	0.513089	-4.48167	7.40598e-06	0.000263265
MSTRG.61511.1	74.9069	-3.26788	0.467438	-6.99105	2.72834e-12	4.70009e-10
MSTRG.43764.1	83.2357	-1.21205	0.234021	-5.17923	2.22804e-07	1.33058e-05
MSTRG.23702.1	126.711	-2.30072	0.519322	-4.43024	9.41275e-06	0.000326819
MSTRG.36851.3	324.415	1.1046	0.284143	3.88748	0.000101291	0.00227981
MSTRG.705.1	12.3164	-2.26117	0.747208	-3.02617	0.00247677	0.0301287
MSTRG.24143.5	112.046	-2.15622	0.411376	-5.24149	1.59287e-07	9.6412e-06
MSTRG.34558.2	89.3435	-1.37547	0.418955	-3.2831	0.00102672	0.0157488
MSTRG.27064.1	65.2293	-1.33158	0.291143	-4.57362	4.79362e-06	0.000175989
MSTRG.28671.1	357.153	-5.68786	1.07248	-5.30344	1.1364e-07	7.27602e-06
MSTRG.28879.3	571.777	3.00788	0.614901	4.89164	9.99982e-07	4.97658e-05
MSTRG.42836.1	16.2448	-1.93124	0.597019	-3.2348	0.00121728	0.0181136
MSTRG.4980.1	119.198	-1.94101	0.56276	-3.44908	0.000562494	0.00940079
MSTRG.54981.1	267.019	3.50225	0.27013	12.965	1.93144e-38	4.32546e-35
MSTRG.65725.1	15.7535	-7.55427	1.42444	-5.30332	1.13713e-07	7.27602e-06
MSTRG.5972.1	21.7879	1.9317	0.606994	3.1824	0.00146059	0.02038
MSTRG.40807.1	116.414	-1.02969	0.292073	-3.52546	0.000422745	0.00745463
MSTRG.16245.1	96.8694	-1.27487	0.336488	-3.78874	0.000151414	0.00322944
MSTRG.42706.1	130.349	-1.75208	0.441334	-3.96996	7.18844e-05	0.00172176
MSTRG.19306.1	62.6021	-1.40578	0.490415	-2.86652	0.00415013	0.0436059
MSTRG.16064.2	42.5665	-1.20257	0.374533	-3.21084	0.00132346	0.019246
MSTRG.38327.1	58.634	-1.24209	0.401194	-3.09597	0.00196168	0.0254677
MSTRG.54782.1	6.44051	-6.26175	1.49178	-4.19751	2.69867e-05	0.000800487
MSTRG.68836.1	21.6715	1.81239	0.498641	3.63467	0.000278339	0.00537361
MSTRG.10335.1	69.9899	-7.83134	1.0964	-7.1428	9.14458e-13	1.78081e-10
MSTRG.37954.1	83.4327	-1.67727	0.489003	-3.42999	0.000603613	0.0100133
MSTRG.37954.3	57.0495	-2.44	0.522412	-4.67064	3.00262e-06	0.000116945
MSTRG.20571.1	27.0069	-1.93802	0.496926	-3.90002	9.61853e-05	0.00218687
MSTRG.29086.1	78.5997	1.43026	0.464454	3.07944	0.00207394	0.0267699
MSTRG.37613.1	24.1728	-1.89344	0.633912	-2.98691	0.00281817	0.0335707
MSTRG.38603.6	10.0071	-3.93784	1.2295	-3.20281	0.00136095	0.019413
MSTRG.13464.1	46.3028	-1.51261	0.423125	-3.57486	0.000350421	0.00643253
MSTRG.9342.1	33.0085	1.3626	0.372997	3.6531	0.00025909	0.00506753
MSTRG.49685.3	4.60285	5.58202	1.52358	3.66374	0.000248558	0.00490437
MSTRG.15677.1	626.154	-4.30997	0.477777	-9.02088	1.86581e-19	8.35698e-17
MSTRG.16169.3	64.2534	-1.37523	0.440164	-3.12437	0.00178187	0.0235428
MSTRG.27591.1	89.956	-1.03008	0.353985	-2.90996	0.00361471	0.0396821
MSTRG.9881.1	59.9912	1.35089	0.323637	4.1741	2.99167e-05	0.000864498
MSTRG.3443.2	54.0976	-3.2984	0.513751	-6.42022	1.36073e-10	1.9046e-08
MSTRG.45431.4	108.455	-1.45056	0.305243	-4.75215	2.01261e-06	8.62688e-05
MSTRG.41239.2	8.22598	6.42118	2.29339	2.79987	0.00511233	0.0492574
MSTRG.14436.3	10.0986	-6.90006	1.49529	-4.61453	3.93991e-06	0.000147057
MSTRG.62967.1	48.5201	-9.17216	1.22606	-7.48104	7.37392e-14	1.65139e-11
MSTRG.20165.1	60.3331	-1.31773	0.38824	-3.39411	0.000688517	0.0110138
MSTRG.16296.3	17.3245	-2.95759	0.934922	-3.16346	0.00155905	0.0214203
MSTRG.62403.1	16.8104	1.56094	0.530796	2.94075	0.00327419	0.0372609
MSTRG.66891.1	36.9931	-3.05044	0.426505	-7.15219	8.54066e-13	1.7388e-10
MSTRG.45281.10	38.5233	8.64911	1.34394	6.43562	1.22969e-10	1.77671e-08
MSTRG.45281.11	43.206	3.13649	0.726234	4.31884	1.56849e-05	0.000498247
MSTRG.13703.1	128.589	-1.41281	0.350716	-4.02837	5.61658e-05	0.0014054
MSTRG.177.1	12.1114	2.69427	0.948282	2.84121	0.00449424	0.0460634
MSTRG.21465.1	123.965	-5.31106	0.393583	-13.4941	1.69333e-41	7.58441e-38
MSTRG.29700.3	10.2775	-6.93456	2.20552	-3.14419	0.00166548	0.0225368
MSTRG.18958.3	38.909	4.17041	1.14296	3.64878	0.000263493	0.00513125
MSTRG.25383.3	8.73001	6.50954	1.58776	4.09983	4.13446e-05	0.00112916
MSTRG.35145.2	18.283	-4.02944	0.845983	-4.76302	1.90712e-06	8.29321e-05
MSTRG.38607.1	252.571	1.3182	0.323077	4.08012	4.50116e-05	0.00117899
MSTRG.45281.4	19.5596	2.39238	0.742211	3.22332	0.00126716	0.0187313
MSTRG.45201.1	111.245	-1.7617	0.309219	-5.69724	1.2176e-08	9.83415e-07
MSTRG.57984.1	105.103	1.15256	0.27922	4.12776	3.66311e-05	0.00101278
MSTRG.13197.1	12.2664	-2.10139	0.707721	-2.96924	0.00298537	0.0349125
MSTRG.39395.1	162.769	-1.13669	0.296568	-3.83281	0.000126689	0.00280573
MSTRG.70307.1	11.7644	-2.4709	0.79651	-3.10216	0.00192115	0.025087
MSTRG.9108.1	5.16093	5.75118	1.9189	2.99712	0.00272543	0.0326396
MSTRG.14849.2	163.916	2.28939	0.247074	9.26598	1.93294e-20	1.0822e-17
MSTRG.8535.1	87.8779	-1.65081	0.437627	-3.77219	0.000161822	0.00341886
MSTRG.51374.1	143.532	5.73468	0.500468	11.4586	2.12843e-30	2.38331e-27
MSTRG.23434.2	3189.01	1.00488	0.221058	4.54578	5.47319e-06	0.000199304
MSTRG.51457.1	118.952	1.38295	0.302256	4.57542	4.75267e-06	0.000175927
MSTRG.18820.2	27.7594	1.9459	0.668179	2.91225	0.00358839	0.0395748
MSTRG.18820.1	64.9825	1.19974	0.271738	4.41508	1.00971e-05	0.00034523
MSTRG.19221.1	20.6583	-1.73737	0.531013	-3.27181	0.00106861	0.0161699
MSTRG.68084.1	36.8426	1.61699	0.56597	2.85703	0.0042763	0.044422
MSTRG.35228.1	13.1769	1.89421	0.590685	3.2068	0.00134218	0.0193729
MSTRG.19597.1	259.559	2.33214	0.377459	6.17852	6.47038e-10	7.62654e-08
MSTRG.21230.1	101.368	1.0726	0.258219	4.15385	3.26921e-05	0.000920931
MSTRG.54106.1	12.5168	-7.21328	1.48132	-4.8695	1.11882e-06	5.44695e-05
MSTRG.33917.1	66.4583	2.9087	0.675695	4.30475	1.67175e-05	0.000527307
MSTRG.48134.3	9.61821	-6.83637	2.3042	-2.96692	0.00300799	0.0349943
MSTRG.53544.1	104.744	-3.2172	0.295744	-10.8783	1.46217e-27	1.30981e-24
MSTRG.57870.1	187.188	-2.88456	0.358357	-8.04938	8.32131e-16	2.32945e-13
MSTRG.11206.1	395.021	-1.25751	0.414559	-3.03337	0.0024184	0.0295703
MSTRG.15086.1	124.268	2.28428	0.473363	4.82564	1.39552e-06	6.44385e-05
MSTRG.9756.1	316.013	2.56498	0.438819	5.84519	5.05988e-09	5.15073e-07
MSTRG.215.1	136.236	-8.22287	0.890915	-9.22969	2.71411e-20	1.35072e-17
MSTRG.7851.1	101.606	1.38569	0.255542	5.42254	5.87589e-08	4.04894e-06
MSTRG.23720.1	142.669	-1.8776	0.319691	-5.87316	4.27556e-09	4.55958e-07
MSTRG.45438.3	253.226	-11.5553	3.90695	-2.95763	0.00310014	0.0356955
MSTRG.69400.1	12.0193	-4.23328	1.35838	-3.11641	0.00183065	0.0241161
MSTRG.40654.1	242.958	1.43626	0.419982	3.41982	0.00062663	0.0103187
MSTRG.24542.1	115.431	-1.49008	0.417021	-3.57315	0.000352719	0.00644827
MSTRG.61877.1	63.3322	-1.69778	0.433325	-3.91803	8.92772e-05	0.0020612
MSTRG.8732.2	7.9734	-6.56347	1.62144	-4.04793	5.16728e-05	0.00131501
MSTRG.20761.2	9.31688	4.16258	1.30007	3.20181	0.00136565	0.0194183
MSTRG.17549.2	4.82388	5.65531	1.79233	3.15529	0.00160341	0.0217727
MSTRG.44960.3	158.889	-1.19737	0.420542	-2.84721	0.00441041	0.0453839
MSTRG.23300.1	79.0584	1.46436	0.253285	5.78148	7.40441e-09	6.90924e-07
MSTRG.48398.1	67.7979	-1.01084	0.354776	-2.84922	0.00438261	0.0453342
MSTRG.22824.3	115.593	-1.91168	0.43667	-4.37785	1.19854e-05	0.000400615
MSTRG.19291.1	65.7155	1.17932	0.288076	4.09377	4.2441e-05	0.00113828
MSTRG.15782.1	35.4671	-4.24938	1.2067	-3.5215	0.000429119	0.00753734
MSTRG.14240.2	487.905	-1.83364	0.37832	-4.8468	1.25467e-06	5.91542e-05
MSTRG.12120.10	17.8587	-7.72594	1.54338	-5.00586	5.56127e-07	2.93046e-05
MSTRG.46715.2	81.3387	1.26724	0.266866	4.74861	2.04824e-06	8.65479e-05
MSTRG.10503.1	55.2031	1.17159	0.354287	3.3069	0.000943358	0.01457
MSTRG.7986.1	136.053	1.07806	0.287559	3.749	0.000177544	0.00371597
MSTRG.25798.3	11.1795	-2.33642	0.727169	-3.21304	0.00131338	0.0192243
MSTRG.19001.1	113.214	-1.86376	0.24864	-7.49582	6.58833e-14	1.55311e-11
MSTRG.30442.2	95.6669	-1.00354	0.273719	-3.66633	0.000246057	0.0048765
MSTRG.26532.2	69.2993	-1.03999	0.263577	-3.94569	7.9571e-05	0.00186596
MSTRG.34868.3	91.1378	-3.1926	1.04338	-3.05988	0.00221427	0.0278587
MSTRG.21960.11	28.359	-8.3996	1.53843	-5.45985	4.76548e-08	3.33509e-06
MSTRG.29584.2	6.47854	6.07431	1.45204	4.18329	2.87316e-05	0.000838188
MSTRG.40533.3	71.2265	-9.72401	1.53345	-6.34127	2.27871e-10	2.8351e-08
MSTRG.38843.1	69.4577	-1.17227	0.405466	-2.89118	0.00383803	0.0411677
MSTRG.1458.1	187.939	-3.43186	0.525721	-6.52791	6.66938e-11	1.03007e-08
MSTRG.10644.2	21.5359	1.89459	0.500742	3.78357	0.000154597	0.00328171
MSTRG.44743.1	35.7683	-1.70652	0.51229	-3.33116	0.000864861	0.0135444
MSTRG.57675.2	3.34002	-5.30058	1.86202	-2.84668	0.00441782	0.0453839
MSTRG.54287.1	120.908	-10.4895	1.21733	-8.61682	6.88378e-18	2.56937e-15
MSTRG.18081.4	19.0838	-6.85271	1.62448	-4.21841	2.4603e-05	0.000749639
MSTRG.18313.1	62.7521	2.29276	0.653702	3.50734	0.000452605	0.00782709
MSTRG.31831.1	119.55	-1.2143	0.406894	-2.98433	0.00284203	0.0336758
MSTRG.19272.1	20.463	3.16873	0.760095	4.16886	3.06122e-05	0.000873325
MSTRG.34951.26	176.122	-11.0315	3.90703	-2.82351	0.00475017	0.0474911
MSTRG.44821.1	37.1745	-1.05681	0.346687	-3.04831	0.00230132	0.028553
MSTRG.12379.1	6.12442	4.98978	1.62675	3.06734	0.00215974	0.0277177
MSTRG.37674.1	27.4909	1.8519	0.555673	3.33272	0.000860015	0.0135158
MSTRG.3420.1	198.948	1.56022	0.204961	7.6123	2.69255e-14	7.09407e-12
MSTRG.30068.1	42.983	-3.35615	0.810957	-4.1385	3.49581e-05	0.000978609
MSTRG.3242.1	21.4424	-2.24306	0.646204	-3.47113	0.000518268	0.00875971
MSTRG.33112.1	3.8065	5.30964	1.69733	3.12824	0.00175855	0.0233988
MSTRG.13760.1	6.89333	6.16504	1.41665	4.35185	1.34992e-05	0.000434986
MSTRG.45660.4	44.8564	1.9202	0.434405	4.42031	9.85587e-06	0.000339573
MSTRG.38819.2	40.7787	1.59376	0.389176	4.0952	4.21802e-05	0.0011381
MSTRG.67273.1	5.1872	4.73846	1.49607	3.16727	0.00153876	0.0212065
MSTRG.55488.3	10.8446	-7.00747	2.35729	-2.97268	0.00295213	0.0347049
MSTRG.459.3	61.3329	1.64478	0.337352	4.87558	1.0849e-06	5.33984e-05
MSTRG.11308.1	20.1846	-2.01193	0.692849	-2.90384	0.00368613	0.0400652
MSTRG.38832.1	17.6806	-4.03479	1.30162	-3.09982	0.0019364	0.0252126
MSTRG.52548.3	14.3286	7.21938	1.48867	4.84955	1.23743e-06	5.89623e-05
MSTRG.29728.1	47.5083	2.10355	0.614326	3.42416	0.000616693	0.0101925
MSTRG.47675.1	41.952	-2.24533	0.420458	-5.34021	9.28415e-08	6.11525e-06
MSTRG.39815.1	23.788	-2.39491	0.481058	-4.97842	6.41062e-07	3.30752e-05
MSTRG.48152.1	186.082	-1.39063	0.246677	-5.63745	1.72588e-08	1.33279e-06
MSTRG.18658.1	11.3423	-3.79186	1.19284	-3.17886	0.00147855	0.0205665
MSTRG.18658.2	101.571	-2.02301	0.3597	-5.62417	1.864e-08	1.39148e-06
MSTRG.35940.1	32.0112	2.11893	0.498456	4.25098	2.12837e-05	0.000657447
MSTRG.26883.7	53.006	2.10581	0.400433	5.25883	1.44974e-07	8.89506e-06
MSTRG.26883.2	200.39	1.88209	0.329404	5.71362	1.106e-08	9.52649e-07
MSTRG.6078.1	41.5771	-1.49306	0.507771	-2.94042	0.00327769	0.0372609
MSTRG.33569.1	45.9763	-1.62434	0.385369	-4.21504	2.49739e-05	0.000755799
MSTRG.55309.1	49.5765	-1.14497	0.30721	-3.72701	0.000193765	0.00403663
MSTRG.26281.1	43.0741	-1.67708	0.473938	-3.5386	0.000402251	0.00712128
MSTRG.48225.1	48.4869	-1.43487	0.309358	-4.63824	3.51392e-06	0.00013568
MSTRG.48788.1	23.3584	-1.60795	0.464854	-3.45903	0.000542115	0.00909413
MSTRG.59592.1	65.0552	1.10529	0.393403	2.80955	0.00496103	0.0487238
MSTRG.38819.1	95.9352	1.17638	0.328319	3.58303	0.000339632	0.00636491
MSTRG.46110.1	14.3908	2.02089	0.698052	2.89505	0.00379099	0.040817
MSTRG.42644.1	137.611	-8.81954	1.05687	-8.34492	7.12608e-17	2.45521e-14
MSTRG.923.1	22.6662	-2.4597	0.831075	-2.95966	0.00307979	0.0356152
MSTRG.34402.1	38.5861	2.89103	0.489379	5.90755	3.47226e-09	3.79323e-07
MSTRG.39332.1	33.3085	-1.58917	0.559747	-2.83908	0.00452444	0.0462301
MSTRG.56526.1	48.4406	1.76291	0.37734	4.67195	2.98359e-06	0.000116945
MSTRG.36410.1	8.19974	-6.60888	2.26048	-2.92367	0.00345936	0.0386396
MSTRG.54330.1	67.5213	2.27907	0.614254	3.7103	0.000207012	0.00427284
MSTRG.24774.1	8.64708	-2.23438	0.791021	-2.82468	0.00473281	0.0474911
MSTRG.30295.2	34.8988	1.32846	0.370985	3.5809	0.000342419	0.00639039
MSTRG.30295.1	54.1132	1.01893	0.342681	2.97339	0.00294526	0.0347049
MSTRG.27818.1	46.692	-1.37564	0.460508	-2.98722	0.00281529	0.0335707
MSTRG.19218.1	20.3584	2.36265	0.504894	4.67949	2.87585e-06	0.000113991
MSTRG.33568.1	208.811	-1.1899	0.310668	-3.83013	0.000128077	0.00281204
MSTRG.18696.2	64.4186	-1.03501	0.282853	-3.6592	0.000253006	0.00497023
MSTRG.26511.3	20.2259	-2.71436	0.942947	-2.87859	0.00399452	0.042204
MSTRG.45655.2	36.1245	3.26089	0.915795	3.56072	0.000369833	0.00667936
MSTRG.45655.1	58.7846	4.54382	0.477199	9.52185	1.70127e-21	1.08857e-18
MSTRG.9958.1	103.21	-1.19795	0.307662	-3.89373	9.8715e-05	0.00223305
MSTRG.535.1	261.268	1.20147	0.338885	3.54536	0.000392082	0.00699655
MSTRG.34090.1	53.5891	1.2982	0.353115	3.67642	0.000236528	0.00470849
MSTRG.39224.1	38.7511	-1.88734	0.425655	-4.43397	9.25153e-06	0.000323731
MSTRG.20942.4	28.5351	-2.41964	0.682175	-3.54695	0.000389722	0.00698225
MSTRG.18279.1	62.0761	2.25558	0.389172	5.79584	6.79798e-09	6.76625e-07
MSTRG.27058.1	46.4105	-1.59372	0.363595	-4.38323	1.16932e-05	0.000393788
MSTRG.21675.1	34.039	-1.62362	0.506405	-3.20617	0.00134516	0.0193729
MSTRG.31317.1	18.0188	-2.68118	0.542261	-4.94444	7.63625e-07	3.88668e-05
MSTRG.38984.2	52.4302	2.33035	0.413197	5.63979	1.70254e-08	1.33279e-06
MSTRG.41835.2	3.53544	5.20705	1.84319	2.82503	0.00472765	0.0474911
MSTRG.56604.3	32.9333	1.06013	0.378463	2.80115	0.00509212	0.0492574
MSTRG.27757.2	24.847	-3.74349	1.32163	-2.83249	0.00461866	0.0469093
MSTRG.35599.1	3.25172	5.08659	1.79193	2.8386	0.00453115	0.0462301
MSTRG.1458.2	390.269	-2.6744	0.358912	-7.45141	9.23478e-14	1.96965e-11
MSTRG.16598.1	124.776	1.55455	0.528994	2.9387	0.00329597	0.0373738
MSTRG.13723.1	39.1202	-2.37988	0.814678	-2.92126	0.00348621	0.0388426
MSTRG.48245.2	51.0345	2.23546	0.729246	3.06544	0.00217349	0.02775
MSTRG.37590.1	89.2845	-1.36243	0.362086	-3.76272	0.000168077	0.00353434
MSTRG.16714.1	165.147	-1.13059	0.401237	-2.81776	0.00483597	0.0479761
MSTRG.4619.2	306.132	-1.91455	0.376136	-5.09006	3.57945e-07	2.00405e-05
MSTRG.27.1	182.152	-1.8316	0.293134	-6.24832	4.14892e-10	5.02244e-08
MSTRG.16369.2	46.8838	-2.89673	1.03576	-2.79672	0.00516239	0.0495125
MSTRG.53199.1	130.484	-3.96146	0.397344	-9.96985	2.06544e-23	1.54185e-20
MSTRG.32638.1	95.6886	-1.01401	0.239412	-4.2354	2.28141e-05	0.000699893
MSTRG.12084.1	10.5836	3.31662	1.15211	2.87874	0.00399264	0.042204
MSTRG.44481.2	13.6973	-2.57655	0.64054	-4.02247	5.75918e-05	0.00143308
MSTRG.9405.1	133.185	-1.66562	0.288513	-5.77312	7.78184e-09	7.11323e-07
MSTRG.52133.1	43.4278	1.34675	0.371725	3.62298	0.000291229	0.0055507
MSTRG.15956.1	101.812	1.88441	0.39535	4.76645	1.87502e-06	8.23355e-05
MSTRG.35222.1	174.225	3.9943	0.99788	4.00279	6.26007e-05	0.00153218
MSTRG.13555.2	270.461	-1.05843	0.292133	-3.6231	0.000291093	0.0055507
MSTRG.27668.1	63.8827	1.97329	0.536269	3.67966	0.000233546	0.00466988
MSTRG.47814.1	45.9261	1.78192	0.369818	4.81838	1.44727e-06	6.61461e-05
MSTRG.4619.3	81.218	-1.1192	0.321717	-3.47883	0.000503604	0.0085441
MSTRG.42221.1	46.8675	1.70176	0.330883	5.14309	2.7025e-07	1.57201e-05
MSTRG.49975.1	328.088	1.35859	0.234934	5.78286	7.34418e-09	6.90924e-07
MSTRG.68616.1	261.926	-1.18668	0.252228	-4.70481	2.54107e-06	0.000105368
MSTRG.37256.1	114.693	-1.72518	0.31215	-5.52676	3.26193e-08	2.35648e-06
MSTRG.29856.1	83.9317	7.90969	1.05442	7.50143	6.31253e-14	1.55311e-11
MSTRG.14468.2	9.68599	-6.84396	2.42353	-2.82397	0.00474335	0.0474911
MSTRG.44061.2	33.7271	1.78338	0.609334	2.92676	0.00342513	0.0383529
MSTRG.14567.1	194.19	1.64321	0.29905	5.49477	3.91214e-08	2.78134e-06
MSTRG.48611.1	138.718	-1.20025	0.210349	-5.706	1.15661e-08	9.77446e-07
MSTRG.23286.1	56.6243	2.03261	0.429561	4.73182	2.22513e-06	9.31434e-05
MSTRG.531.3	7.65576	6.31724	1.64437	3.84173	0.000122169	0.00272236
MSTRG.531.2	8.20086	-6.60579	2.28072	-2.89636	0.00377524	0.0407453
MSTRG.3817.1	593.51	2.72526	0.752079	3.62363	0.000290493	0.0055507
MSTRG.41621.1	50.3111	1.52474	0.37362	4.08098	4.48463e-05	0.00117899
MSTRG.39967.1	66.3762	1.32622	0.430215	3.0827	0.00205134	0.0265548
MSTRG.31135.1	99.0294	1.85135	0.323962	5.7147	1.09898e-08	9.52649e-07
MSTRG.11516.1	10.42	-2.42466	0.868315	-2.79238	0.00523221	0.0499681
MSTRG.15086.2	106.309	-1.40805	0.400932	-3.51194	0.000444855	0.00775294
MSTRG.8830.3	67.7705	3.14111	0.86392	3.63588	0.000277038	0.00537166
MSTRG.49967.2	11.1647	-7.05029	2.23453	-3.15515	0.00160415	0.0217727
MSTRG.37060.1	18.8021	2.42543	0.594208	4.08179	4.46904e-05	0.00117899
MSTRG.55600.1	22.6618	2.27205	0.544531	4.17249	3.01284e-05	0.000865033
MSTRG.4404.3	100.496	1.8926	0.546142	3.4654	0.000529448	0.00891502
MSTRG.4404.8	44.8325	-1.73512	0.617739	-2.80882	0.00497237	0.0487238
MSTRG.13295.1	179.841	-1.09835	0.358658	-3.06238	0.00219583	0.0278587
MSTRG.19397.4	8.44126	-6.65038	2.28246	-2.91369	0.00357187	0.0395023
MSTRG.27330.2	14.958	-2.36904	0.638815	-3.7085	0.000208493	0.00428366
MSTRG.41777.3	23.2843	2.67755	0.528408	5.06721	4.03698e-07	2.20508e-05
MSTRG.50213.1	43.8711	-2.01038	0.546188	-3.68075	0.000232549	0.00466988
MSTRG.27894.1	34.9799	1.91032	0.38875	4.91401	8.92317e-07	4.49066e-05
MSTRG.9471.1	57.5276	1.46664	0.420571	3.48725	0.000488022	0.00831122
MSTRG.14051.3	72.041	2.17406	0.449705	4.83441	1.33544e-06	6.23067e-05
MSTRG.14051.1	94.4822	1.92419	0.465564	4.13303	3.58008e-05	0.000995975
MSTRG.56699.1	91.5549	-1.48908	0.362355	-4.10945	3.96599e-05	0.00108979
MSTRG.64452.1	31.0448	1.83318	0.440411	4.16244	3.14862e-05	0.000892575
MSTRG.8607.1	11.7687	-3.58512	1.12412	-3.18927	0.00142633	0.0200267
MSTRG.53860.1	54.1967	2.10318	0.330933	6.35532	2.07992e-10	2.73999e-08
MSTRG.62252.1	111.426	1.09496	0.25181	4.34837	1.37154e-05	0.000438795
MSTRG.16008.1	30.4931	-1.77306	0.436354	-4.06336	4.83709e-05	0.00124513
MSTRG.23038.3	28.7534	1.50185	0.495202	3.0328	0.00242293	0.0295703
MSTRG.4743.1	32.886	-1.72468	0.53257	-3.23842	0.00120193	0.0179449
MSTRG.62387.1	14.2397	2.20277	0.698085	3.15545	0.00160249	0.0217727
MSTRG.30046.1	39.5774	-1.96492	0.543343	-3.61636	0.000298775	0.00564646
MSTRG.28951.1	75.3192	-1.70368	0.477107	-3.57086	0.000355817	0.00647847
MSTRG.1394.1	36.2136	-1.22911	0.352051	-3.49129	0.000480688	0.00821756
MSTRG.31878.1	177.571	1.56116	0.258419	6.04121	1.52961e-09	1.7567e-07
MSTRG.25874.1	19.7921	-3.76984	0.7573	-4.978	6.42452e-07	3.30752e-05
MSTRG.57014.2	11.7481	3.75963	1.22159	3.07766	0.00208636	0.0268529
MSTRG.31215.2	13.5964	1.79809	0.638729	2.81511	0.00487609	0.0481241
MSTRG.32437.1	19.8592	-1.43648	0.453405	-3.1682	0.00153385	0.021204
MSTRG.28086.1	61.1875	-1.25874	0.359149	-3.5048	0.000456954	0.0078719
MSTRG.29857.2	88.3383	2.00289	0.616634	3.2481	0.00116177	0.0175205
MSTRG.54740.2	159.78	-3.38376	0.654845	-5.16727	2.37541e-07	1.39993e-05
MSTRG.21789.1	39.8831	1.26622	0.357282	3.54403	0.000394054	0.00700383
MSTRG.30209.1	233.106	1.39897	0.327307	4.27418	1.91845e-05	0.000596717
MSTRG.30209.2	21.1776	7.78654	1.38386	5.62668	1.83715e-08	1.39148e-06
MSTRG.70476.1	24.9973	-2.45803	0.782956	-3.13942	0.00169283	0.0227011
MSTRG.28122.1	191.986	-2.50181	0.654799	-3.82073	0.000133056	0.00286519
MSTRG.13260.8	34.3158	2.34254	0.406254	5.76619	8.10835e-09	7.26346e-07
MSTRG.38997.1	19.7548	-2.03876	0.622262	-3.27638	0.00105149	0.0160191
MSTRG.37092.1	158.193	1.11188	0.30204	3.68122	0.000232118	0.00466988
MSTRG.21738.1	36.6933	2.29088	0.494275	4.63483	3.57224e-06	0.000136753
MSTRG.30404.3	13.7544	-1.72728	0.564661	-3.05897	0.00222103	0.0278655
MSTRG.28771.1	27.9117	1.50302	0.422577	3.55681	0.000375388	0.00675246
MSTRG.41778.1	104.674	1.0417	0.218475	4.76806	1.86005e-06	8.23355e-05
MSTRG.25597.1	82.8723	1.03852	0.248295	4.1826	2.88191e-05	0.000838188
MSTRG.26006.1	69.6572	-1.24902	0.365738	-3.41506	0.000637676	0.0104621
MSTRG.20303.2	8.03025	-6.57354	2.3332	-2.81739	0.00484152	0.0479761
MSTRG.29409.1	24.4031	3.61021	0.685945	5.26311	1.41639e-07	8.81112e-06
MSTRG.34070.1	78.5852	-4.74074	0.572557	-8.27995	1.23232e-16	3.94255e-14
MSTRG.44705.1	55.1213	1.28478	0.320252	4.01176	6.02677e-05	0.00149138
MSTRG.53671.1	70.1925	-5.82835	0.712788	-8.17683	2.91407e-16	8.70142e-14
MSTRG.11531.1	45.1793	-1.4788	0.399563	-3.70103	0.000214725	0.00437161
MSTRG.16834.1	53.2324	-1.32762	0.338217	-3.92534	8.66056e-05	0.00202035
MSTRG.3.1	37.0447	3.04166	0.533841	5.69768	1.21448e-08	9.83415e-07
MSTRG.18569.1	592.54	-1.21578	0.236884	-5.13241	2.86058e-07	1.64263e-05
MSTRG.27561.1	30.5468	4.88738	0.819364	5.96485	2.44855e-09	2.74176e-07
MSTRG.5504.1	333.117	-2.56256	0.756697	-3.38651	0.000707875	0.0112432
MSTRG.62133.1	18.781	1.72341	0.615348	2.80071	0.00509896	0.0492574
MSTRG.56531.1	202.36	-6.44789	0.540918	-11.9203	9.28107e-33	1.38566e-29
MSTRG.46643.1	39.9686	1.05769	0.359035	2.94594	0.00321974	0.0368829
MSTRG.5683.3	181.956	1.42948	0.244414	5.84859	4.95762e-09	5.15073e-07
MSTRG.9438.2	79.9763	-1.37102	0.349905	-3.91825	8.91951e-05	0.0020612
MSTRG.16390.1	105.034	1.01882	0.32083	3.17558	0.00149537	0.0207361
MSTRG.21341.1	60.347	1.50931	0.326052	4.62905	3.67341e-06	0.000139434
MSTRG.58308.1	182.511	-1.5532	0.287772	-5.39731	6.76475e-08	4.59081e-06
MSTRG.21960.6	8.21856	-6.60788	1.87894	-3.51681	0.000436773	0.00764182
MSTRG.21960.1	64.1246	-5.04402	1.26759	-3.97922	6.91425e-05	0.001665
MSTRG.27169.1	35.5023	-2.35734	0.525605	-4.485	7.29127e-06	0.000263265
MSTRG.27169.4	41.4715	-1.62339	0.476898	-3.40407	0.000663902	0.0108132
MSTRG.35468.2	16.0275	-2.15441	0.765589	-2.81406	0.00489199	0.0481566
MSTRG.45793.2	8.64821	-2.60702	0.890475	-2.92767	0.0034151	0.0383364
MSTRG.18267.1	27.3619	2.56686	0.506927	5.06357	4.11474e-07	2.22047e-05
MSTRG.35506.1	63.4179	2.12222	0.444082	4.77888	1.76273e-06	7.89525e-05
MSTRG.58816.1	44.6106	1.12501	0.383249	2.93544	0.00333075	0.0376728
MSTRG.49257.1	42.7671	-5.51434	0.861765	-6.39889	1.56514e-10	2.12432e-08
MSTRG.53059.3	30.8334	-2.62407	0.600842	-4.36732	1.25782e-05	0.000411224
MSTRG.19397.2	18.0143	7.5499	1.4889	5.07078	3.96194e-07	2.19081e-05
MSTRG.48632.1	78.0222	-1.76548	0.410581	-4.29997	1.70824e-05	0.000535049
MSTRG.24163.8	101.81	-1.38079	0.345251	-3.99938	6.35084e-05	0.00154595
MSTRG.15642.1	48.3438	-2.97984	0.664676	-4.48314	7.35528e-06	0.000263265
MSTRG.37670.3	65.9288	9.42373	3.08381	3.05587	0.00224411	0.0280676
MSTRG.36851.5	99.6555	1.69032	0.516151	3.27485	0.00105718	0.0160512
MSTRG.34013.2	30.1012	1.72742	0.565683	3.05369	0.00226049	0.0281242
MSTRG.42915.1	20.2926	-3.35666	0.689655	-4.86716	1.13214e-06	5.45253e-05
MSTRG.19285.1	108.953	1.45273	0.390029	3.72466	0.000195575	0.00405546
MSTRG.46823.1	255.921	-1.31237	0.300991	-4.36016	1.29966e-05	0.000421824
MSTRG.44749.2	5.63591	4.87018	1.41477	3.44237	0.000576638	0.00960135
MSTRG.4010.1	184.994	-1.05109	0.30991	-3.3916	0.000694855	0.0110756
MSTRG.48043.1	48.0518	1.06368	0.358233	2.96925	0.00298532	0.0349125
MSTRG.7096.1	11.4773	3.92807	0.932762	4.21123	2.53985e-05	0.000763491
MSTRG.10644.1	33.9861	1.85291	0.578485	3.20304	0.00135983	0.019413
MSTRG.19658.1	17.0407	1.91189	0.628702	3.04101	0.00235784	0.0290931
MSTRG.15081.6	293.233	4.60436	0.695362	6.62153	3.55495e-11	5.68664e-09
MSTRG.6797.2	89.7627	-10.0594	2.62518	-3.83189	0.000127163	0.00280573
MSTRG.44027.1	118.575	-1.19765	0.286289	-4.18337	2.87217e-05	0.000838188
MSTRG.23091.2	38.1195	-2.25121	0.568456	-3.96021	7.48828e-05	0.0017746
MSTRG.13229.1	25.1598	2.70624	0.964033	2.8072	0.00499738	0.0487238
MSTRG.2034.2	134.432	-1.25377	0.266799	-4.69931	2.61046e-06	0.000105368
MSTRG.25988.2	4.48505	-5.73624	1.64189	-3.49369	0.000476398	0.00817543
MSTRG.100.1	29.2249	1.33261	0.372299	3.57941	0.000344365	0.00640005
MSTRG.34704.1	41.8664	-2.7899	0.527039	-5.29354	1.19973e-07	7.56843e-06
MSTRG.40028.1	73.6006	-3.09277	0.439348	-7.03946	1.92983e-12	3.60154e-10
MSTRG.26163.1	128.654	-1.68527	0.359355	-4.68973	2.73572e-06	0.000109404
MSTRG.33670.1	63.1925	1.36383	0.266746	5.11286	3.17316e-07	1.79906e-05
MSTRG.34951.19	192.532	-11.16	3.90701	-2.85642	0.00428451	0.044422
MSTRG.60604.1	14.629	-1.76153	0.596213	-2.95454	0.0031314	0.0359629
MSTRG.16015.5	3.43416	-5.36012	1.80613	-2.96775	0.00299991	0.0349912
MSTRG.16015.2	8.39248	-6.63319	1.63347	-4.06078	4.8908e-05	0.00125177
MSTRG.64636.2	17.1367	-3.17719	0.987956	-3.21592	0.00130026	0.0191575
MSTRG.28071.1	53.8647	-1.20349	0.356446	-3.37636	0.000734509	0.011625
MSTRG.44977.1	37.1519	2.92235	0.734338	3.97957	6.90389e-05	0.001665
MSTRG.37232.1	133.436	-1.83151	0.363613	-5.03697	4.7297e-07	2.52194e-05
MSTRG.31905.1	424.967	-1.30946	0.434986	-3.01036	0.00260942	0.0315029
MSTRG.31905.3	48.2627	-1.73749	0.51143	-3.39732	0.000680503	0.0109246
MSTRG.14494.4	19.331	-3.18593	0.85975	-3.70564	0.000210855	0.00431242
MSTRG.58340.1	1520.63	-1.2885	0.289294	-4.45394	8.43078e-06	0.000297334
MSTRG.39066.1	23.6419	1.15993	0.409895	2.82982	0.00465735	0.0471952
MSTRG.45775.3	9.24113	6.58921	2.26886	2.90419	0.00368207	0.0400652
MSTRG.43499.2	20.2342	-1.88084	0.656603	-2.86451	0.00417659	0.0436059
MSTRG.32870.1	251.324	-1.58583	0.538885	-2.94279	0.00325267	0.0371651
MSTRG.22153.1	201.737	1.14806	0.393961	2.91414	0.00356675	0.0395023
MSTRG.32386.1	82.0671	-1.15298	0.283689	-4.06424	4.81883e-05	0.00124513
MSTRG.55744.1	47.4732	-4.03523	1.0066	-4.00875	6.10409e-05	0.00150221
MSTRG.5717.1	18.5364	1.66317	0.570458	2.91551	0.00355111	0.0394675
MSTRG.18427.2	8.41942	-6.64891	1.52015	-4.37385	1.22073e-05	0.000404199
MSTRG.12645.3	28.0404	-8.37777	1.24555	-6.72615	1.74215e-11	2.89003e-09
MSTRG.26038.3	17.3229	-3.70108	0.952854	-3.88421	0.000102663	0.00229913
MSTRG.57305.1	66.4977	1.43596	0.267024	5.37763	7.54736e-08	5.04547e-06
MSTRG.16350.1	81.3614	-1.2591	0.322321	-3.90636	9.36953e-05	0.00214113
MSTRG.35683.1	154.416	-1.24254	0.390326	-3.18334	0.00145585	0.0203774
MSTRG.40727.1	48.2251	2.80045	0.635373	4.40757	1.04537e-05	0.000354713
MSTRG.30424.1	111.167	-1.02809	0.30251	-3.39853	0.000677502	0.0109246
MSTRG.30424.2	314.901	-1.00467	0.32134	-3.1265	0.00176902	0.0234422
MSTRG.31132.4	8.93513	3.59842	1.05645	3.40613	0.000658908	0.010771
MSTRG.35906.1	33.7731	1.33575	0.403061	3.31401	0.00091968	0.0143029

## Sheet: L3d_vs_LCK
Table S7. Lists of DElncRNAs in roots and leaves (L3d vs LCK).
ID	baseMean	log2FoldChange	lfcSE	stat	pvalue	padj
MSTRG.28879.3	390.082	2.38968	0.651404	3.66851	0.000243965	0.0308372
MSTRG.48466.2	112.263	1.55645	0.377856	4.11918	3.80229e-05	0.00686585
MSTRG.18381.2	32.5456	8.42399	1.33826	6.29472	3.07948e-10	1.55698e-07
MSTRG.15677.1	632.16	-3.77332	0.747722	-5.04643	4.50151e-07	0.000186725
MSTRG.48066.1	60.6032	2.0804	0.45159	4.60683	4.08851e-06	0.000861313
MSTRG.21465.1	137.5	-2.72688	0.338366	-8.05897	7.69413e-16	8.68641e-13
MSTRG.11206.1	359.337	-1.71155	0.454748	-3.76374	0.000167391	0.0235092
MSTRG.215.1	135.15	-7.17048	0.750891	-9.54929	1.30583e-21	3.30113e-18
MSTRG.7851.1	99.319	1.36153	0.330391	4.12095	3.77306e-05	0.00686585
MSTRG.23300.1	85.1151	1.63164	0.344636	4.73439	2.19716e-06	0.000555441
MSTRG.30000.8	544.442	-3.61998	0.949164	-3.81387	0.00013681	0.0203445
MSTRG.52954.1	214.238	2.68562	0.390417	6.87885	6.03381e-12	3.81337e-09
MSTRG.42644.1	135.933	-8.78596	1.09508	-8.02313	1.03082e-15	8.68641e-13
MSTRG.8659.2	39.6597	-8.86775	2.45839	-3.60714	0.000309589	0.0355746
MSTRG.4404.8	38.0399	-3.08174	0.764671	-4.03016	5.57398e-05	0.00939401
MSTRG.37706.1	32.9239	-5.71838	1.13915	-5.01988	5.1704e-07	0.000186725
MSTRG.33178.1	292.88	-1.11349	0.235028	-4.73769	2.16165e-06	0.000555441
MSTRG.15317.1	47.5159	5.62435	1.45272	3.87161	0.000108118	0.0170826
MSTRG.29185.2	46.4434	-8.12772	2.24327	-3.62316	0.000291027	0.0350341
MSTRG.3.1	28.1834	2.61339	0.561244	4.65643	3.21739e-06	0.000739414
MSTRG.18888.2	164.724	1.01315	0.288561	3.51103	0.000446372	0.0490621
MSTRG.22358.1	60.2925	1.37793	0.370101	3.72312	0.000196776	0.0261816
MSTRG.15685.3	27.6135	-8.34293	1.72312	-4.84176	1.28696e-06	0.000406679

## Sheet: L7d_vs_LCK
Table S7. Lists of DElncRNAs in roots and leaves (L7d vs LCK).
ID	baseMean	log2FoldChange	lfcSE	stat	pvalue	padj
MSTRG.23198.1	6.2198	6.04716	1.70072	3.55565	0.000377042	0.0172048
MSTRG.18789.1	59.8842	1.22855	0.361206	3.40125	0.000670782	0.0248242
MSTRG.31544.2	206.737	2.22211	0.54224	4.09803	4.16682e-05	0.00315872
MSTRG.28981.1	178.713	-1.01104	0.22805	-4.4334	9.27593e-06	0.00101388
MSTRG.56954.2	41.0093	8.75882	1.24599	7.02959	2.07147e-12	8.85081e-10
MSTRG.34482.1	22.5983	-1.70136	0.480543	-3.54049	0.000399384	0.0177085
MSTRG.6224.1	23.2317	1.99867	0.582152	3.43325	0.000596401	0.0227893
MSTRG.1885.1	26.1448	2.00333	0.569643	3.51682	0.000436748	0.0186332
MSTRG.37.1	168.812	2.22955	0.536257	4.15762	3.21585e-05	0.00269902
MSTRG.61511.1	89.5018	-1.57013	0.433043	-3.62582	0.00028805	0.0139571
MSTRG.55678.1	40.5731	-1.63048	0.468991	-3.47656	0.000507896	0.0207434
MSTRG.28879.3	665.763	3.27304	0.728198	4.49471	6.96651e-06	0.000839553
MSTRG.7466.1	179.973	-1.14304	0.26102	-4.37912	1.1916e-05	0.00124456
MSTRG.28928.2	16.2119	-1.87043	0.564684	-3.31235	0.000925147	0.031972
MSTRG.4980.1	97.6309	-4.42339	0.665312	-6.6486	2.95903e-11	9.93389e-09
MSTRG.9465.1	71.2505	1.89322	0.503813	3.75779	0.00017142	0.0093248
MSTRG.3642.1	20.3605	-2.22867	0.676511	-3.29435	0.000986486	0.0331177
MSTRG.23183.1	53.815	1.21293	0.305846	3.96583	7.31408e-05	0.00491088
MSTRG.11704.1	151.337	-1.42824	0.419342	-3.40591	0.000659435	0.024598
MSTRG.10335.1	74.4644	-3.57309	0.485547	-7.35888	1.85458e-13	9.68504e-11
MSTRG.14935.2	8.45197	4.0136	1.15914	3.46257	0.000535046	0.0211321
MSTRG.20571.1	25.75	-2.19449	0.568142	-3.86258	0.000112196	0.00685641
MSTRG.63526.1	57.6423	-1.36273	0.402875	-3.3825	0.000718289	0.0259689
MSTRG.15677.1	756.418	-1.80232	0.537455	-3.35344	0.000798131	0.0282046
MSTRG.29999.25	583.005	-12.7315	1.67473	-7.60215	2.91256e-14	1.95557e-11
MSTRG.15518.3	11.1123	6.88145	2.12146	3.24373	0.00117976	0.0377203
MSTRG.9881.1	53.6625	1.15347	0.324374	3.556	0.000376538	0.0172048
MSTRG.45068.1	51.002	-1.42419	0.398921	-3.57011	0.000356832	0.0167711
MSTRG.3108.4	86.182	3.6533	0.880352	4.14982	3.32744e-05	0.00274368
MSTRG.62967.1	63.3992	-1.60309	0.365694	-4.3837	1.16679e-05	0.00124456
MSTRG.45281.10	13.2977	7.1417	1.60156	4.45923	8.22556e-06	0.00092048
MSTRG.48066.1	59.9664	2.06955	0.448138	4.61812	3.87235e-06	0.000520001
MSTRG.21465.1	140.062	-2.49232	0.309519	-8.05221	8.13103e-16	6.85042e-13
MSTRG.41179.1	11.782	-7.10434	1.38757	-5.11999	3.05545e-07	5.98359e-05
MSTRG.38607.1	101.224	-1.24749	0.354923	-3.51481	0.000440061	0.0186332
MSTRG.39395.1	153.207	-1.35216	0.270412	-5.00037	5.72204e-07	0.000103437
MSTRG.7480.1	11.5446	6.93081	1.54444	4.48758	7.20355e-06	0.000846418
MSTRG.51374.1	18.3164	2.56464	0.64652	3.96683	7.28335e-05	0.00491088
MSTRG.1874.1	32.1089	-1.74598	0.509021	-3.43007	0.000603415	0.0228714
MSTRG.35228.1	16.1064	2.27565	0.594261	3.82938	0.000128466	0.00750278
MSTRG.348.1	30.2911	1.78469	0.493435	3.61687	0.000298183	0.0143006
MSTRG.54106.1	12.2734	-7.15856	1.48649	-4.81575	1.46649e-06	0.000237673
MSTRG.57870.1	206.062	-1.88931	0.52071	-3.62834	0.000285245	0.0139571
MSTRG.215.1	140.761	-4.22249	0.918492	-4.5972	4.28211e-06	0.000541536
MSTRG.7851.1	107.824	1.52831	0.37605	4.06412	4.82138e-05	0.00348623
MSTRG.20612.2	260.223	1.72576	0.493421	3.49754	0.000469565	0.0195306
MSTRG.31841.1	61.8332	-1.0694	0.32518	-3.28864	0.00100674	0.0333218
MSTRG.23300.1	153.749	2.68332	0.354336	7.57282	3.65203e-14	2.14557e-11
MSTRG.34990.1	22.1469	2.94888	0.747905	3.94286	8.05158e-05	0.00532992
MSTRG.38645.1	33.9611	-4.72789	0.915935	-5.16182	2.44562e-07	5.22474e-05
MSTRG.38368.1	6.501	5.09587	1.49227	3.41484	0.000638204	0.0239965
MSTRG.15782.1	34.1629	-4.96898	0.752458	-6.60366	4.01121e-11	1.25685e-08
MSTRG.706.3	30.1063	4.22432	1.15666	3.65216	0.000260044	0.0130022
MSTRG.15082.2	519.095	-12.564	3.90685	-3.21588	0.00130046	0.041067
MSTRG.19001.1	115.998	-1.60421	0.390401	-4.10913	3.97152e-05	0.00311102
MSTRG.52954.1	252.808	2.96617	0.507949	5.83951	5.23558e-09	1.44748e-06
MSTRG.54287.1	140.831	-2.45508	0.298518	-8.2242	1.96495e-16	3.07842e-13
MSTRG.50397.1	71.7276	1.20318	0.28326	4.2476	2.1607e-05	0.00209112
MSTRG.34034.11	65.3947	9.43611	1.28882	7.32152	2.45181e-13	1.15235e-10
MSTRG.6831.1	50.2144	1.39479	0.435658	3.20156	0.00136683	0.0428275
MSTRG.21538.1	360.43	-1.25845	0.371622	-3.38636	0.000708252	0.0259689
MSTRG.45235.1	4.13775	5.44728	1.61639	3.37003	0.000751608	0.0267618
MSTRG.38819.2	39.8738	1.58197	0.421498	3.7532	0.000174592	0.0093248
MSTRG.28146.1	67.5594	2.15221	0.52883	4.06976	4.70609e-05	0.00345603
MSTRG.67273.1	8.64391	5.52095	1.4621	3.77603	0.000159345	0.00891571
MSTRG.35149.1	50.9149	-1.54328	0.377982	-4.08293	4.4471e-05	0.00331768
MSTRG.32947.2	377.101	-1.28002	0.244606	-5.23299	1.66786e-07	3.73283e-05
MSTRG.459.2	159.464	-1.14221	0.273432	-4.1773	2.94984e-05	0.00252077
MSTRG.38644.1	9.23547	-6.7569	1.76522	-3.82778	0.000129303	0.00750278
MSTRG.4697.2	38.575	8.67065	1.47622	5.87355	4.26556e-09	1.25301e-06
MSTRG.23552.6	36.7395	8.60071	1.26246	6.81264	9.58254e-12	3.46446e-09
MSTRG.23552.3	363.974	11.9122	1.28248	9.28836	1.56681e-20	3.682e-17
MSTRG.59586.1	104.663	2.91752	0.745579	3.91309	9.11224e-05	0.00594827
MSTRG.26281.1	39.3087	-2.20573	0.53379	-4.13222	3.59282e-05	0.00286207
MSTRG.42644.1	150.355	-3.14179	0.888888	-3.53452	0.000408522	0.0179444
MSTRG.31458.2	8.16457	6.43638	1.52217	4.22844	2.35322e-05	0.00212695
MSTRG.60006.1	52.4055	2.46872	0.584787	4.22158	2.42599e-05	0.00215135
MSTRG.33568.1	205.906	-1.18603	0.358763	-3.30589	0.000946751	0.0324798
MSTRG.18279.1	12.6073	-2.39791	0.721066	-3.32551	0.000882566	0.0309557
MSTRG.30376.2	31.1189	-2.32488	0.705702	-3.29442	0.00098625	0.0331177
MSTRG.31317.2	42.511	-1.43906	0.361877	-3.97667	6.98876e-05	0.00483046
MSTRG.31317.1	19.8102	-1.75708	0.503198	-3.49182	0.000479733	0.0197785
MSTRG.15079.2	401.299	2.23205	0.629644	3.54494	0.000392701	0.0176889
MSTRG.2558.2	26.586	-2.97411	0.596221	-4.98827	6.09226e-07	0.00010605
MSTRG.2558.1	9.61852	-6.8061	1.45849	-4.66652	3.06337e-06	0.00043528
MSTRG.21097.1	19.0817	-4.78986	1.11132	-4.31005	1.63219e-05	0.00163219
MSTRG.27757.2	25.5931	-2.9594	0.929052	-3.1854	0.00144554	0.0449938
MSTRG.31450.1	33.3961	1.7499	0.462297	3.78524	0.000153562	0.0086957
MSTRG.13650.1	10.7135	2.7446	0.771547	3.55726	0.000374738	0.0172048
MSTRG.16369.2	53.0883	-1.69961	0.51589	-3.29453	0.000985856	0.0331177
MSTRG.1488.1	42.3555	1.46624	0.379628	3.86229	0.000112328	0.00685641
MSTRG.5170.1	23.093	-2.10782	0.594877	-3.54328	0.000395178	0.0176889
MSTRG.19973.1	58.5218	1.34969	0.419736	3.21556	0.00130191	0.041067
MSTRG.68616.1	258.07	-1.17814	0.280862	-4.19474	2.73184e-05	0.00237771
MSTRG.42415.1	15.2004	-4.00004	1.11135	-3.59927	0.000319116	0.01515
MSTRG.531.3	20.625	7.76655	1.69111	4.59256	4.37838e-06	0.000541536
MSTRG.41621.1	51.5559	1.59846	0.335981	4.75758	1.95926e-06	0.00030695
MSTRG.13176.1	204.67	-1.9099	0.512891	-3.72379	0.000196254	0.0101362
MSTRG.39967.1	84.1074	1.80935	0.453559	3.98923	6.62891e-05	0.00465013
MSTRG.4404.8	35.9449	-3.93133	0.855045	-4.59781	4.26959e-06	0.000541536
MSTRG.13295.1	178.779	-1.06071	0.224538	-4.72396	2.31296e-06	0.000339716
MSTRG.41777.3	14.9788	1.93461	0.588935	3.28493	0.00102007	0.0335268
MSTRG.53860.1	37.0998	1.43225	0.430974	3.32328	0.000889656	0.0309732
MSTRG.29443.2	123.464	-1.26958	0.326064	-3.89365	9.87485e-05	0.00618824
MSTRG.18137.1	9.94404	4.81052	1.32379	3.63391	0.000279159	0.013811
MSTRG.54617.1	13.2917	-6.30358	1.63443	-3.85675	0.000114905	0.00692379
MSTRG.44337.2	13.0764	-3.93915	1.13376	-3.47442	0.000511965	0.0207434
MSTRG.24469.2	11.7806	6.96548	1.36929	5.08693	3.63901e-07	6.84134e-05
MSTRG.29927.1	36.269	3.66055	0.958442	3.81927	0.000133845	0.00767161
MSTRG.29927.2	582.942	12.5915	1.33726	9.41591	4.69012e-21	2.20436e-17
MSTRG.28122.1	200.724	-2.0143	0.536306	-3.75588	0.000172736	0.0093248
MSTRG.13260.8	23.7888	1.71544	0.486923	3.52303	0.000426641	0.0183965
MSTRG.6340.1	49.6057	2.25358	0.515691	4.37003	1.24229e-05	0.0012693
MSTRG.51145.1	1492.03	-1.09256	0.266262	-4.10333	4.07253e-05	0.00313785
MSTRG.4720.1	13.1867	-3.13266	0.817732	-3.83091	0.000127668	0.00750278
MSTRG.11531.1	41.3242	-1.92374	0.454908	-4.22885	2.34885e-05	0.00212695
MSTRG.16834.1	53.4037	-1.22688	0.33125	-3.7038	0.000212395	0.0108506
MSTRG.3.1	48.8491	3.51037	0.436434	8.0433	8.74522e-16	6.85042e-13
MSTRG.23246.1	142.963	-1.56559	0.282323	-5.54539	2.93298e-08	6.90262e-06
MSTRG.8233.1	100.652	2.53324	0.535936	4.72675	2.28139e-06	0.000339716
MSTRG.27436.1	443.719	1.53538	0.453637	3.38461	0.000712804	0.0259689
MSTRG.52522.3	69.4108	1.49062	0.382694	3.89508	9.81655e-05	0.00618824
MSTRG.27130.1	30.3361	3.53441	1.08583	3.25504	0.00113375	0.036749
MSTRG.34013.2	30.8127	1.79392	0.55077	3.25712	0.00112549	0.0367346
MSTRG.49030.1	361.722	-1.07576	0.218302	-4.92782	8.31504e-07	0.000139574
MSTRG.54923.2	17.5095	1.8077	0.534966	3.37909	0.000727268	0.0260928
MSTRG.43927.3	13.2575	-7.27353	1.3117	-5.54513	2.93729e-08	6.90262e-06
MSTRG.22358.1	84.3317	2.01456	0.289544	6.95771	3.45849e-12	1.35457e-09
MSTRG.34035.1	22.9032	1.95241	0.5635	3.46479	0.000530641	0.0211321
MSTRG.36314.1	21.9631	2.26671	0.718216	3.15603	0.00159933	0.0494528
MSTRG.40028.1	81.1134	-2.01442	0.486812	-4.13798	3.5038e-05	0.00283928
MSTRG.37618.1	16.4085	-3.62098	0.852879	-4.2456	2.18011e-05	0.00209112
MSTRG.41964.1	70.4576	1.84534	0.489385	3.77074	0.000162767	0.00900003
MSTRG.56864.2	11.7777	6.96088	1.35639	5.13192	2.86801e-07	5.86071e-05
MSTRG.38571.1	67.1265	3.33483	0.414217	8.05093	8.21681e-16	6.85042e-13
MSTRG.16015.2	8.21927	-6.57685	1.64245	-4.0043	6.22014e-05	0.0044295
MSTRG.44977.1	36.7095	2.94873	0.521494	5.65439	1.56398e-08	4.08372e-06
MSTRG.34913.3	10.0108	-3.30452	0.952353	-3.46985	0.000520745	0.0209188
MSTRG.55165.2	7.2459	-6.40556	1.85955	-3.44468	0.000571739	0.0221006
MSTRG.5717.1	31.8678	2.64943	0.709445	3.73452	0.000188076	0.00982177
MSTRG.25301.1	63.2647	-1.70423	0.365647	-4.66086	3.14883e-06	0.00043528
MSTRG.18772.1	71.9384	-1.38085	0.353227	-3.90925	9.25846e-05	0.00596093
MSTRG.21215.3	59.3111	4.4045	1.24768	3.53015	0.000415323	0.0180742
