# Supplementary material for: Genome-wide analysis of long noncoding RNAs in response to salt stress in Nicotiana tabacum
Source: BMC Plant Biol. 2023 Dec 15;23:646. doi: 10.1186/s12870-023-04659-0 (PMC10722832; doi:10.1186/s12870-023-04659-0)
Supplement: Supplementary file 8 — Additional file 8: Table S8. Lists of GO and KEGG enrichment in roots and leaves. [file 12870_2023_4659_MOESM8_ESM.xlsx]

## Sheet: root GO BP
Table S8. Lists of GO and KEGG enrichment in roots and leaves (root GO_BP).
ID	Description	GeneRatio	BgRatio	pvalue	p.adjust	qvalue	geneID	Count
GO:0007018	microtubule-based movement	63/10047	127/35903	1.97232e-07	0.000253604	0.000236898	Nitab4.5_0000009g0240/Nitab4.5_0000059g0440/Nitab4.5_0000084g0080/Nitab4.5_0000131g0280/Nitab4.5_0000152g0270/Nitab4.5_0000170g0040/Nitab4.5_0000182g0040/Nitab4.5_0000270g0170/Nitab4.5_0000309g0250/Nitab4.5_0000337g0050/Nitab4.5_0000349g0080/Nitab4.5_0000396g0240/Nitab4.5_0000397g0150/Nitab4.5_0000402g0070/Nitab4.5_0000439g0060/Nitab4.5_0000461g0040/Nitab4.5_0000505g0070/Nitab4.5_0000527g0080/Nit…	63
GO:0009611	response to wounding	89/10047	198/35903	2.45498e-07	0.000253604	0.000236898	Nitab4.5_0000073g0270/Nitab4.5_0000111g0160/Nitab4.5_0000163g0350/Nitab4.5_0000201g0130/Nitab4.5_0000217g0100/Nitab4.5_0000234g0280/Nitab4.5_0000252g0230/Nitab4.5_0000272g0180/Nitab4.5_0000302g0080/Nitab4.5_0000322g0110/Nitab4.5_0000343g0360/Nitab4.5_0000400g0140/Nitab4.5_0000512g0110/Nitab4.5_0000522g0170/Nitab4.5_0000552g0020/Nitab4.5_0000585g0120/Nitab4.5_0000707g0010/Nitab4.5_0000723g0150/Nit…	89
GO:0042546	cell wall biogenesis	53/10047	102/35903	2.71913e-07	0.000253604	0.000236898	Nitab4.5_0000027g0010/Nitab4.5_0000037g0180/Nitab4.5_0000091g0510/Nitab4.5_0000244g0350/Nitab4.5_0000244g0370/Nitab4.5_0000329g0220/Nitab4.5_0000391g0390/Nitab4.5_0000446g0010/Nitab4.5_0000446g0040/Nitab4.5_0000456g0040/Nitab4.5_0000509g0010/Nitab4.5_0000521g0100/Nitab4.5_0000592g0220/Nitab4.5_0000762g0010/Nitab4.5_0000833g0010/Nitab4.5_0000957g0170/Nitab4.5_0001004g0050/Nitab4.5_0001118g0070/Nit…	53
GO:0016311	dephosphorylation	161/10047	410/35903	4.64005e-07	0.000324571	0.00030319	Nitab4.5_0000005g0550/Nitab4.5_0000031g0050/Nitab4.5_0000032g0010/Nitab4.5_0000043g0310/Nitab4.5_0000052g0360/Nitab4.5_0000055g0120/Nitab4.5_0000058g0130/Nitab4.5_0000083g0060/Nitab4.5_0000104g0240/Nitab4.5_0000119g0060/Nitab4.5_0000172g2190/Nitab4.5_0000244g0010/Nitab4.5_0000263g0260/Nitab4.5_0000300g0180/Nitab4.5_0000306g0350/Nitab4.5_0000359g0070/Nitab4.5_0000416g0010/Nitab4.5_0000455g0030/Nit…	161
GO:0006556	S-adenosylmethionine biosynthetic process	15/10047	18/35903	1.64702e-06	0.000921671	0.000860957	Nitab4.5_0000063g0120/Nitab4.5_0000155g0200/Nitab4.5_0000578g0090/Nitab4.5_0000745g0170/Nitab4.5_0000814g0090/Nitab4.5_0000895g0150/Nitab4.5_0000895g0230/Nitab4.5_0001931g0040/Nitab4.5_0002115g0020/Nitab4.5_0003524g0020/Nitab4.5_0004665g0010/Nitab4.5_0004665g0050/Nitab4.5_0006589g0020/Nitab4.5_0008312g0060/Nitab4.5_0008624g0040	15
GO:0042631	cellular response to water deprivation	12/10047	13/35903	2.21364e-06	0.0010323	0.000964294	Nitab4.5_0000368g0300/Nitab4.5_0000552g0070/Nitab4.5_0002084g0070/Nitab4.5_0003281g0090/Nitab4.5_0003620g0020/Nitab4.5_0004367g0080/Nitab4.5_0006072g0020/Nitab4.5_0006395g0010/Nitab4.5_0006914g0020/Nitab4.5_0008782g0020/Nitab4.5_0010236g0020/Nitab4.5_0012729g0010	12
GO:0007623	circadian rhythm	55/10047	115/35903	4.77928e-06	0.00191035	0.00178451	Nitab4.5_0000071g0350/Nitab4.5_0000078g0180/Nitab4.5_0000099g0200/Nitab4.5_0000156g0150/Nitab4.5_0000175g0140/Nitab4.5_0000232g0110/Nitab4.5_0000308g0150/Nitab4.5_0000373g0270/Nitab4.5_0000407g0130/Nitab4.5_0000457g0110/Nitab4.5_0000582g0180/Nitab4.5_0000702g0130/Nitab4.5_0000705g0030/Nitab4.5_0000872g0040/Nitab4.5_0001361g0220/Nitab4.5_0001428g0040/Nitab4.5_0001453g0040/Nitab4.5_0001454g0180/Nit…	55
GO:0055046	microgametogenesis	14/10047	18/35903	1.6436e-05	0.00510977	0.00477317	Nitab4.5_0000040g0490/Nitab4.5_0000147g0050/Nitab4.5_0000309g0250/Nitab4.5_0000721g0140/Nitab4.5_0001169g0010/Nitab4.5_0001663g0240/Nitab4.5_0002183g0060/Nitab4.5_0003470g0100/Nitab4.5_0004517g0010/Nitab4.5_0005569g0040/Nitab4.5_0008718g0020/Nitab4.5_0010381g0020/Nitab4.5_0020213g0010/Nitab4.5_0027040g0010	14
GO:0070413	trehalose metabolism in response to stress	14/10047	18/35903	1.6436e-05	0.00510977	0.00477317	Nitab4.5_0000031g0050/Nitab4.5_0000052g0360/Nitab4.5_0000244g0010/Nitab4.5_0000538g0040/Nitab4.5_0000925g0010/Nitab4.5_0001140g0180/Nitab4.5_0001406g0010/Nitab4.5_0002868g0010/Nitab4.5_0004610g0010/Nitab4.5_0008683g0010/Nitab4.5_0009173g0010/Nitab4.5_0009672g0010/Nitab4.5_0012646g0010/Nitab4.5_0026486g0010	14
GO:1901362	organic cyclic compound biosynthetic process	33/10047	62/35903	2.44192e-05	0.00623438	0.00582369	Nitab4.5_0000031g0370/Nitab4.5_0000155g0090/Nitab4.5_0000368g0080/Nitab4.5_0000770g0060/Nitab4.5_0000781g0040/Nitab4.5_0000884g0010/Nitab4.5_0000912g0040/Nitab4.5_0000965g0040/Nitab4.5_0000987g0050/Nitab4.5_0002053g0120/Nitab4.5_0002090g0010/Nitab4.5_0002090g0040/Nitab4.5_0002556g0060/Nitab4.5_0002587g0100/Nitab4.5_0002675g0040/Nitab4.5_0004402g0020/Nitab4.5_0004781g0090/Nitab4.5_0004890g0040/Nit…	33
GO:0009725	response to hormone	20/10047	31/35903	2.45097e-05	0.00623438	0.00582369	Nitab4.5_0000142g0240/Nitab4.5_0000308g0150/Nitab4.5_0000407g0130/Nitab4.5_0000476g0080/Nitab4.5_0000702g0130/Nitab4.5_0001047g0070/Nitab4.5_0001417g0020/Nitab4.5_0001751g0160/Nitab4.5_0001786g0040/Nitab4.5_0002809g0010/Nitab4.5_0003353g0040/Nitab4.5_0003759g0030/Nitab4.5_0004657g0020/Nitab4.5_0004657g0030/Nitab4.5_0005159g0040/Nitab4.5_0005214g0060/Nitab4.5_0006960g0010/Nitab4.5_0009821g0010/Nit…	20
GO:0033993	response to lipid	12/10047	15/35903	4.27384e-05	0.00863046	0.00806193	Nitab4.5_0000308g0150/Nitab4.5_0000407g0130/Nitab4.5_0000702g0130/Nitab4.5_0001047g0070/Nitab4.5_0001786g0040/Nitab4.5_0003353g0040/Nitab4.5_0004087g0040/Nitab4.5_0005214g0060/Nitab4.5_0006960g0010/Nitab4.5_0009821g0010/Nitab4.5_0010633g0050/Nitab4.5_0011405g0020	12
GO:0043649	dicarboxylic acid catabolic process	12/10047	15/35903	4.27384e-05	0.00863046	0.00806193	Nitab4.5_0000103g0200/Nitab4.5_0000375g0370/Nitab4.5_0000944g0090/Nitab4.5_0001180g0150/Nitab4.5_0001735g0040/Nitab4.5_0002359g0020/Nitab4.5_0002769g0080/Nitab4.5_0003066g0030/Nitab4.5_0003241g0010/Nitab4.5_0004099g0020/Nitab4.5_0007542g0020/Nitab4.5_0009147g0010	12
GO:1902074	response to salt	13/10047	17/35903	4.60716e-05	0.00863046	0.00806193	Nitab4.5_0000407g0130/Nitab4.5_0000702g0130/Nitab4.5_0000864g0140/Nitab4.5_0001047g0070/Nitab4.5_0001786g0040/Nitab4.5_0004367g0080/Nitab4.5_0005214g0060/Nitab4.5_0006960g0010/Nitab4.5_0007278g0010/Nitab4.5_0008011g0040/Nitab4.5_0009821g0010/Nitab4.5_0010236g0020/Nitab4.5_0010633g0050	13
GO:0000727	double-strand break repair via break-induced replication	14/10047	19/35903	4.62676e-05	0.00863046	0.00806193	Nitab4.5_0000045g0440/Nitab4.5_0000416g0090/Nitab4.5_0000500g0120/Nitab4.5_0001301g0020/Nitab4.5_0001815g0090/Nitab4.5_0002113g0010/Nitab4.5_0005286g0020/Nitab4.5_0007437g0010/Nitab4.5_0007687g0010/Nitab4.5_0007812g0030/Nitab4.5_0008565g0020/Nitab4.5_0010178g0020/Nitab4.5_0011075g0010/Nitab4.5_0025932g0010	14
GO:0000079	regulation of cyclin-dependent protein serine/threonine kinase activity	45/10047	96/35903	6.21784e-05	0.0108734	0.0101572	Nitab4.5_0000032g0060/Nitab4.5_0000062g0170/Nitab4.5_0000111g0090/Nitab4.5_0000123g0600/Nitab4.5_0000128g0120/Nitab4.5_0000241g0010/Nitab4.5_0000428g0070/Nitab4.5_0000495g0180/Nitab4.5_0000563g0180/Nitab4.5_0000569g0100/Nitab4.5_0000588g0060/Nitab4.5_0000699g0040/Nitab4.5_0000702g0100/Nitab4.5_0000706g0050/Nitab4.5_0001026g0010/Nitab4.5_0001039g0060/Nitab4.5_0001176g0120/Nitab4.5_0001259g0010/Nit…	45
GO:0006633	fatty acid biosynthetic process	96/10047	243/35903	6.62269e-05	0.0109002	0.0101821	Nitab4.5_0000008g0600/Nitab4.5_0000021g1070/Nitab4.5_0000043g0330/Nitab4.5_0000043g0340/Nitab4.5_0000069g0080/Nitab4.5_0000073g0360/Nitab4.5_0000078g0070/Nitab4.5_0000105g0060/Nitab4.5_0000137g0100/Nitab4.5_0000143g0250/Nitab4.5_0000215g0040/Nitab4.5_0000240g0040/Nitab4.5_0000348g0200/Nitab4.5_0000391g0350/Nitab4.5_0000469g0180/Nitab4.5_0000511g0130/Nitab4.5_0000581g0100/Nitab4.5_0000582g0090/Nit…	96
GO:0010167	response to nitrate	21/10047	35/35903	7.40593e-05	0.0115121	0.0107538	Nitab4.5_0000312g0370/Nitab4.5_0000482g0210/Nitab4.5_0000712g0270/Nitab4.5_0000712g0280/Nitab4.5_0000824g0020/Nitab4.5_0001049g0090/Nitab4.5_0001292g0050/Nitab4.5_0002469g0090/Nitab4.5_0002522g0050/Nitab4.5_0002908g0120/Nitab4.5_0003449g0030/Nitab4.5_0004430g0080/Nitab4.5_0005249g0010/Nitab4.5_0006367g0020/Nitab4.5_0007026g0010/Nitab4.5_0007026g0020/Nitab4.5_0008372g0010/Nitab4.5_0010725g0030/Nit…	21
GO:0042542	response to hydrogen peroxide	41/10047	86/35903	8.05554e-05	0.0118628	0.0110814	Nitab4.5_0000058g0020/Nitab4.5_0000073g0350/Nitab4.5_0000099g0200/Nitab4.5_0000156g0150/Nitab4.5_0000270g0270/Nitab4.5_0000278g0010/Nitab4.5_0000278g0020/Nitab4.5_0000278g0030/Nitab4.5_0000286g0040/Nitab4.5_0000286g0060/Nitab4.5_0000286g0070/Nitab4.5_0000286g0090/Nitab4.5_0000375g0030/Nitab4.5_0000410g0380/Nitab4.5_0000738g0040/Nitab4.5_0000744g0050/Nitab4.5_0000872g0040/Nitab4.5_0000933g0030/Nit…	41
GO:0055085	transmembrane transport	443/10047	1361/35903	9.07094e-05	0.0126605	0.0118265	Nitab4.5_0000005g0570/Nitab4.5_0000008g0720/Nitab4.5_0000008g0840/Nitab4.5_0000010g0130/Nitab4.5_0000014g0030/Nitab4.5_0000015g0010/Nitab4.5_0000020g0080/Nitab4.5_0000030g0210/Nitab4.5_0000030g0430/Nitab4.5_0000034g0020/Nitab4.5_0000049g0160/Nitab4.5_0000062g0210/Nitab4.5_0000062g0220/Nitab4.5_0000069g0420/Nitab4.5_0000080g0170/Nitab4.5_0000081g0170/Nitab4.5_0000082g0270/Nitab4.5_0000095g0150/Nit…	443
GO:0042744	hydrogen peroxide catabolic process	95/10047	242/35903	9.50214e-05	0.0126605	0.0118265	Nitab4.5_0000006g0050/Nitab4.5_0000007g0230/Nitab4.5_0000021g0090/Nitab4.5_0000022g0310/Nitab4.5_0000038g0180/Nitab4.5_0000055g0250/Nitab4.5_0000078g0210/Nitab4.5_0000099g0080/Nitab4.5_0000099g0090/Nitab4.5_0000129g0390/Nitab4.5_0000132g0220/Nitab4.5_0000263g0180/Nitab4.5_0000273g0080/Nitab4.5_0000364g0080/Nitab4.5_0000375g0150/Nitab4.5_0000407g0130/Nitab4.5_0000466g0010/Nitab4.5_0000482g0170/Nit…	95
GO:0019742	pentacyclic triterpenoid metabolic process	7/10047	7/35903	0.000134179	0.0163232	0.0152479	Nitab4.5_0000073g0420/Nitab4.5_0000170g0130/Nitab4.5_0000807g0070/Nitab4.5_0002556g0060/Nitab4.5_0003139g0010/Nitab4.5_0003746g0010/Nitab4.5_0005139g0060	7
GO:0042401	cellular biogenic amine biosynthetic process	7/10047	7/35903	0.000134179	0.0163232	0.0152479	Nitab4.5_0000155g0090/Nitab4.5_0000368g0080/Nitab4.5_0000714g0010/Nitab4.5_0003284g0010/Nitab4.5_0005883g0030/Nitab4.5_0012491g0010/Nitab4.5_0022042g0010	7
GO:0006833	water transport	37/10047	77/35903	0.000143383	0.01649	0.0154037	Nitab4.5_0000101g0110/Nitab4.5_0000101g0120/Nitab4.5_0000106g0170/Nitab4.5_0000151g0360/Nitab4.5_0000173g0030/Nitab4.5_0000196g0070/Nitab4.5_0000217g0100/Nitab4.5_0000283g0420/Nitab4.5_0000575g0130/Nitab4.5_0000583g0150/Nitab4.5_0000737g0120/Nitab4.5_0000766g0050/Nitab4.5_0000799g0080/Nitab4.5_0000801g0040/Nitab4.5_0000812g0160/Nitab4.5_0000837g0080/Nitab4.5_0001068g0010/Nitab4.5_0001163g0070/Nit…	37
GO:0006979	response to oxidative stress	164/10047	458/35903	0.000147337	0.01649	0.0154037	Nitab4.5_0000006g0050/Nitab4.5_0000007g0230/Nitab4.5_0000021g0090/Nitab4.5_0000028g0320/Nitab4.5_0000038g0180/Nitab4.5_0000052g0220/Nitab4.5_0000055g0250/Nitab4.5_0000059g0190/Nitab4.5_0000078g0210/Nitab4.5_0000086g0180/Nitab4.5_0000097g0090/Nitab4.5_0000099g0080/Nitab4.5_0000099g0090/Nitab4.5_0000129g0390/Nitab4.5_0000160g0010/Nitab4.5_0000178g0340/Nitab4.5_0000263g0180/Nitab4.5_0000271g0310/Nit…	164
GO:0080167	response to karrikin	52/10047	119/35903	0.000172118	0.0185225	0.0173023	Nitab4.5_0000038g0090/Nitab4.5_0000038g0110/Nitab4.5_0000099g0200/Nitab4.5_0000143g0120/Nitab4.5_0000175g0400/Nitab4.5_0000203g0250/Nitab4.5_0000287g0270/Nitab4.5_0000517g0040/Nitab4.5_0000550g0090/Nitab4.5_0000604g0010/Nitab4.5_0000721g0120/Nitab4.5_0000872g0040/Nitab4.5_0000935g0260/Nitab4.5_0001128g0010/Nitab4.5_0001171g0080/Nitab4.5_0001171g0090/Nitab4.5_0001232g0070/Nitab4.5_0001387g0020/Nit…	52
GO:0006412	translation	368/10047	1123/35903	0.000195927	0.0202283	0.0188958	Nitab4.5_0000003g0420/Nitab4.5_0000003g0650/Nitab4.5_0000003g0780/Nitab4.5_0000003g0830/Nitab4.5_0000004g0170/Nitab4.5_0000009g0300/Nitab4.5_0000013g0110/Nitab4.5_0000014g0150/Nitab4.5_0000025g0520/Nitab4.5_0000030g0150/Nitab4.5_0000037g0040/Nitab4.5_0000045g0340/Nitab4.5_0000046g0060/Nitab4.5_0000052g0020/Nitab4.5_0000052g0040/Nitab4.5_0000068g0330/Nitab4.5_0000069g0500/Nitab4.5_0000072g0470/Nit…	368
GO:0006541	glutamine metabolic process	34/10047	70/35903	0.000202428	0.0202283	0.0188958	Nitab4.5_0000075g0010/Nitab4.5_0000102g0010/Nitab4.5_0000116g0060/Nitab4.5_0000217g0070/Nitab4.5_0000223g0360/Nitab4.5_0000540g0290/Nitab4.5_0000614g0060/Nitab4.5_0000650g0110/Nitab4.5_0000694g0160/Nitab4.5_0000753g0140/Nitab4.5_0000839g0060/Nitab4.5_0001169g0010/Nitab4.5_0001428g0100/Nitab4.5_0001478g0080/Nitab4.5_0001661g0010/Nitab4.5_0002112g0040/Nitab4.5_0002492g0040/Nitab4.5_0002568g0040/Nit…	34
GO:0033356	UDP-L-arabinose metabolic process	15/10047	23/35903	0.000219425	0.0211707	0.0197761	Nitab4.5_0000027g0010/Nitab4.5_0000317g0080/Nitab4.5_0000456g0040/Nitab4.5_0000509g0010/Nitab4.5_0001118g0070/Nitab4.5_0001541g0090/Nitab4.5_0002467g0010/Nitab4.5_0002557g0050/Nitab4.5_0003545g0020/Nitab4.5_0005120g0030/Nitab4.5_0005648g0030/Nitab4.5_0006437g0020/Nitab4.5_0006516g0030/Nitab4.5_0009912g0010/Nitab4.5_0010472g0030	15
GO:0098869	cellular oxidant detoxification	187/10047	535/35903	0.000233657	0.0217924	0.0203568	Nitab4.5_0000006g0050/Nitab4.5_0000007g0230/Nitab4.5_0000021g0090/Nitab4.5_0000022g0310/Nitab4.5_0000036g0150/Nitab4.5_0000038g0180/Nitab4.5_0000052g0220/Nitab4.5_0000055g0250/Nitab4.5_0000078g0210/Nitab4.5_0000097g0090/Nitab4.5_0000099g0080/Nitab4.5_0000099g0090/Nitab4.5_0000129g0390/Nitab4.5_0000132g0220/Nitab4.5_0000172g0520/Nitab4.5_0000173g0130/Nitab4.5_0000182g0050/Nitab4.5_0000187g0240/Nit…	187
GO:0009414	response to water deprivation	117/10047	315/35903	0.000246544	0.0222526	0.0207867	Nitab4.5_0000022g0390/Nitab4.5_0000028g0420/Nitab4.5_0000058g0020/Nitab4.5_0000059g0500/Nitab4.5_0000116g0360/Nitab4.5_0000153g0190/Nitab4.5_0000160g0010/Nitab4.5_0000178g0340/Nitab4.5_0000217g0040/Nitab4.5_0000232g0110/Nitab4.5_0000270g0270/Nitab4.5_0000271g0310/Nitab4.5_0000337g0060/Nitab4.5_0000337g0070/Nitab4.5_0000375g0030/Nitab4.5_0000421g0020/Nitab4.5_0000429g0030/Nitab4.5_0000454g0020/Nit…	117
GO:0010928	regulation of auxin mediated signaling pathway	9/10047	11/35903	0.000323629	0.0282729	0.0264105	Nitab4.5_0000402g0140/Nitab4.5_0000864g0140/Nitab4.5_0001831g0090/Nitab4.5_0002317g0020/Nitab4.5_0004914g0010/Nitab4.5_0007560g0010/Nitab4.5_0008011g0040/Nitab4.5_0009942g0020/Nitab4.5_0010557g0010	9
GO:0009416	response to light stimulus	82/10047	210/35903	0.000333455	0.0282729	0.0264105	Nitab4.5_0000039g0170/Nitab4.5_0000132g0250/Nitab4.5_0000205g0190/Nitab4.5_0000222g0140/Nitab4.5_0000234g0200/Nitab4.5_0000246g0300/Nitab4.5_0000297g0150/Nitab4.5_0000319g0220/Nitab4.5_0000335g0220/Nitab4.5_0000363g0020/Nitab4.5_0000407g0130/Nitab4.5_0000410g0310/Nitab4.5_0000441g0070/Nitab4.5_0000500g0030/Nitab4.5_0000506g0020/Nitab4.5_0000535g0050/Nitab4.5_0000605g0180/Nitab4.5_0000620g0230/Nit…	82
GO:0032259	methylation	351/10047	1076/35903	0.000389911	0.0320874	0.0299737	Nitab4.5_0000007g0090/Nitab4.5_0000010g0020/Nitab4.5_0000013g0070/Nitab4.5_0000013g0390/Nitab4.5_0000014g0330/Nitab4.5_0000015g0250/Nitab4.5_0000019g0280/Nitab4.5_0000019g0410/Nitab4.5_0000021g0010/Nitab4.5_0000021g0020/Nitab4.5_0000024g0020/Nitab4.5_0000030g0090/Nitab4.5_0000036g0440/Nitab4.5_0000038g0340/Nitab4.5_0000040g0150/Nitab4.5_0000040g0420/Nitab4.5_0000040g0650/Nitab4.5_0000044g0390/Nit…	351
GO:0010597	green leaf volatile biosynthetic process	22/10047	41/35903	0.000466487	0.0362755	0.0338858	Nitab4.5_0000247g0080/Nitab4.5_0000373g0270/Nitab4.5_0000457g0110/Nitab4.5_0000568g0270/Nitab4.5_0000786g0160/Nitab4.5_0000846g0030/Nitab4.5_0000857g0020/Nitab4.5_0001369g0030/Nitab4.5_0001428g0040/Nitab4.5_0001454g0180/Nitab4.5_0001591g0050/Nitab4.5_0002579g0020/Nitab4.5_0004482g0030/Nitab4.5_0004781g0090/Nitab4.5_0004890g0040/Nitab4.5_0005272g0040/Nitab4.5_0005359g0030/Nitab4.5_0006196g0010/Nit…	22
GO:0009065	glutamine family amino acid catabolic process	6/10047	6/35903	0.000479697	0.0362755	0.0338858	Nitab4.5_0000944g0090/Nitab4.5_0001180g0150/Nitab4.5_0001735g0040/Nitab4.5_0003066g0030/Nitab4.5_0003241g0010/Nitab4.5_0009147g0010	6
GO:0071280	cellular response to copper ion	6/10047	6/35903	0.000479697	0.0362755	0.0338858	Nitab4.5_0000217g0040/Nitab4.5_0001253g0020/Nitab4.5_0002884g0060/Nitab4.5_0003067g0030/Nitab4.5_0004778g0020/Nitab4.5_0012748g0020	6
GO:0010411	xyloglucan metabolic process	37/10047	81/35903	0.000505739	0.0372384	0.0347853	Nitab4.5_0000037g0180/Nitab4.5_0000091g0510/Nitab4.5_0000244g0350/Nitab4.5_0000244g0370/Nitab4.5_0000329g0220/Nitab4.5_0000343g0310/Nitab4.5_0000446g0010/Nitab4.5_0000446g0040/Nitab4.5_0000521g0100/Nitab4.5_0000592g0220/Nitab4.5_0000762g0010/Nitab4.5_0000833g0010/Nitab4.5_0000957g0170/Nitab4.5_0000982g0140/Nitab4.5_0001004g0050/Nitab4.5_0001134g0070/Nitab4.5_0001675g0070/Nitab4.5_0001819g0100/Nit…	37
GO:0009058	biosynthetic process	59/10047	144/35903	0.000528076	0.037886	0.0353903	Nitab4.5_0000052g0220/Nitab4.5_0000072g0280/Nitab4.5_0000091g0360/Nitab4.5_0000097g0090/Nitab4.5_0000214g0060/Nitab4.5_0000256g0450/Nitab4.5_0000540g0170/Nitab4.5_0000776g0020/Nitab4.5_0000779g0050/Nitab4.5_0000915g0150/Nitab4.5_0001028g0120/Nitab4.5_0001028g0130/Nitab4.5_0001208g0140/Nitab4.5_0001581g0030/Nitab4.5_0001691g0080/Nitab4.5_0002162g0090/Nitab4.5_0002204g0060/Nitab4.5_0002208g0060/Nit…	59
GO:1900150	regulation of defense response to fungus	21/10047	39/35903	0.000587517	0.0410968	0.0383896	Nitab4.5_0000073g0220/Nitab4.5_0000119g0120/Nitab4.5_0000119g0140/Nitab4.5_0000147g0290/Nitab4.5_0000171g0310/Nitab4.5_0000770g0120/Nitab4.5_0001474g0050/Nitab4.5_0001668g0090/Nitab4.5_0001966g0010/Nitab4.5_0002361g0160/Nitab4.5_0002840g0040/Nitab4.5_0003384g0030/Nitab4.5_0004367g0080/Nitab4.5_0004646g0020/Nitab4.5_0005491g0060/Nitab4.5_0005555g0010/Nitab4.5_0005621g0140/Nitab4.5_0005979g0010/Nit…	21
GO:1901565	organonitrogen compound catabolic process	13/10047	20/35903	0.000615249	0.041987	0.0392211	Nitab4.5_0000103g0200/Nitab4.5_0000375g0370/Nitab4.5_0001006g0030/Nitab4.5_0001393g0140/Nitab4.5_0001425g0100/Nitab4.5_0002359g0020/Nitab4.5_0002769g0080/Nitab4.5_0003768g0030/Nitab4.5_0003780g0010/Nitab4.5_0004099g0020/Nitab4.5_0004445g0050/Nitab4.5_0007542g0020/Nitab4.5_0008080g0010	13
GO:0007049	cell cycle	86/10047	226/35903	0.000640607	0.0426766	0.0398653	Nitab4.5_0000029g0060/Nitab4.5_0000045g0440/Nitab4.5_0000047g0180/Nitab4.5_0000062g0170/Nitab4.5_0000111g0090/Nitab4.5_0000123g0600/Nitab4.5_0000128g0120/Nitab4.5_0000129g0350/Nitab4.5_0000241g0010/Nitab4.5_0000246g0170/Nitab4.5_0000326g0240/Nitab4.5_0000403g0040/Nitab4.5_0000428g0070/Nitab4.5_0000477g0120/Nitab4.5_0000486g0160/Nitab4.5_0000495g0180/Nitab4.5_0000521g0070/Nitab4.5_0000569g0100/Nit…	86
GO:0031347	regulation of defense response	27/10047	55/35903	0.000718526	0.0459388	0.0429126	Nitab4.5_0000073g0270/Nitab4.5_0000201g0130/Nitab4.5_0000252g0230/Nitab4.5_0000258g0210/Nitab4.5_0000343g0360/Nitab4.5_0000470g0230/Nitab4.5_0000871g0020/Nitab4.5_0001052g0120/Nitab4.5_0001264g0110/Nitab4.5_0001408g0030/Nitab4.5_0001462g0010/Nitab4.5_0001531g0020/Nitab4.5_0001531g0050/Nitab4.5_0001546g0010/Nitab4.5_0001763g0070/Nitab4.5_0002046g0020/Nitab4.5_0002568g0030/Nitab4.5_0002614g0020/Nit…	27
GO:0009226	nucleotide-sugar biosynthetic process	18/10047	32/35903	0.000722411	0.0459388	0.0429126	Nitab4.5_0000246g0170/Nitab4.5_0000317g0080/Nitab4.5_0000442g0160/Nitab4.5_0000610g0080/Nitab4.5_0000643g0050/Nitab4.5_0000725g0140/Nitab4.5_0001831g0130/Nitab4.5_0001879g0080/Nitab4.5_0002557g0050/Nitab4.5_0002571g0060/Nitab4.5_0002820g0090/Nitab4.5_0003782g0020/Nitab4.5_0003969g0040/Nitab4.5_0005525g0050/Nitab4.5_0005648g0030/Nitab4.5_0006342g0030/Nitab4.5_0008047g0030/Nitab4.5_0010472g0030	18
GO:0000256	allantoin catabolic process	7/10047	8/35903	0.000810728	0.0489724	0.0457464	Nitab4.5_0000443g0210/Nitab4.5_0000500g0240/Nitab4.5_0000525g0250/Nitab4.5_0000973g0030/Nitab4.5_0001418g0050/Nitab4.5_0002158g0080/Nitab4.5_0005954g0030	7
GO:0006145	purine nucleobase catabolic process	7/10047	8/35903	0.000810728	0.0489724	0.0457464	Nitab4.5_0000443g0210/Nitab4.5_0000500g0240/Nitab4.5_0000525g0250/Nitab4.5_0000973g0030/Nitab4.5_0001418g0050/Nitab4.5_0002158g0080/Nitab4.5_0005954g0030	7
GO:0007094	mitotic spindle assembly checkpoint signaling	11/10047	16/35903	0.000822625	0.0489724	0.0457464	Nitab4.5_0000058g0210/Nitab4.5_0000193g0100/Nitab4.5_0000334g0100/Nitab4.5_0000464g0110/Nitab4.5_0000494g0040/Nitab4.5_0000581g0180/Nitab4.5_0000666g0110/Nitab4.5_0001105g0080/Nitab4.5_0001898g0060/Nitab4.5_0011843g0030/Nitab4.5_0012134g0010	11
GO:0005992	trehalose biosynthetic process	21/10047	40/35903	0.000912641	0.0516385	0.0482368	Nitab4.5_0000031g0050/Nitab4.5_0000052g0360/Nitab4.5_0000104g0240/Nitab4.5_0000244g0010/Nitab4.5_0000538g0040/Nitab4.5_0000925g0010/Nitab4.5_0000993g0080/Nitab4.5_0001140g0180/Nitab4.5_0001406g0010/Nitab4.5_0001780g0140/Nitab4.5_0002868g0010/Nitab4.5_0003531g0040/Nitab4.5_0004470g0070/Nitab4.5_0004610g0010/Nitab4.5_0008683g0010/Nitab4.5_0009173g0010/Nitab4.5_0009175g0020/Nitab4.5_0009281g0010/Nit…	21
GO:0009561	megagametogenesis	21/10047	40/35903	0.000912641	0.0516385	0.0482368	Nitab4.5_0000040g0490/Nitab4.5_0000321g0180/Nitab4.5_0000721g0140/Nitab4.5_0000892g0020/Nitab4.5_0002109g0010/Nitab4.5_0002183g0060/Nitab4.5_0002805g0150/Nitab4.5_0003470g0100/Nitab4.5_0004063g0080/Nitab4.5_0004517g0010/Nitab4.5_0004643g0010/Nitab4.5_0005569g0040/Nitab4.5_0006853g0010/Nitab4.5_0008598g0010/Nitab4.5_0008718g0020/Nitab4.5_0008957g0020/Nitab4.5_0009496g0010/Nitab4.5_0010127g0010/Nit…	21
GO:0010252	auxin homeostasis	33/10047	72/35903	0.000922775	0.0516385	0.0482368	Nitab4.5_0000316g0050/Nitab4.5_0000742g0170/Nitab4.5_0000812g0030/Nitab4.5_0000957g0120/Nitab4.5_0001160g0030/Nitab4.5_0001181g0020/Nitab4.5_0001183g0090/Nitab4.5_0001332g0010/Nitab4.5_0001340g0040/Nitab4.5_0001467g0140/Nitab4.5_0001716g0010/Nitab4.5_0001832g0090/Nitab4.5_0001861g0020/Nitab4.5_0001931g0030/Nitab4.5_0002320g0020/Nitab4.5_0002456g0140/Nitab4.5_0002724g0070/Nitab4.5_0002801g0020/Nit…	33
GO:0006536	glutamate metabolic process	9/10047	12/35903	0.000970947	0.0532688	0.0497598	Nitab4.5_0000944g0090/Nitab4.5_0001180g0150/Nitab4.5_0001735g0040/Nitab4.5_0001982g0070/Nitab4.5_0001982g0120/Nitab4.5_0003066g0030/Nitab4.5_0003241g0010/Nitab4.5_0006224g0010/Nitab4.5_0009147g0010	9
GO:0006520	cellular amino acid metabolic process	28/10047	59/35903	0.0011321	0.0609155	0.0569027	Nitab4.5_0000014g0150/Nitab4.5_0000052g0220/Nitab4.5_0000097g0090/Nitab4.5_0000103g0200/Nitab4.5_0000349g0060/Nitab4.5_0000375g0370/Nitab4.5_0000783g0010/Nitab4.5_0001208g0140/Nitab4.5_0001907g0020/Nitab4.5_0002204g0060/Nitab4.5_0002359g0020/Nitab4.5_0002769g0080/Nitab4.5_0003060g0010/Nitab4.5_0003076g0040/Nitab4.5_0003076g0080/Nitab4.5_0003768g0030/Nitab4.5_0003780g0010/Nitab4.5_0004099g0020/Nit…	28
GO:0044237	cellular metabolic process	13/10047	21/35903	0.00120163	0.0634372	0.0592583	Nitab4.5_0000057g0290/Nitab4.5_0000200g0060/Nitab4.5_0000200g0080/Nitab4.5_0000381g0010/Nitab4.5_0000874g0110/Nitab4.5_0001383g0030/Nitab4.5_0001780g0120/Nitab4.5_0002389g0100/Nitab4.5_0006400g0010/Nitab4.5_0007575g0010/Nitab4.5_0007575g0020/Nitab4.5_0009418g0020/Nitab4.5_0010742g0010	13
GO:0009646	response to absence of light	23/10047	46/35903	0.0012708	0.0658462	0.0615086	Nitab4.5_0000014g0100/Nitab4.5_0000040g0110/Nitab4.5_0000232g0110/Nitab4.5_0000235g0130/Nitab4.5_0000287g0270/Nitab4.5_0000421g0020/Nitab4.5_0000695g0030/Nitab4.5_0000934g0030/Nitab4.5_0001077g0040/Nitab4.5_0002760g0070/Nitab4.5_0002769g0080/Nitab4.5_0003380g0010/Nitab4.5_0004087g0040/Nitab4.5_0004118g0110/Nitab4.5_0004241g0060/Nitab4.5_0004300g0180/Nitab4.5_0004367g0080/Nitab4.5_0005312g0020/Nit…	23
GO:0071669	plant-type cell wall organization or biogenesis	15/10047	26/35903	0.00141073	0.0717678	0.0670402	Nitab4.5_0000027g0010/Nitab4.5_0000456g0040/Nitab4.5_0000509g0010/Nitab4.5_0001118g0070/Nitab4.5_0001134g0070/Nitab4.5_0001541g0090/Nitab4.5_0002467g0010/Nitab4.5_0002579g0060/Nitab4.5_0003545g0020/Nitab4.5_0005120g0030/Nitab4.5_0006437g0020/Nitab4.5_0006516g0030/Nitab4.5_0006888g0010/Nitab4.5_0009032g0020/Nitab4.5_0009912g0010	15
GO:1901700	response to oxygen-containing compound	12/10047	19/35903	0.00145396	0.0726463	0.0678608	Nitab4.5_0000308g0150/Nitab4.5_0000407g0130/Nitab4.5_0000588g0030/Nitab4.5_0000702g0130/Nitab4.5_0003353g0040/Nitab4.5_0004087g0040/Nitab4.5_0005214g0060/Nitab4.5_0006960g0010/Nitab4.5_0009821g0010/Nitab4.5_0010633g0050/Nitab4.5_0011405g0020/Nitab4.5_0012986g0010	12
GO:0034620	cellular response to unfolded protein	17/10047	31/35903	0.00148231	0.0727632	0.06797	Nitab4.5_0000027g0120/Nitab4.5_0000349g0130/Nitab4.5_0000463g0020/Nitab4.5_0000527g0160/Nitab4.5_0000637g0030/Nitab4.5_0000932g0020/Nitab4.5_0001190g0040/Nitab4.5_0001800g0020/Nitab4.5_0001800g0070/Nitab4.5_0002700g0150/Nitab4.5_0003969g0060/Nitab4.5_0004008g0070/Nitab4.5_0004078g0050/Nitab4.5_0005133g0020/Nitab4.5_0010660g0010/Nitab4.5_0015114g0020/Nitab4.5_0025822g0010	17
GO:0009723	response to ethylene	49/10047	120/35903	0.00162461	0.0745521	0.069641	Nitab4.5_0000058g0290/Nitab4.5_0000319g0010/Nitab4.5_0000443g0130/Nitab4.5_0000512g0110/Nitab4.5_0000571g0020/Nitab4.5_0000585g0120/Nitab4.5_0000713g0070/Nitab4.5_0000920g0020/Nitab4.5_0000926g0010/Nitab4.5_0000957g0120/Nitab4.5_0001242g0050/Nitab4.5_0001284g0120/Nitab4.5_0001462g0010/Nitab4.5_0001478g0080/Nitab4.5_0001590g0030/Nitab4.5_0001621g0030/Nitab4.5_0001908g0030/Nitab4.5_0002169g0070/Nit…	49
GO:2000022	regulation of jasmonic acid mediated signaling pathway	25/10047	52/35903	0.00162707	0.0745521	0.069641	Nitab4.5_0000073g0270/Nitab4.5_0000119g0120/Nitab4.5_0000119g0140/Nitab4.5_0000201g0130/Nitab4.5_0000252g0230/Nitab4.5_0000258g0210/Nitab4.5_0000343g0360/Nitab4.5_0000770g0120/Nitab4.5_0000871g0020/Nitab4.5_0001264g0110/Nitab4.5_0001531g0020/Nitab4.5_0001531g0050/Nitab4.5_0001546g0010/Nitab4.5_0001763g0070/Nitab4.5_0001966g0010/Nitab4.5_0002007g0080/Nitab4.5_0002046g0020/Nitab4.5_0002614g0020/Nit…	25
GO:0006114	glycerol biosynthetic process	5/10047	5/35903	0.00171481	0.0745521	0.069641	Nitab4.5_0000455g0030/Nitab4.5_0000730g0110/Nitab4.5_0003691g0090/Nitab4.5_0004134g0020/Nitab4.5_0004426g0030	5
GO:0006226	dUMP biosynthetic process	5/10047	5/35903	0.00171481	0.0745521	0.069641	Nitab4.5_0002361g0180/Nitab4.5_0002612g0110/Nitab4.5_0002840g0080/Nitab4.5_0004954g0010/Nitab4.5_0006179g0050	5
GO:0015880	coenzyme A transport	5/10047	5/35903	0.00171481	0.0745521	0.069641	Nitab4.5_0000713g0060/Nitab4.5_0000938g0030/Nitab4.5_0002039g0100/Nitab4.5_0010958g0020/Nitab4.5_0011792g0010	5
GO:0046081	dUTP catabolic process	5/10047	5/35903	0.00171481	0.0745521	0.069641	Nitab4.5_0002361g0180/Nitab4.5_0002612g0110/Nitab4.5_0002840g0080/Nitab4.5_0004954g0010/Nitab4.5_0006179g0050	5
GO:0071281	cellular response to iron ion	5/10047	5/35903	0.00171481	0.0745521	0.069641	Nitab4.5_0000217g0040/Nitab4.5_0000790g0050/Nitab4.5_0001253g0020/Nitab4.5_0004778g0020/Nitab4.5_0012748g0020	5
GO:0009435	NAD biosynthetic process	11/10047	17/35903	0.00174114	0.0745521	0.069641	Nitab4.5_0000742g0010/Nitab4.5_0001064g0060/Nitab4.5_0002338g0020/Nitab4.5_0002338g0040/Nitab4.5_0002338g0060/Nitab4.5_0002367g0210/Nitab4.5_0002522g0070/Nitab4.5_0002646g0010/Nitab4.5_0003989g0020/Nitab4.5_0004816g0010/Nitab4.5_0008037g0020	11
GO:0006270	DNA replication initiation	14/10047	24/35903	0.00175856	0.0745521	0.069641	Nitab4.5_0000010g0240/Nitab4.5_0000045g0440/Nitab4.5_0000416g0090/Nitab4.5_0001301g0020/Nitab4.5_0001815g0090/Nitab4.5_0002113g0010/Nitab4.5_0005286g0020/Nitab4.5_0005502g0010/Nitab4.5_0007437g0010/Nitab4.5_0007687g0010/Nitab4.5_0007812g0030/Nitab4.5_0010178g0020/Nitab4.5_0011075g0010/Nitab4.5_0018875g0010	14
GO:0009063	cellular amino acid catabolic process	15/10047	27/35903	0.00235746	0.0960962	0.0897659	Nitab4.5_0000006g0440/Nitab4.5_0000071g0170/Nitab4.5_0000457g0340/Nitab4.5_0000582g0180/Nitab4.5_0000591g0100/Nitab4.5_0000944g0090/Nitab4.5_0001180g0150/Nitab4.5_0001735g0040/Nitab4.5_0002201g0040/Nitab4.5_0003066g0030/Nitab4.5_0003077g0020/Nitab4.5_0003241g0010/Nitab4.5_0005445g0020/Nitab4.5_0008883g0010/Nitab4.5_0009147g0010	15
GO:0009695	jasmonic acid biosynthetic process	15/10047	27/35903	0.00235746	0.0960962	0.0897659	Nitab4.5_0001279g0030/Nitab4.5_0002008g0010/Nitab4.5_0002182g0090/Nitab4.5_0002898g0030/Nitab4.5_0002920g0010/Nitab4.5_0003185g0090/Nitab4.5_0004118g0110/Nitab4.5_0004126g0030/Nitab4.5_0004479g0070/Nitab4.5_0006391g0020/Nitab4.5_0007287g0040/Nitab4.5_0007402g0030/Nitab4.5_0007707g0010/Nitab4.5_0008063g0010/Nitab4.5_0010096g0010	15
GO:1900057	positive regulation of leaf senescence	9/10047	13/35903	0.00236978	0.0960962	0.0897659	Nitab4.5_0000322g0110/Nitab4.5_0000525g0140/Nitab4.5_0003539g0030/Nitab4.5_0003727g0060/Nitab4.5_0004203g0040/Nitab4.5_0004208g0010/Nitab4.5_0005838g0020/Nitab4.5_0007278g0010/Nitab4.5_0009387g0010	9
GO:0031146	SCF-dependent proteasomal ubiquitin-dependent protein catabolic process	50/10047	125/35903	0.00245772	0.0965306	0.0901717	Nitab4.5_0000028g0350/Nitab4.5_0000029g0060/Nitab4.5_0000174g0050/Nitab4.5_0000187g0210/Nitab4.5_0000190g0020/Nitab4.5_0000282g0020/Nitab4.5_0000434g0020/Nitab4.5_0000451g0150/Nitab4.5_0000737g0010/Nitab4.5_0000743g0140/Nitab4.5_0001017g0020/Nitab4.5_0001039g0040/Nitab4.5_0001231g0070/Nitab4.5_0001267g0140/Nitab4.5_0001373g0070/Nitab4.5_0001803g0010/Nitab4.5_0001984g0070/Nitab4.5_0001996g0020/Nit…	50
GO:0052546	cell wall pectin metabolic process	6/10047	7/35903	0.0025528	0.0965306	0.0901717	Nitab4.5_0000154g0320/Nitab4.5_0000178g0320/Nitab4.5_0000212g0180/Nitab4.5_0004973g0010/Nitab4.5_0005109g0030/Nitab4.5_0007954g0020	6
GO:0071456	cellular response to hypoxia	20/10047	40/35903	0.00258816	0.0965306	0.0901717	Nitab4.5_0000058g0020/Nitab4.5_0000208g0200/Nitab4.5_0000310g0100/Nitab4.5_0000662g0180/Nitab4.5_0000675g0050/Nitab4.5_0000680g0050/Nitab4.5_0000728g0130/Nitab4.5_0000884g0090/Nitab4.5_0001194g0010/Nitab4.5_0001817g0020/Nitab4.5_0001843g0090/Nitab4.5_0003073g0070/Nitab4.5_0003649g0020/Nitab4.5_0003779g0170/Nitab4.5_0004251g0020/Nitab4.5_0006135g0010/Nitab4.5_0007063g0010/Nitab4.5_0008439g0040/Nit…	20
GO:0009052	pentose-phosphate shunt, non-oxidative branch	8/10047	11/35903	0.00263796	0.0965306	0.0901717	Nitab4.5_0000414g0100/Nitab4.5_0001284g0060/Nitab4.5_0001479g0010/Nitab4.5_0005582g0010/Nitab4.5_0007384g0010/Nitab4.5_0010415g0010/Nitab4.5_0010415g0020/Nitab4.5_0012569g0010	8
GO:0098661	inorganic anion transmembrane transport	8/10047	11/35903	0.00263796	0.0965306	0.0901717	Nitab4.5_0000044g0620/Nitab4.5_0000391g0390/Nitab4.5_0000410g0320/Nitab4.5_0001591g0210/Nitab4.5_0001926g0060/Nitab4.5_0003073g0020/Nitab4.5_0004554g0010/Nitab4.5_0004817g0020	8
GO:0000209	protein polyubiquitination	32/10047	73/35903	0.00267475	0.0965306	0.0901717	Nitab4.5_0000002g0400/Nitab4.5_0000105g0340/Nitab4.5_0000269g0130/Nitab4.5_0000386g0030/Nitab4.5_0000472g0240/Nitab4.5_0000564g0210/Nitab4.5_0000586g0020/Nitab4.5_0000723g0090/Nitab4.5_0000785g0160/Nitab4.5_0001331g0170/Nitab4.5_0001892g0090/Nitab4.5_0002314g0100/Nitab4.5_0002726g0100/Nitab4.5_0002902g0120/Nitab4.5_0002944g0200/Nitab4.5_0003194g0080/Nitab4.5_0003256g0010/Nitab4.5_0003941g0040/Nit…	32
GO:0030259	lipid glycosylation	7/10047	9/35903	0.00275999	0.0965306	0.0901717	Nitab4.5_0000846g0050/Nitab4.5_0001056g0050/Nitab4.5_0001456g0070/Nitab4.5_0001740g0020/Nitab4.5_0002497g0010/Nitab4.5_0006894g0050/Nitab4.5_0009814g0030	7
GO:0035865	cellular response to potassium ion	7/10047	9/35903	0.00275999	0.0965306	0.0901717	Nitab4.5_0000217g0040/Nitab4.5_0000571g0020/Nitab4.5_0000766g0070/Nitab4.5_0001253g0020/Nitab4.5_0004778g0020/Nitab4.5_0010504g0010/Nitab4.5_0012748g0020	7
GO:0048507	meristem development	7/10047	9/35903	0.00275999	0.0965306	0.0901717	Nitab4.5_0000232g0110/Nitab4.5_0001714g0020/Nitab4.5_0001988g0030/Nitab4.5_0003380g0010/Nitab4.5_0005621g0140/Nitab4.5_0007455g0010/Nitab4.5_0010544g0010	7
GO:0080149	sucrose induced translational repression	7/10047	9/35903	0.00275999	0.0965306	0.0901717	Nitab4.5_0000368g0110/Nitab4.5_0001317g0160/Nitab4.5_0003234g0110/Nitab4.5_0003313g0060/Nitab4.5_0004873g0010/Nitab4.5_0007928g0020/Nitab4.5_0009447g0010	7
GO:1902299	pre-replicative complex assembly involved in cell cycle DNA replication	7/10047	9/35903	0.00275999	0.0965306	0.0901717	Nitab4.5_0000416g0090/Nitab4.5_0001815g0090/Nitab4.5_0002113g0010/Nitab4.5_0005286g0020/Nitab4.5_0007687g0010/Nitab4.5_0007812g0030/Nitab4.5_0010178g0020	7
GO:0071472	cellular response to salt stress	18/10047	35/35903	0.0028196	0.0967333	0.0903611	Nitab4.5_0000085g0380/Nitab4.5_0000173g0130/Nitab4.5_0000217g0040/Nitab4.5_0000521g0070/Nitab4.5_0000647g0180/Nitab4.5_0001164g0020/Nitab4.5_0001253g0020/Nitab4.5_0001935g0040/Nitab4.5_0002884g0060/Nitab4.5_0003067g0030/Nitab4.5_0003127g0040/Nitab4.5_0003202g0060/Nitab4.5_0004074g0030/Nitab4.5_0004778g0020/Nitab4.5_0004871g0010/Nitab4.5_0005520g0040/Nitab4.5_0006479g0010/Nitab4.5_0012748g0020	18
GO:0042026	protein refolding	28/10047	62/35903	0.00285059	0.0967333	0.0903611	Nitab4.5_0000015g0210/Nitab4.5_0000027g0120/Nitab4.5_0000027g0560/Nitab4.5_0000106g0330/Nitab4.5_0000349g0130/Nitab4.5_0000463g0020/Nitab4.5_0000527g0160/Nitab4.5_0000637g0030/Nitab4.5_0000673g0030/Nitab4.5_0000932g0020/Nitab4.5_0001190g0040/Nitab4.5_0001295g0180/Nitab4.5_0001800g0020/Nitab4.5_0001800g0070/Nitab4.5_0001962g0090/Nitab4.5_0002367g0170/Nitab4.5_0002439g0070/Nitab4.5_0002700g0150/Nit…	28
GO:0006486	protein glycosylation	84/10047	230/35903	0.00291485	0.0967333	0.0903611	Nitab4.5_0000003g0100/Nitab4.5_0000006g0500/Nitab4.5_0000027g0010/Nitab4.5_0000040g0280/Nitab4.5_0000106g0400/Nitab4.5_0000117g0160/Nitab4.5_0000168g0150/Nitab4.5_0000190g0200/Nitab4.5_0000223g0040/Nitab4.5_0000223g0080/Nitab4.5_0000246g0190/Nitab4.5_0000312g0110/Nitab4.5_0000334g0080/Nitab4.5_0000383g0250/Nitab4.5_0000408g0020/Nitab4.5_0000445g0110/Nitab4.5_0000476g0020/Nitab4.5_0000502g0100/Nit…	84
GO:0032774	RNA biosynthetic process	58/10047	150/35903	0.00294469	0.0967333	0.0903611	Nitab4.5_0000014g0380/Nitab4.5_0000058g0190/Nitab4.5_0000142g0440/Nitab4.5_0000187g0040/Nitab4.5_0000209g0240/Nitab4.5_0000259g0040/Nitab4.5_0000272g0190/Nitab4.5_0000351g0010/Nitab4.5_0000403g0040/Nitab4.5_0000424g0020/Nitab4.5_0000508g0220/Nitab4.5_0000524g0050/Nitab4.5_0000651g0250/Nitab4.5_0000707g0280/Nitab4.5_0000776g0030/Nitab4.5_0000789g0080/Nitab4.5_0000837g0090/Nitab4.5_0000850g0110/Nit…	58
GO:0042732	D-xylose metabolic process	14/10047	25/35903	0.00297322	0.0967333	0.0903611	Nitab4.5_0000244g0180/Nitab4.5_0000610g0080/Nitab4.5_0000643g0050/Nitab4.5_0000725g0140/Nitab4.5_0001212g0070/Nitab4.5_0001831g0130/Nitab4.5_0001879g0080/Nitab4.5_0002820g0090/Nitab4.5_0003782g0020/Nitab4.5_0003969g0040/Nitab4.5_0005525g0050/Nitab4.5_0006011g0010/Nitab4.5_0006342g0030/Nitab4.5_0008047g0030	14
GO:0046148	pigment biosynthetic process	14/10047	25/35903	0.00297322	0.0967333	0.0903611	Nitab4.5_0000091g0360/Nitab4.5_0000110g0240/Nitab4.5_0000183g0140/Nitab4.5_0000907g0080/Nitab4.5_0001820g0120/Nitab4.5_0002216g0020/Nitab4.5_0002269g0030/Nitab4.5_0002276g0050/Nitab4.5_0003140g0010/Nitab4.5_0005314g0040/Nitab4.5_0006449g0010/Nitab4.5_0006469g0010/Nitab4.5_0006480g0020/Nitab4.5_0007696g0010	14
GO:0009820	alkaloid metabolic process	149/10047	438/35903	0.00315281	0.100604	0.0939771	Nitab4.5_0000080g0190/Nitab4.5_0000086g0140/Nitab4.5_0000116g0450/Nitab4.5_0000143g0380/Nitab4.5_0000149g0240/Nitab4.5_0000151g0120/Nitab4.5_0000162g0040/Nitab4.5_0000164g0080/Nitab4.5_0000175g0400/Nitab4.5_0000178g0150/Nitab4.5_0000227g0180/Nitab4.5_0000245g0060/Nitab4.5_0000287g0180/Nitab4.5_0000295g0090/Nitab4.5_0000308g0230/Nitab4.5_0000321g0220/Nitab4.5_0000382g0070/Nitab4.5_0000407g0130/Nit…	149
GO:0090378	seed trichome elongation	37/10047	88/35903	0.00316411	0.100604	0.0939771	Nitab4.5_0000022g0100/Nitab4.5_0000046g0190/Nitab4.5_0000080g0270/Nitab4.5_0000295g0090/Nitab4.5_0000303g0330/Nitab4.5_0000365g0050/Nitab4.5_0000499g0050/Nitab4.5_0000564g0170/Nitab4.5_0000827g0110/Nitab4.5_0000886g0020/Nitab4.5_0001266g0060/Nitab4.5_0001422g0020/Nitab4.5_0001449g0010/Nitab4.5_0001802g0030/Nitab4.5_0001812g0010/Nitab4.5_0001949g0070/Nitab4.5_0002129g0030/Nitab4.5_0002354g0050/Nit…	37
GO:0042752	regulation of circadian rhythm	19/10047	38/35903	0.00328689	0.103334	0.0965268	Nitab4.5_0000069g0220/Nitab4.5_0000099g0200/Nitab4.5_0000175g0140/Nitab4.5_0000232g0110/Nitab4.5_0000287g0270/Nitab4.5_0000872g0040/Nitab4.5_0001004g0210/Nitab4.5_0001364g0040/Nitab4.5_0001508g0050/Nitab4.5_0001886g0070/Nitab4.5_0002543g0100/Nitab4.5_0002760g0070/Nitab4.5_0003250g0020/Nitab4.5_0003380g0010/Nitab4.5_0004270g0010/Nitab4.5_0005359g0030/Nitab4.5_0005673g0010/Nitab4.5_0007455g0010/Nit…	19
GO:0006526	arginine biosynthetic process	13/10047	23/35903	0.00374925	0.115279	0.107685	Nitab4.5_0000142g0190/Nitab4.5_0000233g0210/Nitab4.5_0000540g0290/Nitab4.5_0001401g0050/Nitab4.5_0001401g0070/Nitab4.5_0001417g0050/Nitab4.5_0002077g0090/Nitab4.5_0003265g0100/Nitab4.5_0004242g0020/Nitab4.5_0006112g0010/Nitab4.5_0008523g0020/Nitab4.5_0009149g0030/Nitab4.5_0013633g0020	13
GO:0018130	heterocycle biosynthetic process	13/10047	23/35903	0.00374925	0.115279	0.107685	Nitab4.5_0000155g0090/Nitab4.5_0000368g0080/Nitab4.5_0000770g0060/Nitab4.5_0000965g0040/Nitab4.5_0000987g0050/Nitab4.5_0002675g0040/Nitab4.5_0005883g0030/Nitab4.5_0006097g0010/Nitab4.5_0006222g0020/Nitab4.5_0006282g0020/Nitab4.5_0006605g0040/Nitab4.5_0020608g0010/Nitab4.5_0022042g0010	13
GO:0051085	chaperone cofactor-dependent protein refolding	24/10047	52/35903	0.00392508	0.119374	0.11151	Nitab4.5_0000015g0210/Nitab4.5_0000027g0120/Nitab4.5_0000349g0130/Nitab4.5_0000463g0020/Nitab4.5_0000527g0160/Nitab4.5_0000637g0030/Nitab4.5_0000673g0030/Nitab4.5_0000932g0020/Nitab4.5_0001190g0040/Nitab4.5_0001800g0020/Nitab4.5_0001800g0070/Nitab4.5_0001962g0090/Nitab4.5_0002367g0170/Nitab4.5_0002439g0070/Nitab4.5_0002700g0150/Nitab4.5_0002769g0070/Nitab4.5_0003969g0060/Nitab4.5_0004078g0050/Nit…	24
GO:0015706	nitrate transport	21/10047	44/35903	0.00416683	0.124389	0.116195	Nitab4.5_0000040g0400/Nitab4.5_0000106g0360/Nitab4.5_0000312g0370/Nitab4.5_0000712g0270/Nitab4.5_0000712g0280/Nitab4.5_0000888g0070/Nitab4.5_0001292g0050/Nitab4.5_0001421g0010/Nitab4.5_0001421g0020/Nitab4.5_0001523g0010/Nitab4.5_0002410g0020/Nitab4.5_0002522g0050/Nitab4.5_0002911g0020/Nitab4.5_0005323g0020/Nitab4.5_0006367g0020/Nitab4.5_0007026g0010/Nitab4.5_0007026g0020/Nitab4.5_0008372g0010/Nit…	21
GO:0009086	methionine biosynthetic process	18/10047	36/35903	0.00417888	0.124389	0.116195	Nitab4.5_0000075g0070/Nitab4.5_0000098g0100/Nitab4.5_0000121g0040/Nitab4.5_0000212g0080/Nitab4.5_0000387g0090/Nitab4.5_0000428g0190/Nitab4.5_0000568g0140/Nitab4.5_0001591g0250/Nitab4.5_0001606g0040/Nitab4.5_0002087g0040/Nitab4.5_0002406g0040/Nitab4.5_0002567g0070/Nitab4.5_0002654g0030/Nitab4.5_0003723g0020/Nitab4.5_0007883g0020/Nitab4.5_0009617g0020/Nitab4.5_0010319g0010/Nitab4.5_0011564g0010	18
GO:0008652	cellular amino acid biosynthetic process	32/10047	75/35903	0.00444353	0.127043	0.118674	Nitab4.5_0000036g0050/Nitab4.5_0000088g0050/Nitab4.5_0000132g0410/Nitab4.5_0000142g0020/Nitab4.5_0000354g0020/Nitab4.5_0000419g0010/Nitab4.5_0000457g0110/Nitab4.5_0000533g0140/Nitab4.5_0000568g0270/Nitab4.5_0000786g0160/Nitab4.5_0000971g0090/Nitab4.5_0001029g0070/Nitab4.5_0001453g0040/Nitab4.5_0001591g0050/Nitab4.5_0001646g0050/Nitab4.5_0001653g0120/Nitab4.5_0001769g0010/Nitab4.5_0002093g0240/Nit…	32
GO:0009651	response to salt stress	116/10047	335/35903	0.00448463	0.127043	0.118674	Nitab4.5_0000008g0010/Nitab4.5_0000073g0350/Nitab4.5_0000103g0120/Nitab4.5_0000136g0310/Nitab4.5_0000147g0050/Nitab4.5_0000178g0340/Nitab4.5_0000183g0010/Nitab4.5_0000250g0250/Nitab4.5_0000267g0100/Nitab4.5_0000270g0270/Nitab4.5_0000278g0010/Nitab4.5_0000278g0020/Nitab4.5_0000278g0030/Nitab4.5_0000286g0040/Nitab4.5_0000286g0060/Nitab4.5_0000286g0070/Nitab4.5_0000286g0090/Nitab4.5_0000308g0150/Nit…	116
GO:0009644	response to high light intensity	22/10047	47/35903	0.00457065	0.127043	0.118674	Nitab4.5_0000156g0150/Nitab4.5_0000232g0110/Nitab4.5_0000262g0070/Nitab4.5_0000421g0020/Nitab4.5_0000677g0040/Nitab4.5_0000705g0030/Nitab4.5_0000744g0140/Nitab4.5_0001170g0200/Nitab4.5_0001435g0010/Nitab4.5_0001618g0080/Nitab4.5_0002236g0040/Nitab4.5_0002589g0120/Nitab4.5_0002709g0020/Nitab4.5_0002780g0020/Nitab4.5_0002884g0060/Nitab4.5_0003067g0030/Nitab4.5_0003380g0010/Nitab4.5_0003649g0020/Nit…	22
GO:0005975	carbohydrate metabolic process	249/10047	772/35903	0.00465603	0.127043	0.118674	Nitab4.5_0000001g0430/Nitab4.5_0000009g0510/Nitab4.5_0000010g0130/Nitab4.5_0000013g0090/Nitab4.5_0000013g0120/Nitab4.5_0000013g0140/Nitab4.5_0000017g0130/Nitab4.5_0000025g0090/Nitab4.5_0000030g0360/Nitab4.5_0000031g0400/Nitab4.5_0000032g0010/Nitab4.5_0000035g0050/Nitab4.5_0000053g0170/Nitab4.5_0000057g0290/Nitab4.5_0000064g0080/Nitab4.5_0000080g0210/Nitab4.5_0000095g0130/Nitab4.5_0000102g0210/Nit…	249
GO:0032957	inositol trisphosphate metabolic process	12/10047	21/35903	0.0047259	0.127043	0.118674	Nitab4.5_0000021g1000/Nitab4.5_0000085g0380/Nitab4.5_0000545g0040/Nitab4.5_0000764g0020/Nitab4.5_0001074g0150/Nitab4.5_0001614g0070/Nitab4.5_0002395g0070/Nitab4.5_0002415g0060/Nitab4.5_0002539g0030/Nitab4.5_0003447g0010/Nitab4.5_0006398g0010/Nitab4.5_0007026g0060	12
GO:0010218	response to far red light	14/10047	26/35903	0.00479612	0.127043	0.118674	Nitab4.5_0000099g0200/Nitab4.5_0000232g0110/Nitab4.5_0000421g0020/Nitab4.5_0000564g0140/Nitab4.5_0000872g0040/Nitab4.5_0002007g0060/Nitab4.5_0003380g0010/Nitab4.5_0004118g0110/Nitab4.5_0004270g0010/Nitab4.5_0005673g0010/Nitab4.5_0007287g0040/Nitab4.5_0007455g0010/Nitab4.5_0009550g0010/Nitab4.5_0009676g0030	14
GO:0009123	nucleoside monophosphate metabolic process	28/10047	64/35903	0.00494787	0.127043	0.118674	Nitab4.5_0000058g0280/Nitab4.5_0000106g0060/Nitab4.5_0000148g0020/Nitab4.5_0000441g0220/Nitab4.5_0000457g0140/Nitab4.5_0000511g0130/Nitab4.5_0000605g0160/Nitab4.5_0000680g0040/Nitab4.5_0001338g0160/Nitab4.5_0001369g0050/Nitab4.5_0001802g0050/Nitab4.5_0001895g0010/Nitab4.5_0001923g0040/Nitab4.5_0002055g0090/Nitab4.5_0002129g0060/Nitab4.5_0002129g0070/Nitab4.5_0003481g0080/Nitab4.5_0004616g0040/Nit…	28
GO:0006379	mRNA cleavage	9/10047	14/35903	0.00498952	0.127043	0.118674	Nitab4.5_0000276g0120/Nitab4.5_0000337g0010/Nitab4.5_0000456g0120/Nitab4.5_0000647g0090/Nitab4.5_0000699g0210/Nitab4.5_0003251g0060/Nitab4.5_0004323g0040/Nitab4.5_0006365g0010/Nitab4.5_0007869g0010	9
GO:0006446	regulation of translational initiation	9/10047	14/35903	0.00498952	0.127043	0.118674	Nitab4.5_0000170g0040/Nitab4.5_0000229g0020/Nitab4.5_0000229g0040/Nitab4.5_0001263g0020/Nitab4.5_0001940g0040/Nitab4.5_0001978g0070/Nitab4.5_0002373g0110/Nitab4.5_0003139g0100/Nitab4.5_0004117g0010	9
GO:0009298	GDP-mannose biosynthetic process	9/10047	14/35903	0.00498952	0.127043	0.118674	Nitab4.5_0000965g0090/Nitab4.5_0001382g0010/Nitab4.5_0001702g0210/Nitab4.5_0002207g0040/Nitab4.5_0005631g0020/Nitab4.5_0006669g0020/Nitab4.5_0010110g0030/Nitab4.5_0010198g0010/Nitab4.5_0010827g0020	9
GO:0009408	response to heat	76/10047	209/35903	0.00504014	0.127043	0.118674	Nitab4.5_0000073g0350/Nitab4.5_0000178g0340/Nitab4.5_0000278g0010/Nitab4.5_0000278g0020/Nitab4.5_0000278g0030/Nitab4.5_0000286g0040/Nitab4.5_0000286g0060/Nitab4.5_0000286g0070/Nitab4.5_0000286g0090/Nitab4.5_0000306g0320/Nitab4.5_0000319g0220/Nitab4.5_0000457g0330/Nitab4.5_0000463g0020/Nitab4.5_0000637g0030/Nitab4.5_0000722g0100/Nitab4.5_0000738g0040/Nitab4.5_0000744g0050/Nitab4.5_0000864g0140/Nit…	76
GO:0034220	ion transmembrane transport	43/10047	108/35903	0.00521246	0.127043	0.118674	Nitab4.5_0000015g0330/Nitab4.5_0000040g0400/Nitab4.5_0000258g0120/Nitab4.5_0000287g0260/Nitab4.5_0000374g0010/Nitab4.5_0000376g0150/Nitab4.5_0000485g0050/Nitab4.5_0000565g0070/Nitab4.5_0000611g0260/Nitab4.5_0000900g0050/Nitab4.5_0000989g0020/Nitab4.5_0001057g0070/Nitab4.5_0001129g0040/Nitab4.5_0001320g0080/Nitab4.5_0001386g0020/Nitab4.5_0001467g0110/Nitab4.5_0001524g0030/Nitab4.5_0001645g0070/Nit…	43
GO:0008295	spermidine biosynthetic process	11/10047	19/35903	0.00595224	0.127043	0.118674	Nitab4.5_0000059g0160/Nitab4.5_0000259g0240/Nitab4.5_0000259g0260/Nitab4.5_0000894g0070/Nitab4.5_0001196g0090/Nitab4.5_0001965g0070/Nitab4.5_0001982g0050/Nitab4.5_0005266g0020/Nitab4.5_0005932g0030/Nitab4.5_0006224g0030/Nitab4.5_0010630g0010	11
GO:1905786	positive regulation of anaphase-promoting complex-dependent catabolic process	8/10047	12/35903	0.00597198	0.127043	0.118674	Nitab4.5_0000004g0100/Nitab4.5_0000021g0340/Nitab4.5_0000115g0350/Nitab4.5_0001714g0020/Nitab4.5_0004559g0010/Nitab4.5_0005081g0070/Nitab4.5_0006270g0040/Nitab4.5_0010544g0010	8
GO:0009057	macromolecule catabolic process	18/10047	37/35903	0.00603423	0.127043	0.118674	Nitab4.5_0000010g0130/Nitab4.5_0000154g0300/Nitab4.5_0000454g0020/Nitab4.5_0001505g0020/Nitab4.5_0001764g0100/Nitab4.5_0001955g0150/Nitab4.5_0002007g0010/Nitab4.5_0002247g0180/Nitab4.5_0002918g0030/Nitab4.5_0003359g0020/Nitab4.5_0003644g0010/Nitab4.5_0004014g0030/Nitab4.5_0005156g0050/Nitab4.5_0005439g0040/Nitab4.5_0007723g0030/Nitab4.5_0008119g0010/Nitab4.5_0008253g0030/Nitab4.5_0010254g0030	18
GO:0000054	ribosomal subunit export from nucleus	4/10047	4/35903	0.00612965	0.127043	0.118674	Nitab4.5_0000467g0130/Nitab4.5_0002150g0160/Nitab4.5_0002294g0020/Nitab4.5_0004577g0010	4
GO:0000303	response to superoxide	4/10047	4/35903	0.00612965	0.127043	0.118674	Nitab4.5_0005167g0010/Nitab4.5_0006863g0020/Nitab4.5_0012494g0030/Nitab4.5_0016624g0010	4
GO:0009443	pyridoxal 5'-phosphate salvage	4/10047	4/35903	0.00612965	0.127043	0.118674	Nitab4.5_0000319g0330/Nitab4.5_0002248g0040/Nitab4.5_0004399g0070/Nitab4.5_0007028g0040	4
GO:0010350	cellular response to magnesium starvation	4/10047	4/35903	0.00612965	0.127043	0.118674	Nitab4.5_0000217g0040/Nitab4.5_0001253g0020/Nitab4.5_0004778g0020/Nitab4.5_0012748g0020	4
GO:0015849	organic acid transport	4/10047	4/35903	0.00612965	0.127043	0.118674	Nitab4.5_0000143g0160/Nitab4.5_0006252g0030/Nitab4.5_0007221g0030/Nitab4.5_0008003g0010	4
GO:0017014	protein nitrosylation	4/10047	4/35903	0.00612965	0.127043	0.118674	Nitab4.5_0000407g0130/Nitab4.5_0000702g0130/Nitab4.5_0006960g0010/Nitab4.5_0009821g0010	4
GO:0030417	nicotianamine metabolic process	4/10047	4/35903	0.00612965	0.127043	0.118674	Nitab4.5_0000155g0090/Nitab4.5_0000368g0080/Nitab4.5_0005883g0030/Nitab4.5_0022042g0010	4
GO:0031115	negative regulation of microtubule polymerization	4/10047	4/35903	0.00612965	0.127043	0.118674	Nitab4.5_0000217g0040/Nitab4.5_0001253g0020/Nitab4.5_0004778g0020/Nitab4.5_0012748g0020	4
GO:0033484	nitric oxide homeostasis	4/10047	4/35903	0.00612965	0.127043	0.118674	Nitab4.5_0000407g0130/Nitab4.5_0000702g0130/Nitab4.5_0006960g0010/Nitab4.5_0009821g0010	4
GO:0048363	mucilage pectin metabolic process	4/10047	4/35903	0.00612965	0.127043	0.118674	Nitab4.5_0000174g0090/Nitab4.5_0000483g0010/Nitab4.5_0004932g0010/Nitab4.5_0008120g0030	4
GO:0048582	positive regulation of post-embryonic development	4/10047	4/35903	0.00612965	0.127043	0.118674	Nitab4.5_0000099g0200/Nitab4.5_0000872g0040/Nitab4.5_0004270g0010/Nitab4.5_0005673g0010	4
GO:0071000	response to magnetism	4/10047	4/35903	0.00612965	0.127043	0.118674	Nitab4.5_0000232g0110/Nitab4.5_0000421g0020/Nitab4.5_0003380g0010/Nitab4.5_0007455g0010	4
GO:0071286	cellular response to magnesium ion	4/10047	4/35903	0.00612965	0.127043	0.118674	Nitab4.5_0000217g0040/Nitab4.5_0001253g0020/Nitab4.5_0004778g0020/Nitab4.5_0012748g0020	4
GO:0071325	cellular response to mannitol stimulus	4/10047	4/35903	0.00612965	0.127043	0.118674	Nitab4.5_0000217g0040/Nitab4.5_0001253g0020/Nitab4.5_0004778g0020/Nitab4.5_0012748g0020	4
GO:0071457	cellular response to ozone	4/10047	4/35903	0.00612965	0.127043	0.118674	Nitab4.5_0000173g0130/Nitab4.5_0002884g0060/Nitab4.5_0003067g0030/Nitab4.5_0004871g0010	4
GO:0072351	tricarboxylic acid biosynthetic process	4/10047	4/35903	0.00612965	0.127043	0.118674	Nitab4.5_0000155g0090/Nitab4.5_0000368g0080/Nitab4.5_0005883g0030/Nitab4.5_0022042g0010	4
GO:0072387	flavin adenine dinucleotide metabolic process	4/10047	4/35903	0.00612965	0.127043	0.118674	Nitab4.5_0000232g0110/Nitab4.5_0000421g0020/Nitab4.5_0003380g0010/Nitab4.5_0007455g0010	4
GO:0072709	cellular response to sorbitol	4/10047	4/35903	0.00612965	0.127043	0.118674	Nitab4.5_0000217g0040/Nitab4.5_0001253g0020/Nitab4.5_0004778g0020/Nitab4.5_0012748g0020	4
GO:0075733	intracellular transport of virus	4/10047	4/35903	0.00612965	0.127043	0.118674	Nitab4.5_0000217g0040/Nitab4.5_0001253g0020/Nitab4.5_0004778g0020/Nitab4.5_0012748g0020	4
GO:1900424	regulation of defense response to bacterium	4/10047	4/35903	0.00612965	0.127043	0.118674	Nitab4.5_0002361g0160/Nitab4.5_0002840g0040/Nitab4.5_0004367g0080/Nitab4.5_0010236g0020	4
GO:1901528	hydrogen peroxide mediated signaling pathway involved in stomatal movement	4/10047	4/35903	0.00612965	0.127043	0.118674	Nitab4.5_0000076g0230/Nitab4.5_0001225g0160/Nitab4.5_0001583g0120/Nitab4.5_0004204g0030	4
GO:1901529	positive regulation of anion channel activity	4/10047	4/35903	0.00612965	0.127043	0.118674	Nitab4.5_0000232g0110/Nitab4.5_0000421g0020/Nitab4.5_0003380g0010/Nitab4.5_0007455g0010	4
GO:1902265	abscisic acid homeostasis	4/10047	4/35903	0.00612965	0.127043	0.118674	Nitab4.5_0000014g0100/Nitab4.5_0000040g0110/Nitab4.5_0001077g0040/Nitab4.5_0004300g0180	4
GO:1902448	positive regulation of shade avoidance	4/10047	4/35903	0.00612965	0.127043	0.118674	Nitab4.5_0000232g0110/Nitab4.5_0000421g0020/Nitab4.5_0003380g0010/Nitab4.5_0007455g0010	4
GO:1990748	cellular detoxification	4/10047	4/35903	0.00612965	0.127043	0.118674	Nitab4.5_0001931g0030/Nitab4.5_0001945g0050/Nitab4.5_0003295g0010/Nitab4.5_0006589g0010	4
GO:2000243	positive regulation of reproductive process	4/10047	4/35903	0.00612965	0.127043	0.118674	Nitab4.5_0000099g0200/Nitab4.5_0000872g0040/Nitab4.5_0004270g0010/Nitab4.5_0005673g0010	4
GO:0016125	sterol metabolic process	44/10047	112/35903	0.00631122	0.129844	0.121291	Nitab4.5_0000073g0420/Nitab4.5_0000170g0130/Nitab4.5_0000215g0040/Nitab4.5_0000253g0060/Nitab4.5_0000253g0090/Nitab4.5_0000287g0290/Nitab4.5_0000723g0230/Nitab4.5_0000781g0040/Nitab4.5_0000807g0070/Nitab4.5_0000912g0040/Nitab4.5_0000986g0020/Nitab4.5_0001056g0050/Nitab4.5_0001348g0030/Nitab4.5_0001755g0010/Nitab4.5_0002090g0010/Nitab4.5_0002090g0040/Nitab4.5_0002234g0030/Nitab4.5_0002587g0100/Nit…	44
GO:0007142	male meiosis II	7/10047	10/35903	0.00697207	0.138354	0.12924	Nitab4.5_0000091g0480/Nitab4.5_0001051g0050/Nitab4.5_0001552g0070/Nitab4.5_0002389g0030/Nitab4.5_0002709g0080/Nitab4.5_0008720g0010/Nitab4.5_0010745g0010	7
GO:0009970	cellular response to sulfate starvation	7/10047	10/35903	0.00697207	0.138354	0.12924	Nitab4.5_0000407g0130/Nitab4.5_0001936g0110/Nitab4.5_0003536g0050/Nitab4.5_0005322g0010/Nitab4.5_0009808g0030/Nitab4.5_0009821g0010/Nitab4.5_0011405g0020	7
GO:0015729	oxaloacetate transport	7/10047	10/35903	0.00697207	0.138354	0.12924	Nitab4.5_0000863g0080/Nitab4.5_0001468g0070/Nitab4.5_0003959g0070/Nitab4.5_0005819g0020/Nitab4.5_0006559g0010/Nitab4.5_0010196g0040/Nitab4.5_0011414g0010	7
GO:0016116	carotenoid metabolic process	7/10047	10/35903	0.00697207	0.138354	0.12924	Nitab4.5_0000091g0360/Nitab4.5_0000110g0240/Nitab4.5_0002269g0030/Nitab4.5_0003015g0100/Nitab4.5_0003140g0010/Nitab4.5_0005314g0040/Nitab4.5_0006449g0010	7
GO:0051016	barbed-end actin filament capping	7/10047	10/35903	0.00697207	0.138354	0.12924	Nitab4.5_0000433g0050/Nitab4.5_0001000g0130/Nitab4.5_0001177g0060/Nitab4.5_0001348g0100/Nitab4.5_0003844g0030/Nitab4.5_0004295g0010/Nitab4.5_0004541g0010	7
GO:0010039	response to iron ion	14/10047	27/35903	0.00742237	0.141521	0.132199	Nitab4.5_0000173g0130/Nitab4.5_0000299g0290/Nitab4.5_0001098g0020/Nitab4.5_0001634g0060/Nitab4.5_0002064g0030/Nitab4.5_0002884g0060/Nitab4.5_0003067g0030/Nitab4.5_0003234g0120/Nitab4.5_0003536g0010/Nitab4.5_0004251g0090/Nitab4.5_0004478g0060/Nitab4.5_0004871g0010/Nitab4.5_0007063g0070/Nitab4.5_0007454g0010	14
GO:0005985	sucrose metabolic process	17/10047	35/35903	0.00768051	0.141521	0.132199	Nitab4.5_0000073g0400/Nitab4.5_0000116g0360/Nitab4.5_0000159g0100/Nitab4.5_0000170g0050/Nitab4.5_0000170g0060/Nitab4.5_0000531g0040/Nitab4.5_0002157g0030/Nitab4.5_0002280g0010/Nitab4.5_0002520g0030/Nitab4.5_0005733g0010/Nitab4.5_0005733g0040/Nitab4.5_0005925g0020/Nitab4.5_0005973g0030/Nitab4.5_0007169g0010/Nitab4.5_0007641g0020/Nitab4.5_0008090g0020/Nitab4.5_0008664g0030	17
GO:0007052	mitotic spindle organization	12/10047	22/35903	0.00777228	0.141521	0.132199	Nitab4.5_0000131g0280/Nitab4.5_0000318g0070/Nitab4.5_0000733g0150/Nitab4.5_0001309g0040/Nitab4.5_0001450g0060/Nitab4.5_0001737g0040/Nitab4.5_0002021g0080/Nitab4.5_0002548g0040/Nitab4.5_0002855g0020/Nitab4.5_0004730g0060/Nitab4.5_0006455g0040/Nitab4.5_0010888g0010	12
GO:0006065	UDP-glucuronate biosynthetic process	6/10047	8/35903	0.00777902	0.141521	0.132199	Nitab4.5_0000154g0320/Nitab4.5_0000212g0180/Nitab4.5_0001410g0150/Nitab4.5_0004284g0010/Nitab4.5_0007854g0010/Nitab4.5_0007954g0020	6
GO:0006493	protein O-linked glycosylation	6/10047	8/35903	0.00777902	0.141521	0.132199	Nitab4.5_0000309g0320/Nitab4.5_0002260g0250/Nitab4.5_0003358g0040/Nitab4.5_0006190g0010/Nitab4.5_0006338g0030/Nitab4.5_0006966g0020	6
GO:0016574	histone ubiquitination	6/10047	8/35903	0.00777902	0.141521	0.132199	Nitab4.5_0000002g0400/Nitab4.5_0000269g0130/Nitab4.5_0000564g0210/Nitab4.5_0000785g0160/Nitab4.5_0006635g0030/Nitab4.5_0008519g0010	6
GO:0032465	regulation of cytokinesis	6/10047	8/35903	0.00777902	0.141521	0.132199	Nitab4.5_0000318g0070/Nitab4.5_0000733g0150/Nitab4.5_0001309g0040/Nitab4.5_0001737g0040/Nitab4.5_0002021g0080/Nitab4.5_0003981g0050	6
GO:0040031	snRNA modification	6/10047	8/35903	0.00777902	0.141521	0.132199	Nitab4.5_0000326g0120/Nitab4.5_0003602g0040/Nitab4.5_0003902g0040/Nitab4.5_0005593g0040/Nitab4.5_0006107g0020/Nitab4.5_0007062g0060	6
GO:0046283	anthocyanin-containing compound metabolic process	6/10047	8/35903	0.00777902	0.141521	0.132199	Nitab4.5_0000143g0520/Nitab4.5_0000232g0110/Nitab4.5_0000421g0020/Nitab4.5_0003380g0010/Nitab4.5_0005875g0050/Nitab4.5_0007455g0010	6
GO:0046417	chorismate metabolic process	6/10047	8/35903	0.00777902	0.141521	0.132199	Nitab4.5_0000334g0160/Nitab4.5_0000568g0270/Nitab4.5_0001211g0110/Nitab4.5_0001591g0050/Nitab4.5_0002756g0010/Nitab4.5_0004657g0010	6
GO:0000472	endonucleolytic cleavage to generate mature 5'-end of SSU-rRNA from (SSU-rRNA, 5.8S rRNA, LSU-rRNA)	5/10047	6/35903	0.0078904	0.141521	0.132199	Nitab4.5_0001357g0120/Nitab4.5_0001562g0080/Nitab4.5_0006338g0060/Nitab4.5_0006478g0030/Nitab4.5_0007678g0030	5
GO:0000480	endonucleolytic cleavage in 5'-ETS of tricistronic rRNA transcript (SSU-rRNA, 5.8S rRNA, LSU-rRNA)	5/10047	6/35903	0.0078904	0.141521	0.132199	Nitab4.5_0001357g0120/Nitab4.5_0001562g0080/Nitab4.5_0006338g0060/Nitab4.5_0006478g0030/Nitab4.5_0007678g0030	5
GO:0007112	male meiosis cytokinesis	5/10047	6/35903	0.0078904	0.141521	0.132199	Nitab4.5_0000021g0390/Nitab4.5_0000170g0040/Nitab4.5_0000309g0250/Nitab4.5_0003139g0100/Nitab4.5_0010381g0020	5
GO:0010136	ureide catabolic process	5/10047	6/35903	0.0078904	0.141521	0.132199	Nitab4.5_0000443g0210/Nitab4.5_0000500g0240/Nitab4.5_0000525g0250/Nitab4.5_0000973g0030/Nitab4.5_0001418g0050	5
GO:0071329	cellular response to sucrose stimulus	5/10047	6/35903	0.0078904	0.141521	0.132199	Nitab4.5_0000173g0130/Nitab4.5_0000402g0140/Nitab4.5_0002884g0060/Nitab4.5_0003067g0030/Nitab4.5_0004871g0010	5
GO:0009409	response to cold	113/10047	332/35903	0.0089159	0.158896	0.148429	Nitab4.5_0000012g0310/Nitab4.5_0000028g0420/Nitab4.5_0000030g0350/Nitab4.5_0000084g0270/Nitab4.5_0000099g0200/Nitab4.5_0000109g0350/Nitab4.5_0000132g0250/Nitab4.5_0000143g0120/Nitab4.5_0000153g0190/Nitab4.5_0000178g0340/Nitab4.5_0000188g0230/Nitab4.5_0000203g0130/Nitab4.5_0000217g0040/Nitab4.5_0000270g0270/Nitab4.5_0000271g0310/Nitab4.5_0000272g0180/Nitab4.5_0000287g0270/Nitab4.5_0000308g0150/Nit…	113
GO:0001666	response to hypoxia	16/10047	33/35903	0.00978907	0.171186	0.15991	Nitab4.5_0000121g0260/Nitab4.5_0000195g0220/Nitab4.5_0000250g0190/Nitab4.5_0000270g0270/Nitab4.5_0000376g0160/Nitab4.5_0000444g0150/Nitab4.5_0000934g0030/Nitab4.5_0000957g0120/Nitab4.5_0001645g0050/Nitab4.5_0003514g0040/Nitab4.5_0006360g0060/Nitab4.5_0006863g0020/Nitab4.5_0010151g0040/Nitab4.5_0012731g0010/Nitab4.5_0012964g0010/Nitab4.5_0016624g0010	16
GO:0009073	aromatic amino acid family biosynthetic process	16/10047	33/35903	0.00978907	0.171186	0.15991	Nitab4.5_0000334g0160/Nitab4.5_0000457g0110/Nitab4.5_0000568g0270/Nitab4.5_0000786g0160/Nitab4.5_0001029g0070/Nitab4.5_0001211g0110/Nitab4.5_0001591g0050/Nitab4.5_0002093g0240/Nitab4.5_0002756g0010/Nitab4.5_0004150g0030/Nitab4.5_0005272g0040/Nitab4.5_0005865g0050/Nitab4.5_0005943g0040/Nitab4.5_0006196g0010/Nitab4.5_0008909g0020/Nitab4.5_0012848g0010	16
GO:1901566	organonitrogen compound biosynthetic process	16/10047	33/35903	0.00978907	0.171186	0.15991	Nitab4.5_0000119g0360/Nitab4.5_0000278g0140/Nitab4.5_0000703g0110/Nitab4.5_0000965g0040/Nitab4.5_0001180g0130/Nitab4.5_0001187g0150/Nitab4.5_0001488g0140/Nitab4.5_0003066g0060/Nitab4.5_0003768g0030/Nitab4.5_0003780g0010/Nitab4.5_0005668g0030/Nitab4.5_0006605g0040/Nitab4.5_0006849g0020/Nitab4.5_0008828g0020/Nitab4.5_0010516g0040/Nitab4.5_0013609g0010	16
GO:2000028	regulation of photoperiodism, flowering	17/10047	36/35903	0.0108135	0.187927	0.175548	Nitab4.5_0000099g0200/Nitab4.5_0000284g0060/Nitab4.5_0000287g0270/Nitab4.5_0000359g0210/Nitab4.5_0000872g0040/Nitab4.5_0001004g0210/Nitab4.5_0001304g0090/Nitab4.5_0001364g0040/Nitab4.5_0001886g0070/Nitab4.5_0002760g0070/Nitab4.5_0003384g0030/Nitab4.5_0004270g0010/Nitab4.5_0004367g0080/Nitab4.5_0005029g0030/Nitab4.5_0005673g0010/Nitab4.5_0007461g0010/Nitab4.5_0010236g0020	17
GO:0030243	cellulose metabolic process	22/10047	50/35903	0.0110654	0.189945	0.177432	Nitab4.5_0000009g0300/Nitab4.5_0000116g0390/Nitab4.5_0000288g0030/Nitab4.5_0000328g0160/Nitab4.5_0000482g0210/Nitab4.5_0000661g0070/Nitab4.5_0000726g0070/Nitab4.5_0001003g0180/Nitab4.5_0001540g0070/Nitab4.5_0001633g0030/Nitab4.5_0001677g0110/Nitab4.5_0002723g0040/Nitab4.5_0002826g0090/Nitab4.5_0003395g0020/Nitab4.5_0003449g0030/Nitab4.5_0003806g0010/Nitab4.5_0004010g0070/Nitab4.5_0004367g0090/Nit…	22
GO:0051275	beta-glucan catabolic process	22/10047	50/35903	0.0110654	0.189945	0.177432	Nitab4.5_0000009g0300/Nitab4.5_0000116g0390/Nitab4.5_0000288g0030/Nitab4.5_0000328g0160/Nitab4.5_0000482g0210/Nitab4.5_0000661g0070/Nitab4.5_0000726g0070/Nitab4.5_0001003g0180/Nitab4.5_0001540g0070/Nitab4.5_0001633g0030/Nitab4.5_0001677g0110/Nitab4.5_0002723g0040/Nitab4.5_0002826g0090/Nitab4.5_0003395g0020/Nitab4.5_0003449g0030/Nitab4.5_0003806g0010/Nitab4.5_0004010g0070/Nitab4.5_0004367g0090/Nit…	22
GO:0000076	DNA replication checkpoint signaling	8/10047	13/35903	0.0117355	0.199006	0.185896	Nitab4.5_0000326g0050/Nitab4.5_0000326g0070/Nitab4.5_0001057g0090/Nitab4.5_0001129g0130/Nitab4.5_0001327g0080/Nitab4.5_0001748g0020/Nitab4.5_0002340g0020/Nitab4.5_0009021g0010	8
GO:0016135	saponin biosynthetic process	8/10047	13/35903	0.0117355	0.199006	0.185896	Nitab4.5_0000170g0130/Nitab4.5_0000170g0490/Nitab4.5_0000235g0130/Nitab4.5_0000253g0060/Nitab4.5_0000807g0070/Nitab4.5_0002216g0020/Nitab4.5_0003261g0010/Nitab4.5_0006469g0010	8
GO:0006665	sphingolipid metabolic process	12/10047	23/35903	0.0121611	0.20498	0.191477	Nitab4.5_0000119g0360/Nitab4.5_0000262g0080/Nitab4.5_0000448g0050/Nitab4.5_0000703g0110/Nitab4.5_0000915g0180/Nitab4.5_0001180g0130/Nitab4.5_0001187g0150/Nitab4.5_0001267g0080/Nitab4.5_0001358g0050/Nitab4.5_0003066g0060/Nitab4.5_0005668g0030/Nitab4.5_0010516g0040	12
GO:0045454	cell redox homeostasis	26/10047	62/35903	0.0125814	0.210795	0.196909	Nitab4.5_0000105g0200/Nitab4.5_0000132g0220/Nitab4.5_0000187g0240/Nitab4.5_0000364g0080/Nitab4.5_0000368g0240/Nitab4.5_0000407g0130/Nitab4.5_0000604g0090/Nitab4.5_0000702g0130/Nitab4.5_0000781g0010/Nitab4.5_0001092g0070/Nitab4.5_0001556g0010/Nitab4.5_0001699g0010/Nitab4.5_0001922g0060/Nitab4.5_0002343g0020/Nitab4.5_0002740g0080/Nitab4.5_0003750g0040/Nitab4.5_0004677g0020/Nitab4.5_0004974g0080/Nit…	26
GO:0006821	chloride transport	10/10047	18/35903	0.0126589	0.210831	0.196943	Nitab4.5_0000040g0400/Nitab4.5_0000374g0010/Nitab4.5_0000611g0260/Nitab4.5_0001057g0070/Nitab4.5_0001129g0040/Nitab4.5_0002240g0080/Nitab4.5_0002911g0020/Nitab4.5_0004488g0020/Nitab4.5_0005311g0040/Nitab4.5_0009244g0020	10
GO:0009740	gibberellic acid mediated signaling pathway	29/10047	71/35903	0.0131981	0.21851	0.204116	Nitab4.5_0000102g0460/Nitab4.5_0000192g0090/Nitab4.5_0000269g0070/Nitab4.5_0000283g0170/Nitab4.5_0000295g0090/Nitab4.5_0000309g0320/Nitab4.5_0000451g0150/Nitab4.5_0000604g0020/Nitab4.5_0000684g0170/Nitab4.5_0001166g0010/Nitab4.5_0001188g0010/Nitab4.5_0001616g0060/Nitab4.5_0001802g0110/Nitab4.5_0001949g0070/Nitab4.5_0001984g0070/Nitab4.5_0002007g0060/Nitab4.5_0002260g0250/Nitab4.5_0002950g0060/Nit…	29
GO:0009734	auxin-activated signaling pathway	130/10047	392/35903	0.0135168	0.222471	0.207816	Nitab4.5_0000008g0150/Nitab4.5_0000008g0170/Nitab4.5_0000095g0060/Nitab4.5_0000101g0160/Nitab4.5_0000106g0030/Nitab4.5_0000106g0200/Nitab4.5_0000111g0050/Nitab4.5_0000118g0120/Nitab4.5_0000188g0220/Nitab4.5_0000190g0020/Nitab4.5_0000195g0010/Nitab4.5_0000233g0100/Nitab4.5_0000263g0080/Nitab4.5_0000278g0090/Nitab4.5_0000304g0030/Nitab4.5_0000304g0070/Nitab4.5_0000316g0050/Nitab4.5_0000322g0030/Nit…	130
GO:0010468	regulation of gene expression	50/10047	135/35903	0.0137636	0.225208	0.210373	Nitab4.5_0000058g0280/Nitab4.5_0000232g0110/Nitab4.5_0000257g0220/Nitab4.5_0000266g0050/Nitab4.5_0000346g0040/Nitab4.5_0000357g0260/Nitab4.5_0000464g0050/Nitab4.5_0000491g0130/Nitab4.5_0000524g0100/Nitab4.5_0000602g0100/Nitab4.5_0000651g0110/Nitab4.5_0000682g0050/Nitab4.5_0000974g0060/Nitab4.5_0001044g0110/Nitab4.5_0001105g0150/Nitab4.5_0001179g0110/Nitab4.5_0001369g0050/Nitab4.5_0001428g0110/Nit…	50
GO:0044272	sulfur compound biosynthetic process	13/10047	26/35903	0.0141864	0.228819	0.213746	Nitab4.5_0000036g0050/Nitab4.5_0000059g0160/Nitab4.5_0000142g0020/Nitab4.5_0000259g0240/Nitab4.5_0000259g0260/Nitab4.5_0000684g0170/Nitab4.5_0000894g0070/Nitab4.5_0000977g0040/Nitab4.5_0001196g0090/Nitab4.5_0001965g0070/Nitab4.5_0001982g0050/Nitab4.5_0002119g0120/Nitab4.5_0006224g0030	13
GO:0006021	inositol biosynthetic process	7/10047	11/35903	0.0145568	0.228819	0.213746	Nitab4.5_0000143g0120/Nitab4.5_0000214g0020/Nitab4.5_0000715g0160/Nitab4.5_0003234g0080/Nitab4.5_0003626g0100/Nitab4.5_0005597g0020/Nitab4.5_0005796g0050	7
GO:0006112	energy reserve metabolic process	7/10047	11/35903	0.0145568	0.228819	0.213746	Nitab4.5_0000017g0130/Nitab4.5_0000053g0170/Nitab4.5_0000154g0300/Nitab4.5_0000454g0020/Nitab4.5_0001955g0150/Nitab4.5_0008119g0010/Nitab4.5_0008253g0030	7
GO:0006598	polyamine catabolic process	7/10047	11/35903	0.0145568	0.228819	0.213746	Nitab4.5_0000483g0140/Nitab4.5_0000707g0200/Nitab4.5_0001374g0220/Nitab4.5_0003412g0030/Nitab4.5_0004862g0070/Nitab4.5_0005567g0020/Nitab4.5_0008441g0030	7
GO:0010444	guard mother cell differentiation	7/10047	11/35903	0.0145568	0.228819	0.213746	Nitab4.5_0000663g0170/Nitab4.5_0001039g0060/Nitab4.5_0002543g0120/Nitab4.5_0002815g0160/Nitab4.5_0008892g0040/Nitab4.5_0009329g0040/Nitab4.5_0010904g0030	7
GO:0048359	mucilage metabolic process involved in seed coat development	7/10047	11/35903	0.0145568	0.228819	0.213746	Nitab4.5_0000082g0270/Nitab4.5_0000442g0250/Nitab4.5_0000562g0060/Nitab4.5_0000677g0230/Nitab4.5_0000826g0190/Nitab4.5_0007424g0020/Nitab4.5_0012716g0010	7
GO:1900055	regulation of leaf senescence	7/10047	11/35903	0.0145568	0.228819	0.213746	Nitab4.5_0000457g0230/Nitab4.5_0000646g0130/Nitab4.5_0001169g0040/Nitab4.5_0002805g0090/Nitab4.5_0004367g0080/Nitab4.5_0004917g0020/Nitab4.5_0010236g0020	7
GO:0006995	cellular response to nitrogen starvation	17/10047	37/35903	0.0148759	0.23253	0.217212	Nitab4.5_0000407g0130/Nitab4.5_0000712g0240/Nitab4.5_0001393g0160/Nitab4.5_0002158g0080/Nitab4.5_0002225g0080/Nitab4.5_0002612g0100/Nitab4.5_0002769g0080/Nitab4.5_0002780g0020/Nitab4.5_0002994g0040/Nitab4.5_0004844g0040/Nitab4.5_0005954g0030/Nitab4.5_0006179g0040/Nitab4.5_0007542g0020/Nitab4.5_0007864g0040/Nitab4.5_0009821g0010/Nitab4.5_0010270g0010/Nitab4.5_0011405g0020	17
GO:0051726	regulation of cell cycle	42/10047	111/35903	0.0153509	0.238621	0.222902	Nitab4.5_0000015g0250/Nitab4.5_0000203g0250/Nitab4.5_0000284g0060/Nitab4.5_0000403g0110/Nitab4.5_0000585g0150/Nitab4.5_0000638g0190/Nitab4.5_0000714g0140/Nitab4.5_0000721g0140/Nitab4.5_0000784g0020/Nitab4.5_0000784g0110/Nitab4.5_0000812g0100/Nitab4.5_0000884g0090/Nitab4.5_0001241g0020/Nitab4.5_0001336g0030/Nitab4.5_0001424g0090/Nitab4.5_0001451g0070/Nitab4.5_0001483g0080/Nitab4.5_0001522g0110/Nit…	42
GO:0002238	response to molecule of fungal origin	11/10047	21/35903	0.0156177	0.238789	0.223059	Nitab4.5_0000254g0050/Nitab4.5_0000263g0030/Nitab4.5_0001059g0140/Nitab4.5_0001462g0010/Nitab4.5_0002216g0020/Nitab4.5_0002556g0060/Nitab4.5_0002932g0010/Nitab4.5_0005139g0060/Nitab4.5_0005139g0070/Nitab4.5_0006469g0010/Nitab4.5_0007945g0010	11
GO:0006086	acetyl-CoA biosynthetic process from pyruvate	11/10047	21/35903	0.0156177	0.238789	0.223059	Nitab4.5_0000033g0110/Nitab4.5_0000073g0440/Nitab4.5_0000348g0010/Nitab4.5_0000368g0240/Nitab4.5_0000854g0040/Nitab4.5_0002214g0090/Nitab4.5_0002570g0010/Nitab4.5_0003681g0010/Nitab4.5_0008296g0010/Nitab4.5_0009767g0010/Nitab4.5_0011303g0010	11
GO:0006122	mitochondrial electron transport, ubiquinol to cytochrome c	11/10047	21/35903	0.0156177	0.238789	0.223059	Nitab4.5_0000010g0100/Nitab4.5_0000105g0400/Nitab4.5_0000132g0030/Nitab4.5_0000311g0090/Nitab4.5_0000755g0180/Nitab4.5_0001216g0110/Nitab4.5_0002902g0090/Nitab4.5_0004069g0030/Nitab4.5_0005474g0030/Nitab4.5_0006996g0050/Nitab4.5_0013344g0010	11
GO:0016114	terpenoid biosynthetic process	64/10047	180/35903	0.0159295	0.241755	0.22583	Nitab4.5_0000073g0420/Nitab4.5_0000082g0170/Nitab4.5_0000082g0210/Nitab4.5_0000096g0120/Nitab4.5_0000123g0490/Nitab4.5_0000132g0530/Nitab4.5_0000161g0150/Nitab4.5_0000170g0130/Nitab4.5_0000170g0490/Nitab4.5_0000175g0120/Nitab4.5_0000253g0060/Nitab4.5_0000253g0090/Nitab4.5_0000360g0020/Nitab4.5_0000364g0030/Nitab4.5_0000492g0020/Nitab4.5_0000562g0080/Nitab4.5_0000636g0130/Nitab4.5_0000646g0350/Nit…	64
GO:0016310	phosphorylation	687/10047	2293/35903	0.0159845	0.241755	0.22583	Nitab4.5_0000008g0450/Nitab4.5_0000011g0110/Nitab4.5_0000014g0380/Nitab4.5_0000017g0090/Nitab4.5_0000021g0450/Nitab4.5_0000021g1000/Nitab4.5_0000024g0180/Nitab4.5_0000024g0310/Nitab4.5_0000028g0360/Nitab4.5_0000032g0060/Nitab4.5_0000033g0340/Nitab4.5_0000036g0050/Nitab4.5_0000036g0300/Nitab4.5_0000041g0300/Nitab4.5_0000041g0320/Nitab4.5_0000044g0530/Nitab4.5_0000051g0210/Nitab4.5_0000058g0210/Nit…	687
GO:0080186	developmental vegetative growth	9/10047	16/35903	0.0161886	0.243525	0.227483	Nitab4.5_0000060g0050/Nitab4.5_0000106g0060/Nitab4.5_0000619g0100/Nitab4.5_0001404g0050/Nitab4.5_0002129g0060/Nitab4.5_0003901g0030/Nitab4.5_0004118g0110/Nitab4.5_0004891g0020/Nitab4.5_0007287g0040	9
GO:0006564	L-serine biosynthetic process	6/10047	9/35903	0.0178171	0.25697	0.240043	Nitab4.5_0000702g0080/Nitab4.5_0001185g0080/Nitab4.5_0001691g0050/Nitab4.5_0002543g0160/Nitab4.5_0002885g0060/Nitab4.5_0004739g0030	6
GO:0009194	pyrimidine ribonucleoside diphosphate biosynthetic process	6/10047	9/35903	0.0178171	0.25697	0.240043	Nitab4.5_0000680g0040/Nitab4.5_0001895g0010/Nitab4.5_0002055g0090/Nitab4.5_0004616g0040/Nitab4.5_0008210g0030/Nitab4.5_0009834g0010	6
GO:0009263	deoxyribonucleotide biosynthetic process	6/10047	9/35903	0.0178171	0.25697	0.240043	Nitab4.5_0001728g0060/Nitab4.5_0002334g0110/Nitab4.5_0002577g0050/Nitab4.5_0003162g0030/Nitab4.5_0007495g0020/Nitab4.5_0008290g0020	6
GO:0009268	response to pH	6/10047	9/35903	0.0178171	0.25697	0.240043	Nitab4.5_0000325g0050/Nitab4.5_0001060g0060/Nitab4.5_0001234g0010/Nitab4.5_0002091g0010/Nitab4.5_0002759g0010/Nitab4.5_0004880g0010	6
GO:0010117	photoprotection	6/10047	9/35903	0.0178171	0.25697	0.240043	Nitab4.5_0000232g0110/Nitab4.5_0000421g0020/Nitab4.5_0002709g0020/Nitab4.5_0003380g0010/Nitab4.5_0007068g0040/Nitab4.5_0007455g0010	6
GO:0010337	regulation of salicylic acid metabolic process	6/10047	9/35903	0.0178171	0.25697	0.240043	Nitab4.5_0000824g0020/Nitab4.5_0001049g0090/Nitab4.5_0002469g0090/Nitab4.5_0002813g0020/Nitab4.5_0002908g0120/Nitab4.5_0007579g0010	6
GO:0015969	guanosine tetraphosphate metabolic process	6/10047	9/35903	0.0178171	0.25697	0.240043	Nitab4.5_0000021g0450/Nitab4.5_0000116g0350/Nitab4.5_0004422g0050/Nitab4.5_0005081g0010/Nitab4.5_0005673g0020/Nitab4.5_0007255g0010	6
GO:0046048	UDP metabolic process	6/10047	9/35903	0.0178171	0.25697	0.240043	Nitab4.5_0000680g0040/Nitab4.5_0001895g0010/Nitab4.5_0002055g0090/Nitab4.5_0004616g0040/Nitab4.5_0008210g0030/Nitab4.5_0009834g0010	6
GO:0008654	phospholipid biosynthetic process	21/10047	49/35903	0.0180004	0.258283	0.241268	Nitab4.5_0000110g0240/Nitab4.5_0000214g0020/Nitab4.5_0000259g0240/Nitab4.5_0000715g0160/Nitab4.5_0001085g0130/Nitab4.5_0001128g0080/Nitab4.5_0001225g0220/Nitab4.5_0001488g0140/Nitab4.5_0002216g0020/Nitab4.5_0002551g0010/Nitab4.5_0002904g0070/Nitab4.5_0003099g0070/Nitab4.5_0005147g0010/Nitab4.5_0005314g0040/Nitab4.5_0005597g0020/Nitab4.5_0006000g0080/Nitab4.5_0006469g0010/Nitab4.5_0006523g0010/Nit…	21
GO:0009963	positive regulation of flavonoid biosynthetic process	12/10047	24/35903	0.0182202	0.260103	0.242969	Nitab4.5_0001181g0020/Nitab4.5_0001183g0090/Nitab4.5_0001332g0010/Nitab4.5_0001340g0040/Nitab4.5_0001716g0010/Nitab4.5_0001861g0020/Nitab4.5_0002320g0020/Nitab4.5_0002724g0070/Nitab4.5_0002891g0070/Nitab4.5_0003470g0050/Nitab4.5_0004670g0020/Nitab4.5_0006379g0010	12
GO:0051301	cell division	159/10047	493/35903	0.0200268	0.275048	0.25693	Nitab4.5_0000004g0100/Nitab4.5_0000006g0360/Nitab4.5_0000008g0900/Nitab4.5_0000010g0240/Nitab4.5_0000021g0340/Nitab4.5_0000029g0060/Nitab4.5_0000045g0440/Nitab4.5_0000047g0180/Nitab4.5_0000059g0260/Nitab4.5_0000062g0170/Nitab4.5_0000101g0160/Nitab4.5_0000111g0090/Nitab4.5_0000115g0350/Nitab4.5_0000123g0600/Nitab4.5_0000128g0120/Nitab4.5_0000129g0280/Nitab4.5_0000132g0040/Nitab4.5_0000140g0070/Nit…	159
GO:0007155	cell adhesion	10/10047	19/35903	0.0201108	0.275048	0.25693	Nitab4.5_0000059g0050/Nitab4.5_0000461g0290/Nitab4.5_0000514g0120/Nitab4.5_0002403g0050/Nitab4.5_0003588g0030/Nitab4.5_0004320g0030/Nitab4.5_0004358g0060/Nitab4.5_0009174g0010/Nitab4.5_0021283g0010/Nitab4.5_0025536g0010	10
GO:0003333	amino acid transmembrane transport	8/10047	14/35903	0.0207302	0.275048	0.25693	Nitab4.5_0000008g0570/Nitab4.5_0000272g0180/Nitab4.5_0002161g0020/Nitab4.5_0002567g0150/Nitab4.5_0002641g0010/Nitab4.5_0003294g0030/Nitab4.5_0003952g0080/Nitab4.5_0008198g0010	8
GO:1904666	regulation of ubiquitin protein ligase activity	8/10047	14/35903	0.0207302	0.275048	0.25693	Nitab4.5_0000004g0100/Nitab4.5_0000021g0340/Nitab4.5_0000115g0350/Nitab4.5_0001714g0020/Nitab4.5_0004559g0010/Nitab4.5_0005081g0070/Nitab4.5_0006270g0040/Nitab4.5_0010544g0010	8
GO:0001505	regulation of neurotransmitter levels	5/10047	7/35903	0.0212344	0.275048	0.25693	Nitab4.5_0000292g0090/Nitab4.5_0000436g0100/Nitab4.5_0001894g0010/Nitab4.5_0002815g0110/Nitab4.5_0005646g0010	5
GO:0006654	phosphatidic acid biosynthetic process	5/10047	7/35903	0.0212344	0.275048	0.25693	Nitab4.5_0000306g0350/Nitab4.5_0002245g0120/Nitab4.5_0002612g0100/Nitab4.5_0004368g0020/Nitab4.5_0006179g0040	5
GO:0006801	superoxide metabolic process	5/10047	7/35903	0.0212344	0.275048	0.25693	Nitab4.5_0000003g0060/Nitab4.5_0000173g0130/Nitab4.5_0003744g0010/Nitab4.5_0005167g0010/Nitab4.5_0012494g0030	5
GO:0010244	response to low fluence blue light stimulus by blue low-fluence system	5/10047	7/35903	0.0212344	0.275048	0.25693	Nitab4.5_0000232g0110/Nitab4.5_0000421g0020/Nitab4.5_0003380g0010/Nitab4.5_0007455g0010/Nitab4.5_0009652g0020	5
GO:0042351	'de novo' GDP-L-fucose biosynthetic process	5/10047	7/35903	0.0212344	0.275048	0.25693	Nitab4.5_0001036g0010/Nitab4.5_0002809g0070/Nitab4.5_0005721g0010/Nitab4.5_0006764g0050/Nitab4.5_0009266g0050	5
GO:0046473	phosphatidic acid metabolic process	5/10047	7/35903	0.0212344	0.275048	0.25693	Nitab4.5_0000188g0230/Nitab4.5_0005147g0010/Nitab4.5_0005409g0020/Nitab4.5_0006523g0010/Nitab4.5_0011490g0010	5
GO:1901672	positive regulation of systemic acquired resistance	5/10047	7/35903	0.0212344	0.275048	0.25693	Nitab4.5_0000232g0110/Nitab4.5_0000421g0020/Nitab4.5_0000723g0050/Nitab4.5_0003380g0010/Nitab4.5_0007455g0010	5
GO:0005996	monosaccharide metabolic process	3/10047	3/35903	0.0219091	0.275048	0.25693	Nitab4.5_0002084g0070/Nitab4.5_0004015g0030/Nitab4.5_0006914g0020	3
GO:0006595	polyamine metabolic process	3/10047	3/35903	0.0219091	0.275048	0.25693	Nitab4.5_0000714g0010/Nitab4.5_0003284g0010/Nitab4.5_0012491g0010	3
GO:0009582	detection of abiotic stimulus	3/10047	3/35903	0.0219091	0.275048	0.25693	Nitab4.5_0000232g0110/Nitab4.5_0003380g0010/Nitab4.5_0007455g0010	3
GO:0009830	cell wall modification involved in abscission	3/10047	3/35903	0.0219091	0.275048	0.25693	Nitab4.5_0001764g0100/Nitab4.5_0002918g0030/Nitab4.5_0010254g0030	3
GO:0010366	negative regulation of ethylene biosynthetic process	3/10047	3/35903	0.0219091	0.275048	0.25693	Nitab4.5_0000602g0100/Nitab4.5_0005742g0010/Nitab4.5_0008868g0030	3
GO:0014070	response to organic cyclic compound	3/10047	3/35903	0.0219091	0.275048	0.25693	Nitab4.5_0003353g0040/Nitab4.5_0005214g0060/Nitab4.5_0010633g0050	3
GO:0045926	negative regulation of growth	3/10047	3/35903	0.0219091	0.275048	0.25693	Nitab4.5_0002755g0080/Nitab4.5_0005716g0030/Nitab4.5_0006870g0060	3
GO:0048017	inositol lipid-mediated signaling	3/10047	3/35903	0.0219091	0.275048	0.25693	Nitab4.5_0000306g0350/Nitab4.5_0002612g0100/Nitab4.5_0006179g0040	3
GO:0048469	cell maturation	3/10047	3/35903	0.0219091	0.275048	0.25693	Nitab4.5_0001832g0090/Nitab4.5_0005629g0010/Nitab4.5_0009942g0020	3
GO:0051480	regulation of cytosolic calcium ion concentration	3/10047	3/35903	0.0219091	0.275048	0.25693	Nitab4.5_0000232g0110/Nitab4.5_0003380g0010/Nitab4.5_0007455g0010	3
GO:0071732	cellular response to nitric oxide	3/10047	3/35903	0.0219091	0.275048	0.25693	Nitab4.5_0000502g0160/Nitab4.5_0010222g0050/Nitab4.5_0010434g0040	3
GO:1902890	regulation of root hair elongation	3/10047	3/35903	0.0219091	0.275048	0.25693	Nitab4.5_0000322g0110/Nitab4.5_0004208g0010/Nitab4.5_0009387g0010	3
GO:2000369	regulation of clathrin-dependent endocytosis	3/10047	3/35903	0.0219091	0.275048	0.25693	Nitab4.5_0000521g0070/Nitab4.5_0001935g0040/Nitab4.5_0003127g0040	3
GO:0009833	plant-type primary cell wall biogenesis	14/10047	30/35903	0.0223817	0.275048	0.25693	Nitab4.5_0000163g0110/Nitab4.5_0000342g0310/Nitab4.5_0000556g0240/Nitab4.5_0000756g0030/Nitab4.5_0001187g0030/Nitab4.5_0001344g0020/Nitab4.5_0001762g0080/Nitab4.5_0002367g0020/Nitab4.5_0002454g0040/Nitab4.5_0002487g0070/Nitab4.5_0004528g0020/Nitab4.5_0006867g0010/Nitab4.5_0010063g0010/Nitab4.5_0022990g0010	14
GO:0030488	tRNA methylation	20/10047	47/35903	0.0224807	0.275048	0.25693	Nitab4.5_0000005g0480/Nitab4.5_0000065g0020/Nitab4.5_0000066g0020/Nitab4.5_0000113g0310/Nitab4.5_0000128g0250/Nitab4.5_0000222g0280/Nitab4.5_0000593g0170/Nitab4.5_0000678g0120/Nitab4.5_0000919g0070/Nitab4.5_0001540g0030/Nitab4.5_0001719g0010/Nitab4.5_0002739g0040/Nitab4.5_0002923g0020/Nitab4.5_0003408g0120/Nitab4.5_0005120g0010/Nitab4.5_0005696g0030/Nitab4.5_0006516g0040/Nitab4.5_0006785g0030/Nit…	20
GO:0010150	leaf senescence	35/10047	92/35903	0.0231792	0.275048	0.25693	Nitab4.5_0000005g0100/Nitab4.5_0000014g0100/Nitab4.5_0000040g0110/Nitab4.5_0000052g0220/Nitab4.5_0000083g0240/Nitab4.5_0000097g0090/Nitab4.5_0000156g0150/Nitab4.5_0000263g0030/Nitab4.5_0000457g0230/Nitab4.5_0000468g0150/Nitab4.5_0000849g0010/Nitab4.5_0001077g0040/Nitab4.5_0001644g0010/Nitab4.5_0002344g0110/Nitab4.5_0002389g0100/Nitab4.5_0002648g0050/Nitab4.5_0003080g0090/Nitab4.5_0003503g0010/Nit…	35
GO:0007163	establishment or maintenance of cell polarity	11/10047	22/35903	0.0234631	0.275048	0.25693	Nitab4.5_0000097g0010/Nitab4.5_0000188g0220/Nitab4.5_0000421g0110/Nitab4.5_0000499g0050/Nitab4.5_0001422g0020/Nitab4.5_0001892g0100/Nitab4.5_0002096g0130/Nitab4.5_0006645g0050/Nitab4.5_0009349g0020/Nitab4.5_0009942g0020/Nitab4.5_0011630g0010	11
GO:0000097	sulfur amino acid biosynthetic process	4/10047	5/35903	0.023789	0.275048	0.25693	Nitab4.5_0000971g0090/Nitab4.5_0001653g0120/Nitab4.5_0003263g0060/Nitab4.5_0006595g0040	4
GO:0006426	glycyl-tRNA aminoacylation	4/10047	5/35903	0.023789	0.275048	0.25693	Nitab4.5_0000691g0260/Nitab4.5_0000976g0080/Nitab4.5_0007955g0020/Nitab4.5_0011600g0010	4
GO:0006469	negative regulation of protein kinase activity	4/10047	5/35903	0.023789	0.275048	0.25693	Nitab4.5_0000159g0070/Nitab4.5_0002815g0010/Nitab4.5_0005392g0090/Nitab4.5_0006059g0040	4
GO:0006555	methionine metabolic process	4/10047	5/35903	0.023789	0.275048	0.25693	Nitab4.5_0000971g0090/Nitab4.5_0001653g0120/Nitab4.5_0003263g0060/Nitab4.5_0006595g0040	4
GO:0009067	aspartate family amino acid biosynthetic process	4/10047	5/35903	0.023789	0.275048	0.25693	Nitab4.5_0000971g0090/Nitab4.5_0001653g0120/Nitab4.5_0003263g0060/Nitab4.5_0006595g0040	4
GO:0010439	regulation of glucosinolate biosynthetic process	4/10047	5/35903	0.023789	0.275048	0.25693	Nitab4.5_0000306g0030/Nitab4.5_0002053g0020/Nitab4.5_0003094g0040/Nitab4.5_0003790g0050	4
GO:0017186	peptidyl-pyroglutamic acid biosynthetic process, using glutaminyl-peptide cyclotransferase	4/10047	5/35903	0.023789	0.275048	0.25693	Nitab4.5_0000084g0450/Nitab4.5_0000084g0460/Nitab4.5_0001083g0050/Nitab4.5_0008522g0010	4
GO:0018196	peptidyl-asparagine modification	4/10047	5/35903	0.023789	0.275048	0.25693	Nitab4.5_0000476g0020/Nitab4.5_0000816g0140/Nitab4.5_0001756g0200/Nitab4.5_0004212g0010	4
GO:0019236	response to pheromone	4/10047	5/35903	0.023789	0.275048	0.25693	Nitab4.5_0000245g0130/Nitab4.5_0001165g0150/Nitab4.5_0001688g0090/Nitab4.5_0009652g0020	4
GO:0031155	regulation of reproductive fruiting body development	4/10047	5/35903	0.023789	0.275048	0.25693	Nitab4.5_0000014g0100/Nitab4.5_0000040g0110/Nitab4.5_0001077g0040/Nitab4.5_0004300g0180	4
GO:0033385	geranylgeranyl diphosphate metabolic process	4/10047	5/35903	0.023789	0.275048	0.25693	Nitab4.5_0000110g0240/Nitab4.5_0001128g0080/Nitab4.5_0005314g0040/Nitab4.5_0006000g0080	4
GO:0042537	benzene-containing compound metabolic process	4/10047	5/35903	0.023789	0.275048	0.25693	Nitab4.5_0004781g0090/Nitab4.5_0004890g0040/Nitab4.5_0010595g0010/Nitab4.5_0012647g0010	4
GO:0044843	cell cycle G1/S phase transition	4/10047	5/35903	0.023789	0.275048	0.25693	Nitab4.5_0000967g0130/Nitab4.5_0001806g0010/Nitab4.5_0008458g0040/Nitab4.5_0011006g0020	4
GO:0046938	phytochelatin biosynthetic process	4/10047	5/35903	0.023789	0.275048	0.25693	Nitab4.5_0001945g0050/Nitab4.5_0002686g0050/Nitab4.5_0003295g0010/Nitab4.5_0006701g0020	4
GO:0052315	phytoalexin biosynthetic process	4/10047	5/35903	0.023789	0.275048	0.25693	Nitab4.5_0004781g0090/Nitab4.5_0004890g0040/Nitab4.5_0010595g0010/Nitab4.5_0012647g0010	4
GO:0090359	negative regulation of abscisic acid biosynthetic process	4/10047	5/35903	0.023789	0.275048	0.25693	Nitab4.5_0001047g0070/Nitab4.5_0001786g0040/Nitab4.5_0005214g0060/Nitab4.5_0010633g0050	4
GO:1903506	regulation of nucleic acid-templated transcription	4/10047	5/35903	0.023789	0.275048	0.25693	Nitab4.5_0000058g0280/Nitab4.5_0000602g0100/Nitab4.5_0001369g0050/Nitab4.5_0005742g0010	4
GO:2000112	regulation of cellular macromolecule biosynthetic process	4/10047	5/35903	0.023789	0.275048	0.25693	Nitab4.5_0000058g0280/Nitab4.5_0000602g0100/Nitab4.5_0001369g0050/Nitab4.5_0005742g0010	4
GO:0000038	very long-chain fatty acid metabolic process	9/10047	17/35903	0.0259788	0.296247	0.276732	Nitab4.5_0000351g0020/Nitab4.5_0000500g0100/Nitab4.5_0000610g0300/Nitab4.5_0000902g0360/Nitab4.5_0002245g0070/Nitab4.5_0003182g0050/Nitab4.5_0003569g0010/Nitab4.5_0007628g0040/Nitab4.5_0009469g0010	9
GO:0006810	transport	9/10047	17/35903	0.0259788	0.296247	0.276732	Nitab4.5_0000278g0140/Nitab4.5_0000562g0060/Nitab4.5_0000677g0230/Nitab4.5_0001864g0040/Nitab4.5_0002209g0180/Nitab4.5_0009476g0020/Nitab4.5_0009908g0010/Nitab4.5_0012716g0010/Nitab4.5_0015673g0010	9
GO:0042149	cellular response to glucose starvation	9/10047	17/35903	0.0259788	0.296247	0.276732	Nitab4.5_0000137g0040/Nitab4.5_0000207g0200/Nitab4.5_0000976g0160/Nitab4.5_0001320g0150/Nitab4.5_0001357g0020/Nitab4.5_0004985g0050/Nitab4.5_0009068g0010/Nitab4.5_0009493g0010/Nitab4.5_0022174g0010	9
GO:0009686	gibberellin biosynthetic process	12/10047	25/35903	0.0262777	0.296247	0.276732	Nitab4.5_0000068g0130/Nitab4.5_0000205g0190/Nitab4.5_0000222g0140/Nitab4.5_0000410g0310/Nitab4.5_0000620g0230/Nitab4.5_0001013g0080/Nitab4.5_0001573g0060/Nitab4.5_0002280g0060/Nitab4.5_0003848g0020/Nitab4.5_0003887g0030/Nitab4.5_0004164g0010/Nitab4.5_0006360g0060	12
GO:0080162	intracellular auxin transport	12/10047	25/35903	0.0262777	0.296247	0.276732	Nitab4.5_0000195g0010/Nitab4.5_0000304g0030/Nitab4.5_0000316g0050/Nitab4.5_0000464g0020/Nitab4.5_0000495g0070/Nitab4.5_0001467g0140/Nitab4.5_0002456g0140/Nitab4.5_0002801g0020/Nitab4.5_0004009g0040/Nitab4.5_0004944g0030/Nitab4.5_0005948g0010/Nitab4.5_0008533g0020	12
GO:0046685	response to arsenic-containing substance	7/10047	12/35903	0.0265755	0.296247	0.276732	Nitab4.5_0000368g0240/Nitab4.5_0000799g0080/Nitab4.5_0001001g0020/Nitab4.5_0002247g0030/Nitab4.5_0006972g0010/Nitab4.5_0009767g0010/Nitab4.5_0024714g0010	7
GO:0048731	system development	7/10047	12/35903	0.0265755	0.296247	0.276732	Nitab4.5_0000207g0220/Nitab4.5_0000496g0130/Nitab4.5_0001204g0110/Nitab4.5_0001320g0120/Nitab4.5_0002066g0050/Nitab4.5_0008610g0040/Nitab4.5_0009942g0020	7
GO:0070940	dephosphorylation of RNA polymerase II C-terminal domain	7/10047	12/35903	0.0265755	0.296247	0.276732	Nitab4.5_0000185g0360/Nitab4.5_0000335g0130/Nitab4.5_0002783g0020/Nitab4.5_0003668g0090/Nitab4.5_0006527g0010/Nitab4.5_0008420g0010/Nitab4.5_0012352g0020	7
GO:0071219	cellular response to molecule of bacterial origin	7/10047	12/35903	0.0265755	0.296247	0.276732	Nitab4.5_0000208g0370/Nitab4.5_0000217g0040/Nitab4.5_0000502g0160/Nitab4.5_0001253g0020/Nitab4.5_0004778g0020/Nitab4.5_0007658g0010/Nitab4.5_0012748g0020	7
GO:0006004	fucose metabolic process	33/10047	87/35903	0.0280909	0.311898	0.291352	Nitab4.5_0000154g0100/Nitab4.5_0000418g0040/Nitab4.5_0000652g0120/Nitab4.5_0000699g0030/Nitab4.5_0000783g0250/Nitab4.5_0000805g0110/Nitab4.5_0001229g0070/Nitab4.5_0001468g0080/Nitab4.5_0001691g0120/Nitab4.5_0001896g0100/Nitab4.5_0002220g0050/Nitab4.5_0002239g0020/Nitab4.5_0002289g0010/Nitab4.5_0002449g0070/Nitab4.5_0002661g0020/Nitab4.5_0003086g0010/Nitab4.5_0003163g0110/Nitab4.5_0004190g0050/Nit…	33
GO:0051555	flavonol biosynthetic process	13/10047	28/35903	0.0286109	0.316237	0.295405	Nitab4.5_0000021g0020/Nitab4.5_0000026g0110/Nitab4.5_0000119g0140/Nitab4.5_0000383g0010/Nitab4.5_0000770g0120/Nitab4.5_0001227g0020/Nitab4.5_0001603g0090/Nitab4.5_0002053g0120/Nitab4.5_0002759g0050/Nitab4.5_0005357g0020/Nitab4.5_0006276g0010/Nitab4.5_0006605g0040/Nitab4.5_0007775g0010	13
GO:0009753	response to jasmonic acid	31/10047	81/35903	0.0287077	0.316237	0.295405	Nitab4.5_0000012g0310/Nitab4.5_0000016g0210/Nitab4.5_0000235g0130/Nitab4.5_0000272g0180/Nitab4.5_0000416g0240/Nitab4.5_0000684g0170/Nitab4.5_0000763g0030/Nitab4.5_0001462g0010/Nitab4.5_0001584g0050/Nitab4.5_0001966g0010/Nitab4.5_0002116g0050/Nitab4.5_0002216g0020/Nitab4.5_0002481g0070/Nitab4.5_0002556g0060/Nitab4.5_0002885g0070/Nitab4.5_0003441g0130/Nitab4.5_0003465g0090/Nitab4.5_0004126g0030/Nit…	31
GO:0030244	cellulose biosynthetic process	28/10047	72/35903	0.0294044	0.321381	0.30021	Nitab4.5_0000021g0570/Nitab4.5_0000027g0010/Nitab4.5_0000163g0110/Nitab4.5_0000342g0310/Nitab4.5_0000436g0090/Nitab4.5_0000437g0170/Nitab4.5_0000556g0240/Nitab4.5_0000756g0030/Nitab4.5_0001118g0070/Nitab4.5_0001187g0030/Nitab4.5_0001249g0050/Nitab4.5_0001344g0020/Nitab4.5_0001541g0090/Nitab4.5_0001762g0080/Nitab4.5_0002367g0020/Nitab4.5_0002367g0030/Nitab4.5_0002389g0020/Nitab4.5_0002454g0040/Nit…	28
GO:0035335	peptidyl-tyrosine dephosphorylation	28/10047	72/35903	0.0294044	0.321381	0.30021	Nitab4.5_0000008g0710/Nitab4.5_0000130g0150/Nitab4.5_0000159g0070/Nitab4.5_0000189g0270/Nitab4.5_0000566g0270/Nitab4.5_0000593g0020/Nitab4.5_0000971g0110/Nitab4.5_0001028g0090/Nitab4.5_0001168g0130/Nitab4.5_0001198g0310/Nitab4.5_0001978g0050/Nitab4.5_0002045g0010/Nitab4.5_0002100g0040/Nitab4.5_0002247g0030/Nitab4.5_0002450g0020/Nitab4.5_0002931g0030/Nitab4.5_0003240g0050/Nitab4.5_0003670g0030/Nit…	28
GO:0009165	nucleotide biosynthetic process	23/10047	57/35903	0.0295545	0.321695	0.300504	Nitab4.5_0000058g0280/Nitab4.5_0000106g0060/Nitab4.5_0000148g0020/Nitab4.5_0000511g0130/Nitab4.5_0000605g0160/Nitab4.5_0000764g0040/Nitab4.5_0001338g0160/Nitab4.5_0001369g0050/Nitab4.5_0001802g0050/Nitab4.5_0001923g0040/Nitab4.5_0002129g0060/Nitab4.5_0002129g0070/Nitab4.5_0003100g0070/Nitab4.5_0003481g0080/Nitab4.5_0004658g0040/Nitab4.5_0005808g0060/Nitab4.5_0006332g0010/Nitab4.5_0006819g0010/Nit…	23
GO:0009640	photomorphogenesis	24/10047	60/35903	0.0296631	0.321695	0.300504	Nitab4.5_0000143g0520/Nitab4.5_0000223g0130/Nitab4.5_0000269g0070/Nitab4.5_0000332g0110/Nitab4.5_0000351g0020/Nitab4.5_0000421g0020/Nitab4.5_0000522g0170/Nitab4.5_0000564g0140/Nitab4.5_0000587g0070/Nitab4.5_0000703g0110/Nitab4.5_0000785g0050/Nitab4.5_0000984g0070/Nitab4.5_0001336g0040/Nitab4.5_0001599g0120/Nitab4.5_0002262g0110/Nitab4.5_0002553g0030/Nitab4.5_0004750g0080/Nitab4.5_0004983g0040/Nit…	24
GO:0009864	induced systemic resistance, jasmonic acid mediated signaling pathway	10/10047	20/35903	0.0303091	0.324923	0.303519	Nitab4.5_0000522g0170/Nitab4.5_0001467g0110/Nitab4.5_0001874g0010/Nitab4.5_0002262g0110/Nitab4.5_0003134g0010/Nitab4.5_0004118g0110/Nitab4.5_0007287g0040/Nitab4.5_0008540g0020/Nitab4.5_0009307g0080/Nitab4.5_0010323g0020	10
GO:0046470	phosphatidylcholine metabolic process	10/10047	20/35903	0.0303091	0.324923	0.303519	Nitab4.5_0000188g0230/Nitab4.5_0001488g0140/Nitab4.5_0001714g0100/Nitab4.5_0005084g0030/Nitab4.5_0005409g0020/Nitab4.5_0006849g0020/Nitab4.5_0008421g0030/Nitab4.5_0008828g0020/Nitab4.5_0011490g0010/Nitab4.5_0013045g0020	10
GO:1990937	xylan acetylation	10/10047	20/35903	0.0303091	0.324923	0.303519	Nitab4.5_0000058g0080/Nitab4.5_0000343g0310/Nitab4.5_0000982g0140/Nitab4.5_0001905g0040/Nitab4.5_0002749g0030/Nitab4.5_0002814g0090/Nitab4.5_0003308g0100/Nitab4.5_0003391g0100/Nitab4.5_0007411g0030/Nitab4.5_0011123g0010	10
GO:0000302	response to reactive oxygen species	15/10047	34/35903	0.032073	0.34252	0.319957	Nitab4.5_0000022g0310/Nitab4.5_0000362g0100/Nitab4.5_0000571g0020/Nitab4.5_0001094g0130/Nitab4.5_0001142g0030/Nitab4.5_0001478g0150/Nitab4.5_0001907g0030/Nitab4.5_0001996g0010/Nitab4.5_0002236g0040/Nitab4.5_0002315g0020/Nitab4.5_0003649g0020/Nitab4.5_0005010g0010/Nitab4.5_0010504g0010/Nitab4.5_0010580g0030/Nitab4.5_0018666g0010	15
GO:0009809	lignin biosynthetic process	33/10047	88/35903	0.0331617	0.346796	0.323951	Nitab4.5_0000021g0020/Nitab4.5_0000123g0370/Nitab4.5_0000254g0230/Nitab4.5_0000373g0270/Nitab4.5_0000375g0150/Nitab4.5_0000402g0220/Nitab4.5_0001181g0020/Nitab4.5_0001183g0090/Nitab4.5_0001223g0010/Nitab4.5_0001223g0020/Nitab4.5_0001332g0010/Nitab4.5_0001340g0040/Nitab4.5_0001428g0040/Nitab4.5_0001454g0180/Nitab4.5_0001539g0030/Nitab4.5_0001716g0010/Nitab4.5_0001861g0020/Nitab4.5_0002221g0060/Nit…	33
GO:0006449	regulation of translational termination	8/10047	15/35903	0.0336874	0.346796	0.323951	Nitab4.5_0000014g0240/Nitab4.5_0000229g0020/Nitab4.5_0000229g0040/Nitab4.5_0001211g0130/Nitab4.5_0001978g0070/Nitab4.5_0002373g0110/Nitab4.5_0002756g0020/Nitab4.5_0004117g0010	8
GO:0006597	spermine biosynthetic process	8/10047	15/35903	0.0336874	0.346796	0.323951	Nitab4.5_0000059g0160/Nitab4.5_0000259g0240/Nitab4.5_0000259g0260/Nitab4.5_0000894g0070/Nitab4.5_0001196g0090/Nitab4.5_0001965g0070/Nitab4.5_0001982g0050/Nitab4.5_0006224g0030	8
GO:0010343	singlet oxygen-mediated programmed cell death	8/10047	15/35903	0.0336874	0.346796	0.323951	Nitab4.5_0000003g0550/Nitab4.5_0000232g0110/Nitab4.5_0000421g0020/Nitab4.5_0001017g0050/Nitab4.5_0001636g0010/Nitab4.5_0002095g0070/Nitab4.5_0003380g0010/Nitab4.5_0007455g0010	8
GO:0044238	primary metabolic process	8/10047	15/35903	0.0336874	0.346796	0.323951	Nitab4.5_0000115g0060/Nitab4.5_0000178g0330/Nitab4.5_0000638g0200/Nitab4.5_0001617g0070/Nitab4.5_0002895g0020/Nitab4.5_0006305g0030/Nitab4.5_0011031g0010/Nitab4.5_0011630g0010	8
GO:0046129	purine ribonucleoside biosynthetic process	8/10047	15/35903	0.0336874	0.346796	0.323951	Nitab4.5_0000059g0160/Nitab4.5_0000259g0240/Nitab4.5_0000259g0260/Nitab4.5_0000894g0070/Nitab4.5_0001196g0090/Nitab4.5_0001965g0070/Nitab4.5_0001982g0050/Nitab4.5_0006224g0030	8
GO:0060548	negative regulation of cell death	8/10047	15/35903	0.0336874	0.346796	0.323951	Nitab4.5_0000976g0030/Nitab4.5_0001052g0120/Nitab4.5_0001408g0030/Nitab4.5_0001841g0070/Nitab4.5_0005097g0040/Nitab4.5_0005263g0050/Nitab4.5_0006863g0020/Nitab4.5_0016624g0010	8
GO:0006646	phosphatidylethanolamine biosynthetic process	6/10047	10/35903	0.0340846	0.346796	0.323951	Nitab4.5_0000053g0190/Nitab4.5_0000618g0100/Nitab4.5_0003037g0060/Nitab4.5_0007987g0020/Nitab4.5_0009439g0010/Nitab4.5_0020062g0010	6
GO:0010310	regulation of hydrogen peroxide metabolic process	6/10047	10/35903	0.0340846	0.346796	0.323951	Nitab4.5_0000232g0110/Nitab4.5_0000421g0020/Nitab4.5_0003380g0010/Nitab4.5_0006863g0020/Nitab4.5_0007455g0010/Nitab4.5_0016624g0010	6
GO:0016540	protein autoprocessing	6/10047	10/35903	0.0340846	0.346796	0.323951	Nitab4.5_0000412g0050/Nitab4.5_0000618g0100/Nitab4.5_0001984g0010/Nitab4.5_0002449g0040/Nitab4.5_0007505g0010/Nitab4.5_0007987g0020	6
GO:0019674	NAD metabolic process	6/10047	10/35903	0.0340846	0.346796	0.323951	Nitab4.5_0000069g0350/Nitab4.5_0001168g0130/Nitab4.5_0002045g0010/Nitab4.5_0003240g0050/Nitab4.5_0006116g0040/Nitab4.5_0009763g0010	6
GO:0043650	dicarboxylic acid biosynthetic process	6/10047	10/35903	0.0340846	0.346796	0.323951	Nitab4.5_0000568g0270/Nitab4.5_0001591g0050/Nitab4.5_0002522g0070/Nitab4.5_0004934g0010/Nitab4.5_0008037g0020/Nitab4.5_0013243g0010	6
GO:0070127	tRNA aminoacylation for mitochondrial protein translation	6/10047	10/35903	0.0340846	0.346796	0.323951	Nitab4.5_0000691g0260/Nitab4.5_0000976g0080/Nitab4.5_0002486g0050/Nitab4.5_0007955g0020/Nitab4.5_0010488g0020/Nitab4.5_0011600g0010	6
GO:0006364	rRNA processing	74/10047	219/35903	0.0342931	0.347653	0.324752	Nitab4.5_0000001g0380/Nitab4.5_0000021g0910/Nitab4.5_0000084g0290/Nitab4.5_0000084g0320/Nitab4.5_0000106g0060/Nitab4.5_0000178g0060/Nitab4.5_0000207g0150/Nitab4.5_0000208g0340/Nitab4.5_0000287g0170/Nitab4.5_0000317g0190/Nitab4.5_0000326g0120/Nitab4.5_0000458g0020/Nitab4.5_0000568g0280/Nitab4.5_0000571g0110/Nitab4.5_0000586g0090/Nitab4.5_0000617g0040/Nitab4.5_0000677g0140/Nitab4.5_0000726g0030/Nit…	74
GO:0010197	polar nucleus fusion	19/10047	46/35903	0.0355753	0.358056	0.33447	Nitab4.5_0000030g0150/Nitab4.5_0000077g0060/Nitab4.5_0000119g0010/Nitab4.5_0000183g0010/Nitab4.5_0000326g0120/Nitab4.5_0000418g0040/Nitab4.5_0002707g0040/Nitab4.5_0002941g0010/Nitab4.5_0003389g0050/Nitab4.5_0003432g0100/Nitab4.5_0003937g0010/Nitab4.5_0005392g0050/Nitab4.5_0005593g0040/Nitab4.5_0006107g0020/Nitab4.5_0007062g0060/Nitab4.5_0007159g0010/Nitab4.5_0007445g0040/Nitab4.5_0009739g0020/Nit…	19
GO:0090333	regulation of stomatal closure	19/10047	46/35903	0.0355753	0.358056	0.33447	Nitab4.5_0000076g0230/Nitab4.5_0000188g0230/Nitab4.5_0000245g0110/Nitab4.5_0000245g0130/Nitab4.5_0000502g0160/Nitab4.5_0000719g0010/Nitab4.5_0001165g0150/Nitab4.5_0001225g0160/Nitab4.5_0001583g0120/Nitab4.5_0001688g0090/Nitab4.5_0002157g0030/Nitab4.5_0002687g0010/Nitab4.5_0004204g0030/Nitab4.5_0005130g0020/Nitab4.5_0005409g0020/Nitab4.5_0008005g0020/Nitab4.5_0009652g0020/Nitab4.5_0011490g0010/Nit…	19
GO:0051225	spindle assembly	20/10047	49/35903	0.0359574	0.360605	0.33685	Nitab4.5_0000040g0490/Nitab4.5_0000068g0320/Nitab4.5_0000154g0150/Nitab4.5_0000397g0150/Nitab4.5_0000482g0240/Nitab4.5_0000792g0040/Nitab4.5_0000842g0030/Nitab4.5_0001308g0170/Nitab4.5_0001611g0110/Nitab4.5_0001615g0170/Nitab4.5_0002233g0090/Nitab4.5_0002238g0070/Nitab4.5_0003647g0030/Nitab4.5_0005035g0030/Nitab4.5_0007821g0020/Nitab4.5_0008718g0020/Nitab4.5_0009772g0010/Nitab4.5_0012330g0030/Nit…	20
GO:0006730	one-carbon metabolic process	21/10047	52/35903	0.0361968	0.361709	0.337882	Nitab4.5_0000063g0120/Nitab4.5_0000063g0210/Nitab4.5_0000075g0070/Nitab4.5_0000132g0500/Nitab4.5_0000155g0200/Nitab4.5_0000227g0100/Nitab4.5_0000578g0090/Nitab4.5_0000745g0170/Nitab4.5_0000814g0090/Nitab4.5_0000826g0240/Nitab4.5_0000895g0150/Nitab4.5_0002115g0020/Nitab4.5_0002260g0040/Nitab4.5_0002626g0020/Nitab4.5_0003524g0020/Nitab4.5_0004665g0010/Nitab4.5_0006589g0020/Nitab4.5_0008312g0060/Nit…	21
GO:0001522	pseudouridine synthesis	23/10047	58/35903	0.0363264	0.361713	0.337885	Nitab4.5_0000233g0130/Nitab4.5_0000326g0120/Nitab4.5_0000368g0170/Nitab4.5_0000433g0050/Nitab4.5_0000745g0080/Nitab4.5_0000787g0210/Nitab4.5_0001000g0130/Nitab4.5_0001939g0060/Nitab4.5_0002282g0060/Nitab4.5_0002769g0090/Nitab4.5_0003030g0130/Nitab4.5_0003602g0040/Nitab4.5_0003902g0040/Nitab4.5_0004965g0030/Nitab4.5_0005059g0010/Nitab4.5_0005411g0050/Nitab4.5_0005593g0040/Nitab4.5_0006107g0020/Nit…	23
GO:0016042	lipid catabolic process	49/10047	139/35903	0.0366844	0.363982	0.340005	Nitab4.5_0000082g0400/Nitab4.5_0000114g0140/Nitab4.5_0000188g0230/Nitab4.5_0000201g0220/Nitab4.5_0000306g0350/Nitab4.5_0000310g0100/Nitab4.5_0000376g0200/Nitab4.5_0000382g0040/Nitab4.5_0000677g0020/Nitab4.5_0000728g0130/Nitab4.5_0000938g0070/Nitab4.5_0001032g0080/Nitab4.5_0001222g0030/Nitab4.5_0001228g0010/Nitab4.5_0001645g0010/Nitab4.5_0001684g0040/Nitab4.5_0001714g0100/Nitab4.5_0001928g0030/Nit…	49
GO:0009617	response to bacterium	34/10047	92/35903	0.0382387	0.378064	0.353159	Nitab4.5_0000008g0580/Nitab4.5_0000121g0260/Nitab4.5_0000407g0130/Nitab4.5_0000463g0020/Nitab4.5_0000552g0020/Nitab4.5_0000637g0030/Nitab4.5_0000677g0040/Nitab4.5_0000702g0130/Nitab4.5_0000886g0010/Nitab4.5_0000957g0200/Nitab4.5_0001552g0140/Nitab4.5_0001618g0080/Nitab4.5_0001748g0080/Nitab4.5_0001800g0020/Nitab4.5_0001800g0070/Nitab4.5_0001922g0050/Nitab4.5_0002238g0010/Nitab4.5_0002361g0160/Nit…	34
GO:0006084	acetyl-CoA metabolic process	9/10047	18/35903	0.0392987	0.383128	0.35789	Nitab4.5_0000055g0100/Nitab4.5_0000140g0140/Nitab4.5_0001114g0030/Nitab4.5_0001200g0090/Nitab4.5_0001714g0230/Nitab4.5_0003450g0010/Nitab4.5_0007096g0050/Nitab4.5_0009089g0020/Nitab4.5_0013139g0020	9
GO:0009083	branched-chain amino acid catabolic process	9/10047	18/35903	0.0392987	0.383128	0.35789	Nitab4.5_0000076g0220/Nitab4.5_0000174g0040/Nitab4.5_0000496g0100/Nitab4.5_0000650g0010/Nitab4.5_0000999g0110/Nitab4.5_0001958g0030/Nitab4.5_0004204g0040/Nitab4.5_0006981g0030/Nitab4.5_0009134g0010	9
GO:0010017	red or far-red light signaling pathway	9/10047	18/35903	0.0392987	0.383128	0.35789	Nitab4.5_0000517g0040/Nitab4.5_0000575g0010/Nitab4.5_0001171g0080/Nitab4.5_0001171g0090/Nitab4.5_0001248g0010/Nitab4.5_0002007g0060/Nitab4.5_0002312g0040/Nitab4.5_0009074g0010/Nitab4.5_0009676g0030	9
GO:0090332	stomatal closure	9/10047	18/35903	0.0392987	0.383128	0.35789	Nitab4.5_0000160g0010/Nitab4.5_0000217g0040/Nitab4.5_0001253g0020/Nitab4.5_0001364g0100/Nitab4.5_0002665g0030/Nitab4.5_0004778g0020/Nitab4.5_0007964g0020/Nitab4.5_0012748g0020/Nitab4.5_0013562g0010	9
GO:0046686	response to cadmium ion	74/10047	221/35903	0.0416437	0.394857	0.368846	Nitab4.5_0000009g0510/Nitab4.5_0000069g0390/Nitab4.5_0000071g0350/Nitab4.5_0000075g0010/Nitab4.5_0000103g0200/Nitab4.5_0000131g0030/Nitab4.5_0000132g0250/Nitab4.5_0000156g0150/Nitab4.5_0000175g0360/Nitab4.5_0000203g0140/Nitab4.5_0000270g0270/Nitab4.5_0000308g0150/Nitab4.5_0000310g0100/Nitab4.5_0000317g0080/Nitab4.5_0000337g0060/Nitab4.5_0000337g0070/Nitab4.5_0000400g0050/Nitab4.5_0000410g0380/Nit…	74
GO:0006241	CTP biosynthetic process	15/10047	35/35903	0.0419652	0.394857	0.368846	Nitab4.5_0000075g0010/Nitab4.5_0000116g0060/Nitab4.5_0000152g0250/Nitab4.5_0000680g0040/Nitab4.5_0001112g0030/Nitab4.5_0001210g0090/Nitab4.5_0001550g0020/Nitab4.5_0002828g0060/Nitab4.5_0002898g0060/Nitab4.5_0004427g0020/Nitab4.5_0006622g0060/Nitab4.5_0006775g0090/Nitab4.5_0007367g0100/Nitab4.5_0009834g0010/Nitab4.5_0018051g0010	15
GO:1901617	organic hydroxy compound biosynthetic process	15/10047	35/35903	0.0419652	0.394857	0.368846	Nitab4.5_0000781g0040/Nitab4.5_0000912g0040/Nitab4.5_0001348g0030/Nitab4.5_0001755g0010/Nitab4.5_0002090g0010/Nitab4.5_0002090g0040/Nitab4.5_0002587g0100/Nitab4.5_0004023g0020/Nitab4.5_0004402g0020/Nitab4.5_0004778g0010/Nitab4.5_0005841g0020/Nitab4.5_0007144g0020/Nitab4.5_0007990g0090/Nitab4.5_0008970g0020/Nitab4.5_0020701g0010	15
GO:0018202	peptidyl-histidine modification	16/10047	38/35903	0.0429687	0.394857	0.368846	Nitab4.5_0000014g0380/Nitab4.5_0000116g0290/Nitab4.5_0000302g0110/Nitab4.5_0000342g0270/Nitab4.5_0000368g0190/Nitab4.5_0000524g0100/Nitab4.5_0000687g0110/Nitab4.5_0000996g0050/Nitab4.5_0002499g0070/Nitab4.5_0002951g0010/Nitab4.5_0003721g0020/Nitab4.5_0004443g0040/Nitab4.5_0006096g0020/Nitab4.5_0007689g0060/Nitab4.5_0009310g0010/Nitab4.5_0011720g0010	16
GO:0009620	response to fungus	26/10047	68/35903	0.0430254	0.394857	0.368846	Nitab4.5_0000009g0510/Nitab4.5_0000031g0070/Nitab4.5_0000886g0010/Nitab4.5_0000925g0120/Nitab4.5_0000925g0140/Nitab4.5_0001038g0020/Nitab4.5_0001274g0010/Nitab4.5_0001310g0010/Nitab4.5_0001581g0080/Nitab4.5_0002008g0010/Nitab4.5_0002361g0160/Nitab4.5_0002840g0040/Nitab4.5_0003207g0080/Nitab4.5_0004033g0040/Nitab4.5_0004103g0030/Nitab4.5_0004126g0030/Nitab4.5_0004170g0070/Nitab4.5_0004367g0080/Nit…	26
GO:0006498	N-terminal protein lipidation	5/10047	8/35903	0.04366	0.394857	0.368846	Nitab4.5_0000217g0040/Nitab4.5_0001253g0020/Nitab4.5_0004778g0020/Nitab4.5_0005003g0150/Nitab4.5_0012748g0020	5
GO:0006741	NADP biosynthetic process	5/10047	8/35903	0.04366	0.394857	0.368846	Nitab4.5_0001168g0130/Nitab4.5_0002045g0010/Nitab4.5_0003240g0050/Nitab4.5_0006116g0040/Nitab4.5_0009763g0010	5
GO:0009961	response to 1-aminocyclopropane-1-carboxylic acid	5/10047	8/35903	0.04366	0.394857	0.368846	Nitab4.5_0000163g0350/Nitab4.5_0000723g0160/Nitab4.5_0003313g0050/Nitab4.5_0003465g0090/Nitab4.5_0008886g0030	5
GO:0010189	vitamin E biosynthetic process	5/10047	8/35903	0.04366	0.394857	0.368846	Nitab4.5_0000107g0240/Nitab4.5_0000411g0010/Nitab4.5_0001128g0080/Nitab4.5_0005773g0010/Nitab4.5_0006000g0080	5
GO:0010230	alternative respiration	5/10047	8/35903	0.04366	0.394857	0.368846	Nitab4.5_0000030g0350/Nitab4.5_0000143g0540/Nitab4.5_0000985g0020/Nitab4.5_0001198g0240/Nitab4.5_0002533g0030	5
GO:0010325	raffinose family oligosaccharide biosynthetic process	5/10047	8/35903	0.04366	0.394857	0.368846	Nitab4.5_0000245g0250/Nitab4.5_0000295g0090/Nitab4.5_0001949g0070/Nitab4.5_0003058g0050/Nitab4.5_0011064g0010	5
GO:0015718	monocarboxylic acid transport	5/10047	8/35903	0.04366	0.394857	0.368846	Nitab4.5_0000718g0310/Nitab4.5_0000938g0070/Nitab4.5_0003488g0060/Nitab4.5_0008003g0010/Nitab4.5_0015362g0010	5
GO:0015936	coenzyme A metabolic process	5/10047	8/35903	0.04366	0.394857	0.368846	Nitab4.5_0000235g0130/Nitab4.5_0000855g0140/Nitab4.5_0004529g0010/Nitab4.5_0005897g0040/Nitab4.5_0007096g0050	5
GO:0018377	protein myristoylation	5/10047	8/35903	0.04366	0.394857	0.368846	Nitab4.5_0000217g0040/Nitab4.5_0001253g0020/Nitab4.5_0004778g0020/Nitab4.5_0005003g0150/Nitab4.5_0012748g0020	5
GO:0032776	DNA methylation on cytosine	5/10047	8/35903	0.04366	0.394857	0.368846	Nitab4.5_0000258g0040/Nitab4.5_0001620g0010/Nitab4.5_0004345g0030/Nitab4.5_0004389g0060/Nitab4.5_0007729g0020	5
GO:0033383	geranyl diphosphate metabolic process	5/10047	8/35903	0.04366	0.394857	0.368846	Nitab4.5_0000110g0240/Nitab4.5_0000881g0120/Nitab4.5_0002216g0020/Nitab4.5_0005314g0040/Nitab4.5_0006469g0010	5
GO:0033494	ferulate metabolic process	5/10047	8/35903	0.04366	0.394857	0.368846	Nitab4.5_0004781g0090/Nitab4.5_0004890g0040/Nitab4.5_0010595g0010/Nitab4.5_0011507g0010/Nitab4.5_0012647g0010	5
GO:0044036	cell wall macromolecule metabolic process	5/10047	8/35903	0.04366	0.394857	0.368846	Nitab4.5_0003644g0010/Nitab4.5_0003734g0040/Nitab4.5_0005156g0050/Nitab4.5_0005439g0040/Nitab4.5_0005503g0010	5
GO:0046488	phosphatidylinositol metabolic process	5/10047	8/35903	0.04366	0.394857	0.368846	Nitab4.5_0000119g0060/Nitab4.5_0000467g0020/Nitab4.5_0001225g0220/Nitab4.5_0002850g0090/Nitab4.5_0014803g0010	5
GO:0071484	cellular response to light intensity	5/10047	8/35903	0.04366	0.394857	0.368846	Nitab4.5_0000173g0130/Nitab4.5_0002709g0020/Nitab4.5_0002884g0060/Nitab4.5_0003067g0030/Nitab4.5_0004871g0010	5
GO:0006913	nucleocytoplasmic transport	17/10047	41/35903	0.0436898	0.394857	0.368846	Nitab4.5_0000399g0040/Nitab4.5_0000441g0080/Nitab4.5_0000450g0080/Nitab4.5_0000620g0120/Nitab4.5_0000826g0280/Nitab4.5_0001014g0070/Nitab4.5_0001672g0150/Nitab4.5_0001755g0090/Nitab4.5_0003110g0060/Nitab4.5_0003512g0020/Nitab4.5_0003840g0020/Nitab4.5_0004090g0140/Nitab4.5_0006317g0010/Nitab4.5_0006590g0020/Nitab4.5_0007580g0010/Nitab4.5_0009877g0010/Nitab4.5_0011117g0010	17
GO:0009637	response to blue light	17/10047	41/35903	0.0436898	0.394857	0.368846	Nitab4.5_0000024g0100/Nitab4.5_0000099g0200/Nitab4.5_0000287g0270/Nitab4.5_0000564g0140/Nitab4.5_0000872g0040/Nitab4.5_0002051g0070/Nitab4.5_0002354g0030/Nitab4.5_0002760g0070/Nitab4.5_0003757g0050/Nitab4.5_0004118g0110/Nitab4.5_0004270g0010/Nitab4.5_0005673g0010/Nitab4.5_0005874g0040/Nitab4.5_0007287g0040/Nitab4.5_0009550g0010/Nitab4.5_0010381g0010/Nitab4.5_0011605g0010	17
GO:0006011	UDP-glucose metabolic process	7/10047	13/35903	0.0438887	0.394857	0.368846	Nitab4.5_0000317g0080/Nitab4.5_0000437g0170/Nitab4.5_0000816g0140/Nitab4.5_0001735g0060/Nitab4.5_0002389g0020/Nitab4.5_0002557g0050/Nitab4.5_0009147g0020	7
GO:0031222	arabinan catabolic process	7/10047	13/35903	0.0438887	0.394857	0.368846	Nitab4.5_0000291g0040/Nitab4.5_0000469g0080/Nitab4.5_0001301g0090/Nitab4.5_0002135g0070/Nitab4.5_0002865g0090/Nitab4.5_0003089g0010/Nitab4.5_0005720g0020	7
GO:0010015	root morphogenesis	11/10047	24/35903	0.0470261	0.415736	0.388349	Nitab4.5_0000095g0060/Nitab4.5_0000245g0130/Nitab4.5_0001165g0150/Nitab4.5_0001688g0090/Nitab4.5_0001832g0090/Nitab4.5_0003752g0020/Nitab4.5_0005629g0010/Nitab4.5_0005716g0030/Nitab4.5_0006755g0010/Nitab4.5_0006870g0060/Nitab4.5_0010434g0030	11
GO:0051443	positive regulation of ubiquitin-protein transferase activity	11/10047	24/35903	0.0470261	0.415736	0.388349	Nitab4.5_0000004g0100/Nitab4.5_0000021g0340/Nitab4.5_0000029g0230/Nitab4.5_0000115g0350/Nitab4.5_0000564g0010/Nitab4.5_0001714g0020/Nitab4.5_0002980g0100/Nitab4.5_0004559g0010/Nitab4.5_0005081g0070/Nitab4.5_0006270g0040/Nitab4.5_0010544g0010	11
GO:0000278	mitotic cell cycle	29/10047	78/35903	0.048779	0.415736	0.388349	Nitab4.5_0000006g0360/Nitab4.5_0000068g0320/Nitab4.5_0000080g0090/Nitab4.5_0000119g0300/Nitab4.5_0000326g0050/Nitab4.5_0000326g0070/Nitab4.5_0000564g0170/Nitab4.5_0000646g0340/Nitab4.5_0000652g0110/Nitab4.5_0000654g0060/Nitab4.5_0000827g0110/Nitab4.5_0000842g0030/Nitab4.5_0000892g0020/Nitab4.5_0000931g0030/Nitab4.5_0001308g0170/Nitab4.5_0001362g0050/Nitab4.5_0001951g0080/Nitab4.5_0002233g0090/Nit…	29
GO:0009958	positive gravitropism	12/10047	27/35903	0.0495813	0.415736	0.388349	Nitab4.5_0000564g0140/Nitab4.5_0000742g0170/Nitab4.5_0000957g0120/Nitab4.5_0001284g0120/Nitab4.5_0002007g0060/Nitab4.5_0003019g0010/Nitab4.5_0004989g0010/Nitab4.5_0009676g0030/Nitab4.5_0009942g0020/Nitab4.5_0010151g0040/Nitab4.5_0012285g0010/Nitab4.5_0025031g0010	12

## Sheet: root GO MF
Table S8. Lists of GO and KEGG enrichment in roots and leaves (root GO_MF).
ID	Description	GeneRatio	BgRatio	pvalue	p.adjust	qvalue	geneID	Count
GO:0008017	microtubule binding	128/10777	299/38628	2.10145e-08	2.5793e-05	2.438e-05	Nitab4.5_0000009g0240/Nitab4.5_0000040g0490/Nitab4.5_0000059g0440/Nitab4.5_0000059g0450/Nitab4.5_0000072g0260/Nitab4.5_0000072g0390/Nitab4.5_0000078g0180/Nitab4.5_0000084g0080/Nitab4.5_0000109g0300/Nitab4.5_0000111g0170/Nitab4.5_0000129g0190/Nitab4.5_0000131g0280/Nitab4.5_0000132g0090/Nitab4.5_0000137g0030/Nitab4.5_0000147g0280/Nitab4.5_0000152g0270/Nitab4.5_0000170g0040/Nitab4.5_0000170g0070/Nit…	128
GO:0046872	metal ion binding	1092/10777	3422/38628	3.39605e-08	2.5793e-05	2.438e-05	Nitab4.5_0000001g0430/Nitab4.5_0000003g0370/Nitab4.5_0000003g0900/Nitab4.5_0000003g0920/Nitab4.5_0000005g0300/Nitab4.5_0000006g0050/Nitab4.5_0000006g0180/Nitab4.5_0000006g0440/Nitab4.5_0000007g0230/Nitab4.5_0000008g0510/Nitab4.5_0000010g0080/Nitab4.5_0000012g0020/Nitab4.5_0000015g0140/Nitab4.5_0000015g0250/Nitab4.5_0000019g0100/Nitab4.5_0000019g0410/Nitab4.5_0000021g0010/Nitab4.5_0000021g0060/Nit…	1092
GO:1990939	ATP-dependent microtubule motor activity	63/10777	124/38628	5.68744e-08	2.87974e-05	2.72199e-05	Nitab4.5_0000009g0240/Nitab4.5_0000059g0440/Nitab4.5_0000084g0080/Nitab4.5_0000131g0280/Nitab4.5_0000152g0270/Nitab4.5_0000170g0040/Nitab4.5_0000182g0040/Nitab4.5_0000270g0170/Nitab4.5_0000309g0250/Nitab4.5_0000337g0050/Nitab4.5_0000349g0080/Nitab4.5_0000396g0240/Nitab4.5_0000397g0150/Nitab4.5_0000402g0070/Nitab4.5_0000439g0060/Nitab4.5_0000461g0040/Nitab4.5_0000505g0070/Nitab4.5_0000527g0080/Nit…	63
GO:0030170	pyridoxal phosphate binding	99/10777	225/38628	1.64471e-07	6.24578e-05	5.90364e-05	Nitab4.5_0000032g0410/Nitab4.5_0000036g0440/Nitab4.5_0000047g0010/Nitab4.5_0000052g0220/Nitab4.5_0000072g0280/Nitab4.5_0000097g0090/Nitab4.5_0000132g0410/Nitab4.5_0000154g0300/Nitab4.5_0000212g0080/Nitab4.5_0000214g0060/Nitab4.5_0000233g0210/Nitab4.5_0000256g0450/Nitab4.5_0000262g0080/Nitab4.5_0000340g0070/Nitab4.5_0000355g0150/Nitab4.5_0000359g0010/Nitab4.5_0000448g0050/Nitab4.5_0000454g0020/Nit…	99
GO:0004478	methionine adenosyltransferase activity	15/10777	18/38628	1.57987e-06	0.000408815	0.000386421	Nitab4.5_0000063g0120/Nitab4.5_0000155g0200/Nitab4.5_0000578g0090/Nitab4.5_0000745g0170/Nitab4.5_0000814g0090/Nitab4.5_0000895g0150/Nitab4.5_0000895g0230/Nitab4.5_0001931g0040/Nitab4.5_0002115g0020/Nitab4.5_0003524g0020/Nitab4.5_0004665g0010/Nitab4.5_0004665g0050/Nitab4.5_0006589g0020/Nitab4.5_0008312g0060/Nitab4.5_0008624g0040	15
GO:0044183	protein folding chaperone	34/10777	59/38628	1.61481e-06	0.000408815	0.000386421	Nitab4.5_0000015g0210/Nitab4.5_0000027g0120/Nitab4.5_0000306g0320/Nitab4.5_0000349g0130/Nitab4.5_0000463g0020/Nitab4.5_0000527g0160/Nitab4.5_0000637g0030/Nitab4.5_0000646g0170/Nitab4.5_0000673g0030/Nitab4.5_0000932g0020/Nitab4.5_0000984g0040/Nitab4.5_0001190g0040/Nitab4.5_0001409g0190/Nitab4.5_0001800g0020/Nitab4.5_0001800g0070/Nitab4.5_0001962g0090/Nitab4.5_0002367g0170/Nitab4.5_0002439g0070/Nit…	34
GO:0031418	L-ascorbic acid binding	92/10777	217/38628	3.07026e-06	0.000666246	0.000629749	Nitab4.5_0000012g0020/Nitab4.5_0000021g0010/Nitab4.5_0000026g0110/Nitab4.5_0000084g0110/Nitab4.5_0000086g0050/Nitab4.5_0000091g0420/Nitab4.5_0000119g0120/Nitab4.5_0000119g0140/Nitab4.5_0000130g0140/Nitab4.5_0000175g0130/Nitab4.5_0000205g0190/Nitab4.5_0000210g0110/Nitab4.5_0000222g0140/Nitab4.5_0000241g0040/Nitab4.5_0000254g0050/Nitab4.5_0000302g0150/Nitab4.5_0000410g0310/Nitab4.5_0000522g0150/Nit…	92
GO:0016762	xyloglucan:xyloglucosyl transferase activity	43/10777	89/38628	3.38831e-05	0.00556557	0.00526068	Nitab4.5_0000037g0180/Nitab4.5_0000091g0510/Nitab4.5_0000132g0290/Nitab4.5_0000244g0350/Nitab4.5_0000244g0370/Nitab4.5_0000329g0220/Nitab4.5_0000381g0370/Nitab4.5_0000446g0010/Nitab4.5_0000446g0040/Nitab4.5_0000521g0100/Nitab4.5_0000592g0220/Nitab4.5_0000680g0060/Nitab4.5_0000762g0010/Nitab4.5_0000833g0010/Nitab4.5_0000957g0170/Nitab4.5_0001004g0050/Nitab4.5_0001134g0070/Nitab4.5_0001436g0010/Nit…	43
GO:0051787	misfolded protein binding	27/10777	48/38628	3.42739e-05	0.00556557	0.00526068	Nitab4.5_0000015g0210/Nitab4.5_0000027g0120/Nitab4.5_0000349g0130/Nitab4.5_0000463g0020/Nitab4.5_0000527g0160/Nitab4.5_0000637g0030/Nitab4.5_0000673g0030/Nitab4.5_0000932g0020/Nitab4.5_0001190g0040/Nitab4.5_0001555g0040/Nitab4.5_0001800g0020/Nitab4.5_0001800g0070/Nitab4.5_0001962g0090/Nitab4.5_0002367g0170/Nitab4.5_0002439g0070/Nitab4.5_0002700g0150/Nitab4.5_0003969g0060/Nitab4.5_0003995g0030/Nit…	27
GO:0042084	5-methyltetrahydrofolate-dependent methyltransferase activity	8/10777	8/38628	3.66397e-05	0.00556557	0.00526068	Nitab4.5_0000098g0100/Nitab4.5_0000121g0040/Nitab4.5_0000387g0090/Nitab4.5_0000428g0190/Nitab4.5_0001606g0040/Nitab4.5_0002087g0040/Nitab4.5_0007883g0020/Nitab4.5_0009617g0020	8
GO:0016538	cyclin-dependent protein serine/threonine kinase regulator activity	41/10777	87/38628	0.000103729	0.014324	0.0135393	Nitab4.5_0000062g0170/Nitab4.5_0000111g0090/Nitab4.5_0000123g0600/Nitab4.5_0000128g0120/Nitab4.5_0000241g0010/Nitab4.5_0000403g0040/Nitab4.5_0000428g0070/Nitab4.5_0000495g0180/Nitab4.5_0000569g0100/Nitab4.5_0000588g0060/Nitab4.5_0000699g0040/Nitab4.5_0000702g0100/Nitab4.5_0001039g0060/Nitab4.5_0001165g0020/Nitab4.5_0001259g0010/Nitab4.5_0001465g0060/Nitab4.5_0001582g0050/Nitab4.5_0002156g0020/Nit…	41
GO:0016746	acyltransferase activity	280/10777	830/38628	0.000113867	0.0144137	0.0136241	Nitab4.5_0000012g0230/Nitab4.5_0000021g0440/Nitab4.5_0000052g0230/Nitab4.5_0000075g0240/Nitab4.5_0000077g0100/Nitab4.5_0000079g0170/Nitab4.5_0000080g0160/Nitab4.5_0000081g0190/Nitab4.5_0000094g0020/Nitab4.5_0000105g0340/Nitab4.5_0000115g0380/Nitab4.5_0000129g0190/Nitab4.5_0000143g0520/Nitab4.5_0000145g0160/Nitab4.5_0000155g0140/Nitab4.5_0000158g0020/Nitab4.5_0000158g0040/Nitab4.5_0000164g0040/Nit…	280
GO:0005372	water transmembrane transporter activity	32/10777	66/38628	0.00030251	0.0353472	0.0334109	Nitab4.5_0000101g0110/Nitab4.5_0000101g0120/Nitab4.5_0000106g0170/Nitab4.5_0000151g0360/Nitab4.5_0000173g0030/Nitab4.5_0000196g0070/Nitab4.5_0000283g0420/Nitab4.5_0000575g0130/Nitab4.5_0000583g0150/Nitab4.5_0000737g0120/Nitab4.5_0000766g0050/Nitab4.5_0000799g0080/Nitab4.5_0000801g0040/Nitab4.5_0000837g0080/Nitab4.5_0001068g0010/Nitab4.5_0001163g0070/Nitab4.5_0001192g0080/Nitab4.5_0001297g0050/Nit…	32
GO:0003735	structural constituent of ribosome	401/10777	1244/38628	0.000349951	0.0379697	0.0358897	Nitab4.5_0000003g0420/Nitab4.5_0000003g0650/Nitab4.5_0000003g0780/Nitab4.5_0000003g0830/Nitab4.5_0000004g0170/Nitab4.5_0000009g0300/Nitab4.5_0000013g0110/Nitab4.5_0000014g0150/Nitab4.5_0000025g0520/Nitab4.5_0000028g0390/Nitab4.5_0000030g0150/Nitab4.5_0000037g0040/Nitab4.5_0000045g0340/Nitab4.5_0000046g0060/Nitab4.5_0000052g0020/Nitab4.5_0000052g0040/Nitab4.5_0000068g0330/Nitab4.5_0000069g0500/Nit…	401
GO:0016813	hydrolase activity, acting on carbon-nitrogen (but not peptide) bonds, in linear amidines	6/10777	6/38628	0.000471127	0.0477095	0.045096	Nitab4.5_0000443g0210/Nitab4.5_0000457g0100/Nitab4.5_0000525g0250/Nitab4.5_0000973g0030/Nitab4.5_0001418g0050/Nitab4.5_0010616g0050	6
GO:0004930	G protein-coupled receptor activity	13/10777	20/38628	0.000596048	0.0565873	0.0534875	Nitab4.5_0000059g0430/Nitab4.5_0000191g0210/Nitab4.5_0000245g0130/Nitab4.5_0000292g0090/Nitab4.5_0000436g0100/Nitab4.5_0001165g0150/Nitab4.5_0001688g0090/Nitab4.5_0001894g0010/Nitab4.5_0002688g0040/Nitab4.5_0002815g0110/Nitab4.5_0005646g0010/Nitab4.5_0010414g0020/Nitab4.5_0015253g0010	13
GO:0004066	asparagine synthase (glutamine-hydrolyzing) activity	12/10777	18/38628	0.000697506	0.0574786	0.0543299	Nitab4.5_0000102g0010/Nitab4.5_0000231g0170/Nitab4.5_0000630g0010/Nitab4.5_0000662g0180/Nitab4.5_0000839g0060/Nitab4.5_0001357g0030/Nitab4.5_0002066g0110/Nitab4.5_0002158g0070/Nitab4.5_0007061g0080/Nitab4.5_0008156g0030/Nitab4.5_0009946g0020/Nitab4.5_0026567g0010	12
GO:0016829	lyase activity	151/10777	432/38628	0.000763058	0.0574786	0.0543299	Nitab4.5_0000013g0090/Nitab4.5_0000013g0120/Nitab4.5_0000014g0330/Nitab4.5_0000015g0380/Nitab4.5_0000031g0530/Nitab4.5_0000036g0300/Nitab4.5_0000040g0150/Nitab4.5_0000040g0340/Nitab4.5_0000040g0350/Nitab4.5_0000043g0090/Nitab4.5_0000044g0390/Nitab4.5_0000064g0080/Nitab4.5_0000080g0010/Nitab4.5_0000108g0440/Nitab4.5_0000116g0060/Nitab4.5_0000170g0380/Nitab4.5_0000202g0120/Nitab4.5_0000212g0080/Nit…	151
GO:0043565	sequence-specific DNA binding	240/10777	721/38628	0.000777136	0.0574786	0.0543299	Nitab4.5_0000003g0240/Nitab4.5_0000005g0190/Nitab4.5_0000016g0210/Nitab4.5_0000030g0130/Nitab4.5_0000036g0240/Nitab4.5_0000039g0050/Nitab4.5_0000046g0020/Nitab4.5_0000061g0290/Nitab4.5_0000069g0220/Nitab4.5_0000070g0110/Nitab4.5_0000071g0010/Nitab4.5_0000082g0150/Nitab4.5_0000092g0120/Nitab4.5_0000116g0140/Nitab4.5_0000130g0320/Nitab4.5_0000143g0040/Nitab4.5_0000163g0350/Nitab4.5_0000170g0450/Nit…	240
GO:0004042	acetyl-CoA:L-glutamate N-acetyltransferase activity	7/10777	8/38628	0.000794635	0.0574786	0.0543299	Nitab4.5_0000142g0190/Nitab4.5_0001417g0050/Nitab4.5_0002077g0090/Nitab4.5_0004242g0020/Nitab4.5_0006112g0010/Nitab4.5_0009149g0030/Nitab4.5_0013633g0020	7
GO:0047517	1,4-beta-D-xylan synthase activity	7/10777	8/38628	0.000794635	0.0574786	0.0543299	Nitab4.5_0000334g0080/Nitab4.5_0000556g0240/Nitab4.5_0002454g0040/Nitab4.5_0004528g0020/Nitab4.5_0007806g0020/Nitab4.5_0010766g0020/Nitab4.5_0022990g0010	7
GO:0008483	transaminase activity	55/10777	135/38628	0.000868307	0.0579716	0.0547959	Nitab4.5_0000047g0010/Nitab4.5_0000072g0280/Nitab4.5_0000072g0330/Nitab4.5_0000116g0120/Nitab4.5_0000214g0060/Nitab4.5_0000355g0150/Nitab4.5_0000403g0130/Nitab4.5_0000448g0050/Nitab4.5_0000497g0070/Nitab4.5_0000540g0170/Nitab4.5_0000677g0170/Nitab4.5_0000856g0190/Nitab4.5_0000872g0070/Nitab4.5_0000915g0150/Nitab4.5_0001115g0130/Nitab4.5_0001180g0130/Nitab4.5_0001208g0140/Nitab4.5_0001284g0120/Nit…	55
GO:0004096	catalase activity	10/10777	14/38628	0.000890938	0.0579716	0.0547959	Nitab4.5_0000052g0220/Nitab4.5_0000097g0090/Nitab4.5_0000407g0130/Nitab4.5_0000588g0030/Nitab4.5_0000702g0130/Nitab4.5_0004470g0030/Nitab4.5_0006960g0010/Nitab4.5_0007126g0030/Nitab4.5_0009821g0010/Nitab4.5_0011405g0020	10
GO:0003979	UDP-glucose 6-dehydrogenase activity	8/10777	10/38628	0.000933995	0.0579716	0.0547959	Nitab4.5_0000154g0320/Nitab4.5_0000212g0180/Nitab4.5_0001054g0040/Nitab4.5_0001410g0150/Nitab4.5_0001821g0060/Nitab4.5_0004284g0010/Nitab4.5_0007854g0010/Nitab4.5_0007954g0020	8
GO:0016157	sucrose synthase activity	14/10777	23/38628	0.000954108	0.0579716	0.0547959	Nitab4.5_0000009g0480/Nitab4.5_0000073g0400/Nitab4.5_0000116g0360/Nitab4.5_0000170g0050/Nitab4.5_0000170g0060/Nitab4.5_0000374g0020/Nitab4.5_0000401g0120/Nitab4.5_0001880g0050/Nitab4.5_0002280g0010/Nitab4.5_0005925g0020/Nitab4.5_0005973g0030/Nitab4.5_0007169g0010/Nitab4.5_0007641g0020/Nitab4.5_0010823g0010	14
GO:0048040	UDP-glucuronate decarboxylase activity	13/10777	21/38628	0.00116529	0.06808	0.0643506	Nitab4.5_0000059g0500/Nitab4.5_0000610g0080/Nitab4.5_0000643g0050/Nitab4.5_0000700g0080/Nitab4.5_0000725g0140/Nitab4.5_0001831g0130/Nitab4.5_0001879g0080/Nitab4.5_0002820g0090/Nitab4.5_0003782g0020/Nitab4.5_0003969g0040/Nitab4.5_0005525g0050/Nitab4.5_0006342g0030/Nitab4.5_0008047g0030	13
GO:0016758	hexosyltransferase activity	41/10777	97/38628	0.00163643	0.0768022	0.072595	Nitab4.5_0000003g0100/Nitab4.5_0000040g0280/Nitab4.5_0000168g0150/Nitab4.5_0000223g0040/Nitab4.5_0000223g0080/Nitab4.5_0000246g0190/Nitab4.5_0000383g0250/Nitab4.5_0000401g0080/Nitab4.5_0000408g0020/Nitab4.5_0000502g0100/Nitab4.5_0000782g0090/Nitab4.5_0000846g0050/Nitab4.5_0001004g0230/Nitab4.5_0001056g0050/Nitab4.5_0001084g0030/Nitab4.5_0001213g0060/Nitab4.5_0001557g0060/Nitab4.5_0001726g0130/Nit…	41
GO:0004170	dUTP diphosphatase activity	5/10777	5/38628	0.00168923	0.0768022	0.072595	Nitab4.5_0002361g0180/Nitab4.5_0002612g0110/Nitab4.5_0002840g0080/Nitab4.5_0004954g0010/Nitab4.5_0006179g0050	5
GO:0004451	isocitrate lyase activity	5/10777	5/38628	0.00168923	0.0768022	0.072595	Nitab4.5_0000582g0050/Nitab4.5_0001176g0080/Nitab4.5_0003509g0010/Nitab4.5_0004719g0060/Nitab4.5_0010201g0030	5
GO:0008442	3-hydroxyisobutyrate dehydrogenase activity	5/10777	5/38628	0.00168923	0.0768022	0.072595	Nitab4.5_0000076g0220/Nitab4.5_0000076g0230/Nitab4.5_0000539g0020/Nitab4.5_0004204g0040/Nitab4.5_0004383g0050	5
GO:0015228	coenzyme A transmembrane transporter activity	5/10777	5/38628	0.00168923	0.0768022	0.072595	Nitab4.5_0000713g0060/Nitab4.5_0000938g0030/Nitab4.5_0002039g0100/Nitab4.5_0010958g0020/Nitab4.5_0011792g0010	5
GO:0043136	glycerol-3-phosphatase activity	5/10777	5/38628	0.00168923	0.0768022	0.072595	Nitab4.5_0000455g0030/Nitab4.5_0000730g0110/Nitab4.5_0003691g0090/Nitab4.5_0004134g0020/Nitab4.5_0004426g0030	5
GO:0061731	ribonucleoside-diphosphate reductase activity	5/10777	5/38628	0.00168923	0.0768022	0.072595	Nitab4.5_0001728g0060/Nitab4.5_0002334g0110/Nitab4.5_0002577g0050/Nitab4.5_0007495g0020/Nitab4.5_0008290g0020	5
GO:0031072	heat shock protein binding	30/10777	66/38628	0.00172505	0.0768022	0.072595	Nitab4.5_0000008g0510/Nitab4.5_0000015g0210/Nitab4.5_0000027g0120/Nitab4.5_0000315g0190/Nitab4.5_0000349g0130/Nitab4.5_0000463g0020/Nitab4.5_0000527g0160/Nitab4.5_0000637g0030/Nitab4.5_0000673g0030/Nitab4.5_0000932g0020/Nitab4.5_0001190g0040/Nitab4.5_0001306g0030/Nitab4.5_0001800g0020/Nitab4.5_0001800g0070/Nitab4.5_0001962g0090/Nitab4.5_0002234g0100/Nitab4.5_0002367g0170/Nitab4.5_0002439g0070/Nit…	30
GO:0004553	hydrolase activity, hydrolyzing O-glycosyl compounds	98/10777	271/38628	0.00180917	0.0768022	0.072595	Nitab4.5_0000025g0090/Nitab4.5_0000030g0360/Nitab4.5_0000031g0400/Nitab4.5_0000037g0180/Nitab4.5_0000053g0170/Nitab4.5_0000057g0290/Nitab4.5_0000091g0510/Nitab4.5_0000102g0210/Nitab4.5_0000200g0060/Nitab4.5_0000200g0080/Nitab4.5_0000244g0350/Nitab4.5_0000244g0370/Nitab4.5_0000328g0120/Nitab4.5_0000329g0220/Nitab4.5_0000416g0140/Nitab4.5_0000446g0010/Nitab4.5_0000446g0040/Nitab4.5_0000521g0100/Nit…	98
GO:0016757	glycosyltransferase activity	171/10777	505/38628	0.0018202	0.0768022	0.072595	Nitab4.5_0000003g0930/Nitab4.5_0000006g0500/Nitab4.5_0000007g0050/Nitab4.5_0000008g0010/Nitab4.5_0000020g0080/Nitab4.5_0000027g0010/Nitab4.5_0000034g0150/Nitab4.5_0000037g0040/Nitab4.5_0000116g0210/Nitab4.5_0000117g0160/Nitab4.5_0000119g0200/Nitab4.5_0000134g0080/Nitab4.5_0000140g0190/Nitab4.5_0000152g0210/Nitab4.5_0000159g0220/Nitab4.5_0000164g0180/Nitab4.5_0000178g0340/Nitab4.5_0000183g0020/Nit…	171
GO:0052691	UDP-arabinopyranose mutase activity	10/10777	15/38628	0.0020035	0.0822518	0.0777461	Nitab4.5_0000027g0010/Nitab4.5_0000509g0010/Nitab4.5_0001118g0070/Nitab4.5_0001541g0090/Nitab4.5_0002467g0010/Nitab4.5_0003545g0020/Nitab4.5_0005120g0030/Nitab4.5_0006437g0020/Nitab4.5_0006516g0030/Nitab4.5_0009912g0010	10
GO:0022857	transmembrane transporter activity	174/10777	517/38628	0.00223962	0.0895259	0.0846217	Nitab4.5_0000008g0720/Nitab4.5_0000008g0840/Nitab4.5_0000010g0130/Nitab4.5_0000020g0080/Nitab4.5_0000030g0210/Nitab4.5_0000030g0430/Nitab4.5_0000034g0020/Nitab4.5_0000062g0210/Nitab4.5_0000062g0220/Nitab4.5_0000081g0170/Nitab4.5_0000096g0290/Nitab4.5_0000097g0020/Nitab4.5_0000123g0410/Nitab4.5_0000143g0160/Nitab4.5_0000159g0130/Nitab4.5_0000161g0100/Nitab4.5_0000163g0340/Nitab4.5_0000166g0100/Nit…	174
GO:0106290	trans-cinnamate-CoA ligase activity	6/10777	7/38628	0.00250955	0.0977439	0.0923895	Nitab4.5_0000021g0560/Nitab4.5_0004781g0090/Nitab4.5_0004890g0040/Nitab4.5_0010595g0010/Nitab4.5_0011186g0020/Nitab4.5_0012647g0010	6
GO:0019171	3-hydroxyacyl-[acyl-carrier-protein] dehydratase activity	8/10777	11/38628	0.00258294	0.098087	0.0927138	Nitab4.5_0000078g0070/Nitab4.5_0000511g0130/Nitab4.5_0001254g0040/Nitab4.5_0001802g0050/Nitab4.5_0002129g0070/Nitab4.5_0002701g0070/Nitab4.5_0002865g0030/Nitab4.5_0003434g0020	8
GO:0051082	unfolded protein binding	98/10777	274/38628	0.00266379	0.0986902	0.093284	Nitab4.5_0000006g0540/Nitab4.5_0000008g0510/Nitab4.5_0000015g0210/Nitab4.5_0000021g0100/Nitab4.5_0000027g0120/Nitab4.5_0000073g0350/Nitab4.5_0000080g0340/Nitab4.5_0000152g0350/Nitab4.5_0000167g0130/Nitab4.5_0000168g0060/Nitab4.5_0000208g0080/Nitab4.5_0000278g0010/Nitab4.5_0000278g0020/Nitab4.5_0000278g0030/Nitab4.5_0000286g0040/Nitab4.5_0000286g0060/Nitab4.5_0000286g0070/Nitab4.5_0000286g0090/Nit…	98
GO:0043621	protein self-association	54/10777	139/38628	0.00333699	0.120688	0.114077	Nitab4.5_0000008g0450/Nitab4.5_0000028g0420/Nitab4.5_0000062g0400/Nitab4.5_0000073g0350/Nitab4.5_0000076g0220/Nitab4.5_0000076g0230/Nitab4.5_0000085g0360/Nitab4.5_0000278g0010/Nitab4.5_0000278g0020/Nitab4.5_0000278g0030/Nitab4.5_0000286g0040/Nitab4.5_0000286g0060/Nitab4.5_0000286g0070/Nitab4.5_0000286g0090/Nitab4.5_0000319g0220/Nitab4.5_0000467g0060/Nitab4.5_0000493g0030/Nitab4.5_0000504g0020/Nit…	54
GO:0015276	ligand-gated ion channel activity	17/10777	33/38628	0.00346376	0.122359	0.115656	Nitab4.5_0000287g0260/Nitab4.5_0000376g0150/Nitab4.5_0000989g0020/Nitab4.5_0001467g0110/Nitab4.5_0001645g0070/Nitab4.5_0001884g0010/Nitab4.5_0002137g0150/Nitab4.5_0002661g0030/Nitab4.5_0002760g0020/Nitab4.5_0003933g0010/Nitab4.5_0008299g0030/Nitab4.5_0008540g0020/Nitab4.5_0010414g0020/Nitab4.5_0010773g0010/Nitab4.5_0013452g0020/Nitab4.5_0015253g0010/Nitab4.5_0018057g0010	17
GO:0000822	inositol hexakisphosphate binding	13/10777	23/38628	0.00364304	0.122973	0.116236	Nitab4.5_0000044g0620/Nitab4.5_0000190g0020/Nitab4.5_0000229g0020/Nitab4.5_0000229g0040/Nitab4.5_0000391g0390/Nitab4.5_0001591g0210/Nitab4.5_0001926g0060/Nitab4.5_0001978g0070/Nitab4.5_0002373g0110/Nitab4.5_0003073g0020/Nitab4.5_0004117g0010/Nitab4.5_0004554g0010/Nitab4.5_0008145g0010	13
GO:0051753	mannan synthase activity	13/10777	23/38628	0.00364304	0.122973	0.116236	Nitab4.5_0000132g0240/Nitab4.5_0000163g0110/Nitab4.5_0000342g0310/Nitab4.5_0000442g0250/Nitab4.5_0000556g0240/Nitab4.5_0000756g0030/Nitab4.5_0001762g0080/Nitab4.5_0002367g0020/Nitab4.5_0002454g0040/Nitab4.5_0004528g0020/Nitab4.5_0007424g0020/Nitab4.5_0010063g0010/Nitab4.5_0022990g0010	13
GO:0004020	adenylylsulfate kinase activity	9/10777	14/38628	0.00488058	0.161165	0.152337	Nitab4.5_0000036g0050/Nitab4.5_0000142g0020/Nitab4.5_0000626g0070/Nitab4.5_0000629g0050/Nitab4.5_0000651g0250/Nitab4.5_0000977g0040/Nitab4.5_0001936g0110/Nitab4.5_0002119g0120/Nitab4.5_0003536g0050	9
GO:0004601	peroxidase activity	135/10777	400/38628	0.00576259	0.164277	0.155278	Nitab4.5_0000006g0050/Nitab4.5_0000007g0230/Nitab4.5_0000021g0090/Nitab4.5_0000038g0180/Nitab4.5_0000055g0250/Nitab4.5_0000078g0210/Nitab4.5_0000099g0080/Nitab4.5_0000099g0090/Nitab4.5_0000129g0390/Nitab4.5_0000132g0220/Nitab4.5_0000172g0520/Nitab4.5_0000173g0130/Nitab4.5_0000182g0050/Nitab4.5_0000263g0180/Nitab4.5_0000270g0180/Nitab4.5_0000273g0080/Nitab4.5_0000368g0190/Nitab4.5_0000375g0150/Nit…	135
GO:0008934	inositol monophosphate 1-phosphatase activity	8/10777	12/38628	0.00585298	0.164277	0.155278	Nitab4.5_0000143g0120/Nitab4.5_0001803g0010/Nitab4.5_0001996g0020/Nitab4.5_0003073g0020/Nitab4.5_0003234g0080/Nitab4.5_0003246g0110/Nitab4.5_0003626g0100/Nitab4.5_0005796g0050	8
GO:0000156	phosphorelay response regulator activity	4/10777	4/38628	0.00605631	0.164277	0.155278	Nitab4.5_0000642g0280/Nitab4.5_0002208g0100/Nitab4.5_0002312g0040/Nitab4.5_0009074g0010	4
GO:0004001	adenosine kinase activity	4/10777	4/38628	0.00605631	0.164277	0.155278	Nitab4.5_0000101g0290/Nitab4.5_0000754g0270/Nitab4.5_0002130g0030/Nitab4.5_0002963g0120	4
GO:0016782	transferase activity, transferring sulphur-containing groups	4/10777	4/38628	0.00605631	0.164277	0.155278	Nitab4.5_0000360g0010/Nitab4.5_0000838g0040/Nitab4.5_0001123g0060/Nitab4.5_0011592g0020	4
GO:0030410	nicotianamine synthase activity	4/10777	4/38628	0.00605631	0.164277	0.155278	Nitab4.5_0000155g0090/Nitab4.5_0000368g0080/Nitab4.5_0005883g0030/Nitab4.5_0022042g0010	4
GO:0045145	single-stranded DNA 5'-3' exodeoxyribonuclease activity	4/10777	4/38628	0.00605631	0.164277	0.155278	Nitab4.5_0000106g0060/Nitab4.5_0001802g0050/Nitab4.5_0002129g0060/Nitab4.5_0002129g0070	4
GO:0045550	geranylgeranyl reductase activity	4/10777	4/38628	0.00605631	0.164277	0.155278	Nitab4.5_0000316g0250/Nitab4.5_0001128g0080/Nitab4.5_0001775g0050/Nitab4.5_0006000g0080	4
GO:0050563	trans-feruloyl-CoA synthase activity	4/10777	4/38628	0.00605631	0.164277	0.155278	Nitab4.5_0004781g0090/Nitab4.5_0004890g0040/Nitab4.5_0010595g0010/Nitab4.5_0012647g0010	4
GO:0051741	2-methyl-6-phytyl-1,4-benzoquinone methyltransferase activity	4/10777	4/38628	0.00605631	0.164277	0.155278	Nitab4.5_0000187g0020/Nitab4.5_0000977g0070/Nitab4.5_0002634g0040/Nitab4.5_0003815g0030	4
GO:0071949	FAD binding	56/10777	149/38628	0.0064156	0.17097	0.161604	Nitab4.5_0000031g0070/Nitab4.5_0000044g0250/Nitab4.5_0000079g0260/Nitab4.5_0000104g0310/Nitab4.5_0000117g0020/Nitab4.5_0000157g0170/Nitab4.5_0000192g0200/Nitab4.5_0000232g0110/Nitab4.5_0000265g0030/Nitab4.5_0000316g0090/Nitab4.5_0000316g0250/Nitab4.5_0000316g0350/Nitab4.5_0000341g0010/Nitab4.5_0000369g0060/Nitab4.5_0000421g0020/Nitab4.5_0000537g0120/Nitab4.5_0000919g0070/Nitab4.5_0000925g0120/Nit…	56
GO:0003993	acid phosphatase activity	31/10777	74/38628	0.00664967	0.171267	0.161885	Nitab4.5_0000300g0180/Nitab4.5_0000589g0020/Nitab4.5_0000926g0140/Nitab4.5_0001029g0090/Nitab4.5_0001393g0130/Nitab4.5_0001478g0120/Nitab4.5_0001487g0100/Nitab4.5_0001532g0010/Nitab4.5_0001840g0060/Nitab4.5_0001876g0040/Nitab4.5_0001991g0040/Nitab4.5_0001991g0060/Nitab4.5_0002156g0050/Nitab4.5_0002400g0070/Nitab4.5_0002573g0080/Nitab4.5_0002659g0020/Nitab4.5_0002720g0080/Nitab4.5_0003173g0040/Nit…	31
GO:0052894	norspermine:oxygen oxidoreductase activity	7/10777	10/38628	0.00684661	0.171267	0.161885	Nitab4.5_0000483g0140/Nitab4.5_0000707g0200/Nitab4.5_0001374g0220/Nitab4.5_0003310g0050/Nitab4.5_0003412g0030/Nitab4.5_0008441g0030/Nitab4.5_0016456g0010	7
GO:0015267	channel activity	44/10777	113/38628	0.00716474	0.171267	0.161885	Nitab4.5_0000015g0010/Nitab4.5_0000101g0110/Nitab4.5_0000101g0120/Nitab4.5_0000106g0170/Nitab4.5_0000151g0360/Nitab4.5_0000173g0030/Nitab4.5_0000196g0070/Nitab4.5_0000271g0300/Nitab4.5_0000271g0320/Nitab4.5_0000283g0420/Nitab4.5_0000575g0130/Nitab4.5_0000583g0150/Nitab4.5_0000737g0120/Nitab4.5_0000766g0050/Nitab4.5_0000799g0080/Nitab4.5_0000801g0040/Nitab4.5_0000837g0080/Nitab4.5_0000956g0150/Nit…	44
GO:0033862	UMP kinase activity	14/10777	27/38628	0.00721266	0.171267	0.161885	Nitab4.5_0000058g0280/Nitab4.5_0000457g0140/Nitab4.5_0000605g0160/Nitab4.5_0000680g0040/Nitab4.5_0001369g0050/Nitab4.5_0001895g0010/Nitab4.5_0001923g0040/Nitab4.5_0002055g0090/Nitab4.5_0003481g0080/Nitab4.5_0004616g0040/Nitab4.5_0005808g0060/Nitab4.5_0008210g0030/Nitab4.5_0009834g0010/Nitab4.5_0012691g0010	14
GO:0004315	3-oxoacyl-[acyl-carrier-protein] synthase activity	10/10777	17/38628	0.00731561	0.171267	0.161885	Nitab4.5_0000021g1070/Nitab4.5_0000073g0360/Nitab4.5_0000348g0200/Nitab4.5_0001040g0120/Nitab4.5_0001655g0210/Nitab4.5_0002231g0070/Nitab4.5_0002443g0060/Nitab4.5_0004670g0040/Nitab4.5_0007773g0040/Nitab4.5_0008711g0010	10
GO:0004351	glutamate decarboxylase activity	6/10777	8/38628	0.00765431	0.171267	0.161885	Nitab4.5_0000944g0090/Nitab4.5_0001180g0150/Nitab4.5_0001735g0040/Nitab4.5_0003066g0030/Nitab4.5_0003241g0010/Nitab4.5_0009147g0010	6
GO:0008728	GTP diphosphokinase activity	6/10777	8/38628	0.00765431	0.171267	0.161885	Nitab4.5_0000021g0450/Nitab4.5_0000116g0350/Nitab4.5_0004422g0050/Nitab4.5_0005081g0010/Nitab4.5_0005673g0020/Nitab4.5_0007255g0010	6
GO:0004029	aldehyde dehydrogenase (NAD+) activity	5/10777	6/38628	0.00777972	0.171267	0.161885	Nitab4.5_0000723g0040/Nitab4.5_0002898g0050/Nitab4.5_0005225g0020/Nitab4.5_0007070g0020/Nitab4.5_0007394g0020	5
GO:0004615	phosphomannomutase activity	5/10777	6/38628	0.00777972	0.171267	0.161885	Nitab4.5_0001702g0210/Nitab4.5_0006669g0020/Nitab4.5_0010110g0030/Nitab4.5_0010198g0010/Nitab4.5_0010827g0020	5
GO:0009882	blue light photoreceptor activity	5/10777	6/38628	0.00777972	0.171267	0.161885	Nitab4.5_0000044g0250/Nitab4.5_0000232g0110/Nitab4.5_0000421g0020/Nitab4.5_0003380g0010/Nitab4.5_0007455g0010	5
GO:0017077	oxidative phosphorylation uncoupler activity	5/10777	6/38628	0.00777972	0.171267	0.161885	Nitab4.5_0000008g0570/Nitab4.5_0001468g0070/Nitab4.5_0008198g0010/Nitab4.5_0010196g0040/Nitab4.5_0011414g0010	5
GO:0098518	polynucleotide phosphatase activity	5/10777	6/38628	0.00777972	0.171267	0.161885	Nitab4.5_0000008g0710/Nitab4.5_0000189g0270/Nitab4.5_0001028g0090/Nitab4.5_0003670g0030/Nitab4.5_0010554g0020	5
GO:0004069	L-aspartate:2-oxoglutarate aminotransferase activity	8/10777	13/38628	0.0115125	0.242881	0.229576	Nitab4.5_0000052g0220/Nitab4.5_0000097g0090/Nitab4.5_0002204g0060/Nitab4.5_0003183g0010/Nitab4.5_0007126g0030/Nitab4.5_0007794g0030/Nitab4.5_0009538g0010/Nitab4.5_0009811g0010	8
GO:0046592	polyamine oxidase activity	8/10777	13/38628	0.0115125	0.242881	0.229576	Nitab4.5_0000483g0140/Nitab4.5_0000707g0200/Nitab4.5_0001374g0220/Nitab4.5_0003310g0050/Nitab4.5_0003412g0030/Nitab4.5_0004862g0070/Nitab4.5_0008441g0030/Nitab4.5_0016456g0010	8
GO:0052901	spermine:oxygen oxidoreductase (spermidine-forming) activity	8/10777	13/38628	0.0115125	0.242881	0.229576	Nitab4.5_0000483g0140/Nitab4.5_0000707g0200/Nitab4.5_0001374g0220/Nitab4.5_0003310g0050/Nitab4.5_0003412g0030/Nitab4.5_0004862g0070/Nitab4.5_0008441g0030/Nitab4.5_0016456g0010	8
GO:0005247	voltage-gated chloride channel activity	10/10777	18/38628	0.0123823	0.254102	0.240182	Nitab4.5_0000040g0400/Nitab4.5_0000374g0010/Nitab4.5_0000611g0260/Nitab4.5_0001057g0070/Nitab4.5_0001129g0040/Nitab4.5_0002240g0080/Nitab4.5_0002911g0020/Nitab4.5_0004488g0020/Nitab4.5_0005311g0040/Nitab4.5_0009244g0020	10
GO:0032451	demethylase activity	10/10777	18/38628	0.0123823	0.254102	0.240182	Nitab4.5_0000175g0140/Nitab4.5_0000188g0100/Nitab4.5_0000926g0130/Nitab4.5_0001110g0090/Nitab4.5_0001323g0070/Nitab4.5_0003250g0020/Nitab4.5_0003271g0040/Nitab4.5_0005725g0020/Nitab4.5_0006558g0030/Nitab4.5_0010603g0030	10
GO:0004725	protein tyrosine phosphatase activity	29/10777	71/38628	0.0126543	0.254102	0.240182	Nitab4.5_0000008g0710/Nitab4.5_0000130g0150/Nitab4.5_0000159g0070/Nitab4.5_0000189g0270/Nitab4.5_0000267g0100/Nitab4.5_0000566g0270/Nitab4.5_0000593g0020/Nitab4.5_0000971g0110/Nitab4.5_0001028g0090/Nitab4.5_0001168g0130/Nitab4.5_0001198g0310/Nitab4.5_0001978g0050/Nitab4.5_0002045g0010/Nitab4.5_0002100g0040/Nitab4.5_0002247g0030/Nitab4.5_0002450g0020/Nitab4.5_0002931g0030/Nitab4.5_0003240g0050/Nit…	29
GO:0005507	copper ion binding	86/10777	249/38628	0.0127135	0.254102	0.240182	Nitab4.5_0000006g0330/Nitab4.5_0000007g0210/Nitab4.5_0000008g0820/Nitab4.5_0000025g0290/Nitab4.5_0000058g0010/Nitab4.5_0000062g0400/Nitab4.5_0000103g0200/Nitab4.5_0000119g0250/Nitab4.5_0000130g0050/Nitab4.5_0000132g0250/Nitab4.5_0000178g0050/Nitab4.5_0000187g0240/Nitab4.5_0000214g0080/Nitab4.5_0000217g0040/Nitab4.5_0000233g0210/Nitab4.5_0000308g0220/Nitab4.5_0000317g0060/Nitab4.5_0000443g0130/Nit…	86
GO:0001067	transcription regulatory region nucleic acid binding	151/10777	463/38628	0.014035	0.273528	0.258545	Nitab4.5_0000058g0020/Nitab4.5_0000061g0290/Nitab4.5_0000070g0110/Nitab4.5_0000077g0060/Nitab4.5_0000082g0020/Nitab4.5_0000082g0150/Nitab4.5_0000093g0190/Nitab4.5_0000110g0100/Nitab4.5_0000111g0160/Nitab4.5_0000136g0410/Nitab4.5_0000163g0350/Nitab4.5_0000174g0290/Nitab4.5_0000187g0310/Nitab4.5_0000200g0100/Nitab4.5_0000220g0150/Nitab4.5_0000223g0340/Nitab4.5_0000304g0070/Nitab4.5_0000318g0030/Nit…	151
GO:0008531	riboflavin kinase activity	7/10777	11/38628	0.014308	0.273528	0.258545	Nitab4.5_0000190g0120/Nitab4.5_0003574g0040/Nitab4.5_0003691g0090/Nitab4.5_0004426g0030/Nitab4.5_0004913g0010/Nitab4.5_0005487g0020/Nitab4.5_0009567g0030	7
GO:0046423	allene-oxide cyclase activity	7/10777	11/38628	0.014308	0.273528	0.258545	Nitab4.5_0000215g0040/Nitab4.5_0002182g0090/Nitab4.5_0003185g0090/Nitab4.5_0004118g0110/Nitab4.5_0007287g0040/Nitab4.5_0008189g0010/Nitab4.5_0008753g0020	7
GO:0050661	NADP binding	43/10777	114/38628	0.0144057	0.273528	0.258545	Nitab4.5_0000031g0370/Nitab4.5_0000052g0020/Nitab4.5_0000076g0220/Nitab4.5_0000076g0230/Nitab4.5_0000187g0240/Nitab4.5_0000385g0180/Nitab4.5_0000451g0110/Nitab4.5_0000539g0020/Nitab4.5_0000709g0010/Nitab4.5_0000861g0020/Nitab4.5_0000884g0010/Nitab4.5_0001244g0160/Nitab4.5_0001435g0010/Nitab4.5_0001556g0010/Nitab4.5_0001557g0030/Nitab4.5_0001699g0050/Nitab4.5_0001863g0080/Nitab4.5_0002567g0070/Nit…	43
GO:0038023	signaling receptor activity	40/10777	105/38628	0.0149247	0.279884	0.264552	Nitab4.5_0000058g0060/Nitab4.5_0000142g0240/Nitab4.5_0000194g0120/Nitab4.5_0000223g0350/Nitab4.5_0000239g0060/Nitab4.5_0000256g0380/Nitab4.5_0000287g0260/Nitab4.5_0000295g0090/Nitab4.5_0000376g0150/Nitab4.5_0000613g0200/Nitab4.5_0000916g0020/Nitab4.5_0000989g0020/Nitab4.5_0001201g0020/Nitab4.5_0001417g0020/Nitab4.5_0001467g0110/Nitab4.5_0001645g0070/Nitab4.5_0001751g0160/Nitab4.5_0001884g0010/Nit…	40
GO:0030976	thiamine pyrophosphate binding	11/10777	21/38628	0.0152619	0.280221	0.26487	Nitab4.5_0000092g0270/Nitab4.5_0000195g0220/Nitab4.5_0000376g0160/Nitab4.5_0000444g0150/Nitab4.5_0000591g0100/Nitab4.5_0001645g0050/Nitab4.5_0003514g0040/Nitab4.5_0005525g0020/Nitab4.5_0010961g0010/Nitab4.5_0011199g0020/Nitab4.5_0012964g0010	11
GO:0019901	protein kinase binding	32/10777	81/38628	0.0157284	0.280221	0.26487	Nitab4.5_0000097g0010/Nitab4.5_0000153g0190/Nitab4.5_0000188g0220/Nitab4.5_0000207g0200/Nitab4.5_0000232g0080/Nitab4.5_0000499g0050/Nitab4.5_0000563g0180/Nitab4.5_0000706g0050/Nitab4.5_0000976g0160/Nitab4.5_0001026g0010/Nitab4.5_0001176g0120/Nitab4.5_0001293g0050/Nitab4.5_0001320g0150/Nitab4.5_0001357g0020/Nitab4.5_0001422g0020/Nitab4.5_0001471g0010/Nitab4.5_0001892g0100/Nitab4.5_0001965g0040/Nit…	32
GO:0010997	anaphase-promoting complex binding	9/10777	16/38628	0.015865	0.280221	0.26487	Nitab4.5_0000004g0100/Nitab4.5_0000021g0340/Nitab4.5_0000115g0350/Nitab4.5_0000353g0070/Nitab4.5_0001714g0020/Nitab4.5_0004559g0010/Nitab4.5_0005081g0070/Nitab4.5_0006270g0040/Nitab4.5_0010544g0010	9
GO:0016707	gibberellin 3-beta-dioxygenase activity	9/10777	16/38628	0.015865	0.280221	0.26487	Nitab4.5_0000205g0190/Nitab4.5_0000222g0140/Nitab4.5_0000410g0310/Nitab4.5_0000620g0230/Nitab4.5_0000869g0040/Nitab4.5_0001013g0080/Nitab4.5_0001573g0060/Nitab4.5_0003848g0020/Nitab4.5_0012276g0010	9
GO:0043024	ribosomal small subunit binding	9/10777	16/38628	0.015865	0.280221	0.26487	Nitab4.5_0000059g0430/Nitab4.5_0000115g0060/Nitab4.5_0000191g0210/Nitab4.5_0000739g0010/Nitab4.5_0001645g0100/Nitab4.5_0002150g0160/Nitab4.5_0002294g0020/Nitab4.5_0002873g0020/Nitab4.5_0002895g0020	9
GO:0001216	DNA-binding transcription activator activity	6/10777	9/38628	0.0175474	0.292906	0.276861	Nitab4.5_0000052g0200/Nitab4.5_0000322g0110/Nitab4.5_0001164g0020/Nitab4.5_0004208g0010/Nitab4.5_0005520g0040/Nitab4.5_0009387g0010	6
GO:0015114	phosphate ion transmembrane transporter activity	6/10777	9/38628	0.0175474	0.292906	0.276861	Nitab4.5_0000044g0620/Nitab4.5_0000391g0390/Nitab4.5_0001591g0210/Nitab4.5_0001926g0060/Nitab4.5_0003073g0020/Nitab4.5_0004554g0010	6
GO:0016454	C-palmitoyltransferase activity	6/10777	9/38628	0.0175474	0.292906	0.276861	Nitab4.5_0000262g0080/Nitab4.5_0000448g0050/Nitab4.5_0001180g0130/Nitab4.5_0001267g0080/Nitab4.5_0001358g0050/Nitab4.5_0003066g0060	6
GO:0035173	histone kinase activity	6/10777	9/38628	0.0175474	0.292906	0.276861	Nitab4.5_0000318g0070/Nitab4.5_0000733g0150/Nitab4.5_0001309g0040/Nitab4.5_0001737g0040/Nitab4.5_0002021g0080/Nitab4.5_0003981g0050	6
GO:0051377	mannose-ethanolamine phosphotransferase activity	6/10777	9/38628	0.0175474	0.292906	0.276861	Nitab4.5_0000848g0060/Nitab4.5_0001468g0100/Nitab4.5_0001952g0170/Nitab4.5_0002700g0180/Nitab4.5_0004153g0020/Nitab4.5_0005206g0050	6
GO:0005544	calcium-dependent phospholipid binding	16/10777	35/38628	0.0183528	0.299823	0.283399	Nitab4.5_0000080g0270/Nitab4.5_0000154g0320/Nitab4.5_0000976g0030/Nitab4.5_0001266g0060/Nitab4.5_0001449g0010/Nitab4.5_0001841g0070/Nitab4.5_0002760g0010/Nitab4.5_0003629g0020/Nitab4.5_0003887g0030/Nitab4.5_0003925g0010/Nitab4.5_0005052g0040/Nitab4.5_0005059g0060/Nitab4.5_0005097g0040/Nitab4.5_0005729g0030/Nitab4.5_0013371g0030/Nitab4.5_0022377g0010	16
GO:0016874	ligase activity	302/10777	977/38628	0.019052	0.299823	0.283399	Nitab4.5_0000012g0170/Nitab4.5_0000021g0060/Nitab4.5_0000021g0300/Nitab4.5_0000021g0440/Nitab4.5_0000021g0450/Nitab4.5_0000031g0530/Nitab4.5_0000037g0030/Nitab4.5_0000041g0290/Nitab4.5_0000041g0300/Nitab4.5_0000061g0070/Nitab4.5_0000075g0240/Nitab4.5_0000077g0100/Nitab4.5_0000080g0150/Nitab4.5_0000084g0160/Nitab4.5_0000093g0220/Nitab4.5_0000094g0120/Nitab4.5_0000101g0050/Nitab4.5_0000115g0380/Nit…	302
GO:0008168	methyltransferase activity	304/10777	984/38628	0.0192261	0.299823	0.283399	Nitab4.5_0000007g0090/Nitab4.5_0000008g0900/Nitab4.5_0000010g0020/Nitab4.5_0000014g0330/Nitab4.5_0000015g0250/Nitab4.5_0000019g0280/Nitab4.5_0000019g0410/Nitab4.5_0000021g0010/Nitab4.5_0000024g0020/Nitab4.5_0000030g0090/Nitab4.5_0000036g0440/Nitab4.5_0000038g0340/Nitab4.5_0000040g0150/Nitab4.5_0000040g0420/Nitab4.5_0000040g0650/Nitab4.5_0000044g0390/Nitab4.5_0000051g0110/Nitab4.5_0000074g0050/Nit…	304
GO:0004751	ribose-5-phosphate isomerase activity	10/10777	19/38628	0.0196897	0.299823	0.283399	Nitab4.5_0000108g0020/Nitab4.5_0000414g0100/Nitab4.5_0001098g0020/Nitab4.5_0001284g0060/Nitab4.5_0001479g0010/Nitab4.5_0005582g0010/Nitab4.5_0007384g0010/Nitab4.5_0010415g0010/Nitab4.5_0010415g0020/Nitab4.5_0012569g0010	10
GO:0003688	DNA replication origin binding	8/10777	14/38628	0.0203549	0.299823	0.283399	Nitab4.5_0000010g0240/Nitab4.5_0000045g0440/Nitab4.5_0000416g0090/Nitab4.5_0002664g0020/Nitab4.5_0005502g0010/Nitab4.5_0006018g0050/Nitab4.5_0007437g0010/Nitab4.5_0010178g0020	8
GO:0004617	phosphoglycerate dehydrogenase activity	8/10777	14/38628	0.0203549	0.299823	0.283399	Nitab4.5_0001185g0080/Nitab4.5_0001691g0050/Nitab4.5_0002296g0060/Nitab4.5_0002543g0160/Nitab4.5_0002885g0060/Nitab4.5_0005373g0040/Nitab4.5_0005730g0020/Nitab4.5_0006280g0030	8
GO:0004861	cyclin-dependent protein serine/threonine kinase inhibitor activity	8/10777	14/38628	0.0203549	0.299823	0.283399	Nitab4.5_0000310g0060/Nitab4.5_0000676g0240/Nitab4.5_0001034g0100/Nitab4.5_0001899g0120/Nitab4.5_0002097g0090/Nitab4.5_0002428g0040/Nitab4.5_0004214g0010/Nitab4.5_0005249g0020	8
GO:0080025	phosphatidylinositol-3,5-bisphosphate binding	8/10777	14/38628	0.0203549	0.299823	0.283399	Nitab4.5_0000217g0040/Nitab4.5_0001036g0050/Nitab4.5_0001253g0020/Nitab4.5_0002344g0110/Nitab4.5_0003763g0010/Nitab4.5_0004778g0020/Nitab4.5_0008329g0020/Nitab4.5_0012748g0020	8
GO:0097027	ubiquitin-protein transferase activator activity	8/10777	14/38628	0.0203549	0.299823	0.283399	Nitab4.5_0000004g0100/Nitab4.5_0000021g0340/Nitab4.5_0000115g0350/Nitab4.5_0001714g0020/Nitab4.5_0004559g0010/Nitab4.5_0005081g0070/Nitab4.5_0006270g0040/Nitab4.5_0010544g0010	8
GO:0043169	cation binding	18/10777	41/38628	0.0203771	0.299823	0.283399	Nitab4.5_0000017g0130/Nitab4.5_0000153g0190/Nitab4.5_0000328g0120/Nitab4.5_0000463g0070/Nitab4.5_0000548g0030/Nitab4.5_0000575g0090/Nitab4.5_0000588g0040/Nitab4.5_0000839g0070/Nitab4.5_0001271g0040/Nitab4.5_0001751g0070/Nitab4.5_0001806g0020/Nitab4.5_0004686g0020/Nitab4.5_0005003g0030/Nitab4.5_0005134g0010/Nitab4.5_0005632g0010/Nitab4.5_0009622g0010/Nitab4.5_0009641g0040/Nitab4.5_0013277g0010	18
GO:0016413	O-acetyltransferase activity	40/10777	107/38628	0.0207406	0.299823	0.283399	Nitab4.5_0000035g0380/Nitab4.5_0000058g0080/Nitab4.5_0000105g0190/Nitab4.5_0000223g0260/Nitab4.5_0000347g0140/Nitab4.5_0000383g0040/Nitab4.5_0000681g0020/Nitab4.5_0000683g0100/Nitab4.5_0000797g0140/Nitab4.5_0000805g0030/Nitab4.5_0000957g0060/Nitab4.5_0001084g0030/Nitab4.5_0001324g0060/Nitab4.5_0001371g0020/Nitab4.5_0001437g0100/Nitab4.5_0001440g0080/Nitab4.5_0001581g0100/Nitab4.5_0001739g0010/Nit…	40
GO:0003886	DNA (cytosine-5-)-methyltransferase activity	5/10777	7/38628	0.0209551	0.299823	0.283399	Nitab4.5_0000258g0040/Nitab4.5_0001620g0010/Nitab4.5_0004345g0030/Nitab4.5_0004389g0060/Nitab4.5_0007729g0020	5
GO:0004106	chorismate mutase activity	5/10777	7/38628	0.0209551	0.299823	0.283399	Nitab4.5_0000334g0160/Nitab4.5_0000568g0270/Nitab4.5_0001211g0110/Nitab4.5_0001591g0050/Nitab4.5_0002756g0010	5
GO:0004484	mRNA guanylyltransferase activity	5/10777	7/38628	0.0209551	0.299823	0.283399	Nitab4.5_0000008g0710/Nitab4.5_0000189g0270/Nitab4.5_0001028g0090/Nitab4.5_0003670g0030/Nitab4.5_0010554g0020	5
GO:0043546	molybdopterin cofactor binding	5/10777	7/38628	0.0209551	0.299823	0.283399	Nitab4.5_0002050g0110/Nitab4.5_0002857g0010/Nitab4.5_0005439g0030/Nitab4.5_0007338g0020/Nitab4.5_0011569g0050	5
GO:0030696	tRNA (m5U54) methyltransferase activity	3/10777	3/38628	0.021712	0.299823	0.283399	Nitab4.5_0003284g0010/Nitab4.5_0003284g0040/Nitab4.5_0011232g0010	3
GO:0034020	neoxanthin synthase activity	3/10777	3/38628	0.021712	0.299823	0.283399	Nitab4.5_0001217g0030/Nitab4.5_0004398g0030/Nitab4.5_0005472g0040	3
GO:0052631	sphingolipid delta-8 desaturase activity	3/10777	3/38628	0.021712	0.299823	0.283399	Nitab4.5_0000200g0080/Nitab4.5_0007575g0010/Nitab4.5_0007575g0020	3
GO:0052717	tRNA-specific adenosine-34 deaminase activity	3/10777	3/38628	0.021712	0.299823	0.283399	Nitab4.5_0000079g0140/Nitab4.5_0001489g0080/Nitab4.5_0006591g0020	3
GO:0008172	S-methyltransferase activity	11/10777	22/38628	0.0229501	0.300285	0.283836	Nitab4.5_0000013g0070/Nitab4.5_0000088g0050/Nitab4.5_0000098g0100/Nitab4.5_0000121g0040/Nitab4.5_0000387g0090/Nitab4.5_0000428g0190/Nitab4.5_0001606g0040/Nitab4.5_0002087g0040/Nitab4.5_0002406g0040/Nitab4.5_0007883g0020/Nitab4.5_0009617g0020	11
GO:0070181	small ribosomal subunit rRNA binding	11/10777	22/38628	0.0229501	0.300285	0.283836	Nitab4.5_0000030g0150/Nitab4.5_0000072g0470/Nitab4.5_0000457g0190/Nitab4.5_0000481g0060/Nitab4.5_0000568g0280/Nitab4.5_0001329g0150/Nitab4.5_0002941g0010/Nitab4.5_0003912g0090/Nitab4.5_0004836g0020/Nitab4.5_0005272g0020/Nitab4.5_0006090g0030	11
GO:0000234	phosphoethanolamine N-methyltransferase activity	4/10777	5/38628	0.0235247	0.300285	0.283836	Nitab4.5_0001456g0210/Nitab4.5_0007327g0030/Nitab4.5_0009467g0020/Nitab4.5_0011657g0020	4
GO:0004489	methylenetetrahydrofolate reductase (NAD(P)H) activity	4/10777	5/38628	0.0235247	0.300285	0.283836	Nitab4.5_0000971g0090/Nitab4.5_0001653g0120/Nitab4.5_0003263g0060/Nitab4.5_0006595g0040	4
GO:0004820	glycine-tRNA ligase activity	4/10777	5/38628	0.0235247	0.300285	0.283836	Nitab4.5_0000691g0260/Nitab4.5_0000976g0080/Nitab4.5_0007955g0020/Nitab4.5_0011600g0010	4
GO:0016603	glutaminyl-peptide cyclotransferase activity	4/10777	5/38628	0.0235247	0.300285	0.283836	Nitab4.5_0000084g0450/Nitab4.5_0000084g0460/Nitab4.5_0001083g0050/Nitab4.5_0008522g0010	4
GO:0018858	benzoate-CoA ligase activity	4/10777	5/38628	0.0235247	0.300285	0.283836	Nitab4.5_0004781g0090/Nitab4.5_0004890g0040/Nitab4.5_0010595g0010/Nitab4.5_0012647g0010	4
GO:0052667	phosphomethylethanolamine N-methyltransferase activity	4/10777	5/38628	0.0235247	0.300285	0.283836	Nitab4.5_0001456g0210/Nitab4.5_0007327g0030/Nitab4.5_0009467g0020/Nitab4.5_0011657g0020	4
GO:0106286	(E)-caffeate-CoA ligase activity	4/10777	5/38628	0.0235247	0.300285	0.283836	Nitab4.5_0004781g0090/Nitab4.5_0004890g0040/Nitab4.5_0010595g0010/Nitab4.5_0012647g0010	4
GO:0008420	RNA polymerase II CTD heptapeptide repeat phosphatase activity	7/10777	12/38628	0.0261451	0.320277	0.302733	Nitab4.5_0000185g0360/Nitab4.5_0000335g0130/Nitab4.5_0002783g0020/Nitab4.5_0003668g0090/Nitab4.5_0006527g0010/Nitab4.5_0008420g0010/Nitab4.5_0012352g0020	7
GO:0016639	oxidoreductase activity, acting on the CH-NH2 group of donors, NAD or NADP as acceptor	7/10777	12/38628	0.0261451	0.320277	0.302733	Nitab4.5_0000103g0200/Nitab4.5_0000375g0370/Nitab4.5_0002359g0020/Nitab4.5_0002769g0080/Nitab4.5_0004099g0020/Nitab4.5_0004844g0040/Nitab4.5_0007542g0020	7
GO:0042285	xylosyltransferase activity	7/10777	12/38628	0.0261451	0.320277	0.302733	Nitab4.5_0000406g0010/Nitab4.5_0000664g0230/Nitab4.5_0000669g0220/Nitab4.5_0002214g0040/Nitab4.5_0005716g0030/Nitab4.5_0006870g0060/Nitab4.5_0007806g0020	7
GO:0050308	sugar-phosphatase activity	7/10777	12/38628	0.0261451	0.320277	0.302733	Nitab4.5_0000263g0260/Nitab4.5_0000455g0030/Nitab4.5_0000721g0060/Nitab4.5_0000730g0110/Nitab4.5_0002713g0050/Nitab4.5_0004134g0020/Nitab4.5_0008242g0010	7
GO:0070034	telomerase RNA binding	7/10777	12/38628	0.0261451	0.320277	0.302733	Nitab4.5_0000326g0120/Nitab4.5_0001052g0120/Nitab4.5_0001408g0030/Nitab4.5_0005263g0050/Nitab4.5_0005593g0040/Nitab4.5_0006107g0020/Nitab4.5_0007062g0060	7
GO:0000224	peptide-N4-(N-acetyl-beta-glucosaminyl)asparagine amidase activity	10/10777	20/38628	0.029702	0.35612	0.336612	Nitab4.5_0000035g0180/Nitab4.5_0000105g0200/Nitab4.5_0001106g0010/Nitab4.5_0002343g0020/Nitab4.5_0003381g0020/Nitab4.5_0004364g0060/Nitab4.5_0005226g0020/Nitab4.5_0008297g0010/Nitab4.5_0010278g0030/Nitab4.5_0021759g0010	10
GO:0004623	phospholipase A2 activity	10/10777	20/38628	0.029702	0.35612	0.336612	Nitab4.5_0000082g0400/Nitab4.5_0000083g0240/Nitab4.5_0000677g0020/Nitab4.5_0000718g0310/Nitab4.5_0000938g0070/Nitab4.5_0003488g0060/Nitab4.5_0004197g0020/Nitab4.5_0004368g0020/Nitab4.5_0005340g0040/Nitab4.5_0009542g0010	10
GO:0030515	snoRNA binding	14/10777	31/38628	0.0297743	0.35612	0.336612	Nitab4.5_0000326g0120/Nitab4.5_0001338g0160/Nitab4.5_0001498g0030/Nitab4.5_0001864g0020/Nitab4.5_0001924g0070/Nitab4.5_0003173g0040/Nitab4.5_0005411g0050/Nitab4.5_0005593g0040/Nitab4.5_0006107g0020/Nitab4.5_0006530g0030/Nitab4.5_0007062g0060/Nitab4.5_0013216g0010/Nitab4.5_0013308g0010/Nitab4.5_0021326g0010	14
GO:0016491	oxidoreductase activity	287/10777	935/38628	0.0300494	0.356602	0.337068	Nitab4.5_0000012g0020/Nitab4.5_0000021g0010/Nitab4.5_0000021g0560/Nitab4.5_0000026g0110/Nitab4.5_0000031g0070/Nitab4.5_0000031g0370/Nitab4.5_0000032g0010/Nitab4.5_0000061g0010/Nitab4.5_0000084g0110/Nitab4.5_0000084g0140/Nitab4.5_0000084g0380/Nitab4.5_0000084g0490/Nitab4.5_0000086g0050/Nitab4.5_0000091g0420/Nitab4.5_0000100g0280/Nitab4.5_0000117g0020/Nitab4.5_0000119g0120/Nitab4.5_0000119g0140/Nit…	287
GO:0019900	kinase binding	15/10777	34/38628	0.0312582	0.368072	0.347909	Nitab4.5_0000111g0160/Nitab4.5_0000137g0040/Nitab4.5_0000159g0070/Nitab4.5_0000322g0110/Nitab4.5_0001255g0070/Nitab4.5_0001592g0050/Nitab4.5_0002130g0030/Nitab4.5_0003335g0020/Nitab4.5_0003962g0020/Nitab4.5_0004208g0010/Nitab4.5_0006059g0040/Nitab4.5_0006135g0010/Nitab4.5_0007370g0020/Nitab4.5_0009387g0010/Nitab4.5_0014012g0010	15
GO:0004839	ubiquitin activating enzyme activity	46/10777	129/38628	0.0329334	0.37478	0.35425	Nitab4.5_0000105g0340/Nitab4.5_0000164g0040/Nitab4.5_0000195g0030/Nitab4.5_0000326g0240/Nitab4.5_0000472g0240/Nitab4.5_0000486g0090/Nitab4.5_0000564g0210/Nitab4.5_0000585g0120/Nitab4.5_0000586g0020/Nitab4.5_0000643g0220/Nitab4.5_0000723g0090/Nitab4.5_0000916g0010/Nitab4.5_0001054g0030/Nitab4.5_0001211g0200/Nitab4.5_0001331g0170/Nitab4.5_0001892g0090/Nitab4.5_0001916g0030/Nitab4.5_0002314g0090/Nit…	46
GO:0004014	adenosylmethionine decarboxylase activity	8/10777	15/38628	0.0331078	0.37478	0.35425	Nitab4.5_0000059g0160/Nitab4.5_0000259g0240/Nitab4.5_0000259g0260/Nitab4.5_0000894g0070/Nitab4.5_0001196g0090/Nitab4.5_0001965g0070/Nitab4.5_0001982g0050/Nitab4.5_0006224g0030	8
GO:0070182	DNA polymerase binding	8/10777	15/38628	0.0331078	0.37478	0.35425	Nitab4.5_0000326g0050/Nitab4.5_0000326g0070/Nitab4.5_0000513g0110/Nitab4.5_0000671g0080/Nitab4.5_0001180g0190/Nitab4.5_0001327g0080/Nitab4.5_0005973g0040/Nitab4.5_0009021g0010	8
GO:1990841	promoter-specific chromatin binding	8/10777	15/38628	0.0331078	0.37478	0.35425	Nitab4.5_0000088g0060/Nitab4.5_0001462g0010/Nitab4.5_0001975g0010/Nitab4.5_0003291g0060/Nitab4.5_0004192g0030/Nitab4.5_0006049g0020/Nitab4.5_0007342g0050/Nitab4.5_0010836g0030	8
GO:0004805	trehalose-phosphatase activity	17/10777	40/38628	0.0333539	0.37478	0.35425	Nitab4.5_0000104g0240/Nitab4.5_0000244g0010/Nitab4.5_0000416g0010/Nitab4.5_0000538g0040/Nitab4.5_0000795g0070/Nitab4.5_0000993g0070/Nitab4.5_0000993g0080/Nitab4.5_0001406g0010/Nitab4.5_0001780g0140/Nitab4.5_0002868g0010/Nitab4.5_0003531g0040/Nitab4.5_0004470g0070/Nitab4.5_0004610g0010/Nitab4.5_0009175g0020/Nitab4.5_0009281g0010/Nitab4.5_0009672g0010/Nitab4.5_0012646g0010	17
GO:0009916	alternative oxidase activity	6/10777	10/38628	0.0335986	0.37478	0.35425	Nitab4.5_0000030g0350/Nitab4.5_0000143g0540/Nitab4.5_0000985g0020/Nitab4.5_0001198g0240/Nitab4.5_0002533g0030/Nitab4.5_0011712g0010	6
GO:0047274	galactinol-sucrose galactosyltransferase activity	6/10777	10/38628	0.0335986	0.37478	0.35425	Nitab4.5_0000152g0170/Nitab4.5_0002008g0050/Nitab4.5_0002649g0010/Nitab4.5_0002682g0060/Nitab4.5_0005432g0030/Nitab4.5_0009705g0010	6
GO:0016791	phosphatase activity	68/10777	200/38628	0.0339982	0.37478	0.35425	Nitab4.5_0000005g0550/Nitab4.5_0000033g0300/Nitab4.5_0000058g0130/Nitab4.5_0000083g0060/Nitab4.5_0000085g0380/Nitab4.5_0000099g0280/Nitab4.5_0000110g0080/Nitab4.5_0000119g0060/Nitab4.5_0000172g2190/Nitab4.5_0000306g0350/Nitab4.5_0000359g0070/Nitab4.5_0000521g0070/Nitab4.5_0000545g0040/Nitab4.5_0000583g0120/Nitab4.5_0000611g0140/Nitab4.5_0000617g0210/Nitab4.5_0000635g0070/Nitab4.5_0000666g0050/Nit…	68
GO:0047372	acylglycerol lipase activity	18/10777	43/38628	0.0340485	0.37478	0.35425	Nitab4.5_0000014g0100/Nitab4.5_0000114g0140/Nitab4.5_0000207g0220/Nitab4.5_0000310g0100/Nitab4.5_0000382g0040/Nitab4.5_0000728g0130/Nitab4.5_0001077g0040/Nitab4.5_0001204g0110/Nitab4.5_0001320g0120/Nitab4.5_0002066g0050/Nitab4.5_0002212g0030/Nitab4.5_0002212g0040/Nitab4.5_0003526g0060/Nitab4.5_0004123g0020/Nitab4.5_0004123g0030/Nitab4.5_0005664g0060/Nitab4.5_0009160g0010/Nitab4.5_0010605g0020	18
GO:0016671	oxidoreductase activity, acting on a sulfur group of donors, disulfide as acceptor	19/10777	46/38628	0.0345528	0.376238	0.355628	Nitab4.5_0000100g0120/Nitab4.5_0000332g0020/Nitab4.5_0000364g0080/Nitab4.5_0000408g0160/Nitab4.5_0000408g0170/Nitab4.5_0000613g0110/Nitab4.5_0000984g0010/Nitab4.5_0001141g0040/Nitab4.5_0001623g0010/Nitab4.5_0002265g0260/Nitab4.5_0002497g0030/Nitab4.5_0002827g0080/Nitab4.5_0003030g0070/Nitab4.5_0004364g0060/Nitab4.5_0004810g0010/Nitab4.5_0005083g0010/Nitab4.5_0006396g0020/Nitab4.5_0008149g0020/Nit…	19
GO:0016740	transferase activity	387/10777	1282/38628	0.0346763	0.376238	0.355628	Nitab4.5_0000002g0400/Nitab4.5_0000003g0490/Nitab4.5_0000006g0110/Nitab4.5_0000007g0060/Nitab4.5_0000008g0580/Nitab4.5_0000008g0600/Nitab4.5_0000011g0110/Nitab4.5_0000011g0340/Nitab4.5_0000013g0390/Nitab4.5_0000024g0030/Nitab4.5_0000025g0090/Nitab4.5_0000030g0430/Nitab4.5_0000032g0410/Nitab4.5_0000036g0330/Nitab4.5_0000062g0270/Nitab4.5_0000068g0320/Nitab4.5_0000069g0610/Nitab4.5_0000086g0120/Nit…	387
GO:0005524	ATP binding	1429/10777	4930/38628	0.0359497	0.387288	0.366072	Nitab4.5_0000001g0020/Nitab4.5_0000001g0380/Nitab4.5_0000002g0120/Nitab4.5_0000002g0400/Nitab4.5_0000005g0420/Nitab4.5_0000006g0180/Nitab4.5_0000007g0210/Nitab4.5_0000008g0310/Nitab4.5_0000008g0600/Nitab4.5_0000008g0710/Nitab4.5_0000008g0910/Nitab4.5_0000009g0010/Nitab4.5_0000009g0240/Nitab4.5_0000009g0520/Nitab4.5_0000010g0080/Nitab4.5_0000013g0280/Nitab4.5_0000015g0160/Nitab4.5_0000015g0210/Nit…	1429
GO:0016836	hydro-lyase activity	13/10777	29/38628	0.0379914	0.406401	0.384138	Nitab4.5_0000610g0300/Nitab4.5_0000902g0360/Nitab4.5_0001000g0130/Nitab4.5_0002093g0240/Nitab4.5_0003727g0010/Nitab4.5_0003727g0020/Nitab4.5_0004126g0030/Nitab4.5_0004150g0030/Nitab4.5_0004479g0070/Nitab4.5_0006419g0030/Nitab4.5_0009469g0010/Nitab4.5_0012848g0010/Nitab4.5_0017161g0010	13
GO:0016846	carbon-sulfur lyase activity	9/10777	18/38628	0.038584	0.409854	0.387403	Nitab4.5_0000677g0170/Nitab4.5_0000872g0070/Nitab4.5_0001284g0120/Nitab4.5_0001319g0010/Nitab4.5_0002255g0070/Nitab4.5_0002552g0020/Nitab4.5_0003183g0010/Nitab4.5_0006562g0060/Nitab4.5_0006843g0010	9
GO:0004017	adenylate kinase activity	16/10777	38/38628	0.0418797	0.410514	0.388026	Nitab4.5_0000106g0060/Nitab4.5_0000148g0020/Nitab4.5_0000457g0140/Nitab4.5_0000511g0130/Nitab4.5_0001338g0160/Nitab4.5_0001802g0050/Nitab4.5_0001895g0010/Nitab4.5_0002055g0090/Nitab4.5_0002129g0060/Nitab4.5_0002129g0070/Nitab4.5_0006819g0010/Nitab4.5_0008210g0030/Nitab4.5_0010883g0030/Nitab4.5_0013216g0010/Nitab4.5_0013256g0010/Nitab4.5_0013308g0010	16
GO:0016656	monodehydroascorbate reductase (NADH) activity	16/10777	38/38628	0.0418797	0.410514	0.388026	Nitab4.5_0000105g0200/Nitab4.5_0000408g0160/Nitab4.5_0000408g0170/Nitab4.5_0002265g0260/Nitab4.5_0002343g0020/Nitab4.5_0002345g0090/Nitab4.5_0003030g0070/Nitab4.5_0003381g0020/Nitab4.5_0003460g0050/Nitab4.5_0005083g0010/Nitab4.5_0005226g0020/Nitab4.5_0006983g0020/Nitab4.5_0008297g0010/Nitab4.5_0009101g0010/Nitab4.5_0010278g0030/Nitab4.5_0011709g0020	16
GO:0004419	hydroxymethylglutaryl-CoA lyase activity	5/10777	8/38628	0.0431232	0.410514	0.388026	Nitab4.5_0000812g0070/Nitab4.5_0001450g0050/Nitab4.5_0004018g0010/Nitab4.5_0006764g0010/Nitab4.5_0007012g0010	5
GO:0008798	beta-aspartyl-peptidase activity	5/10777	8/38628	0.0431232	0.410514	0.388026	Nitab4.5_0000412g0050/Nitab4.5_0001984g0010/Nitab4.5_0002449g0040/Nitab4.5_0007505g0010/Nitab4.5_0010827g0010	5
GO:0010331	gibberellin binding	5/10777	8/38628	0.0431232	0.410514	0.388026	Nitab4.5_0000245g0250/Nitab4.5_0000295g0090/Nitab4.5_0001949g0070/Nitab4.5_0003058g0050/Nitab4.5_0011064g0010	5
GO:0015108	chloride transmembrane transporter activity	5/10777	8/38628	0.0431232	0.410514	0.388026	Nitab4.5_0000374g0010/Nitab4.5_0001057g0070/Nitab4.5_0001129g0040/Nitab4.5_0002240g0080/Nitab4.5_0005311g0040	5
GO:0019902	phosphatase binding	5/10777	8/38628	0.0431232	0.410514	0.388026	Nitab4.5_0001255g0070/Nitab4.5_0001504g0090/Nitab4.5_0002792g0060/Nitab4.5_0003657g0020/Nitab4.5_0006135g0010	5
GO:0046524	sucrose-phosphate synthase activity	5/10777	8/38628	0.0431232	0.410514	0.388026	Nitab4.5_0000009g0480/Nitab4.5_0000374g0020/Nitab4.5_0000401g0120/Nitab4.5_0001880g0050/Nitab4.5_0010823g0010	5
GO:0004766	spermidine synthase activity	7/10777	13/38628	0.0432165	0.410514	0.388026	Nitab4.5_0000714g0010/Nitab4.5_0003284g0010/Nitab4.5_0003284g0040/Nitab4.5_0009678g0010/Nitab4.5_0011232g0010/Nitab4.5_0012491g0010/Nitab4.5_0021288g0010	7
GO:0004743	pyruvate kinase activity	11/10777	24/38628	0.0460825	0.410514	0.388026	Nitab4.5_0000015g0330/Nitab4.5_0000018g0230/Nitab4.5_0000075g0260/Nitab4.5_0000593g0010/Nitab4.5_0000764g0050/Nitab4.5_0000772g0060/Nitab4.5_0001524g0030/Nitab4.5_0003815g0060/Nitab4.5_0005736g0010/Nitab4.5_0010330g0010/Nitab4.5_0010974g0010	11
GO:0030955	potassium ion binding	11/10777	24/38628	0.0460825	0.410514	0.388026	Nitab4.5_0000015g0330/Nitab4.5_0000018g0230/Nitab4.5_0000075g0260/Nitab4.5_0000593g0010/Nitab4.5_0000764g0050/Nitab4.5_0000772g0060/Nitab4.5_0001524g0030/Nitab4.5_0003815g0060/Nitab4.5_0005736g0010/Nitab4.5_0010330g0010/Nitab4.5_0010974g0010	11
GO:0003899	DNA-directed 5'-3' RNA polymerase activity	94/10777	289/38628	0.0466502	0.410514	0.388026	Nitab4.5_0000035g0090/Nitab4.5_0000058g0190/Nitab4.5_0000142g0440/Nitab4.5_0000187g0040/Nitab4.5_0000250g0230/Nitab4.5_0000259g0040/Nitab4.5_0000276g0120/Nitab4.5_0000314g0010/Nitab4.5_0000314g0020/Nitab4.5_0000314g0030/Nitab4.5_0000314g0040/Nitab4.5_0000314g0050/Nitab4.5_0000314g0060/Nitab4.5_0000314g0070/Nitab4.5_0000314g0090/Nitab4.5_0000314g0100/Nitab4.5_0000318g0030/Nitab4.5_0000321g0220/Nit…	94

## Sheet: root GO CC
Table S8. Lists of GO and KEGG enrichment in roots and leaves (root GO_CC).
ID	Description	GeneRatio	BgRatio	pvalue	p.adjust	qvalue	geneID	Count
GO:0005874	microtubule	140/10463	343/37763	1.02064733087811e-07	5.7377822351028e-05	5.46643737791687e-05	Nitab4.5_0000009g0240/Nitab4.5_0000034g0130/Nitab4.5_0000041g0330/Nitab4.5_0000068g0320/Nitab4.5_0000072g0260/Nitab4.5_0000072g0390/Nitab4.5_0000078g0180/Nitab4.5_0000080g0090/Nitab4.5_0000084g0080/Nitab4.5_0000109g0300/Nitab4.5_0000119g0300/Nitab4.5_0000129g0190/Nitab4.5_0000170g0040/Nitab4.5_0000170g0070/Nitab4.5_0000192g0180/Nitab4.5_0000205g0160/Nitab4.5_0000209g0190/Nitab4.5_0000220g0120/Nit…	140
GO:0005829	cytosol	945/10463	2974/37763	1.8781611244199e-07	5.7377822351028e-05	5.46643737791687e-05	Nitab4.5_0000001g0120/Nitab4.5_0000003g0650/Nitab4.5_0000004g0170/Nitab4.5_0000004g0240/Nitab4.5_0000005g0480/Nitab4.5_0000005g0550/Nitab4.5_0000006g0090/Nitab4.5_0000006g0580/Nitab4.5_0000009g0510/Nitab4.5_0000010g0130/Nitab4.5_0000013g0070/Nitab4.5_0000013g0110/Nitab4.5_0000016g0170/Nitab4.5_0000021g1000/Nitab4.5_0000022g0310/Nitab4.5_0000022g0390/Nitab4.5_0000027g0010/Nitab4.5_0000029g0330/Nit…	945
GO:0009505	plant-type cell wall	103/10463	253/37763	5.25398446582077e-06	0.00107006150287216	0.00101945733670136	Nitab4.5_0000006g0050/Nitab4.5_0000007g0230/Nitab4.5_0000009g0500/Nitab4.5_0000021g0090/Nitab4.5_0000038g0180/Nitab4.5_0000048g0210/Nitab4.5_0000078g0210/Nitab4.5_0000099g0080/Nitab4.5_0000099g0090/Nitab4.5_0000167g0040/Nitab4.5_0000181g0100/Nitab4.5_0000230g0240/Nitab4.5_0000273g0080/Nitab4.5_0000291g0040/Nitab4.5_0000312g0090/Nitab4.5_0000375g0150/Nitab4.5_0000466g0010/Nitab4.5_0000469g0080/Nit…	103
GO:0016607	nuclear speck	35/10463	70/37763	6.26712251523311e-05	0.00957302964201858	0.00912031250243135	Nitab4.5_0000041g0030/Nitab4.5_0000113g0010/Nitab4.5_0000151g0390/Nitab4.5_0000319g0180/Nitab4.5_0000442g0180/Nitab4.5_0000643g0180/Nitab4.5_0000748g0110/Nitab4.5_0000876g0150/Nitab4.5_0000914g0130/Nitab4.5_0000917g0040/Nitab4.5_0001083g0050/Nitab4.5_0001402g0050/Nitab4.5_0001675g0120/Nitab4.5_0001730g0110/Nitab4.5_0001799g0050/Nitab4.5_0001902g0010/Nitab4.5_0001942g0010/Nitab4.5_0002027g0140/Nit…	35
GO:0042575	DNA polymerase complex	10/10463	12/37763	9.83192816751096e-05	0.0120146162206984	0.011446434266597	Nitab4.5_0000240g0030/Nitab4.5_0000437g0030/Nitab4.5_0001085g0120/Nitab4.5_0001137g0080/Nitab4.5_0001360g0180/Nitab4.5_0002029g0030/Nitab4.5_0003519g0040/Nitab4.5_0006070g0030/Nitab4.5_0006717g0010/Nitab4.5_0007619g0020	10
GO:0031969	chloroplast membrane	44/10463	97/37763	0.000149864295850393	0.0152611807940983	0.0145394658956609	Nitab4.5_0000015g0010/Nitab4.5_0000107g0240/Nitab4.5_0000116g0260/Nitab4.5_0000136g0090/Nitab4.5_0000156g0150/Nitab4.5_0000170g0200/Nitab4.5_0000235g0130/Nitab4.5_0000329g0040/Nitab4.5_0000362g0100/Nitab4.5_0000458g0050/Nitab4.5_0000514g0110/Nitab4.5_0000646g0170/Nitab4.5_0000719g0090/Nitab4.5_0000753g0180/Nitab4.5_0001099g0050/Nitab4.5_0001215g0120/Nitab4.5_0001706g0060/Nitab4.5_0001724g0010/Nit…	44
GO:0019005	SCF ubiquitin ligase complex	53/10463	123/37763	0.000175878750424928	0.0153126716533789	0.0145885217061221	Nitab4.5_0000028g0350/Nitab4.5_0000029g0060/Nitab4.5_0000174g0050/Nitab4.5_0000187g0210/Nitab4.5_0000190g0020/Nitab4.5_0000451g0150/Nitab4.5_0000737g0010/Nitab4.5_0000743g0140/Nitab4.5_0001017g0020/Nitab4.5_0001039g0040/Nitab4.5_0001166g0010/Nitab4.5_0001208g0070/Nitab4.5_0001231g0070/Nitab4.5_0001267g0140/Nitab4.5_0001373g0070/Nitab4.5_0001586g0110/Nitab4.5_0001659g0030/Nitab4.5_0001803g0010/Nit…	53
GO:0009506	plasmodesma	316/10463	961/37763	0.000200493245870755	0.0153126716533789	0.0145885217061221	Nitab4.5_0000006g0050/Nitab4.5_0000006g0630/Nitab4.5_0000007g0230/Nitab4.5_0000008g0570/Nitab4.5_0000009g0500/Nitab4.5_0000016g0170/Nitab4.5_0000020g0130/Nitab4.5_0000021g0020/Nitab4.5_0000021g0090/Nitab4.5_0000022g0390/Nitab4.5_0000027g0010/Nitab4.5_0000028g0420/Nitab4.5_0000038g0180/Nitab4.5_0000048g0210/Nitab4.5_0000078g0210/Nitab4.5_0000094g0120/Nitab4.5_0000095g0060/Nitab4.5_0000095g0200/Nit…	316
GO:0016021	integral component of membrane	6004/10463	21138/37763	0.00033407042395238	0.0204208044444244	0.0194550863257243	Nitab4.5_0000001g0020/Nitab4.5_0000001g0070/Nitab4.5_0000001g0120/Nitab4.5_0000001g0310/Nitab4.5_0000001g0430/Nitab4.5_0000002g0120/Nitab4.5_0000002g0400/Nitab4.5_0000003g0060/Nitab4.5_0000003g0070/Nitab4.5_0000003g0100/Nitab4.5_0000003g0370/Nitab4.5_0000003g0420/Nitab4.5_0000003g0490/Nitab4.5_0000003g0550/Nitab4.5_0000003g0590/Nitab4.5_0000003g0780/Nitab4.5_0000004g0010/Nitab4.5_0000004g0240/Nit…	6004
GO:0005643	nuclear pore	31/10463	64/37763	0.000334219385342461	0.0204208044444244	0.0194550863257243	Nitab4.5_0000078g0100/Nitab4.5_0000229g0020/Nitab4.5_0000229g0040/Nitab4.5_0000335g0110/Nitab4.5_0000351g0180/Nitab4.5_0000432g0100/Nitab4.5_0000450g0080/Nitab4.5_0000559g0200/Nitab4.5_0000603g0060/Nitab4.5_0000826g0280/Nitab4.5_0001014g0070/Nitab4.5_0001439g0020/Nitab4.5_0001755g0090/Nitab4.5_0001978g0070/Nitab4.5_0002327g0020/Nitab4.5_0002373g0110/Nitab4.5_0002797g0030/Nitab4.5_0002887g0070/Nit…	31
GO:0030891	VCB complex	6/10463	6/37763	0.000451947733679805	0.0230116721065301	0.0219234295372747	Nitab4.5_0001091g0010/Nitab4.5_0001696g0030/Nitab4.5_0003265g0010/Nitab4.5_0005229g0030/Nitab4.5_0007311g0030/Nitab4.5_0015312g0010	6
GO:0031429	box H/ACA snoRNP complex	6/10463	6/37763	0.000451947733679805	0.0230116721065301	0.0219234295372747	Nitab4.5_0000326g0120/Nitab4.5_0003602g0040/Nitab4.5_0003902g0040/Nitab4.5_0005593g0040/Nitab4.5_0006107g0020/Nitab4.5_0007062g0060	6
GO:0000307	cyclin-dependent protein kinase holoenzyme complex	46/10463	108/37763	0.000618140024337023	0.0290203191997292	0.0276479223317258	Nitab4.5_0000062g0170/Nitab4.5_0000111g0090/Nitab4.5_0000123g0600/Nitab4.5_0000128g0120/Nitab4.5_0000241g0010/Nitab4.5_0000428g0070/Nitab4.5_0000464g0050/Nitab4.5_0000495g0180/Nitab4.5_0000569g0100/Nitab4.5_0000585g0150/Nitab4.5_0000588g0060/Nitab4.5_0000638g0190/Nitab4.5_0000699g0040/Nitab4.5_0000702g0100/Nitab4.5_0000784g0020/Nitab4.5_0001039g0060/Nitab4.5_0001241g0020/Nitab4.5_0001259g0010/Nit…	46
GO:0031225	anchored component of membrane	49/10463	117/37763	0.000664950030763026	0.0290203191997292	0.0276479223317258	Nitab4.5_0000078g0080/Nitab4.5_0000116g0190/Nitab4.5_0000154g0250/Nitab4.5_0000163g0200/Nitab4.5_0000212g0310/Nitab4.5_0000252g0010/Nitab4.5_0000271g0180/Nitab4.5_0000321g0180/Nitab4.5_0000321g0210/Nitab4.5_0000461g0290/Nitab4.5_0000468g0150/Nitab4.5_0000514g0120/Nitab4.5_0000616g0010/Nitab4.5_0000622g0020/Nitab4.5_0001157g0040/Nitab4.5_0001701g0170/Nitab4.5_0001707g0060/Nitab4.5_0002109g0010/Nit…	49
GO:0005778	peroxisomal membrane	9/10463	12/37763	0.000896746792444978	0.0342445181364926	0.0326250642251364	Nitab4.5_0000003g0590/Nitab4.5_0000855g0140/Nitab4.5_0001127g0010/Nitab4.5_0001901g0030/Nitab4.5_0004529g0010/Nitab4.5_0007719g0020/Nitab4.5_0009062g0020/Nitab4.5_0009783g0030/Nitab4.5_0013229g0020	9
GO:0051233	spindle midzone	9/10463	12/37763	0.000896746792444978	0.0342445181364926	0.0326250642251364	Nitab4.5_0000318g0070/Nitab4.5_0000733g0150/Nitab4.5_0001039g0080/Nitab4.5_0001309g0040/Nitab4.5_0001737g0040/Nitab4.5_0002021g0080/Nitab4.5_0002257g0080/Nitab4.5_0003981g0050/Nitab4.5_0006574g0040	9
GO:0005871	kinesin complex	25/10463	51/37763	0.000981012334615836	0.0352587374382515	0.0335913201883937	Nitab4.5_0000009g0240/Nitab4.5_0000084g0080/Nitab4.5_0000309g0250/Nitab4.5_0000397g0150/Nitab4.5_0000439g0060/Nitab4.5_0000461g0040/Nitab4.5_0000646g0040/Nitab4.5_0001317g0090/Nitab4.5_0001450g0060/Nitab4.5_0001615g0170/Nitab4.5_0002238g0070/Nitab4.5_0002498g0040/Nitab4.5_0004342g0010/Nitab4.5_0004439g0060/Nitab4.5_0004509g0030/Nitab4.5_0005128g0010/Nitab4.5_0006455g0040/Nitab4.5_0006474g0010/Nit…	25
GO:0005802	trans-Golgi network	123/10463	349/37763	0.00120118222069339	0.0399701385965118	0.0380799149691981	Nitab4.5_0000004g0340/Nitab4.5_0000040g0650/Nitab4.5_0000044g0390/Nitab4.5_0000080g0010/Nitab4.5_0000106g0270/Nitab4.5_0000108g0440/Nitab4.5_0000119g0360/Nitab4.5_0000154g0100/Nitab4.5_0000159g0040/Nitab4.5_0000163g0110/Nitab4.5_0000174g0090/Nitab4.5_0000191g0120/Nitab4.5_0000195g0030/Nitab4.5_0000212g0260/Nitab4.5_0000223g0040/Nitab4.5_0000232g0040/Nitab4.5_0000250g0250/Nitab4.5_0000297g0060/Nit…	123
GO:0005840	ribosome	403/10463	1279/37763	0.00124293393344308	0.0399701385965118	0.0380799149691981	Nitab4.5_0000003g0420/Nitab4.5_0000003g0650/Nitab4.5_0000003g0830/Nitab4.5_0000004g0170/Nitab4.5_0000007g0060/Nitab4.5_0000009g0300/Nitab4.5_0000013g0110/Nitab4.5_0000025g0520/Nitab4.5_0000028g0360/Nitab4.5_0000030g0090/Nitab4.5_0000031g0420/Nitab4.5_0000037g0040/Nitab4.5_0000041g0020/Nitab4.5_0000045g0340/Nitab4.5_0000052g0020/Nitab4.5_0000052g0040/Nitab4.5_0000060g0090/Nitab4.5_0000068g0330/Nit…	403
GO:0005773	vacuole	186/10463	555/37763	0.00143583995655358	0.043864910672712	0.0417904997881122	Nitab4.5_0000009g0510/Nitab4.5_0000010g0130/Nitab4.5_0000035g0180/Nitab4.5_0000055g0250/Nitab4.5_0000060g0050/Nitab4.5_0000082g0400/Nitab4.5_0000095g0130/Nitab4.5_0000096g0310/Nitab4.5_0000106g0170/Nitab4.5_0000114g0140/Nitab4.5_0000143g0160/Nitab4.5_0000154g0310/Nitab4.5_0000159g0100/Nitab4.5_0000180g0140/Nitab4.5_0000188g0230/Nitab4.5_0000189g0330/Nitab4.5_0000196g0070/Nitab4.5_0000207g0010/Nit…	186
GO:0009941	chloroplast envelope	154/10463	451/37763	0.00150785986047042	0.0438715416546393	0.0417968171849695	Nitab4.5_0000011g0380/Nitab4.5_0000012g0300/Nitab4.5_0000013g0070/Nitab4.5_0000021g0910/Nitab4.5_0000025g0080/Nitab4.5_0000037g0030/Nitab4.5_0000071g0350/Nitab4.5_0000084g0270/Nitab4.5_0000084g0430/Nitab4.5_0000092g0190/Nitab4.5_0000092g0390/Nitab4.5_0000145g0160/Nitab4.5_0000174g0060/Nitab4.5_0000184g0130/Nitab4.5_0000203g0130/Nitab4.5_0000222g0400/Nitab4.5_0000264g0080/Nitab4.5_0000295g0080/Nit…	154
GO:0005971	ribonucleoside-diphosphate reductase complex	5/10463	5/37763	0.00163173097420941	0.0453176193291797	0.0431745085520482	Nitab4.5_0001728g0060/Nitab4.5_0002334g0110/Nitab4.5_0002577g0050/Nitab4.5_0007495g0020/Nitab4.5_0008290g0020	5
GO:0005788	endoplasmic reticulum lumen	30/10463	67/37763	0.00204646515221799	0.0543647916523997	0.0517938319989267	Nitab4.5_0000080g0340/Nitab4.5_0000101g0010/Nitab4.5_0000130g0060/Nitab4.5_0000167g0130/Nitab4.5_0000322g0140/Nitab4.5_0000349g0130/Nitab4.5_0000463g0020/Nitab4.5_0000527g0160/Nitab4.5_0000650g0270/Nitab4.5_0000816g0140/Nitab4.5_0000906g0010/Nitab4.5_0001800g0020/Nitab4.5_0001800g0070/Nitab4.5_0001812g0100/Nitab4.5_0001843g0090/Nitab4.5_0002544g0040/Nitab4.5_0002700g0150/Nitab4.5_0003254g0040/Nit…	30
GO:0005777	peroxisome	32/10463	73/37763	0.00225291081378438	0.057355354467594	0.054642968422051	Nitab4.5_0000147g0050/Nitab4.5_0000235g0130/Nitab4.5_0000308g0150/Nitab4.5_0000343g0050/Nitab4.5_0000351g0020/Nitab4.5_0000388g0010/Nitab4.5_0000407g0130/Nitab4.5_0000446g0240/Nitab4.5_0000513g0100/Nitab4.5_0000702g0130/Nitab4.5_0000895g0010/Nitab4.5_0001361g0220/Nitab4.5_0001476g0040/Nitab4.5_0001663g0240/Nitab4.5_0002008g0010/Nitab4.5_0002084g0070/Nitab4.5_0002097g0090/Nitab4.5_0002137g0140/Nit…	32
GO:0005737	cytoplasm	1084/10463	3656/37763	0.00318661424024372	0.0778808520315565	0.0741977968359906	Nitab4.5_0000001g0360/Nitab4.5_0000001g0380/Nitab4.5_0000002g0400/Nitab4.5_0000005g0300/Nitab4.5_0000006g0360/Nitab4.5_0000006g0440/Nitab4.5_0000008g0150/Nitab4.5_0000008g0170/Nitab4.5_0000008g0200/Nitab4.5_0000008g0600/Nitab4.5_0000008g0900/Nitab4.5_0000009g0440/Nitab4.5_0000014g0330/Nitab4.5_0000015g0140/Nitab4.5_0000015g0330/Nitab4.5_0000019g0420/Nitab4.5_0000021g0020/Nitab4.5_0000021g0460/Nit…	1084
GO:0005618	cell wall	282/10463	888/37763	0.00390799699956115	0.091837929489687	0.0874948316096079	Nitab4.5_0000009g0510/Nitab4.5_0000013g0090/Nitab4.5_0000013g0120/Nitab4.5_0000015g0380/Nitab4.5_0000027g0010/Nitab4.5_0000037g0180/Nitab4.5_0000037g0290/Nitab4.5_0000040g0160/Nitab4.5_0000041g0140/Nitab4.5_0000044g0150/Nitab4.5_0000044g0530/Nitab4.5_0000064g0080/Nitab4.5_0000078g0070/Nitab4.5_0000085g0040/Nitab4.5_0000091g0510/Nitab4.5_0000095g0130/Nitab4.5_0000115g0250/Nitab4.5_0000116g0370/Nit…	282
GO:0042555	MCM complex	11/10463	19/37763	0.00547974011521851	0.109070209914937	0.103912182070739	Nitab4.5_0000416g0090/Nitab4.5_0001301g0020/Nitab4.5_0001815g0090/Nitab4.5_0002113g0010/Nitab4.5_0003959g0050/Nitab4.5_0005286g0020/Nitab4.5_0007687g0010/Nitab4.5_0007812g0030/Nitab4.5_0010178g0020/Nitab4.5_0011075g0010/Nitab4.5_0018875g0010	11
GO:0031390	Ctf18 RFC-like complex	4/10463	4/37763	0.00589086240129776	0.109070209914937	0.103912182070739	Nitab4.5_0000080g0060/Nitab4.5_0009219g0010/Nitab4.5_0013532g0010/Nitab4.5_0019580g0020	4
GO:0033597	mitotic checkpoint complex	4/10463	4/37763	0.00589086240129776	0.109070209914937	0.103912182070739	Nitab4.5_0000334g0100/Nitab4.5_0001105g0080/Nitab4.5_0011843g0030/Nitab4.5_0012134g0010	4
GO:0043657	host cell	4/10463	4/37763	0.00589086240129776	0.109070209914937	0.103912182070739	Nitab4.5_0000217g0040/Nitab4.5_0001253g0020/Nitab4.5_0004778g0020/Nitab4.5_0012748g0020	4
GO:0090661	box H/ACA telomerase RNP complex	4/10463	4/37763	0.00589086240129776	0.109070209914937	0.103912182070739	Nitab4.5_0000326g0120/Nitab4.5_0005593g0040/Nitab4.5_0006107g0020/Nitab4.5_0007062g0060	4
GO:0098807	chloroplast thylakoid membrane protein complex	4/10463	4/37763	0.00589086240129776	0.109070209914937	0.103912182070739	Nitab4.5_0000360g0010/Nitab4.5_0000838g0040/Nitab4.5_0001123g0060/Nitab4.5_0011592g0020	4
GO:1990298	bub1-bub3 complex	4/10463	4/37763	0.00589086240129776	0.109070209914937	0.103912182070739	Nitab4.5_0000334g0100/Nitab4.5_0001105g0080/Nitab4.5_0011843g0030/Nitab4.5_0012134g0010	4
GO:0005881	cytoplasmic microtubule	6/10463	8/37763	0.00737435182542243	0.12108487960684	0.115358667279839	Nitab4.5_0000059g0450/Nitab4.5_0000191g0190/Nitab4.5_0000217g0040/Nitab4.5_0001253g0020/Nitab4.5_0004778g0020/Nitab4.5_0012748g0020	6
GO:0032133	chromosome passenger complex	6/10463	8/37763	0.00737435182542243	0.12108487960684	0.115358667279839	Nitab4.5_0000318g0070/Nitab4.5_0000733g0150/Nitab4.5_0001309g0040/Nitab4.5_0001737g0040/Nitab4.5_0002021g0080/Nitab4.5_0003981g0050	6
GO:0009524	phragmoplast	31/10463	75/37763	0.00750966103912924	0.12108487960684	0.115358667279839	Nitab4.5_0000021g0390/Nitab4.5_0000040g0490/Nitab4.5_0000072g0390/Nitab4.5_0000137g0030/Nitab4.5_0000170g0040/Nitab4.5_0000188g0220/Nitab4.5_0000309g0250/Nitab4.5_0000334g0100/Nitab4.5_0000335g0140/Nitab4.5_0000651g0180/Nitab4.5_0000792g0040/Nitab4.5_0001105g0080/Nitab4.5_0001401g0070/Nitab4.5_0001450g0060/Nitab4.5_0001551g0030/Nitab4.5_0001892g0100/Nitab4.5_0002342g0130/Nitab4.5_0002838g0020/Nit…	31
GO:0022625	cytosolic large ribosomal subunit	31/10463	75/37763	0.00750966103912924	0.12108487960684	0.115358667279839	Nitab4.5_0000009g0420/Nitab4.5_0000028g0390/Nitab4.5_0000116g0310/Nitab4.5_0000132g0300/Nitab4.5_0000271g0120/Nitab4.5_0000425g0050/Nitab4.5_0000428g0120/Nitab4.5_0000623g0040/Nitab4.5_0000803g0040/Nitab4.5_0000914g0220/Nitab4.5_0001544g0090/Nitab4.5_0001953g0080/Nitab4.5_0002300g0130/Nitab4.5_0002311g0130/Nitab4.5_0002925g0010/Nitab4.5_0003532g0070/Nitab4.5_0003920g0010/Nitab4.5_0004317g0010/Nit…	31
GO:0008290	F-actin capping protein complex	5/10463	6/37763	0.00753064717685746	0.12108487960684	0.115358667279839	Nitab4.5_0000433g0050/Nitab4.5_0001000g0130/Nitab4.5_0003844g0030/Nitab4.5_0004295g0010/Nitab4.5_0004541g0010	5
GO:0009501	amyloplast	15/10463	30/37763	0.0078477739161727	0.122948458020039	0.117134115401984	Nitab4.5_0000017g0230/Nitab4.5_0000154g0300/Nitab4.5_0000202g0330/Nitab4.5_0000308g0330/Nitab4.5_0000328g0120/Nitab4.5_0000588g0040/Nitab4.5_0000643g0220/Nitab4.5_0001022g0030/Nitab4.5_0002520g0080/Nitab4.5_0003419g0070/Nitab4.5_0004686g0020/Nitab4.5_0007005g0040/Nitab4.5_0007468g0020/Nitab4.5_0009972g0030/Nitab4.5_0011941g0020	15
GO:0005876	spindle microtubule	10/10463	18/37763	0.0117653294623414	0.179715407537264	0.171216505070389	Nitab4.5_0000154g0150/Nitab4.5_0000318g0070/Nitab4.5_0000733g0150/Nitab4.5_0000792g0040/Nitab4.5_0001309g0040/Nitab4.5_0001362g0050/Nitab4.5_0001737g0040/Nitab4.5_0002021g0080/Nitab4.5_0003981g0050/Nitab4.5_0012495g0010	10
GO:0005576	extracellular region	398/10463	1306/37763	0.0129894467020234	0.19357443743747	0.184420129042848	Nitab4.5_0000006g0050/Nitab4.5_0000007g0230/Nitab4.5_0000009g0500/Nitab4.5_0000009g0510/Nitab4.5_0000010g0130/Nitab4.5_0000014g0430/Nitab4.5_0000015g0380/Nitab4.5_0000016g0170/Nitab4.5_0000021g0090/Nitab4.5_0000022g0310/Nitab4.5_0000027g0010/Nitab4.5_0000032g0520/Nitab4.5_0000037g0290/Nitab4.5_0000038g0180/Nitab4.5_0000040g0160/Nitab4.5_0000055g0250/Nitab4.5_0000072g0600/Nitab4.5_0000072g0620/Nit…	398
GO:0005750	mitochondrial respiratory chain complex III	11/10463	21/37763	0.0144691880563126	0.210492235771595	0.200537869552403	Nitab4.5_0000010g0100/Nitab4.5_0000105g0400/Nitab4.5_0000132g0030/Nitab4.5_0000311g0090/Nitab4.5_0000755g0180/Nitab4.5_0001216g0110/Nitab4.5_0002902g0090/Nitab4.5_0004069g0030/Nitab4.5_0005474g0030/Nitab4.5_0006996g0050/Nitab4.5_0013344g0010	11
GO:1990904	ribonucleoprotein complex	194/10463	616/37763	0.0200869271012035	0.282250330140876	0.268902459415806	Nitab4.5_0000003g0650/Nitab4.5_0000004g0170/Nitab4.5_0000013g0110/Nitab4.5_0000016g0350/Nitab4.5_0000027g0120/Nitab4.5_0000037g0040/Nitab4.5_0000052g0040/Nitab4.5_0000068g0330/Nitab4.5_0000069g0500/Nitab4.5_0000072g0470/Nitab4.5_0000084g0060/Nitab4.5_0000087g0210/Nitab4.5_0000092g0390/Nitab4.5_0000095g0200/Nitab4.5_0000100g0270/Nitab4.5_0000105g0390/Nitab4.5_0000113g0070/Nitab4.5_0000113g0080/Nit…	194
GO:0031428	box C/D RNP complex	5/10463	7/37763	0.0203257193554804	0.282250330140876	0.268902459415806	Nitab4.5_0001338g0160/Nitab4.5_0001498g0030/Nitab4.5_0006530g0030/Nitab4.5_0013216g0010/Nitab4.5_0013308g0010	5
GO:0090571	RNA polymerase II transcription repressor complex	3/10463	3/37763	0.0212656753607078	0.288740614342055	0.275085812268337	Nitab4.5_0000588g0020/Nitab4.5_0000783g0190/Nitab4.5_0011212g0050	3
GO:0008352	katanin complex	4/10463	5/37763	0.0229273881096512	0.296552054863296	0.282527842776127	Nitab4.5_0000129g0190/Nitab4.5_0000526g0050/Nitab4.5_0001820g0030/Nitab4.5_0001983g0020	4
GO:0055029	nuclear DNA-directed RNA polymerase complex	4/10463	5/37763	0.0229273881096512	0.296552054863296	0.282527842776127	Nitab4.5_0000035g0090/Nitab4.5_0000337g0010/Nitab4.5_0003251g0060/Nitab4.5_0012713g0010	4
GO:0009534	chloroplast thylakoid	44/10463	121/37763	0.0232970517732213	0.296552054863296	0.282527842776127	Nitab4.5_0000025g0080/Nitab4.5_0000115g0060/Nitab4.5_0000145g0160/Nitab4.5_0000174g0060/Nitab4.5_0000222g0400/Nitab4.5_0000227g0010/Nitab4.5_0000363g0020/Nitab4.5_0000431g0160/Nitab4.5_0000432g0050/Nitab4.5_0000458g0020/Nitab4.5_0000560g0010/Nitab4.5_0000612g0020/Nitab4.5_0000646g0170/Nitab4.5_0000798g0070/Nitab4.5_0000863g0080/Nitab4.5_0001092g0070/Nitab4.5_0001548g0060/Nitab4.5_0001699g0010/Nit…	44
GO:0009705	plant-type vacuole membrane	44/10463	122/37763	0.0268805636152409	0.335184170794126	0.319333011369027	Nitab4.5_0000040g0400/Nitab4.5_0000106g0360/Nitab4.5_0000141g0380/Nitab4.5_0000151g0360/Nitab4.5_0000158g0080/Nitab4.5_0000158g0100/Nitab4.5_0000258g0200/Nitab4.5_0000352g0110/Nitab4.5_0000356g0080/Nitab4.5_0000374g0010/Nitab4.5_0000410g0320/Nitab4.5_0000461g0230/Nitab4.5_0000495g0020/Nitab4.5_0000552g0070/Nitab4.5_0000837g0080/Nitab4.5_0000982g0120/Nitab4.5_0001057g0070/Nitab4.5_0001129g0040/Nit…	44
GO:0000776	kinetochore	11/10463	23/37763	0.0315302163803213	0.381937867208513	0.363875683635641	Nitab4.5_0000006g0360/Nitab4.5_0000193g0100/Nitab4.5_0000334g0100/Nitab4.5_0000494g0040/Nitab4.5_0001105g0080/Nitab4.5_0001181g0040/Nitab4.5_0001255g0030/Nitab4.5_0001898g0060/Nitab4.5_0003159g0050/Nitab4.5_0011843g0030/Nitab4.5_0012134g0010	11
GO:0005938	cell cortex	18/10463	43/37763	0.0318802475084029	0.381937867208513	0.363875683635641	Nitab4.5_0000080g0140/Nitab4.5_0000097g0010/Nitab4.5_0000131g0430/Nitab4.5_0000188g0220/Nitab4.5_0000499g0050/Nitab4.5_0001172g0160/Nitab4.5_0001422g0020/Nitab4.5_0001892g0100/Nitab4.5_0002096g0130/Nitab4.5_0002423g0020/Nitab4.5_0002548g0040/Nitab4.5_0002978g0060/Nitab4.5_0003300g0050/Nitab4.5_0004730g0060/Nitab4.5_0006645g0050/Nitab4.5_0009349g0020/Nitab4.5_0009811g0030/Nitab4.5_0009942g0020	18
GO:0005886	plasma membrane	1101/10463	3801/37763	0.0355565921241664	0.417789957458955	0.398032296450689	Nitab4.5_0000001g0020/Nitab4.5_0000003g0370/Nitab4.5_0000006g0630/Nitab4.5_0000008g0310/Nitab4.5_0000009g0480/Nitab4.5_0000009g0520/Nitab4.5_0000010g0080/Nitab4.5_0000013g0080/Nitab4.5_0000015g0140/Nitab4.5_0000019g0100/Nitab4.5_0000020g0010/Nitab4.5_0000021g0020/Nitab4.5_0000021g0120/Nitab4.5_0000021g0740/Nitab4.5_0000022g0390/Nitab4.5_0000023g0680/Nitab4.5_0000027g0120/Nitab4.5_0000029g0180/Nit…	1101
GO:0022627	cytosolic small ribosomal subunit	20/10463	50/37763	0.0404738536709131	0.455023057694033	0.433504610052201	Nitab4.5_0000046g0060/Nitab4.5_0000115g0060/Nitab4.5_0000430g0200/Nitab4.5_0000477g0050/Nitab4.5_0000854g0130/Nitab4.5_0000869g0100/Nitab4.5_0000948g0170/Nitab4.5_0001238g0100/Nitab4.5_0001271g0070/Nitab4.5_0001340g0070/Nitab4.5_0002420g0040/Nitab4.5_0002671g0100/Nitab4.5_0002707g0070/Nitab4.5_0002895g0020/Nitab4.5_0003941g0010/Nitab4.5_0004728g0010/Nitab4.5_0005963g0060/Nitab4.5_0006581g0010/Nit…	20
GO:0031588	nucleotide-activated protein kinase complex	10/10463	21/37763	0.0409573818609088	0.455023057694033	0.433504610052201	Nitab4.5_0000137g0040/Nitab4.5_0000207g0200/Nitab4.5_0000976g0160/Nitab4.5_0001320g0150/Nitab4.5_0001357g0020/Nitab4.5_0001925g0200/Nitab4.5_0004985g0050/Nitab4.5_0009068g0010/Nitab4.5_0009493g0010/Nitab4.5_0022174g0010	10
GO:0022626	cytosolic ribosome	38/10463	106/37763	0.0410864937330556	0.455023057694033	0.433504610052201	Nitab4.5_0000003g0780/Nitab4.5_0000145g0160/Nitab4.5_0000407g0130/Nitab4.5_0000552g0090/Nitab4.5_0000560g0010/Nitab4.5_0000651g0270/Nitab4.5_0000676g0230/Nitab4.5_0000703g0010/Nitab4.5_0000703g0020/Nitab4.5_0000754g0150/Nitab4.5_0000755g0150/Nitab4.5_0000847g0040/Nitab4.5_0000847g0070/Nitab4.5_0000941g0170/Nitab4.5_0001417g0070/Nitab4.5_0001530g0060/Nitab4.5_0001531g0030/Nitab4.5_0001683g0030/Nit…	38
GO:0030894	replisome	7/10463	13/37763	0.0417042409670472	0.455023057694033	0.433504610052201	Nitab4.5_0000240g0030/Nitab4.5_0001137g0080/Nitab4.5_0001485g0110/Nitab4.5_0002029g0030/Nitab4.5_0003519g0040/Nitab4.5_0004944g0050/Nitab4.5_0007619g0020	7
GO:0031966	mitochondrial membrane	11/10463	24/37763	0.0439707306179292	0.471335375571136	0.449045503817449	Nitab4.5_0000008g0570/Nitab4.5_0000082g0460/Nitab4.5_0000855g0140/Nitab4.5_0001152g0940/Nitab4.5_0001249g0020/Nitab4.5_0001468g0070/Nitab4.5_0002903g0020/Nitab4.5_0007096g0050/Nitab4.5_0008198g0010/Nitab4.5_0010196g0040/Nitab4.5_0011414g0010	11
GO:0031903	microbody membrane	8/10463	16/37763	0.0484720027540256	0.510627477288097	0.48647944687797	Nitab4.5_0000235g0130/Nitab4.5_0000351g0020/Nitab4.5_0000388g0010/Nitab4.5_0000446g0240/Nitab4.5_0003485g0060/Nitab4.5_0007096g0050/Nitab4.5_0009773g0010/Nitab4.5_0018666g0010	8

## Sheet: root KEGG
Table S8. Lists of GO and KEGG enrichment in roots and leaves (root KEGG).
ID	Description	GeneRatio	BgRatio	pvalue	p.adjust	qvalue	geneID	Count
ko00270	Cysteine and methionine metabolism	104/3351	227/12063	3.77436e-09	4.45375e-07	3.37706e-07	Nitab4.5_0000035g0050/Nitab4.5_0000043g0090/Nitab4.5_0000052g0220/Nitab4.5_0000059g0160/Nitab4.5_0000063g0120/Nitab4.5_0000091g0420/Nitab4.5_0000097g0090/Nitab4.5_0000098g0100/Nitab4.5_0000121g0040/Nitab4.5_0000130g0140/Nitab4.5_0000155g0200/Nitab4.5_0000212g0080/Nitab4.5_0000258g0040/Nitab4.5_0000259g0260/Nitab4.5_0000302g0160/Nitab4.5_0000312g0260/Nitab4.5_0000383g0300/Nitab4.5_0000386g0050/Nit…	104
ko00360	Phenylalanine metabolism	136/3351	325/12063	2.29884e-08	1.35632e-06	1.02843e-06	Nitab4.5_0000006g0050/Nitab4.5_0000006g0440/Nitab4.5_0000007g0210/Nitab4.5_0000007g0230/Nitab4.5_0000021g0090/Nitab4.5_0000021g0560/Nitab4.5_0000025g0290/Nitab4.5_0000038g0180/Nitab4.5_0000052g0220/Nitab4.5_0000055g0250/Nitab4.5_0000071g0170/Nitab4.5_0000078g0210/Nitab4.5_0000097g0090/Nitab4.5_0000099g0080/Nitab4.5_0000099g0090/Nitab4.5_0000099g0140/Nitab4.5_0000129g0390/Nitab4.5_0000214g0060/Nit…	136
ko00250	Alanine, aspartate and glutamate metabolism	63/3351	130/12063	3.88263e-07	1.52717e-05	1.15798e-05	Nitab4.5_0000052g0220/Nitab4.5_0000059g0010/Nitab4.5_0000097g0090/Nitab4.5_0000102g0010/Nitab4.5_0000103g0200/Nitab4.5_0000244g0020/Nitab4.5_0000355g0150/Nitab4.5_0000375g0370/Nitab4.5_0000540g0290/Nitab4.5_0000714g0070/Nitab4.5_0000777g0010/Nitab4.5_0000839g0060/Nitab4.5_0000944g0090/Nitab4.5_0001115g0130/Nitab4.5_0001180g0150/Nitab4.5_0001650g0160/Nitab4.5_0001735g0040/Nitab4.5_0001907g0020/Nit…	63
ko00330	Arginine and proline metabolism	80/3351	179/12063	8.1873e-07	2.41525e-05	1.83137e-05	Nitab4.5_0000052g0220/Nitab4.5_0000059g0010/Nitab4.5_0000059g0160/Nitab4.5_0000097g0090/Nitab4.5_0000103g0200/Nitab4.5_0000142g0190/Nitab4.5_0000233g0210/Nitab4.5_0000259g0260/Nitab4.5_0000375g0370/Nitab4.5_0000457g0100/Nitab4.5_0000483g0140/Nitab4.5_0000707g0200/Nitab4.5_0000714g0010/Nitab4.5_0000777g0010/Nitab4.5_0000783g0010/Nitab4.5_0000820g0050/Nitab4.5_0000894g0070/Nitab4.5_0000980g0060/Nit…	80
ko00940	Phenylpropanoid biosynthesis	169/3351	451/12063	3.29986e-06	7.78768e-05	5.90502e-05	Nitab4.5_0000006g0050/Nitab4.5_0000007g0230/Nitab4.5_0000007g0380/Nitab4.5_0000010g0130/Nitab4.5_0000021g0020/Nitab4.5_0000021g0090/Nitab4.5_0000021g0560/Nitab4.5_0000031g0400/Nitab4.5_0000038g0180/Nitab4.5_0000055g0250/Nitab4.5_0000071g0170/Nitab4.5_0000078g0210/Nitab4.5_0000099g0080/Nitab4.5_0000099g0090/Nitab4.5_0000099g0140/Nitab4.5_0000102g0210/Nitab4.5_0000123g0350/Nitab4.5_0000123g0370/Nit…	169
ko00500	Starch and sucrose metabolism	196/3351	543/12063	9.49603e-06	0.000186755	0.000141608	Nitab4.5_0000009g0480/Nitab4.5_0000010g0130/Nitab4.5_0000017g0230/Nitab4.5_0000030g0360/Nitab4.5_0000031g0050/Nitab4.5_0000031g0400/Nitab4.5_0000052g0360/Nitab4.5_0000064g0080/Nitab4.5_0000073g0400/Nitab4.5_0000102g0210/Nitab4.5_0000104g0240/Nitab4.5_0000116g0210/Nitab4.5_0000116g0360/Nitab4.5_0000116g0370/Nitab4.5_0000116g0400/Nitab4.5_0000124g0060/Nitab4.5_0000147g0230/Nitab4.5_0000154g0300/Nit…	196
ko00130	Ubiquinone and other terpenoid-quinone biosynthesis	44/3351	92/12063	3.21065e-05	0.000541223	0.000410384	Nitab4.5_0000006g0440/Nitab4.5_0000021g0560/Nitab4.5_0000055g0180/Nitab4.5_0000187g0020/Nitab4.5_0000404g0200/Nitab4.5_0000411g0010/Nitab4.5_0000591g0100/Nitab4.5_0000957g0180/Nitab4.5_0000977g0070/Nitab4.5_0001121g0130/Nitab4.5_0001208g0140/Nitab4.5_0001366g0100/Nitab4.5_0001794g0030/Nitab4.5_0001869g0020/Nitab4.5_0002201g0040/Nitab4.5_0002532g0070/Nitab4.5_0002540g0090/Nitab4.5_0002634g0040/Nit…	44
ko00780	Biotin metabolism	26/3351	47/12063	6.32786e-05	0.000933359	0.000707721	Nitab4.5_0000073g0360/Nitab4.5_0000078g0070/Nitab4.5_0000105g0060/Nitab4.5_0000240g0040/Nitab4.5_0000262g0080/Nitab4.5_0000348g0200/Nitab4.5_0000448g0050/Nitab4.5_0000581g0100/Nitab4.5_0001040g0120/Nitab4.5_0001254g0040/Nitab4.5_0001267g0080/Nitab4.5_0001358g0050/Nitab4.5_0001538g0040/Nitab4.5_0001655g0210/Nitab4.5_0001664g0110/Nitab4.5_0002231g0070/Nitab4.5_0002443g0060/Nitab4.5_0002689g0040/Nit…	26
ko00950	Isoquinoline alkaloid biosynthesis	31/3351	61/12063	0.000112483	0.00147478	0.00111826	Nitab4.5_0000007g0210/Nitab4.5_0000025g0290/Nitab4.5_0000052g0220/Nitab4.5_0000097g0090/Nitab4.5_0000183g0140/Nitab4.5_0000214g0060/Nitab4.5_0000907g0080/Nitab4.5_0000983g0060/Nitab4.5_0001208g0140/Nitab4.5_0001595g0020/Nitab4.5_0001820g0120/Nitab4.5_0002204g0060/Nitab4.5_0002276g0050/Nitab4.5_0002358g0050/Nitab4.5_0002631g0030/Nitab4.5_0003060g0010/Nitab4.5_0003076g0040/Nitab4.5_0003076g0080/Nit…	31
ko00350	Tyrosine metabolism	45/3351	100/12063	0.000163042	0.00192389	0.00145879	Nitab4.5_0000006g0440/Nitab4.5_0000007g0210/Nitab4.5_0000025g0290/Nitab4.5_0000052g0220/Nitab4.5_0000097g0090/Nitab4.5_0000183g0140/Nitab4.5_0000214g0060/Nitab4.5_0000270g0270/Nitab4.5_0000457g0340/Nitab4.5_0000588g0350/Nitab4.5_0000699g0180/Nitab4.5_0000907g0080/Nitab4.5_0000983g0060/Nitab4.5_0001054g0040/Nitab4.5_0001208g0140/Nitab4.5_0001595g0020/Nitab4.5_0001703g0040/Nitab4.5_0001820g0120/Nit…	45
ko00260	Glycine, serine and threonine metabolism	66/3351	163/12063	0.000286996	0.00303017	0.00229763	Nitab4.5_0000003g0280/Nitab4.5_0000007g0210/Nitab4.5_0000025g0290/Nitab4.5_0000036g0440/Nitab4.5_0000132g0410/Nitab4.5_0000138g0050/Nitab4.5_0000355g0150/Nitab4.5_0000359g0010/Nitab4.5_0000368g0240/Nitab4.5_0000469g0140/Nitab4.5_0000555g0200/Nitab4.5_0000676g0020/Nitab4.5_0000702g0080/Nitab4.5_0000728g0090/Nitab4.5_0000738g0140/Nitab4.5_0000983g0060/Nitab4.5_0001115g0130/Nitab4.5_0001185g0080/Nit…	66
ko00520	Amino sugar and nucleotide sugar metabolism	120/3351	329/12063	0.000308153	0.00303017	0.00229763	Nitab4.5_0000009g0510/Nitab4.5_0000017g0230/Nitab4.5_0000027g0010/Nitab4.5_0000053g0140/Nitab4.5_0000116g0210/Nitab4.5_0000124g0060/Nitab4.5_0000147g0230/Nitab4.5_0000154g0320/Nitab4.5_0000174g0090/Nitab4.5_0000212g0180/Nitab4.5_0000212g0190/Nitab4.5_0000308g0330/Nitab4.5_0000317g0080/Nitab4.5_0000383g0010/Nitab4.5_0000416g0140/Nitab4.5_0000416g0240/Nitab4.5_0000442g0160/Nitab4.5_0000456g0040/Nit…	120
ko00960	Tropane, piperidine and pyridine alkaloid biosynthesis	32/3351	68/12063	0.000530392	0.00481432	0.00365047	Nitab4.5_0000007g0210/Nitab4.5_0000013g0380/Nitab4.5_0000013g0390/Nitab4.5_0000025g0290/Nitab4.5_0000052g0220/Nitab4.5_0000097g0090/Nitab4.5_0000214g0060/Nitab4.5_0000527g0250/Nitab4.5_0000779g0030/Nitab4.5_0000983g0060/Nitab4.5_0001208g0140/Nitab4.5_0002204g0060/Nitab4.5_0002358g0050/Nitab4.5_0002631g0030/Nitab4.5_0003076g0040/Nitab4.5_0003076g0080/Nitab4.5_0003284g0010/Nitab4.5_0003284g0040/Nit…	32
ko00430	Taurine and hypotaurine metabolism	14/3351	25/12063	0.00274037	0.0230974	0.0175136	Nitab4.5_0000274g0040/Nitab4.5_0000564g0230/Nitab4.5_0000785g0170/Nitab4.5_0000818g0070/Nitab4.5_0000944g0090/Nitab4.5_0001180g0150/Nitab4.5_0001735g0040/Nitab4.5_0003066g0030/Nitab4.5_0003241g0010/Nitab4.5_0004785g0050/Nitab4.5_0006787g0010/Nitab4.5_0007744g0010/Nitab4.5_0009147g0010/Nitab4.5_0009739g0050	14
ko00910	Nitrogen metabolism	35/3351	84/12063	0.00413607	0.0325371	0.0246713	Nitab4.5_0000059g0010/Nitab4.5_0000063g0210/Nitab4.5_0000088g0040/Nitab4.5_0000103g0200/Nitab4.5_0000106g0360/Nitab4.5_0000132g0500/Nitab4.5_0000203g0110/Nitab4.5_0000375g0370/Nitab4.5_0000651g0100/Nitab4.5_0000714g0070/Nitab4.5_0000777g0010/Nitab4.5_0001421g0010/Nitab4.5_0001421g0020/Nitab4.5_0001425g0100/Nitab4.5_0001523g0010/Nitab4.5_0001650g0160/Nitab4.5_0002359g0020/Nitab4.5_0002410g0020/Nit…	35
ko00232	Caffeine metabolism	4/3351	4/12063	0.00594723	0.0438608	0.0332575	Nitab4.5_0001781g0180/Nitab4.5_0001800g0150/Nitab4.5_0006994g0020/Nitab4.5_0007799g0030	4
ko00480	Glutathione metabolism	71/3351	197/12063	0.00661902	0.0459438	0.0348369	Nitab4.5_0000008g0130/Nitab4.5_0000008g0150/Nitab4.5_0000008g0170/Nitab4.5_0000008g0200/Nitab4.5_0000022g0310/Nitab4.5_0000026g0030/Nitab4.5_0000149g0150/Nitab4.5_0000187g0240/Nitab4.5_0000356g0010/Nitab4.5_0000385g0220/Nitab4.5_0000408g0080/Nitab4.5_0000483g0160/Nitab4.5_0000505g0100/Nitab4.5_0000580g0260/Nitab4.5_0000639g0240/Nitab4.5_0000641g0050/Nitab4.5_0000709g0010/Nitab4.5_0000714g0010/Nit…	71
ko00650	Butanoate metabolism	23/3351	52/12063	0.00795244	0.0521327	0.0395297	Nitab4.5_0000140g0140/Nitab4.5_0000539g0020/Nitab4.5_0000944g0090/Nitab4.5_0001180g0150/Nitab4.5_0001200g0090/Nitab4.5_0001450g0050/Nitab4.5_0001714g0230/Nitab4.5_0001735g0040/Nitab4.5_0002015g0020/Nitab4.5_0003066g0030/Nitab4.5_0003241g0010/Nitab4.5_0004018g0010/Nitab4.5_0004383g0050/Nitab4.5_0005023g0050/Nitab4.5_0006409g0010/Nitab4.5_0006992g0070/Nitab4.5_0009089g0020/Nitab4.5_0009147g0010/Nit…	23
ko00620	Pyruvate metabolism	76/3351	216/12063	0.00985907	0.0591529	0.0448527	Nitab4.5_0000008g0600/Nitab4.5_0000013g0570/Nitab4.5_0000015g0330/Nitab4.5_0000018g0230/Nitab4.5_0000033g0110/Nitab4.5_0000035g0050/Nitab4.5_0000069g0080/Nitab4.5_0000073g0440/Nitab4.5_0000075g0260/Nitab4.5_0000117g0020/Nitab4.5_0000145g0160/Nitab4.5_0000221g0050/Nitab4.5_0000302g0160/Nitab4.5_0000312g0260/Nitab4.5_0000348g0010/Nitab4.5_0000368g0240/Nitab4.5_0000377g0180/Nitab4.5_0000383g0180/Nit…	76
ko00450	Selenocompound metabolism	22/3351	50/12063	0.0100259	0.0591529	0.0448527	Nitab4.5_0000098g0100/Nitab4.5_0000121g0040/Nitab4.5_0000212g0080/Nitab4.5_0000364g0080/Nitab4.5_0000387g0090/Nitab4.5_0000428g0190/Nitab4.5_0000568g0140/Nitab4.5_0000571g0120/Nitab4.5_0000629g0050/Nitab4.5_0000977g0040/Nitab4.5_0001591g0250/Nitab4.5_0001606g0040/Nitab4.5_0001936g0110/Nitab4.5_0002087g0040/Nitab4.5_0003247g0030/Nitab4.5_0003536g0050/Nitab4.5_0004448g0020/Nitab4.5_0005164g0050/Nit…	22
ko00010	Glycolysis / Gluconeogenesis	97/3351	285/12063	0.0112182	0.0595131	0.0451259	Nitab4.5_0000015g0330/Nitab4.5_0000018g0230/Nitab4.5_0000029g0330/Nitab4.5_0000032g0010/Nitab4.5_0000033g0110/Nitab4.5_0000058g0130/Nitab4.5_0000073g0440/Nitab4.5_0000075g0260/Nitab4.5_0000119g0310/Nitab4.5_0000124g0060/Nitab4.5_0000132g0250/Nitab4.5_0000145g0160/Nitab4.5_0000195g0220/Nitab4.5_0000223g0090/Nitab4.5_0000270g0270/Nitab4.5_0000305g0200/Nitab4.5_0000312g0260/Nitab4.5_0000318g0110/Nit…	97
ko00380	Tryptophan metabolism	28/3351	68/12063	0.0116373	0.0595131	0.0451259	Nitab4.5_0000052g0020/Nitab4.5_0000385g0180/Nitab4.5_0000407g0130/Nitab4.5_0000451g0110/Nitab4.5_0000588g0030/Nitab4.5_0000702g0130/Nitab4.5_0000980g0060/Nitab4.5_0001284g0120/Nitab4.5_0001412g0010/Nitab4.5_0001557g0030/Nitab4.5_0002255g0070/Nitab4.5_0002266g0070/Nitab4.5_0002552g0020/Nitab4.5_0002579g0020/Nitab4.5_0002898g0050/Nitab4.5_0003269g0060/Nitab4.5_0003719g0020/Nitab4.5_0004777g0030/Nit…	28
ko00100	Steroid biosynthesis	33/3351	83/12063	0.0119263	0.0595131	0.0451259	Nitab4.5_0000082g0400/Nitab4.5_0000265g0030/Nitab4.5_0000299g0280/Nitab4.5_0000404g0170/Nitab4.5_0000677g0020/Nitab4.5_0000912g0040/Nitab4.5_0001348g0030/Nitab4.5_0001557g0060/Nitab4.5_0001755g0010/Nitab4.5_0001922g0020/Nitab4.5_0002196g0070/Nitab4.5_0002645g0030/Nitab4.5_0002894g0010/Nitab4.5_0003390g0020/Nitab4.5_0004023g0020/Nitab4.5_0004197g0020/Nitab4.5_0004402g0020/Nitab4.5_0004557g0030/Nit…	33
ko00760	Nicotinate and nicotinamide metabolism	20/3351	45/12063	0.0121044	0.0595131	0.0451259	Nitab4.5_0000106g0230/Nitab4.5_0000742g0010/Nitab4.5_0000794g0010/Nitab4.5_0001064g0060/Nitab4.5_0001168g0130/Nitab4.5_0002045g0010/Nitab4.5_0002338g0020/Nitab4.5_0002338g0040/Nitab4.5_0002338g0060/Nitab4.5_0002367g0210/Nitab4.5_0002522g0070/Nitab4.5_0002646g0010/Nitab4.5_0003240g0050/Nitab4.5_0003989g0020/Nitab4.5_0004816g0010/Nitab4.5_0006116g0040/Nitab4.5_0006698g0010/Nitab4.5_0008037g0020/Nit…	20
ko00440	Phosphonate and phosphinate metabolism	7/3351	11/12063	0.0139309	0.0657541	0.0498581	Nitab4.5_0000053g0190/Nitab4.5_0000259g0240/Nitab4.5_0003037g0060/Nitab4.5_0008828g0020/Nitab4.5_0009439g0010/Nitab4.5_0010372g0020/Nitab4.5_0020062g0010	7
ko00051	Fructose and mannose metabolism	45/3351	121/12063	0.0149083	0.0662858	0.0502613	Nitab4.5_0000032g0010/Nitab4.5_0000119g0310/Nitab4.5_0000244g0180/Nitab4.5_0000318g0110/Nitab4.5_0000566g0050/Nitab4.5_0000779g0050/Nitab4.5_0000965g0090/Nitab4.5_0001036g0010/Nitab4.5_0001146g0200/Nitab4.5_0001212g0070/Nitab4.5_0001309g0010/Nitab4.5_0001309g0150/Nitab4.5_0001382g0010/Nitab4.5_0001568g0140/Nitab4.5_0001702g0210/Nitab4.5_0002021g0100/Nitab4.5_0002207g0040/Nitab4.5_0002553g0020/Nit…	45
ko00030	Pentose phosphate pathway	44/3351	118/12063	0.0151671	0.0662858	0.0502613	Nitab4.5_0000032g0010/Nitab4.5_0000119g0310/Nitab4.5_0000124g0060/Nitab4.5_0000149g0150/Nitab4.5_0000231g0050/Nitab4.5_0000318g0110/Nitab4.5_0000414g0100/Nitab4.5_0000703g0040/Nitab4.5_0000709g0010/Nitab4.5_0000764g0040/Nitab4.5_0000861g0020/Nitab4.5_0000918g0010/Nitab4.5_0000993g0070/Nitab4.5_0001118g0020/Nitab4.5_0001309g0010/Nitab4.5_0001329g0110/Nitab4.5_0001573g0050/Nitab4.5_0001863g0080/Nit…	44
ko04146	Peroxisome	71/3351	204/12063	0.01603	0.067555	0.0512237	Nitab4.5_0000003g0590/Nitab4.5_0000014g0030/Nitab4.5_0000037g0030/Nitab4.5_0000071g0350/Nitab4.5_0000104g0310/Nitab4.5_0000106g0230/Nitab4.5_0000143g0480/Nitab4.5_0000173g0130/Nitab4.5_0000234g0090/Nitab4.5_0000234g0100/Nitab4.5_0000294g0080/Nitab4.5_0000351g0020/Nitab4.5_0000407g0130/Nitab4.5_0000446g0240/Nitab4.5_0000555g0200/Nitab4.5_0000569g0040/Nitab4.5_0000588g0030/Nitab4.5_0000688g0150/Nit…	71
ko00514	Other types of O-glycan biosynthesis	6/3351	9/12063	0.0171417	0.0697491	0.0528874	Nitab4.5_0000309g0320/Nitab4.5_0002260g0250/Nitab4.5_0003358g0040/Nitab4.5_0006190g0010/Nitab4.5_0006338g0030/Nitab4.5_0006966g0020	6
ko00400	Phenylalanine, tyrosine and tryptophan biosynthesis	41/3351	110/12063	0.0187219	0.0736393	0.0558371	Nitab4.5_0000052g0220/Nitab4.5_0000097g0090/Nitab4.5_0000102g0090/Nitab4.5_0000214g0060/Nitab4.5_0000457g0110/Nitab4.5_0000519g0190/Nitab4.5_0000533g0140/Nitab4.5_0000568g0270/Nitab4.5_0000786g0160/Nitab4.5_0001029g0070/Nitab4.5_0001208g0140/Nitab4.5_0001329g0120/Nitab4.5_0001423g0050/Nitab4.5_0001453g0040/Nitab4.5_0001478g0080/Nitab4.5_0001591g0050/Nitab4.5_0001659g0170/Nitab4.5_0001970g0030/Nit…	41
ko00061	Fatty acid biosynthesis	41/3351	111/12063	0.0219045	0.0833783	0.0632217	Nitab4.5_0000008g0600/Nitab4.5_0000021g1070/Nitab4.5_0000037g0030/Nitab4.5_0000069g0080/Nitab4.5_0000073g0360/Nitab4.5_0000078g0070/Nitab4.5_0000105g0060/Nitab4.5_0000240g0040/Nitab4.5_0000348g0200/Nitab4.5_0000469g0180/Nitab4.5_0000581g0100/Nitab4.5_0000751g0170/Nitab4.5_0000838g0130/Nitab4.5_0001003g0150/Nitab4.5_0001040g0120/Nitab4.5_0001121g0110/Nitab4.5_0001254g0040/Nitab4.5_0001538g0040/Nit…	41
ko00053	Ascorbate and aldarate metabolism	36/3351	96/12063	0.0239546	0.0883324	0.0669782	Nitab4.5_0000022g0310/Nitab4.5_0000143g0120/Nitab4.5_0000154g0320/Nitab4.5_0000212g0180/Nitab4.5_0000300g0140/Nitab4.5_0000317g0080/Nitab4.5_0000941g0060/Nitab4.5_0001142g0030/Nitab4.5_0001410g0150/Nitab4.5_0001412g0010/Nitab4.5_0001592g0070/Nitab4.5_0001996g0010/Nitab4.5_0002266g0070/Nitab4.5_0002557g0050/Nitab4.5_0002579g0020/Nitab4.5_0002898g0050/Nitab4.5_0003015g0030/Nitab4.5_0003132g0010/Nit…	36
ko00460	Cyanoamino acid metabolism	47/3351	134/12063	0.0381927	0.136568	0.103553	Nitab4.5_0000010g0130/Nitab4.5_0000031g0400/Nitab4.5_0000036g0440/Nitab4.5_0000102g0210/Nitab4.5_0000271g0020/Nitab4.5_0000359g0010/Nitab4.5_0000386g0050/Nitab4.5_0000583g0180/Nitab4.5_0000651g0100/Nitab4.5_0000676g0020/Nitab4.5_0000738g0140/Nitab4.5_0000795g0060/Nitab4.5_0000818g0070/Nitab4.5_0000884g0020/Nitab4.5_0001003g0180/Nitab4.5_0001006g0030/Nitab4.5_0001006g0050/Nitab4.5_0001135g0040/Nit…	47

## Sheet: leaf GO BP
Table S8. Lists of GO and KEGG enrichment in roots and leaves (leaf GO_BP).
ID	Description	GeneRatio	BgRatio	pvalue	p.adjust	qvalue	geneID	Count
GO:0007623	circadian rhythm	56/4510	115/35903	3.58676e-21	7.40307e-18	6.35423e-18	Nitab4.5_0000005g0090/Nitab4.5_0000071g0350/Nitab4.5_0000078g0010/Nitab4.5_0000078g0180/Nitab4.5_0000099g0200/Nitab4.5_0000156g0150/Nitab4.5_0000175g0140/Nitab4.5_0000232g0110/Nitab4.5_0000373g0270/Nitab4.5_0000457g0110/Nitab4.5_0000582g0180/Nitab4.5_0000593g0310/Nitab4.5_0000597g0020/Nitab4.5_0000664g0010/Nitab4.5_0000702g0130/Nitab4.5_0001361g0220/Nitab4.5_0001428g0040/Nitab4.5_0001453g0040/Nit…	56
GO:0043572	plastid fission	20/4510	32/35903	4.55451e-11	4.70025e-08	4.03433e-08	Nitab4.5_0000078g0180/Nitab4.5_0000084g0430/Nitab4.5_0000132g0040/Nitab4.5_0000446g0130/Nitab4.5_0000472g0010/Nitab4.5_0000473g0100/Nitab4.5_0000944g0040/Nitab4.5_0001725g0140/Nitab4.5_0001977g0030/Nitab4.5_0002262g0100/Nitab4.5_0003040g0110/Nitab4.5_0003709g0010/Nitab4.5_0003816g0020/Nitab4.5_0004153g0100/Nitab4.5_0004280g0010/Nitab4.5_0007345g0100/Nitab4.5_0007624g0040/Nitab4.5_0008851g0010/Nit…	20
GO:0009658	chloroplast organization	75/4510	282/35903	1.41765e-10	9.20451e-08	7.90044e-08	Nitab4.5_0000003g0860/Nitab4.5_0000008g0450/Nitab4.5_0000038g0130/Nitab4.5_0000041g0170/Nitab4.5_0000078g0180/Nitab4.5_0000079g0110/Nitab4.5_0000084g0430/Nitab4.5_0000129g0410/Nitab4.5_0000132g0040/Nitab4.5_0000244g0040/Nitab4.5_0000300g0150/Nitab4.5_0000319g0220/Nitab4.5_0000387g0010/Nitab4.5_0000446g0130/Nitab4.5_0000472g0010/Nitab4.5_0000473g0100/Nitab4.5_0000562g0010/Nitab4.5_0000564g0400/Nit…	75
GO:0009409	response to cold	84/4510	332/35903	1.78382e-10	9.20451e-08	7.90044e-08	Nitab4.5_0000022g0300/Nitab4.5_0000028g0420/Nitab4.5_0000030g0350/Nitab4.5_0000047g0140/Nitab4.5_0000050g0020/Nitab4.5_0000066g0120/Nitab4.5_0000099g0200/Nitab4.5_0000101g0220/Nitab4.5_0000119g0130/Nitab4.5_0000143g0120/Nitab4.5_0000152g0280/Nitab4.5_0000153g0190/Nitab4.5_0000203g0130/Nitab4.5_0000207g0320/Nitab4.5_0000217g0040/Nitab4.5_0000233g0050/Nitab4.5_0000257g0240/Nitab4.5_0000287g0270/Nit…	84
GO:0009765	photosynthesis, light harvesting	27/4510	60/35903	5.67796e-10	2.34386e-07	2.01179e-07	Nitab4.5_0000233g0050/Nitab4.5_0000297g0150/Nitab4.5_0000441g0070/Nitab4.5_0000495g0040/Nitab4.5_0000505g0080/Nitab4.5_0000592g0290/Nitab4.5_0000592g0380/Nitab4.5_0000639g0060/Nitab4.5_0000639g0230/Nitab4.5_0000923g0200/Nitab4.5_0001128g0010/Nitab4.5_0001229g0120/Nitab4.5_0002210g0070/Nitab4.5_0002814g0010/Nitab4.5_0002865g0050/Nitab4.5_0003434g0030/Nitab4.5_0003611g0080/Nitab4.5_0004286g0030/Nit…	27
GO:0010114	response to red light	24/4510	57/35903	2.53731e-08	7.01609e-06	6.02207e-06	Nitab4.5_0000232g0110/Nitab4.5_0000287g0270/Nitab4.5_0000517g0040/Nitab4.5_0000792g0120/Nitab4.5_0000824g0040/Nitab4.5_0000907g0010/Nitab4.5_0001131g0050/Nitab4.5_0001171g0080/Nitab4.5_0001171g0090/Nitab4.5_0002007g0060/Nitab4.5_0002016g0120/Nitab4.5_0002440g0040/Nitab4.5_0002589g0060/Nitab4.5_0002760g0070/Nitab4.5_0002780g0020/Nitab4.5_0003380g0010/Nitab4.5_0004118g0110/Nitab4.5_0007100g0020/Nit…	24
GO:0009416	response to light stimulus	56/4510	210/35903	2.58675e-08	7.01609e-06	6.02207e-06	Nitab4.5_0000233g0050/Nitab4.5_0000249g0270/Nitab4.5_0000297g0150/Nitab4.5_0000319g0220/Nitab4.5_0000387g0010/Nitab4.5_0000441g0070/Nitab4.5_0000495g0040/Nitab4.5_0000505g0080/Nitab4.5_0000592g0290/Nitab4.5_0000592g0380/Nitab4.5_0000613g0020/Nitab4.5_0000639g0060/Nitab4.5_0000639g0230/Nitab4.5_0000702g0130/Nitab4.5_0000844g0330/Nitab4.5_0000869g0040/Nitab4.5_0000869g0050/Nitab4.5_0000923g0200/Nit…	56
GO:0009414	response to water deprivation	75/4510	315/35903	2.71941e-08	7.01609e-06	6.02207e-06	Nitab4.5_0000022g0300/Nitab4.5_0000028g0420/Nitab4.5_0000047g0140/Nitab4.5_0000050g0020/Nitab4.5_0000116g0360/Nitab4.5_0000152g0280/Nitab4.5_0000153g0190/Nitab4.5_0000217g0040/Nitab4.5_0000232g0110/Nitab4.5_0000429g0030/Nitab4.5_0000445g0060/Nitab4.5_0000451g0050/Nitab4.5_0000454g0020/Nitab4.5_0000532g0070/Nitab4.5_0000634g0020/Nitab4.5_0000683g0100/Nitab4.5_0000684g0170/Nitab4.5_0000737g0120/Nit…	75
GO:0010218	response to far red light	15/4510	26/35903	5.88473e-08	1.34956e-05	1.15836e-05	Nitab4.5_0000099g0200/Nitab4.5_0000232g0110/Nitab4.5_0000564g0140/Nitab4.5_0000824g0040/Nitab4.5_0002007g0060/Nitab4.5_0002589g0060/Nitab4.5_0003380g0010/Nitab4.5_0004118g0110/Nitab4.5_0005673g0010/Nitab4.5_0006318g0030/Nitab4.5_0007287g0040/Nitab4.5_0007455g0010/Nitab4.5_0009550g0010/Nitab4.5_0011138g0010/Nitab4.5_0014729g0010	15
GO:0080167	response to karrikin	37/4510	119/35903	8.84016e-08	1.82461e-05	1.5661e-05	Nitab4.5_0000038g0110/Nitab4.5_0000099g0200/Nitab4.5_0000143g0120/Nitab4.5_0000172g0370/Nitab4.5_0000287g0270/Nitab4.5_0000322g0160/Nitab4.5_0000517g0040/Nitab4.5_0001031g0060/Nitab4.5_0001128g0010/Nitab4.5_0001171g0080/Nitab4.5_0001171g0090/Nitab4.5_0001387g0020/Nitab4.5_0001439g0160/Nitab4.5_0001809g0010/Nitab4.5_0001863g0120/Nitab4.5_0001881g0020/Nitab4.5_0001891g0050/Nitab4.5_0002007g0060/Nit…	37
GO:0009074	aromatic amino acid family catabolic process	10/4510	13/35903	1.92995e-07	3.62129e-05	3.10824e-05	Nitab4.5_0000071g0170/Nitab4.5_0000101g0270/Nitab4.5_0000582g0180/Nitab4.5_0000754g0260/Nitab4.5_0001208g0140/Nitab4.5_0002130g0010/Nitab4.5_0003077g0020/Nitab4.5_0005232g0070/Nitab4.5_0005320g0020/Nitab4.5_0008883g0010	10
GO:0009820	alkaloid metabolic process	92/4510	438/35903	4.32523e-07	7.4394e-05	6.38541e-05	Nitab4.5_0000041g0370/Nitab4.5_0000080g0190/Nitab4.5_0000084g0050/Nitab4.5_0000087g0130/Nitab4.5_0000151g0120/Nitab4.5_0000162g0040/Nitab4.5_0000170g0030/Nitab4.5_0000239g0040/Nitab4.5_0000315g0140/Nitab4.5_0000352g0020/Nitab4.5_0000410g0010/Nitab4.5_0000410g0380/Nitab4.5_0000442g0010/Nitab4.5_0000510g0030/Nitab4.5_0000575g0150/Nitab4.5_0000588g0340/Nitab4.5_0000620g0100/Nitab4.5_0000620g0170/Nit…	92
GO:0009637	response to blue light	18/4510	41/35903	6.61093e-07	0.000104961	9.00906e-05	Nitab4.5_0000099g0200/Nitab4.5_0000287g0270/Nitab4.5_0000564g0140/Nitab4.5_0000753g0160/Nitab4.5_0000824g0040/Nitab4.5_0000907g0010/Nitab4.5_0001131g0050/Nitab4.5_0001160g0080/Nitab4.5_0002760g0070/Nitab4.5_0004118g0110/Nitab4.5_0005673g0010/Nitab4.5_0005874g0040/Nitab4.5_0006318g0030/Nitab4.5_0007287g0040/Nitab4.5_0009550g0010/Nitab4.5_0011138g0010/Nitab4.5_0011439g0010/Nitab4.5_0011605g0010	18
GO:0009063	cellular amino acid catabolic process	14/4510	27/35903	9.59234e-07	0.000141418	0.000121383	Nitab4.5_0000006g0440/Nitab4.5_0000071g0170/Nitab4.5_0000101g0270/Nitab4.5_0000457g0340/Nitab4.5_0000582g0180/Nitab4.5_0000754g0260/Nitab4.5_0001180g0150/Nitab4.5_0001198g0060/Nitab4.5_0002130g0010/Nitab4.5_0002201g0040/Nitab4.5_0003066g0030/Nitab4.5_0003077g0020/Nitab4.5_0005320g0020/Nitab4.5_0008883g0010	14
GO:0006833	water transport	26/4510	77/35903	1.22419e-06	0.000168449	0.000144584	Nitab4.5_0000101g0110/Nitab4.5_0000101g0120/Nitab4.5_0000106g0170/Nitab4.5_0000151g0360/Nitab4.5_0000181g0120/Nitab4.5_0000283g0420/Nitab4.5_0000650g0260/Nitab4.5_0000737g0120/Nitab4.5_0000801g0040/Nitab4.5_0000837g0080/Nitab4.5_0001068g0010/Nitab4.5_0001192g0080/Nitab4.5_0001297g0050/Nitab4.5_0003155g0010/Nitab4.5_0003914g0040/Nitab4.5_0004108g0020/Nitab4.5_0005236g0020/Nitab4.5_0005519g0010/Nit…	26
GO:0071472	cellular response to salt stress	16/4510	35/35903	1.42252e-06	0.000173312	0.000148758	Nitab4.5_0000085g0380/Nitab4.5_0000173g0130/Nitab4.5_0000217g0040/Nitab4.5_0000321g0200/Nitab4.5_0000620g0050/Nitab4.5_0001164g0020/Nitab4.5_0001253g0020/Nitab4.5_0001401g0040/Nitab4.5_0002589g0060/Nitab4.5_0002884g0060/Nitab4.5_0003067g0030/Nitab4.5_0003202g0060/Nitab4.5_0003726g0060/Nitab4.5_0004172g0050/Nitab4.5_0004871g0010/Nitab4.5_0014729g0010	16
GO:0006558	L-phenylalanine metabolic process	12/4510	21/35903	1.48697e-06	0.000173312	0.000148758	Nitab4.5_0000071g0170/Nitab4.5_0000101g0270/Nitab4.5_0000582g0180/Nitab4.5_0000754g0260/Nitab4.5_0001198g0060/Nitab4.5_0001453g0040/Nitab4.5_0002130g0010/Nitab4.5_0003077g0020/Nitab4.5_0003082g0040/Nitab4.5_0005320g0020/Nitab4.5_0008883g0010/Nitab4.5_0008983g0010	12
GO:0009644	response to high light intensity	19/4510	47/35903	1.51144e-06	0.000173312	0.000148758	Nitab4.5_0000156g0150/Nitab4.5_0000232g0110/Nitab4.5_0000677g0040/Nitab4.5_0000744g0140/Nitab4.5_0001051g0110/Nitab4.5_0001618g0080/Nitab4.5_0002589g0120/Nitab4.5_0002709g0020/Nitab4.5_0002780g0020/Nitab4.5_0002884g0060/Nitab4.5_0003067g0030/Nitab4.5_0003380g0010/Nitab4.5_0003463g0070/Nitab4.5_0004814g0010/Nitab4.5_0007100g0020/Nitab4.5_0007455g0010/Nitab4.5_0008575g0010/Nitab4.5_0008674g0020/Nit…	19
GO:0009734	auxin-activated signaling pathway	82/4510	392/35903	2.10404e-06	0.000228565	0.000196182	Nitab4.5_0000005g0090/Nitab4.5_0000028g0050/Nitab4.5_0000090g0360/Nitab4.5_0000119g0210/Nitab4.5_0000189g0170/Nitab4.5_0000190g0020/Nitab4.5_0000235g0020/Nitab4.5_0000263g0080/Nitab4.5_0000278g0090/Nitab4.5_0000304g0030/Nitab4.5_0000304g0070/Nitab4.5_0000322g0030/Nitab4.5_0000343g0090/Nitab4.5_0000356g0010/Nitab4.5_0000467g0090/Nitab4.5_0000495g0070/Nitab4.5_0000525g0120/Nitab4.5_0000525g0140/Nit…	82
GO:0009904	chloroplast accumulation movement	15/4510	33/35903	3.31875e-06	0.000342495	0.000293972	Nitab4.5_0000126g0030/Nitab4.5_0000287g0340/Nitab4.5_0000311g0030/Nitab4.5_0000753g0160/Nitab4.5_0001468g0110/Nitab4.5_0001580g0060/Nitab4.5_0002283g0030/Nitab4.5_0002938g0010/Nitab4.5_0003091g0060/Nitab4.5_0003427g0050/Nitab4.5_0004015g0050/Nitab4.5_0004153g0030/Nitab4.5_0008740g0010/Nitab4.5_0011439g0010/Nitab4.5_0025132g0010	15
GO:0009800	cinnamic acid biosynthetic process	7/4510	8/35903	3.50063e-06	0.000344062	0.000295316	Nitab4.5_0000071g0170/Nitab4.5_0000101g0270/Nitab4.5_0000582g0180/Nitab4.5_0000754g0260/Nitab4.5_0002130g0010/Nitab4.5_0005320g0020/Nitab4.5_0008883g0010	7
GO:0071329	cellular response to sucrose stimulus	6/4510	6/35903	3.91752e-06	0.000367535	0.000315463	Nitab4.5_0000173g0130/Nitab4.5_0000402g0140/Nitab4.5_0002884g0060/Nitab4.5_0003067g0030/Nitab4.5_0003884g0020/Nitab4.5_0004871g0010	6
GO:0007165	signal transduction	62/4510	281/35903	6.10609e-06	0.00052921	0.000454233	Nitab4.5_0000002g0120/Nitab4.5_0000002g0160/Nitab4.5_0000010g0080/Nitab4.5_0000023g0260/Nitab4.5_0000059g0180/Nitab4.5_0000131g0430/Nitab4.5_0000142g0340/Nitab4.5_0000143g0120/Nitab4.5_0000212g0250/Nitab4.5_0000244g0280/Nitab4.5_0000258g0290/Nitab4.5_0000263g0280/Nitab4.5_0000325g0050/Nitab4.5_0000375g0160/Nitab4.5_0000381g0030/Nitab4.5_0000464g0050/Nitab4.5_0000555g0130/Nitab4.5_0000571g0090/Nit…	62
GO:0009809	lignin biosynthetic process	27/4510	88/35903	6.1536e-06	0.00052921	0.000454233	Nitab4.5_0000021g0020/Nitab4.5_0000123g0370/Nitab4.5_0000202g0040/Nitab4.5_0000373g0270/Nitab4.5_0000753g0020/Nitab4.5_0000964g0010/Nitab4.5_0001181g0020/Nitab4.5_0001183g0090/Nitab4.5_0001428g0040/Nitab4.5_0001454g0180/Nitab4.5_0001492g0030/Nitab4.5_0001492g0060/Nitab4.5_0001716g0010/Nitab4.5_0002459g0050/Nitab4.5_0002724g0070/Nitab4.5_0002815g0020/Nitab4.5_0002891g0070/Nitab4.5_0003027g0020/Nit…	27
GO:1902222	erythrose 4-phosphate/phosphoenolpyruvate family amino acid catabolic process	10/4510	17/35903	8.10826e-06	0.000669418	0.000574577	Nitab4.5_0000071g0170/Nitab4.5_0000101g0270/Nitab4.5_0000457g0340/Nitab4.5_0000582g0180/Nitab4.5_0000754g0260/Nitab4.5_0001198g0060/Nitab4.5_0002130g0010/Nitab4.5_0003077g0020/Nitab4.5_0005320g0020/Nitab4.5_0008883g0010	10
GO:0006820	anion transport	11/4510	21/35903	1.27218e-05	0.00100469	0.000862349	Nitab4.5_0000108g0460/Nitab4.5_0000143g0160/Nitab4.5_0000344g0030/Nitab4.5_0001368g0010/Nitab4.5_0001936g0070/Nitab4.5_0002687g0020/Nitab4.5_0003280g0020/Nitab4.5_0004953g0020/Nitab4.5_0008066g0020/Nitab4.5_0011065g0010/Nitab4.5_0012098g0010	11
GO:0015995	chlorophyll biosynthetic process	22/4510	67/35903	1.31428e-05	0.00100469	0.000862349	Nitab4.5_0000123g0170/Nitab4.5_0000195g0180/Nitab4.5_0000207g0190/Nitab4.5_0000322g0180/Nitab4.5_0000326g0270/Nitab4.5_0000383g0140/Nitab4.5_0000662g0160/Nitab4.5_0001128g0080/Nitab4.5_0001270g0120/Nitab4.5_0001320g0160/Nitab4.5_0001749g0010/Nitab4.5_0001803g0050/Nitab4.5_0001820g0130/Nitab4.5_0001996g0080/Nitab4.5_0002399g0060/Nitab4.5_0003719g0050/Nitab4.5_0005195g0040/Nitab4.5_0006000g0080/Nit…	22
GO:0046148	pigment biosynthetic process	12/4510	25/35903	1.61608e-05	0.0011516	0.000988442	Nitab4.5_0000091g0360/Nitab4.5_0000659g0050/Nitab4.5_0000907g0090/Nitab4.5_0000912g0240/Nitab4.5_0002200g0010/Nitab4.5_0002269g0030/Nitab4.5_0003140g0010/Nitab4.5_0003412g0060/Nitab4.5_0004294g0030/Nitab4.5_0004854g0020/Nitab4.5_0006449g0010/Nitab4.5_0007696g0010	12
GO:2000142	regulation of DNA-templated transcription, initiation	10/4510	18/35903	1.61804e-05	0.0011516	0.000988442	Nitab4.5_0000021g0930/Nitab4.5_0000318g0030/Nitab4.5_0000645g0090/Nitab4.5_0000707g0050/Nitab4.5_0000792g0120/Nitab4.5_0002589g0060/Nitab4.5_0002963g0040/Nitab4.5_0002998g0010/Nitab4.5_0005545g0050/Nitab4.5_0014729g0010	10
GO:0010119	regulation of stomatal movement	25/4510	83/35903	1.90939e-05	0.00131366	0.00112754	Nitab4.5_0000081g0200/Nitab4.5_0000143g0520/Nitab4.5_0000153g0190/Nitab4.5_0000203g0110/Nitab4.5_0000639g0060/Nitab4.5_0000664g0010/Nitab4.5_0000982g0020/Nitab4.5_0001084g0010/Nitab4.5_0001084g0020/Nitab4.5_0001198g0320/Nitab4.5_0001361g0220/Nitab4.5_0002014g0010/Nitab4.5_0002278g0070/Nitab4.5_0002978g0020/Nitab4.5_0003491g0060/Nitab4.5_0004015g0050/Nitab4.5_0005632g0010/Nitab4.5_0005875g0050/Nit…	25
GO:0032506	cytokinetic process	6/4510	7/35903	2.44735e-05	0.00157854	0.0013549	Nitab4.5_0000564g0170/Nitab4.5_0001074g0110/Nitab4.5_0003624g0030/Nitab4.5_0003791g0050/Nitab4.5_0006318g0090/Nitab4.5_0006701g0010	6
GO:0046395	carboxylic acid catabolic process	6/4510	7/35903	2.44735e-05	0.00157854	0.0013549	Nitab4.5_0000532g0070/Nitab4.5_0001208g0140/Nitab4.5_0003768g0030/Nitab4.5_0003780g0010/Nitab4.5_0005232g0070/Nitab4.5_0012198g0010	6
GO:0007010	cytoskeleton organization	22/4510	70/35903	2.85443e-05	0.00178531	0.00153238	Nitab4.5_0000080g0090/Nitab4.5_0000093g0060/Nitab4.5_0000119g0300/Nitab4.5_0000192g0180/Nitab4.5_0000308g0040/Nitab4.5_0000564g0170/Nitab4.5_0000652g0110/Nitab4.5_0000827g0110/Nitab4.5_0001074g0110/Nitab4.5_0001944g0030/Nitab4.5_0001951g0080/Nitab4.5_0003624g0030/Nitab4.5_0003791g0050/Nitab4.5_0004204g0020/Nitab4.5_0004790g0020/Nitab4.5_0006318g0090/Nitab4.5_0006701g0010/Nitab4.5_0007003g0010/Nit…	22
GO:0010196	nonphotochemical quenching	10/4510	19/35903	3.03001e-05	0.00183939	0.00157879	Nitab4.5_0000170g0200/Nitab4.5_0000322g0160/Nitab4.5_0000677g0040/Nitab4.5_0000807g0130/Nitab4.5_0001618g0080/Nitab4.5_0003157g0020/Nitab4.5_0003178g0010/Nitab4.5_0003443g0070/Nitab4.5_0008674g0020/Nitab4.5_0009497g0010	10
GO:0017009	protein-phycocyanobilin linkage	5/4510	5/35903	3.12167e-05	0.00184089	0.00158008	Nitab4.5_0000976g0190/Nitab4.5_0002199g0010/Nitab4.5_0007345g0100/Nitab4.5_0010893g0010/Nitab4.5_0012775g0030	5
GO:0015996	chlorophyll catabolic process	11/4510	23/35903	3.83039e-05	0.00219609	0.00188496	Nitab4.5_0000054g0220/Nitab4.5_0000087g0130/Nitab4.5_0000907g0010/Nitab4.5_0001131g0050/Nitab4.5_0002187g0050/Nitab4.5_0003092g0090/Nitab4.5_0004412g0010/Nitab4.5_0006695g0060/Nitab4.5_0007401g0010/Nitab4.5_0008059g0020/Nitab4.5_0010544g0020	11
GO:0015729	oxaloacetate transport	7/4510	10/35903	4.16447e-05	0.0023231	0.00199397	Nitab4.5_0000863g0080/Nitab4.5_0001468g0070/Nitab4.5_0005819g0020/Nitab4.5_0006559g0010/Nitab4.5_0010196g0040/Nitab4.5_0011210g0020/Nitab4.5_0011414g0010	7
GO:0034620	cellular response to unfolded protein	13/4510	31/35903	4.31184e-05	0.00234201	0.0020102	Nitab4.5_0000349g0130/Nitab4.5_0000527g0160/Nitab4.5_0000637g0030/Nitab4.5_0001383g0010/Nitab4.5_0001800g0020/Nitab4.5_0001800g0070/Nitab4.5_0002700g0150/Nitab4.5_0003875g0030/Nitab4.5_0003969g0060/Nitab4.5_0004008g0070/Nitab4.5_0004078g0050/Nitab4.5_0005133g0020/Nitab4.5_0015114g0020	13
GO:0055085	transmembrane transport	220/4510	1361/35903	4.50264e-05	0.00238293	0.00204533	Nitab4.5_0000003g0620/Nitab4.5_0000005g0570/Nitab4.5_0000007g0040/Nitab4.5_0000008g0720/Nitab4.5_0000030g0210/Nitab4.5_0000059g0410/Nitab4.5_0000061g0120/Nitab4.5_0000062g0210/Nitab4.5_0000062g0220/Nitab4.5_0000068g0280/Nitab4.5_0000069g0420/Nitab4.5_0000079g0040/Nitab4.5_0000100g0150/Nitab4.5_0000101g0110/Nitab4.5_0000101g0120/Nitab4.5_0000106g0170/Nitab4.5_0000108g0460/Nitab4.5_0000114g0120/Nit…	220
GO:0005977	glycogen metabolic process	13/4510	32/35903	6.42846e-05	0.00325069	0.00279015	Nitab4.5_0000092g0020/Nitab4.5_0000092g0030/Nitab4.5_0000143g0530/Nitab4.5_0001022g0030/Nitab4.5_0001388g0020/Nitab4.5_0001388g0030/Nitab4.5_0001735g0060/Nitab4.5_0003363g0010/Nitab4.5_0003541g0040/Nitab4.5_0004462g0010/Nitab4.5_0004686g0020/Nitab4.5_0006180g0010/Nitab4.5_0007392g0010	13
GO:0030388	fructose 1,6-bisphosphate metabolic process	12/4510	28/35903	6.5682e-05	0.00325069	0.00279015	Nitab4.5_0000136g0100/Nitab4.5_0001317g0050/Nitab4.5_0001636g0060/Nitab4.5_0002095g0090/Nitab4.5_0006358g0030/Nitab4.5_0007025g0040/Nitab4.5_0010630g0020/Nitab4.5_0012115g0030/Nitab4.5_0012660g0010/Nitab4.5_0012714g0020/Nitab4.5_0017865g0020/Nitab4.5_0017990g0020	12
GO:0015979	photosynthesis	47/4510	212/35903	6.71999e-05	0.00325069	0.00279015	Nitab4.5_0000035g0130/Nitab4.5_0000040g0080/Nitab4.5_0000059g0230/Nitab4.5_0000123g0170/Nitab4.5_0000134g0030/Nitab4.5_0000207g0190/Nitab4.5_0000322g0160/Nitab4.5_0000407g0010/Nitab4.5_0000445g0090/Nitab4.5_0000464g0120/Nitab4.5_0000574g0120/Nitab4.5_0000662g0160/Nitab4.5_0000673g0170/Nitab4.5_0000687g0180/Nitab4.5_0000845g0140/Nitab4.5_0001128g0080/Nitab4.5_0001270g0120/Nitab4.5_0001309g0150/Nit…	47
GO:0019252	starch biosynthetic process	19/4510	59/35903	6.77228e-05	0.00325069	0.00279015	Nitab4.5_0000443g0010/Nitab4.5_0000564g0020/Nitab4.5_0001022g0030/Nitab4.5_0002042g0070/Nitab4.5_0002382g0040/Nitab4.5_0002408g0020/Nitab4.5_0002520g0080/Nitab4.5_0002827g0060/Nitab4.5_0002980g0050/Nitab4.5_0003419g0070/Nitab4.5_0003541g0040/Nitab4.5_0004686g0020/Nitab4.5_0004983g0020/Nitab4.5_0005074g0060/Nitab4.5_0006180g0010/Nitab4.5_0007005g0040/Nitab4.5_0007392g0010/Nitab4.5_0011941g0020/Nit…	19
GO:0009435	NAD biosynthetic process	9/4510	17/35903	7.24663e-05	0.00339933	0.00291772	Nitab4.5_0001064g0060/Nitab4.5_0002029g0060/Nitab4.5_0002338g0040/Nitab4.5_0002338g0060/Nitab4.5_0002367g0210/Nitab4.5_0002439g0120/Nitab4.5_0002522g0070/Nitab4.5_0002646g0010/Nitab4.5_0008037g0020	9
GO:0009642	response to light intensity	6/4510	8/35903	8.73919e-05	0.00368634	0.00316407	Nitab4.5_0000071g0350/Nitab4.5_0000257g0220/Nitab4.5_0000582g0020/Nitab4.5_0000710g0070/Nitab4.5_0005722g0050/Nitab4.5_0013647g0010	6
GO:0046283	anthocyanin-containing compound metabolic process	6/4510	8/35903	8.73919e-05	0.00368634	0.00316407	Nitab4.5_0000143g0520/Nitab4.5_0000232g0110/Nitab4.5_0001198g0320/Nitab4.5_0003380g0010/Nitab4.5_0005875g0050/Nitab4.5_0007455g0010	6
GO:0050982	detection of mechanical stimulus	6/4510	8/35903	8.73919e-05	0.00368634	0.00316407	Nitab4.5_0000108g0460/Nitab4.5_0001368g0010/Nitab4.5_0002927g0030/Nitab4.5_0004953g0020/Nitab4.5_0008066g0020/Nitab4.5_0011065g0010	6
GO:0071484	cellular response to light intensity	6/4510	8/35903	8.73919e-05	0.00368634	0.00316407	Nitab4.5_0000173g0130/Nitab4.5_0001051g0110/Nitab4.5_0002709g0020/Nitab4.5_0002884g0060/Nitab4.5_0003067g0030/Nitab4.5_0004871g0010	6
GO:0009640	photomorphogenesis	19/4510	60/35903	8.7515e-05	0.00368634	0.00316407	Nitab4.5_0000143g0520/Nitab4.5_0000564g0140/Nitab4.5_0000577g0070/Nitab4.5_0000703g0110/Nitab4.5_0001084g0010/Nitab4.5_0001084g0020/Nitab4.5_0001198g0320/Nitab4.5_0001241g0010/Nitab4.5_0001336g0040/Nitab4.5_0002553g0030/Nitab4.5_0002723g0010/Nitab4.5_0004161g0060/Nitab4.5_0004983g0040/Nitab4.5_0005875g0050/Nitab4.5_0006318g0030/Nitab4.5_0011138g0010/Nitab4.5_0012115g0010/Nitab4.5_0012714g0010/Nit…	19
GO:0009073	aromatic amino acid family biosynthetic process	13/4510	33/35903	9.39049e-05	0.00387639	0.0033272	Nitab4.5_0000303g0060/Nitab4.5_0000457g0110/Nitab4.5_0000568g0270/Nitab4.5_0000743g0100/Nitab4.5_0000786g0160/Nitab4.5_0000904g0020/Nitab4.5_0001029g0070/Nitab4.5_0001591g0050/Nitab4.5_0001892g0080/Nitab4.5_0003912g0050/Nitab4.5_0006196g0010/Nitab4.5_0008943g0020/Nitab4.5_0021029g0010	13
GO:0042752	regulation of circadian rhythm	14/4510	38/35903	0.000119784	0.00484773	0.00416092	Nitab4.5_0000099g0200/Nitab4.5_0000175g0140/Nitab4.5_0000232g0110/Nitab4.5_0000287g0270/Nitab4.5_0000651g0030/Nitab4.5_0001508g0050/Nitab4.5_0002543g0100/Nitab4.5_0002760g0070/Nitab4.5_0003250g0020/Nitab4.5_0003380g0010/Nitab4.5_0005359g0030/Nitab4.5_0005673g0010/Nitab4.5_0007455g0010/Nitab4.5_0007792g0010	14
GO:0009625	response to insect	9/4510	18/35903	0.000128752	0.00510553	0.0043822	Nitab4.5_0000171g0190/Nitab4.5_0000468g0150/Nitab4.5_0000611g0150/Nitab4.5_0001519g0060/Nitab4.5_0003473g0040/Nitab4.5_0004118g0110/Nitab4.5_0004502g0030/Nitab4.5_0006396g0010/Nitab4.5_0007287g0040	9
GO:0007017	microtubule-based process	24/4510	87/35903	0.000131101	0.00510553	0.0043822	Nitab4.5_0000080g0090/Nitab4.5_0000093g0060/Nitab4.5_0000119g0300/Nitab4.5_0000192g0180/Nitab4.5_0000297g0140/Nitab4.5_0000564g0170/Nitab4.5_0000652g0110/Nitab4.5_0000758g0040/Nitab4.5_0000827g0110/Nitab4.5_0001074g0110/Nitab4.5_0001160g0080/Nitab4.5_0001944g0030/Nitab4.5_0001951g0080/Nitab4.5_0003418g0050/Nitab4.5_0003624g0030/Nitab4.5_0003791g0050/Nitab4.5_0003869g0070/Nitab4.5_0004204g0020/Nit…	24
GO:0009423	chorismate biosynthetic process	11/4510	26/35903	0.000152523	0.00582975	0.00500381	Nitab4.5_0000303g0060/Nitab4.5_0000457g0110/Nitab4.5_0000743g0100/Nitab4.5_0000786g0160/Nitab4.5_0000904g0020/Nitab4.5_0001029g0070/Nitab4.5_0001892g0080/Nitab4.5_0003912g0050/Nitab4.5_0006196g0010/Nitab4.5_0008943g0020/Nitab4.5_0021029g0010	11
GO:0010106	cellular response to iron ion starvation	5/4510	6/35903	0.000167712	0.00607296	0.00521256	Nitab4.5_0000026g0120/Nitab4.5_0000741g0010/Nitab4.5_0002257g0120/Nitab4.5_0003433g0060/Nitab4.5_0014986g0010	5
GO:0015994	chlorophyll metabolic process	5/4510	6/35903	0.000167712	0.00607296	0.00521256	Nitab4.5_0000344g0030/Nitab4.5_0002275g0030/Nitab4.5_0002744g0010/Nitab4.5_0010908g0010/Nitab4.5_0012098g0010	5
GO:1901562	response to paraquat	5/4510	6/35903	0.000167712	0.00607296	0.00521256	Nitab4.5_0000473g0120/Nitab4.5_0000907g0010/Nitab4.5_0001131g0050/Nitab4.5_0002589g0020/Nitab4.5_0009232g0030	5
GO:0009649	entrainment of circadian clock	10/4510	23/35903	0.000232697	0.00777756	0.00667566	Nitab4.5_0000143g0520/Nitab4.5_0000517g0040/Nitab4.5_0001171g0080/Nitab4.5_0001171g0090/Nitab4.5_0001198g0320/Nitab4.5_0001592g0050/Nitab4.5_0003174g0040/Nitab4.5_0003858g0070/Nitab4.5_0005875g0050/Nitab4.5_0014012g0010	10
GO:0009268	response to pH	6/4510	9/35903	0.000234122	0.00777756	0.00667566	Nitab4.5_0000002g0160/Nitab4.5_0000325g0050/Nitab4.5_0000381g0030/Nitab4.5_0001060g0060/Nitab4.5_0001234g0010/Nitab4.5_0009418g0010	6
GO:0010117	photoprotection	6/4510	9/35903	0.000234122	0.00777756	0.00667566	Nitab4.5_0000232g0110/Nitab4.5_0001051g0110/Nitab4.5_0002709g0020/Nitab4.5_0003380g0010/Nitab4.5_0007068g0040/Nitab4.5_0007455g0010	6
GO:0019750	chloroplast localization	4/4510	4/35903	0.000248701	0.00777756	0.00667566	Nitab4.5_0000798g0090/Nitab4.5_0004705g0020/Nitab4.5_0005803g0040/Nitab4.5_0008496g0010	4
GO:0051667	establishment of plastid localization	4/4510	4/35903	0.000248701	0.00777756	0.00667566	Nitab4.5_0000798g0090/Nitab4.5_0004705g0020/Nitab4.5_0005803g0040/Nitab4.5_0008496g0010	4
GO:0071457	cellular response to ozone	4/4510	4/35903	0.000248701	0.00777756	0.00667566	Nitab4.5_0000173g0130/Nitab4.5_0002884g0060/Nitab4.5_0003067g0030/Nitab4.5_0004871g0010	4
GO:0080177	plastoglobule organization	4/4510	4/35903	0.000248701	0.00777756	0.00667566	Nitab4.5_0000907g0010/Nitab4.5_0001131g0050/Nitab4.5_0002780g0020/Nitab4.5_0007100g0020	4
GO:1901031	regulation of response to reactive oxygen species	4/4510	4/35903	0.000248701	0.00777756	0.00667566	Nitab4.5_0000156g0150/Nitab4.5_0004814g0010/Nitab4.5_0005425g0040/Nitab4.5_0006992g0060	4
GO:1902171	regulation of tocopherol cyclase activity	4/4510	4/35903	0.000248701	0.00777756	0.00667566	Nitab4.5_0000907g0010/Nitab4.5_0001131g0050/Nitab4.5_0002780g0020/Nitab4.5_0007100g0020	4
GO:1902358	sulfate transmembrane transport	13/4510	36/35903	0.000262884	0.0080984	0.00695104	Nitab4.5_0000469g0210/Nitab4.5_0000678g0050/Nitab4.5_0000688g0070/Nitab4.5_0000729g0130/Nitab4.5_0000759g0290/Nitab4.5_0000914g0310/Nitab4.5_0001399g0050/Nitab4.5_0001468g0070/Nitab4.5_0001948g0060/Nitab4.5_0004386g0020/Nitab4.5_0006548g0010/Nitab4.5_0010196g0040/Nitab4.5_0011414g0010	13
GO:0010597	green leaf volatile biosynthetic process	14/4510	41/35903	0.000302672	0.00918698	0.0078854	Nitab4.5_0000373g0270/Nitab4.5_0000457g0110/Nitab4.5_0000568g0270/Nitab4.5_0000786g0160/Nitab4.5_0001428g0040/Nitab4.5_0001454g0180/Nitab4.5_0001591g0050/Nitab4.5_0003912g0050/Nitab4.5_0004147g0030/Nitab4.5_0005359g0030/Nitab4.5_0006196g0010/Nitab4.5_0007431g0050/Nitab4.5_0007792g0010/Nitab4.5_0012647g0010	14
GO:1900864	mitochondrial RNA modification	9/4510	20/35903	0.000351211	0.0105058	0.00901735	Nitab4.5_0000326g0250/Nitab4.5_0000917g0100/Nitab4.5_0001437g0210/Nitab4.5_0006980g0070/Nitab4.5_0011126g0010/Nitab4.5_0011468g0010/Nitab4.5_0012392g0030/Nitab4.5_0012407g0010/Nitab4.5_0012549g0020	9
GO:0005982	starch metabolic process	7/4510	13/35903	0.000421398	0.0124252	0.0106649	Nitab4.5_0000116g0360/Nitab4.5_0000451g0050/Nitab4.5_0000593g0310/Nitab4.5_0000867g0010/Nitab4.5_0001693g0060/Nitab4.5_0003363g0010/Nitab4.5_0006383g0030	7
GO:0009615	response to virus	13/4510	38/35903	0.000483347	0.0140511	0.0120604	Nitab4.5_0000156g0190/Nitab4.5_0000287g0270/Nitab4.5_0000637g0030/Nitab4.5_0001287g0060/Nitab4.5_0001800g0020/Nitab4.5_0001800g0070/Nitab4.5_0002700g0150/Nitab4.5_0002760g0070/Nitab4.5_0003969g0060/Nitab4.5_0004008g0070/Nitab4.5_0004078g0050/Nitab4.5_0004997g0010/Nitab4.5_0005133g0020	13
GO:0016116	carotenoid metabolic process	6/4510	10/35903	0.000522837	0.0144404	0.0123946	Nitab4.5_0000091g0360/Nitab4.5_0002269g0030/Nitab4.5_0003140g0010/Nitab4.5_0003412g0060/Nitab4.5_0004854g0020/Nitab4.5_0006449g0010	6
GO:0006535	cysteine biosynthetic process from serine	10/4510	25/35903	0.000524066	0.0144404	0.0123946	Nitab4.5_0000013g0360/Nitab4.5_0000043g0090/Nitab4.5_0000245g0030/Nitab4.5_0000461g0240/Nitab4.5_0000583g0180/Nitab4.5_0000702g0070/Nitab4.5_0002811g0030/Nitab4.5_0002967g0050/Nitab4.5_0006018g0120/Nitab4.5_0009088g0010	10
GO:0009773	photosynthetic electron transport in photosystem I	10/4510	25/35903	0.000524066	0.0144404	0.0123946	Nitab4.5_0000018g0170/Nitab4.5_0000463g0210/Nitab4.5_0001051g0110/Nitab4.5_0001326g0170/Nitab4.5_0001343g0010/Nitab4.5_0002568g0020/Nitab4.5_0002709g0020/Nitab4.5_0003865g0070/Nitab4.5_0007025g0040/Nitab4.5_0012949g0010	10
GO:0006828	manganese ion transport	5/4510	7/35903	0.00052581	0.0144404	0.0123946	Nitab4.5_0000009g0270/Nitab4.5_0000914g0320/Nitab4.5_0006851g0030/Nitab4.5_0007829g0010/Nitab4.5_0009232g0030	5
GO:0008610	lipid biosynthetic process	19/4510	68/35903	0.000531722	0.0144404	0.0123946	Nitab4.5_0000076g0200/Nitab4.5_0000084g0490/Nitab4.5_0000102g0360/Nitab4.5_0000136g0260/Nitab4.5_0000461g0130/Nitab4.5_0000703g0110/Nitab4.5_0000781g0060/Nitab4.5_0000839g0120/Nitab4.5_0002090g0010/Nitab4.5_0002094g0040/Nitab4.5_0002269g0030/Nitab4.5_0002723g0060/Nitab4.5_0003140g0010/Nitab4.5_0004194g0030/Nitab4.5_0004553g0030/Nitab4.5_0004854g0020/Nitab4.5_0004917g0060/Nitab4.5_0005607g0020/Nit…	19
GO:0034976	response to endoplasmic reticulum stress	17/4510	58/35903	0.000561872	0.0150611	0.0129273	Nitab4.5_0000047g0200/Nitab4.5_0000167g0040/Nitab4.5_0000357g0360/Nitab4.5_0000464g0100/Nitab4.5_0000798g0120/Nitab4.5_0001226g0100/Nitab4.5_0002050g0100/Nitab4.5_0002231g0050/Nitab4.5_0002728g0100/Nitab4.5_0002910g0010/Nitab4.5_0003266g0020/Nitab4.5_0003376g0060/Nitab4.5_0007257g0040/Nitab4.5_0007421g0020/Nitab4.5_0008640g0030/Nitab4.5_0011334g0010/Nitab4.5_0015866g0010	17
GO:0046686	response to cadmium ion	45/4510	221/35903	0.00069287	0.0183344	0.0157368	Nitab4.5_0000071g0350/Nitab4.5_0000103g0200/Nitab4.5_0000123g0380/Nitab4.5_0000131g0030/Nitab4.5_0000156g0150/Nitab4.5_0000383g0140/Nitab4.5_0000410g0380/Nitab4.5_0000445g0060/Nitab4.5_0000454g0020/Nitab4.5_0000486g0030/Nitab4.5_0000580g0260/Nitab4.5_0000637g0030/Nitab4.5_0000856g0170/Nitab4.5_0000914g0050/Nitab4.5_0001092g0010/Nitab4.5_0001274g0010/Nitab4.5_0001361g0220/Nitab4.5_0001800g0020/Nit…	45
GO:0008652	cellular amino acid biosynthetic process	20/4510	75/35903	0.000741032	0.0189137	0.0162341	Nitab4.5_0000132g0410/Nitab4.5_0000303g0060/Nitab4.5_0000419g0010/Nitab4.5_0000457g0110/Nitab4.5_0000568g0270/Nitab4.5_0000743g0100/Nitab4.5_0000786g0160/Nitab4.5_0000904g0020/Nitab4.5_0001029g0070/Nitab4.5_0001453g0040/Nitab4.5_0001591g0050/Nitab4.5_0001646g0050/Nitab4.5_0001892g0080/Nitab4.5_0003082g0040/Nitab4.5_0003724g0020/Nitab4.5_0003912g0050/Nitab4.5_0006196g0010/Nitab4.5_0008943g0020/Nit…	20
GO:0006729	tetrahydrobiopterin biosynthetic process	7/4510	14/35903	0.000751418	0.0189137	0.0162341	Nitab4.5_0000103g0120/Nitab4.5_0000775g0140/Nitab4.5_0001130g0110/Nitab4.5_0001130g0130/Nitab4.5_0003020g0100/Nitab4.5_0003527g0010/Nitab4.5_0011368g0030	7
GO:0015976	carbon utilization	7/4510	14/35903	0.000751418	0.0189137	0.0162341	Nitab4.5_0000088g0040/Nitab4.5_0000203g0110/Nitab4.5_0002014g0010/Nitab4.5_0004348g0040/Nitab4.5_0006363g0010/Nitab4.5_0007312g0030/Nitab4.5_0013168g0010	7
GO:0060918	auxin transport	7/4510	14/35903	0.000751418	0.0189137	0.0162341	Nitab4.5_0000232g0110/Nitab4.5_0000654g0120/Nitab4.5_0002879g0080/Nitab4.5_0003380g0010/Nitab4.5_0003624g0010/Nitab4.5_0003680g0020/Nitab4.5_0007455g0010	7
GO:0009723	response to ethylene	28/4510	120/35903	0.000794564	0.0197588	0.0169594	Nitab4.5_0000270g0080/Nitab4.5_0000387g0010/Nitab4.5_0000613g0020/Nitab4.5_0001284g0120/Nitab4.5_0001494g0100/Nitab4.5_0001590g0030/Nitab4.5_0001908g0030/Nitab4.5_0002169g0070/Nitab4.5_0002556g0060/Nitab4.5_0002920g0050/Nitab4.5_0003390g0020/Nitab4.5_0003627g0030/Nitab4.5_0003819g0080/Nitab4.5_0003904g0010/Nitab4.5_0004118g0110/Nitab4.5_0004254g0020/Nitab4.5_0004997g0010/Nitab4.5_0005139g0060/Nit…	28
GO:0010017	red or far-red light signaling pathway	8/4510	18/35903	0.00083503	0.0202765	0.0174038	Nitab4.5_0000517g0040/Nitab4.5_0000652g0130/Nitab4.5_0001171g0080/Nitab4.5_0001171g0090/Nitab4.5_0001867g0100/Nitab4.5_0002007g0060/Nitab4.5_0007768g0020/Nitab4.5_0011138g0010	8
GO:0090332	stomatal closure	8/4510	18/35903	0.00083503	0.0202765	0.0174038	Nitab4.5_0000217g0040/Nitab4.5_0001253g0020/Nitab4.5_0001364g0100/Nitab4.5_0001832g0030/Nitab4.5_0004589g0020/Nitab4.5_0005167g0080/Nitab4.5_0007425g0010/Nitab4.5_0007964g0020	8
GO:0009624	response to nematode	11/4510	31/35903	0.000918212	0.0220371	0.0189149	Nitab4.5_0000028g0420/Nitab4.5_0000072g0390/Nitab4.5_0000171g0190/Nitab4.5_0001812g0010/Nitab4.5_0002433g0080/Nitab4.5_0003473g0040/Nitab4.5_0004840g0050/Nitab4.5_0004916g0030/Nitab4.5_0005819g0020/Nitab4.5_0006520g0010/Nitab4.5_0014314g0010	11
GO:0006633	fatty acid biosynthetic process	48/4510	243/35903	0.000942606	0.0223625	0.0191943	Nitab4.5_0000021g1070/Nitab4.5_0000078g0070/Nitab4.5_0000130g0230/Nitab4.5_0000137g0100/Nitab4.5_0000240g0140/Nitab4.5_0000469g0180/Nitab4.5_0000610g0300/Nitab4.5_0000977g0110/Nitab4.5_0001040g0120/Nitab4.5_0001146g0160/Nitab4.5_0001254g0040/Nitab4.5_0001459g0090/Nitab4.5_0001569g0130/Nitab4.5_0001644g0010/Nitab4.5_0001664g0100/Nitab4.5_0001672g0090/Nitab4.5_0001787g0010/Nitab4.5_0001856g0070/Nit…	48
GO:0009958	positive gravitropism	10/4510	27/35903	0.00106689	0.0250233	0.0214781	Nitab4.5_0000564g0140/Nitab4.5_0000710g0070/Nitab4.5_0001284g0120/Nitab4.5_0001445g0030/Nitab4.5_0001809g0010/Nitab4.5_0002007g0060/Nitab4.5_0004989g0010/Nitab4.5_0006318g0030/Nitab4.5_0007239g0020/Nitab4.5_0009942g0020	10
GO:0010600	regulation of auxin biosynthetic process	4/4510	5/35903	0.00111864	0.0253722	0.0217776	Nitab4.5_0000005g0090/Nitab4.5_0004614g0010/Nitab4.5_0004694g0040/Nitab4.5_0009714g0010	4
GO:0071483	cellular response to blue light	4/4510	5/35903	0.00111864	0.0253722	0.0217776	Nitab4.5_0002589g0060/Nitab4.5_0002963g0040/Nitab4.5_0007068g0040/Nitab4.5_0014729g0010	4
GO:0080153	negative regulation of reductive pentose-phosphate cycle	4/4510	5/35903	0.00111864	0.0253722	0.0217776	Nitab4.5_0000363g0260/Nitab4.5_0003540g0040/Nitab4.5_0007407g0070/Nitab4.5_0009514g0050	4
GO:0048511	rhythmic process	11/4510	32/35903	0.00124177	0.0262741	0.0225516	Nitab4.5_0000319g0050/Nitab4.5_0000502g0090/Nitab4.5_0000517g0040/Nitab4.5_0001171g0080/Nitab4.5_0001171g0090/Nitab4.5_0001211g0280/Nitab4.5_0002053g0060/Nitab4.5_0004249g0020/Nitab4.5_0005900g0090/Nitab4.5_0007768g0020/Nitab4.5_0010809g0020	11
GO:2000113	negative regulation of cellular macromolecule biosynthetic process	11/4510	32/35903	0.00124177	0.0262741	0.0225516	Nitab4.5_0000061g0330/Nitab4.5_0000115g0060/Nitab4.5_0000913g0020/Nitab4.5_0002016g0030/Nitab4.5_0002568g0030/Nitab4.5_0002895g0020/Nitab4.5_0003995g0040/Nitab4.5_0008962g0010/Nitab4.5_0010472g0010/Nitab4.5_0012161g0030/Nitab4.5_0012227g0010	11
GO:0015798	myo-inositol transport	5/4510	8/35903	0.00125651	0.0262741	0.0225516	Nitab4.5_0001594g0020/Nitab4.5_0002368g0020/Nitab4.5_0003626g0130/Nitab4.5_0004579g0010/Nitab4.5_0011594g0010	5
GO:0019365	pyridine nucleotide salvage	5/4510	8/35903	0.00125651	0.0262741	0.0225516	Nitab4.5_0001064g0060/Nitab4.5_0001636g0020/Nitab4.5_0002029g0060/Nitab4.5_0002095g0080/Nitab4.5_0002646g0010	5
GO:0046506	sulfolipid biosynthetic process	5/4510	8/35903	0.00125651	0.0262741	0.0225516	Nitab4.5_0000008g0880/Nitab4.5_0000652g0220/Nitab4.5_0002829g0050/Nitab4.5_0004912g0010/Nitab4.5_0005436g0010	5
GO:0051176	positive regulation of sulfur metabolic process	5/4510	8/35903	0.00125651	0.0262741	0.0225516	Nitab4.5_0000229g0090/Nitab4.5_0002522g0070/Nitab4.5_0002787g0040/Nitab4.5_0006396g0010/Nitab4.5_0008037g0020	5
GO:0080005	photosystem stoichiometry adjustment	5/4510	8/35903	0.00125651	0.0262741	0.0225516	Nitab4.5_0000021g0930/Nitab4.5_0000524g0100/Nitab4.5_0000645g0090/Nitab4.5_0002998g0010/Nitab4.5_0005545g0050	5
GO:0000278	mitotic cell cycle	20/4510	78/35903	0.00126024	0.0262741	0.0225516	Nitab4.5_0000080g0090/Nitab4.5_0000119g0300/Nitab4.5_0000242g0090/Nitab4.5_0000326g0050/Nitab4.5_0000326g0070/Nitab4.5_0000564g0170/Nitab4.5_0000652g0110/Nitab4.5_0000827g0110/Nitab4.5_0000931g0030/Nitab4.5_0001074g0110/Nitab4.5_0001951g0080/Nitab4.5_0002433g0080/Nitab4.5_0003624g0030/Nitab4.5_0003791g0050/Nitab4.5_0004204g0020/Nitab4.5_0005035g0030/Nitab4.5_0006318g0090/Nitab4.5_0006701g0010/Nit…	20
GO:1901362	organic cyclic compound biosynthetic process	17/4510	62/35903	0.00128702	0.0265641	0.0228006	Nitab4.5_0000102g0360/Nitab4.5_0000770g0060/Nitab4.5_0000965g0040/Nitab4.5_0000987g0050/Nitab4.5_0001979g0030/Nitab4.5_0002053g0120/Nitab4.5_0002090g0010/Nitab4.5_0002556g0060/Nitab4.5_0002723g0060/Nitab4.5_0003379g0050/Nitab4.5_0004194g0030/Nitab4.5_0004553g0030/Nitab4.5_0004917g0060/Nitab4.5_0005139g0060/Nitab4.5_0005607g0020/Nitab4.5_0005883g0030/Nitab4.5_0012647g0010	17
GO:0006995	cellular response to nitrogen starvation	12/4510	37/35903	0.00135072	0.0276028	0.0236922	Nitab4.5_0000712g0240/Nitab4.5_0000907g0010/Nitab4.5_0001131g0050/Nitab4.5_0001542g0050/Nitab4.5_0002158g0080/Nitab4.5_0002287g0100/Nitab4.5_0002780g0020/Nitab4.5_0004829g0010/Nitab4.5_0004844g0040/Nitab4.5_0005954g0030/Nitab4.5_0007100g0020/Nitab4.5_0010270g0010	12
GO:0009657	plastid organization	10/4510	28/35903	0.00147436	0.029834	0.0256072	Nitab4.5_0000326g0250/Nitab4.5_0001569g0080/Nitab4.5_0003481g0070/Nitab4.5_0003823g0030/Nitab4.5_0004873g0060/Nitab4.5_0004895g0090/Nitab4.5_0005808g0070/Nitab4.5_0006980g0070/Nitab4.5_0010299g0060/Nitab4.5_0021834g0010	10
GO:0000160	phosphorelay signal transduction system	29/4510	131/35903	0.00156016	0.0312637	0.0268344	Nitab4.5_0000026g0340/Nitab4.5_0000116g0290/Nitab4.5_0000170g0440/Nitab4.5_0000319g0050/Nitab4.5_0000515g0030/Nitab4.5_0000524g0100/Nitab4.5_0000571g0150/Nitab4.5_0000664g0130/Nitab4.5_0001107g0010/Nitab4.5_0001211g0280/Nitab4.5_0001867g0100/Nitab4.5_0001892g0050/Nitab4.5_0002053g0060/Nitab4.5_0002208g0100/Nitab4.5_0002232g0030/Nitab4.5_0002803g0020/Nitab4.5_0002951g0010/Nitab4.5_0003100g0090/Nit…	29
GO:0010200	response to chitin	23/4510	97/35903	0.00178134	0.0353528	0.0303441	Nitab4.5_0000006g0520/Nitab4.5_0000047g0140/Nitab4.5_0000368g0350/Nitab4.5_0000566g0010/Nitab4.5_0000684g0170/Nitab4.5_0000695g0100/Nitab4.5_0000716g0250/Nitab4.5_0000766g0070/Nitab4.5_0000886g0010/Nitab4.5_0000888g0020/Nitab4.5_0001744g0010/Nitab4.5_0001966g0010/Nitab4.5_0002568g0030/Nitab4.5_0002715g0060/Nitab4.5_0003498g0040/Nitab4.5_0003767g0050/Nitab4.5_0004629g0020/Nitab4.5_0006405g0010/Nit…	23
GO:0009251	glucan catabolic process	3/4510	3/35903	0.001981	0.0360775	0.0309661	Nitab4.5_0000593g0310/Nitab4.5_0001693g0060/Nitab4.5_0006383g0030	3
GO:0009582	detection of abiotic stimulus	3/4510	3/35903	0.001981	0.0360775	0.0309661	Nitab4.5_0000232g0110/Nitab4.5_0003380g0010/Nitab4.5_0007455g0010	3
GO:0010362	negative regulation of anion channel activity by blue light	3/4510	3/35903	0.001981	0.0360775	0.0309661	Nitab4.5_0002361g0050/Nitab4.5_0004015g0050/Nitab4.5_0008740g0010	3
GO:0033614	chloroplast proton-transporting ATP synthase complex assembly	3/4510	3/35903	0.001981	0.0360775	0.0309661	Nitab4.5_0000537g0130/Nitab4.5_0001095g0100/Nitab4.5_0009754g0010	3
GO:0042447	hormone catabolic process	3/4510	3/35903	0.001981	0.0360775	0.0309661	Nitab4.5_0000341g0010/Nitab4.5_0000446g0210/Nitab4.5_0005779g0060	3
GO:0044247	cellular polysaccharide catabolic process	3/4510	3/35903	0.001981	0.0360775	0.0309661	Nitab4.5_0000593g0310/Nitab4.5_0001693g0060/Nitab4.5_0006383g0030	3
GO:0046394	carboxylic acid biosynthetic process	3/4510	3/35903	0.001981	0.0360775	0.0309661	Nitab4.5_0003768g0030/Nitab4.5_0003780g0010/Nitab4.5_0006405g0010	3
GO:0048469	cell maturation	3/4510	3/35903	0.001981	0.0360775	0.0309661	Nitab4.5_0001832g0090/Nitab4.5_0005629g0010/Nitab4.5_0009942g0020	3
GO:0051480	regulation of cytosolic calcium ion concentration	3/4510	3/35903	0.001981	0.0360775	0.0309661	Nitab4.5_0000232g0110/Nitab4.5_0003380g0010/Nitab4.5_0007455g0010	3
GO:0046467	membrane lipid biosynthetic process	7/4510	16/35903	0.00199265	0.0360775	0.0309661	Nitab4.5_0000119g0360/Nitab4.5_0000156g0150/Nitab4.5_0002728g0100/Nitab4.5_0004814g0010/Nitab4.5_0005425g0040/Nitab4.5_0006992g0060/Nitab4.5_0010516g0040	7
GO:0000272	polysaccharide catabolic process	11/4510	34/35903	0.00216988	0.0389446	0.033427	Nitab4.5_0000022g0230/Nitab4.5_0000185g0250/Nitab4.5_0000191g0030/Nitab4.5_0000451g0050/Nitab4.5_0000784g0030/Nitab4.5_0000867g0010/Nitab4.5_0000885g0040/Nitab4.5_0001255g0020/Nitab4.5_0004036g0040/Nitab4.5_0004997g0010/Nitab4.5_0008709g0010	11
GO:0009263	deoxyribonucleotide biosynthetic process	5/4510	9/35903	0.00253449	0.0443321	0.0380512	Nitab4.5_0001728g0060/Nitab4.5_0002050g0120/Nitab4.5_0002334g0110/Nitab4.5_0002577g0050/Nitab4.5_0007495g0020	5
GO:0009808	lignin metabolic process	5/4510	9/35903	0.00253449	0.0443321	0.0380512	Nitab4.5_0000105g0250/Nitab4.5_0002053g0120/Nitab4.5_0002838g0040/Nitab4.5_0002902g0020/Nitab4.5_0005901g0010	5
GO:0015969	guanosine tetraphosphate metabolic process	5/4510	9/35903	0.00253449	0.0443321	0.0380512	Nitab4.5_0000021g0450/Nitab4.5_0000895g0190/Nitab4.5_0003998g0010/Nitab4.5_0005081g0010/Nitab4.5_0007255g0010	5
GO:0050896	response to stimulus	8/4510	21/35903	0.00274316	0.0475789	0.0408381	Nitab4.5_0000640g0150/Nitab4.5_0002291g0030/Nitab4.5_0002361g0050/Nitab4.5_0002382g0030/Nitab4.5_0004015g0050/Nitab4.5_0004015g0060/Nitab4.5_0005441g0020/Nitab4.5_0008740g0010	8
GO:0016554	cytidine to uridine editing	11/4510	35/35903	0.0028098	0.0479531	0.0411593	Nitab4.5_0000011g0090/Nitab4.5_0000037g0010/Nitab4.5_0000326g0250/Nitab4.5_0000917g0100/Nitab4.5_0001437g0210/Nitab4.5_0006980g0070/Nitab4.5_0011126g0010/Nitab4.5_0011468g0010/Nitab4.5_0012392g0030/Nitab4.5_0012407g0010/Nitab4.5_0012549g0020	11
GO:0009611	response to wounding	39/4510	198/35903	0.00281121	0.0479531	0.0411593	Nitab4.5_0000020g0410/Nitab4.5_0000123g0380/Nitab4.5_0000163g0350/Nitab4.5_0000238g0080/Nitab4.5_0000258g0320/Nitab4.5_0000471g0030/Nitab4.5_0000525g0290/Nitab4.5_0000723g0160/Nitab4.5_0000743g0100/Nitab4.5_0000763g0030/Nitab4.5_0000839g0070/Nitab4.5_0001084g0010/Nitab4.5_0001084g0020/Nitab4.5_0001519g0060/Nitab4.5_0001546g0010/Nitab4.5_0001614g0070/Nitab4.5_0002080g0050/Nitab4.5_0002116g0050/Nit…	39
GO:0010021	amylopectin biosynthetic process	4/4510	6/35903	0.00302049	0.0491251	0.0421652	Nitab4.5_0000564g0020/Nitab4.5_0006180g0010/Nitab4.5_0007005g0040/Nitab4.5_0007392g0010	4
GO:0010037	response to carbon dioxide	4/4510	6/35903	0.00302049	0.0491251	0.0421652	Nitab4.5_0000203g0110/Nitab4.5_0001647g0120/Nitab4.5_0002014g0010/Nitab4.5_0005167g0080	4
GO:0019676	ammonia assimilation cycle	4/4510	6/35903	0.00302049	0.0491251	0.0421652	Nitab4.5_0000863g0080/Nitab4.5_0005819g0020/Nitab4.5_0006559g0010/Nitab4.5_0011210g0020	4
GO:0071280	cellular response to copper ion	4/4510	6/35903	0.00302049	0.0491251	0.0421652	Nitab4.5_0000217g0040/Nitab4.5_0001253g0020/Nitab4.5_0002884g0060/Nitab4.5_0003067g0030	4
GO:0071461	cellular response to redox state	4/4510	6/35903	0.00302049	0.0491251	0.0421652	Nitab4.5_0000021g0930/Nitab4.5_0000645g0090/Nitab4.5_0002998g0010/Nitab4.5_0005545g0050	4
GO:0042793	plastid transcription	7/4510	17/35903	0.00302272	0.0491251	0.0421652	Nitab4.5_0000008g0450/Nitab4.5_0000844g0330/Nitab4.5_0000869g0050/Nitab4.5_0005819g0060/Nitab4.5_0005963g0020/Nitab4.5_0006994g0050/Nitab4.5_0010853g0010	7
GO:0010305	leaf vascular tissue pattern formation	10/4510	31/35903	0.00349751	0.0559601	0.0480318	Nitab4.5_0000085g0380/Nitab4.5_0000090g0360/Nitab4.5_0000321g0200/Nitab4.5_0000715g0010/Nitab4.5_0001713g0020/Nitab4.5_0002982g0030/Nitab4.5_0003752g0020/Nitab4.5_0007319g0050/Nitab4.5_0007732g0050/Nitab4.5_0010434g0030	10
GO:1903507	negative regulation of nucleic acid-templated transcription	10/4510	31/35903	0.00349751	0.0559601	0.0480318	Nitab4.5_0000061g0330/Nitab4.5_0000913g0020/Nitab4.5_0002016g0030/Nitab4.5_0002568g0030/Nitab4.5_0003709g0030/Nitab4.5_0003995g0040/Nitab4.5_0008962g0010/Nitab4.5_0010472g0010/Nitab4.5_0012161g0030/Nitab4.5_0012227g0010	10
GO:0006644	phospholipid metabolic process	8/4510	22/35903	0.003841	0.0605178	0.0519438	Nitab4.5_0000413g0150/Nitab4.5_0000620g0020/Nitab4.5_0000694g0180/Nitab4.5_0002112g0160/Nitab4.5_0003182g0050/Nitab4.5_0003488g0060/Nitab4.5_0003658g0050/Nitab4.5_0007054g0010	8
GO:0009704	de-etiolation	8/4510	22/35903	0.003841	0.0605178	0.0519438	Nitab4.5_0000646g0210/Nitab4.5_0001196g0020/Nitab4.5_0001439g0160/Nitab4.5_0002042g0080/Nitab4.5_0002881g0030/Nitab4.5_0003339g0050/Nitab4.5_0004342g0050/Nitab4.5_0004511g0030	8
GO:0042542	response to hydrogen peroxide	20/4510	86/35903	0.00434009	0.0674986	0.0579357	Nitab4.5_0000073g0350/Nitab4.5_0000099g0200/Nitab4.5_0000156g0150/Nitab4.5_0000278g0010/Nitab4.5_0000278g0030/Nitab4.5_0000286g0060/Nitab4.5_0000410g0380/Nitab4.5_0000445g0060/Nitab4.5_0000744g0050/Nitab4.5_0001817g0020/Nitab4.5_0002443g0040/Nitab4.5_0002556g0060/Nitab4.5_0003247g0010/Nitab4.5_0003264g0010/Nitab4.5_0004118g0110/Nitab4.5_0004814g0010/Nitab4.5_0005139g0060/Nitab4.5_0005139g0070/Nit…	20
GO:0006556	S-adenosylmethionine biosynthetic process	7/4510	18/35903	0.00441488	0.0674986	0.0579357	Nitab4.5_0000063g0120/Nitab4.5_0000814g0090/Nitab4.5_0000895g0150/Nitab4.5_0001931g0120/Nitab4.5_0004665g0050/Nitab4.5_0006589g0020/Nitab4.5_0008312g0060	7
GO:0009083	branched-chain amino acid catabolic process	7/4510	18/35903	0.00441488	0.0674986	0.0579357	Nitab4.5_0000174g0040/Nitab4.5_0000496g0100/Nitab4.5_0001513g0010/Nitab4.5_0001958g0030/Nitab4.5_0006981g0030/Nitab4.5_0009134g0010/Nitab4.5_0016755g0010	7
GO:0050801	ion homeostasis	7/4510	18/35903	0.00441488	0.0674986	0.0579357	Nitab4.5_0000003g0620/Nitab4.5_0000222g0200/Nitab4.5_0000514g0160/Nitab4.5_0000671g0200/Nitab4.5_0003688g0040/Nitab4.5_0005786g0030/Nitab4.5_0005860g0050	7
GO:0071423	malate transmembrane transport	5/4510	10/35903	0.00454614	0.0689944	0.0592195	Nitab4.5_0001468g0070/Nitab4.5_0001499g0030/Nitab4.5_0004630g0020/Nitab4.5_0010196g0040/Nitab4.5_0011414g0010	5
GO:0042742	defense response to bacterium	54/4510	302/35903	0.00467049	0.0703642	0.0603952	Nitab4.5_0000020g0410/Nitab4.5_0000021g0120/Nitab4.5_0000022g0300/Nitab4.5_0000047g0140/Nitab4.5_0000217g0040/Nitab4.5_0000357g0360/Nitab4.5_0000360g0010/Nitab4.5_0000684g0170/Nitab4.5_0000714g0010/Nitab4.5_0000718g0320/Nitab4.5_0000868g0040/Nitab4.5_0000898g0030/Nitab4.5_0001032g0030/Nitab4.5_0001119g0080/Nitab4.5_0001123g0060/Nitab4.5_0001128g0090/Nitab4.5_0001158g0030/Nitab4.5_0001253g0020/Nit…	54
GO:0048573	photoperiodism, flowering	12/4510	43/35903	0.0054592	0.0816506	0.0700826	Nitab4.5_0000143g0520/Nitab4.5_0000517g0040/Nitab4.5_0000664g0010/Nitab4.5_0001022g0030/Nitab4.5_0001171g0080/Nitab4.5_0001171g0090/Nitab4.5_0001198g0320/Nitab4.5_0002278g0070/Nitab4.5_0004118g0110/Nitab4.5_0005875g0050/Nitab4.5_0007287g0040/Nitab4.5_0010082g0040	12
GO:0031348	negative regulation of defense response	9/4510	28/35903	0.00566011	0.0840465	0.0721391	Nitab4.5_0000159g0070/Nitab4.5_0000868g0040/Nitab4.5_0001084g0010/Nitab4.5_0001084g0020/Nitab4.5_0001519g0060/Nitab4.5_0002723g0080/Nitab4.5_0005939g0020/Nitab4.5_0006396g0010/Nitab4.5_0008646g0010	9
GO:0090378	seed trichome elongation	20/4510	88/35903	0.00570375	0.0840895	0.072176	Nitab4.5_0000008g0640/Nitab4.5_0000035g0130/Nitab4.5_0000270g0080/Nitab4.5_0000564g0170/Nitab4.5_0000827g0110/Nitab4.5_0000886g0020/Nitab4.5_0000964g0010/Nitab4.5_0001074g0110/Nitab4.5_0001095g0080/Nitab4.5_0001223g0170/Nitab4.5_0001266g0060/Nitab4.5_0001450g0220/Nitab4.5_0001812g0010/Nitab4.5_0004557g0030/Nitab4.5_0004675g0020/Nitab4.5_0004867g0060/Nitab4.5_0006318g0090/Nitab4.5_0006701g0010/Nit…	20
GO:1901566	organonitrogen compound biosynthetic process	10/4510	33/35903	0.00577043	0.0844692	0.0725019	Nitab4.5_0000119g0360/Nitab4.5_0000703g0110/Nitab4.5_0000965g0040/Nitab4.5_0001488g0140/Nitab4.5_0002728g0100/Nitab4.5_0003768g0030/Nitab4.5_0003780g0010/Nitab4.5_0005373g0030/Nitab4.5_0008828g0020/Nitab4.5_0010516g0040	10
GO:0000226	microtubule cytoskeleton organization	13/4510	49/35903	0.00623291	0.0856187	0.0734885	Nitab4.5_0000059g0450/Nitab4.5_0000072g0390/Nitab4.5_0000213g0250/Nitab4.5_0000521g0040/Nitab4.5_0000753g0130/Nitab4.5_0001678g0010/Nitab4.5_0001935g0020/Nitab4.5_0001952g0010/Nitab4.5_0002247g0020/Nitab4.5_0006574g0040/Nitab4.5_0007749g0020/Nitab4.5_0012146g0020/Nitab4.5_0014314g0010	13
GO:0071482	cellular response to light stimulus	7/4510	19/35903	0.00624109	0.0856187	0.0734885	Nitab4.5_0000021g0930/Nitab4.5_0000318g0030/Nitab4.5_0000645g0090/Nitab4.5_0000707g0050/Nitab4.5_0000792g0120/Nitab4.5_0002998g0010/Nitab4.5_0005545g0050	7
GO:0006714	sesquiterpenoid metabolic process	4/4510	7/35903	0.00634674	0.0856187	0.0734885	Nitab4.5_0000006g0520/Nitab4.5_0000532g0070/Nitab4.5_0006405g0010/Nitab4.5_0012198g0010	4
GO:0007568	aging	4/4510	7/35903	0.00634674	0.0856187	0.0734885	Nitab4.5_0000583g0180/Nitab4.5_0002448g0010/Nitab4.5_0002811g0030/Nitab4.5_0006018g0120	4
GO:0035195	gene silencing by miRNA	4/4510	7/35903	0.00634674	0.0856187	0.0734885	Nitab4.5_0000173g0130/Nitab4.5_0002884g0060/Nitab4.5_0003067g0030/Nitab4.5_0004871g0010	4
GO:0043288	apocarotenoid metabolic process	4/4510	7/35903	0.00634674	0.0856187	0.0734885	Nitab4.5_0000006g0520/Nitab4.5_0000532g0070/Nitab4.5_0006405g0010/Nitab4.5_0012198g0010	4
GO:0051513	regulation of monopolar cell growth	4/4510	7/35903	0.00634674	0.0856187	0.0734885	Nitab4.5_0001485g0020/Nitab4.5_0005910g0010/Nitab4.5_0007160g0020/Nitab4.5_0010535g0010	4
GO:0071493	cellular response to UV-B	4/4510	7/35903	0.00634674	0.0856187	0.0734885	Nitab4.5_0000173g0130/Nitab4.5_0002884g0060/Nitab4.5_0003067g0030/Nitab4.5_0004871g0010	4
GO:0071695	anatomical structure maturation	4/4510	7/35903	0.00634674	0.0856187	0.0734885	Nitab4.5_0000583g0180/Nitab4.5_0002448g0010/Nitab4.5_0002811g0030/Nitab4.5_0006018g0120	4
GO:0120254	olefinic compound metabolic process	4/4510	7/35903	0.00634674	0.0856187	0.0734885	Nitab4.5_0000006g0520/Nitab4.5_0000532g0070/Nitab4.5_0006405g0010/Nitab4.5_0012198g0010	4
GO:1901361	organic cyclic compound catabolic process	4/4510	7/35903	0.00634674	0.0856187	0.0734885	Nitab4.5_0000006g0440/Nitab4.5_0000457g0340/Nitab4.5_0002201g0040/Nitab4.5_0002389g0100	4
GO:1902644	tertiary alcohol metabolic process	4/4510	7/35903	0.00634674	0.0856187	0.0734885	Nitab4.5_0000006g0520/Nitab4.5_0000532g0070/Nitab4.5_0006405g0010/Nitab4.5_0012198g0010	4
GO:0009651	response to salt stress	58/4510	335/35903	0.00698183	0.0861348	0.0739315	Nitab4.5_0000006g0520/Nitab4.5_0000047g0140/Nitab4.5_0000050g0020/Nitab4.5_0000073g0350/Nitab4.5_0000103g0120/Nitab4.5_0000152g0280/Nitab4.5_0000164g0130/Nitab4.5_0000250g0250/Nitab4.5_0000269g0160/Nitab4.5_0000278g0010/Nitab4.5_0000278g0030/Nitab4.5_0000286g0060/Nitab4.5_0000445g0060/Nitab4.5_0000619g0070/Nitab4.5_0000683g0100/Nitab4.5_0000684g0170/Nitab4.5_0000744g0050/Nitab4.5_0000913g0020/Nit…	58
GO:0043450	alkene biosynthetic process	6/4510	15/35903	0.00712226	0.0861348	0.0739315	Nitab4.5_0000130g0140/Nitab4.5_0000622g0170/Nitab4.5_0003066g0040/Nitab4.5_0004330g0020/Nitab4.5_0004330g0030/Nitab4.5_0009635g0010	6
GO:0006546	glycine catabolic process	3/4510	4/35903	0.0071779	0.0861348	0.0739315	Nitab4.5_0001367g0020/Nitab4.5_0002695g0040/Nitab4.5_0003627g0010	3
GO:0009443	pyridoxal 5'-phosphate salvage	3/4510	4/35903	0.0071779	0.0861348	0.0739315	Nitab4.5_0000319g0330/Nitab4.5_0002248g0040/Nitab4.5_0004399g0070	3
GO:0010304	PSII associated light-harvesting complex II catabolic process	3/4510	4/35903	0.0071779	0.0861348	0.0739315	Nitab4.5_0000054g0220/Nitab4.5_0002589g0120/Nitab4.5_0007401g0010	3
GO:0015709	thiosulfate transport	3/4510	4/35903	0.0071779	0.0861348	0.0739315	Nitab4.5_0001468g0070/Nitab4.5_0010196g0040/Nitab4.5_0011414g0010	3
GO:0019499	cyanide metabolic process	3/4510	4/35903	0.0071779	0.0861348	0.0739315	Nitab4.5_0000583g0180/Nitab4.5_0002811g0030/Nitab4.5_0006018g0120	3
GO:0044270	cellular nitrogen compound catabolic process	3/4510	4/35903	0.0071779	0.0861348	0.0739315	Nitab4.5_0000583g0180/Nitab4.5_0002811g0030/Nitab4.5_0006018g0120	3
GO:0051262	protein tetramerization	3/4510	4/35903	0.0071779	0.0861348	0.0739315	Nitab4.5_0000035g0130/Nitab4.5_0001095g0080/Nitab4.5_0004675g0020	3
GO:0071000	response to magnetism	3/4510	4/35903	0.0071779	0.0861348	0.0739315	Nitab4.5_0000232g0110/Nitab4.5_0003380g0010/Nitab4.5_0007455g0010	3
GO:0071214	cellular response to abiotic stimulus	3/4510	4/35903	0.0071779	0.0861348	0.0739315	Nitab4.5_0000723g0160/Nitab4.5_0003313g0050/Nitab4.5_0003883g0030	3
GO:0071229	cellular response to acid chemical	3/4510	4/35903	0.0071779	0.0861348	0.0739315	Nitab4.5_0000723g0160/Nitab4.5_0003313g0050/Nitab4.5_0003883g0030	3
GO:0071422	succinate transmembrane transport	3/4510	4/35903	0.0071779	0.0861348	0.0739315	Nitab4.5_0001468g0070/Nitab4.5_0010196g0040/Nitab4.5_0011414g0010	3
GO:0071470	cellular response to osmotic stress	3/4510	4/35903	0.0071779	0.0861348	0.0739315	Nitab4.5_0000849g0010/Nitab4.5_0002713g0020/Nitab4.5_0004584g0010	3
GO:0071731	response to nitric oxide	3/4510	4/35903	0.0071779	0.0861348	0.0739315	Nitab4.5_0002556g0060/Nitab4.5_0005139g0060/Nitab4.5_0005139g0070	3
GO:0072387	flavin adenine dinucleotide metabolic process	3/4510	4/35903	0.0071779	0.0861348	0.0739315	Nitab4.5_0000232g0110/Nitab4.5_0003380g0010/Nitab4.5_0007455g0010	3
GO:1901529	positive regulation of anion channel activity	3/4510	4/35903	0.0071779	0.0861348	0.0739315	Nitab4.5_0000232g0110/Nitab4.5_0003380g0010/Nitab4.5_0007455g0010	3
GO:1902075	cellular response to salt	3/4510	4/35903	0.0071779	0.0861348	0.0739315	Nitab4.5_0000723g0160/Nitab4.5_0003313g0050/Nitab4.5_0003883g0030	3
GO:1902448	positive regulation of shade avoidance	3/4510	4/35903	0.0071779	0.0861348	0.0739315	Nitab4.5_0000232g0110/Nitab4.5_0003380g0010/Nitab4.5_0007455g0010	3
GO:0055072	iron ion homeostasis	10/4510	34/35903	0.00727066	0.0862277	0.0740112	Nitab4.5_0000128g0360/Nitab4.5_0000156g0150/Nitab4.5_0000397g0120/Nitab4.5_0001119g0080/Nitab4.5_0001296g0030/Nitab4.5_0002345g0050/Nitab4.5_0004814g0010/Nitab4.5_0005425g0040/Nitab4.5_0006992g0060/Nitab4.5_0007006g0010	10
GO:0009638	phototropism	9/4510	29/35903	0.00730738	0.0862277	0.0740112	Nitab4.5_0000269g0010/Nitab4.5_0000311g0030/Nitab4.5_0000842g0040/Nitab4.5_0001860g0080/Nitab4.5_0002283g0030/Nitab4.5_0002352g0050/Nitab4.5_0002529g0010/Nitab4.5_0003318g0040/Nitab4.5_0004583g0020	9
GO:0006021	inositol biosynthetic process	5/4510	11/35903	0.00747808	0.0862277	0.0740112	Nitab4.5_0000143g0120/Nitab4.5_0000214g0020/Nitab4.5_0000715g0160/Nitab4.5_0001758g0020/Nitab4.5_0005597g0020	5
GO:0006112	energy reserve metabolic process	5/4510	11/35903	0.00747808	0.0862277	0.0740112	Nitab4.5_0000017g0130/Nitab4.5_0000454g0020/Nitab4.5_0002362g0010/Nitab4.5_0004304g0040/Nitab4.5_0008253g0030	5
GO:0006598	polyamine catabolic process	5/4510	11/35903	0.00747808	0.0862277	0.0740112	Nitab4.5_0000483g0140/Nitab4.5_0001843g0100/Nitab4.5_0002015g0070/Nitab4.5_0003412g0030/Nitab4.5_0004862g0070	5
GO:0006751	glutathione catabolic process	5/4510	11/35903	0.00747808	0.0862277	0.0740112	Nitab4.5_0000566g0280/Nitab4.5_0000818g0070/Nitab4.5_0003259g0080/Nitab4.5_0006787g0010/Nitab4.5_0012828g0010	5
GO:0046688	response to copper ion	5/4510	11/35903	0.00747808	0.0862277	0.0740112	Nitab4.5_0000071g0350/Nitab4.5_0000173g0130/Nitab4.5_0000914g0320/Nitab4.5_0004871g0010/Nitab4.5_0006851g0030	5
GO:0000413	protein peptidyl-prolyl isomerization	32/4510	165/35903	0.00799469	0.0916724	0.0786846	Nitab4.5_0000123g0380/Nitab4.5_0000518g0080/Nitab4.5_0000662g0050/Nitab4.5_0000707g0270/Nitab4.5_0000856g0170/Nitab4.5_0000918g0030/Nitab4.5_0000956g0210/Nitab4.5_0000984g0040/Nitab4.5_0001195g0050/Nitab4.5_0001583g0180/Nitab4.5_0001622g0030/Nitab4.5_0001756g0210/Nitab4.5_0001771g0120/Nitab4.5_0001891g0060/Nitab4.5_0002462g0080/Nitab4.5_0002569g0030/Nitab4.5_0002596g0070/Nitab4.5_0002634g0030/Nit…	32
GO:0016126	sterol biosynthetic process	12/4510	45/35903	0.00806976	0.092022	0.0789846	Nitab4.5_0000036g0190/Nitab4.5_0000235g0130/Nitab4.5_0001427g0120/Nitab4.5_0001494g0100/Nitab4.5_0001922g0020/Nitab4.5_0003390g0020/Nitab4.5_0004448g0010/Nitab4.5_0004557g0030/Nitab4.5_0004867g0060/Nitab4.5_0007096g0050/Nitab4.5_0010922g0020/Nitab4.5_0011832g0010	12
GO:0009787	regulation of abscisic acid-activated signaling pathway	7/4510	20/35903	0.00857522	0.0960957	0.0824812	Nitab4.5_0000710g0070/Nitab4.5_0002007g0060/Nitab4.5_0002007g0080/Nitab4.5_0002694g0080/Nitab4.5_0002713g0020/Nitab4.5_0003769g0060/Nitab4.5_0009676g0020	7
GO:0034599	cellular response to oxidative stress	15/4510	62/35903	0.00861323	0.0960957	0.0824812	Nitab4.5_0000132g0220/Nitab4.5_0000156g0150/Nitab4.5_0000201g0240/Nitab4.5_0000209g0170/Nitab4.5_0000270g0080/Nitab4.5_0000400g0030/Nitab4.5_0001142g0030/Nitab4.5_0002359g0030/Nitab4.5_0004814g0010/Nitab4.5_0005504g0020/Nitab4.5_0006152g0030/Nitab4.5_0006992g0060/Nitab4.5_0009518g0020/Nitab4.5_0010580g0030/Nitab4.5_0011292g0010	15
GO:0042026	protein refolding	15/4510	62/35903	0.00861323	0.0960957	0.0824812	Nitab4.5_0000027g0560/Nitab4.5_0000349g0130/Nitab4.5_0000527g0160/Nitab4.5_0000565g0130/Nitab4.5_0000637g0030/Nitab4.5_0000673g0030/Nitab4.5_0001800g0020/Nitab4.5_0001800g0070/Nitab4.5_0001962g0090/Nitab4.5_0002700g0150/Nitab4.5_0003969g0060/Nitab4.5_0004078g0050/Nitab4.5_0005133g0020/Nitab4.5_0006272g0020/Nitab4.5_0015114g0020	15
GO:0045454	cell redox homeostasis	15/4510	62/35903	0.00861323	0.0960957	0.0824812	Nitab4.5_0000105g0200/Nitab4.5_0000132g0220/Nitab4.5_0000270g0080/Nitab4.5_0000400g0030/Nitab4.5_0000582g0020/Nitab4.5_0000647g0100/Nitab4.5_0000702g0130/Nitab4.5_0001556g0010/Nitab4.5_0002343g0020/Nitab4.5_0003481g0070/Nitab4.5_0003750g0030/Nitab4.5_0005504g0020/Nitab4.5_0005808g0070/Nitab4.5_0006960g0010/Nitab4.5_0013647g0010	15
GO:0016036	cellular response to phosphate starvation	16/4510	68/35903	0.00897903	0.0996382	0.0855218	Nitab4.5_0000008g0880/Nitab4.5_0000035g0130/Nitab4.5_0000044g0620/Nitab4.5_0000391g0390/Nitab4.5_0000568g0130/Nitab4.5_0000652g0220/Nitab4.5_0001095g0080/Nitab4.5_0001591g0210/Nitab4.5_0002829g0050/Nitab4.5_0003884g0020/Nitab4.5_0003950g0040/Nitab4.5_0004054g0020/Nitab4.5_0004675g0020/Nitab4.5_0004912g0010/Nitab4.5_0005436g0010/Nitab4.5_0007074g0020	16
GO:1901617	organic hydroxy compound biosynthetic process	10/4510	35/35903	0.009055	0.0999439	0.0857842	Nitab4.5_0000102g0360/Nitab4.5_0001348g0030/Nitab4.5_0001755g0010/Nitab4.5_0002090g0010/Nitab4.5_0002723g0060/Nitab4.5_0004023g0020/Nitab4.5_0004194g0030/Nitab4.5_0004553g0030/Nitab4.5_0004917g0060/Nitab4.5_0005607g0020	10
GO:0080162	intracellular auxin transport	8/4510	25/35903	0.00920489	0.100523	0.0862814	Nitab4.5_0000304g0030/Nitab4.5_0000495g0070/Nitab4.5_0001629g0060/Nitab4.5_0002860g0010/Nitab4.5_0003037g0140/Nitab4.5_0004009g0040/Nitab4.5_0004944g0030/Nitab4.5_0005948g0010	8
GO:1900426	positive regulation of defense response to bacterium	8/4510	25/35903	0.00920489	0.100523	0.0862814	Nitab4.5_0000132g0090/Nitab4.5_0000232g0110/Nitab4.5_0003380g0010/Nitab4.5_0004445g0070/Nitab4.5_0006396g0010/Nitab4.5_0006493g0020/Nitab4.5_0007455g0010/Nitab4.5_0008832g0010	8
GO:0055088	lipid homeostasis	9/4510	30/35903	0.00929676	0.100992	0.0866839	Nitab4.5_0000036g0010/Nitab4.5_0000104g0310/Nitab4.5_0000171g0290/Nitab4.5_0000284g0070/Nitab4.5_0000352g0020/Nitab4.5_0001171g0050/Nitab4.5_0003688g0040/Nitab4.5_0004120g0020/Nitab4.5_0004368g0020	9
GO:0009631	cold acclimation	11/4510	41/35903	0.0104671	0.112659	0.0966976	Nitab4.5_0000647g0190/Nitab4.5_0000723g0160/Nitab4.5_0002255g0040/Nitab4.5_0003281g0090/Nitab4.5_0003313g0050/Nitab4.5_0003883g0030/Nitab4.5_0006920g0060/Nitab4.5_0006999g0030/Nitab4.5_0007943g0010/Nitab4.5_0008782g0020/Nitab4.5_0009648g0020	11
GO:0051085	chaperone cofactor-dependent protein refolding	13/4510	52/35903	0.0105345	0.112659	0.0966976	Nitab4.5_0000349g0130/Nitab4.5_0000527g0160/Nitab4.5_0000637g0030/Nitab4.5_0000673g0030/Nitab4.5_0001800g0020/Nitab4.5_0001800g0070/Nitab4.5_0001962g0090/Nitab4.5_0002700g0150/Nitab4.5_0003969g0060/Nitab4.5_0004078g0050/Nitab4.5_0004482g0020/Nitab4.5_0005133g0020/Nitab4.5_0015114g0020	13
GO:2000022	regulation of jasmonic acid mediated signaling pathway	13/4510	52/35903	0.0105345	0.112659	0.0966976	Nitab4.5_0000119g0120/Nitab4.5_0000238g0080/Nitab4.5_0000770g0120/Nitab4.5_0001519g0060/Nitab4.5_0001546g0010/Nitab4.5_0001966g0010/Nitab4.5_0002007g0080/Nitab4.5_0002614g0020/Nitab4.5_0005030g0030/Nitab4.5_0006396g0010/Nitab4.5_0009676g0020/Nitab4.5_0011669g0010/Nitab4.5_0021182g0010	13
GO:0009903	chloroplast avoidance movement	10/4510	36/35903	0.0111556	0.115295	0.0989601	Nitab4.5_0000126g0030/Nitab4.5_0000287g0340/Nitab4.5_0000753g0160/Nitab4.5_0001580g0060/Nitab4.5_0002938g0010/Nitab4.5_0003091g0060/Nitab4.5_0003427g0050/Nitab4.5_0004015g0050/Nitab4.5_0008740g0010/Nitab4.5_0011439g0010	10
GO:0000256	allantoin catabolic process	4/4510	8/35903	0.011437	0.115295	0.0989601	Nitab4.5_0000443g0210/Nitab4.5_0001418g0050/Nitab4.5_0002158g0080/Nitab4.5_0005954g0030	4
GO:0006145	purine nucleobase catabolic process	4/4510	8/35903	0.011437	0.115295	0.0989601	Nitab4.5_0000443g0210/Nitab4.5_0001418g0050/Nitab4.5_0002158g0080/Nitab4.5_0005954g0030	4
GO:0008216	spermidine metabolic process	4/4510	8/35903	0.011437	0.115295	0.0989601	Nitab4.5_0000034g0230/Nitab4.5_0001843g0100/Nitab4.5_0003646g0010/Nitab4.5_0010954g0020	4
GO:0010230	alternative respiration	4/4510	8/35903	0.011437	0.115295	0.0989601	Nitab4.5_0000030g0350/Nitab4.5_0000143g0540/Nitab4.5_0000985g0020/Nitab4.5_0002533g0030	4
GO:0010236	plastoquinone biosynthetic process	4/4510	8/35903	0.011437	0.115295	0.0989601	Nitab4.5_0000863g0140/Nitab4.5_0001140g0030/Nitab4.5_0002064g0060/Nitab4.5_0007036g0010	4
GO:0015718	monocarboxylic acid transport	4/4510	8/35903	0.011437	0.115295	0.0989601	Nitab4.5_0000413g0150/Nitab4.5_0000792g0050/Nitab4.5_0003488g0060/Nitab4.5_0007054g0010	4
GO:0015742	alpha-ketoglutarate transport	4/4510	8/35903	0.011437	0.115295	0.0989601	Nitab4.5_0001499g0030/Nitab4.5_0004630g0020/Nitab4.5_0005819g0020/Nitab4.5_0006559g0010	4
GO:0072598	protein localization to chloroplast	4/4510	8/35903	0.011437	0.115295	0.0989601	Nitab4.5_0000041g0170/Nitab4.5_0000244g0040/Nitab4.5_0005133g0030/Nitab4.5_0008689g0030	4
GO:0000904	cell morphogenesis involved in differentiation	5/4510	12/35903	0.0115071	0.115295	0.0989601	Nitab4.5_0001832g0090/Nitab4.5_0002448g0010/Nitab4.5_0005629g0010/Nitab4.5_0009555g0010/Nitab4.5_0009942g0020	5
GO:0015671	oxygen transport	5/4510	12/35903	0.0115071	0.115295	0.0989601	Nitab4.5_0000107g0220/Nitab4.5_0000250g0190/Nitab4.5_0003816g0020/Nitab4.5_0004280g0010/Nitab4.5_0006341g0020	5
GO:0019375	galactolipid biosynthetic process	5/4510	12/35903	0.0115071	0.115295	0.0989601	Nitab4.5_0001200g0130/Nitab4.5_0002844g0060/Nitab4.5_0004452g0030/Nitab4.5_0005037g0010/Nitab4.5_0005513g0050	5
GO:0071219	cellular response to molecule of bacterial origin	5/4510	12/35903	0.0115071	0.115295	0.0989601	Nitab4.5_0000217g0040/Nitab4.5_0001253g0020/Nitab4.5_0005321g0020/Nitab4.5_0006493g0020/Nitab4.5_0008832g0010	5
GO:0043622	cortical microtubule organization	9/4510	31/35903	0.0116692	0.116354	0.099869	Nitab4.5_0000217g0040/Nitab4.5_0000335g0170/Nitab4.5_0000663g0190/Nitab4.5_0001253g0020/Nitab4.5_0002450g0020/Nitab4.5_0005776g0030/Nitab4.5_0008493g0010/Nitab4.5_0008868g0030/Nitab4.5_0009044g0030	9
GO:0016226	iron-sulfur cluster assembly	15/4510	65/35903	0.0133798	0.130134	0.111697	Nitab4.5_0000129g0330/Nitab4.5_0000229g0090/Nitab4.5_0000265g0030/Nitab4.5_0000818g0200/Nitab4.5_0001107g0160/Nitab4.5_0001672g0130/Nitab4.5_0001961g0110/Nitab4.5_0002596g0070/Nitab4.5_0002787g0040/Nitab4.5_0002897g0010/Nitab4.5_0003343g0020/Nitab4.5_0003534g0110/Nitab4.5_0003537g0040/Nitab4.5_0004378g0040/Nitab4.5_0010895g0010	15
GO:0006662	glycerol ether metabolic process	10/4510	37/35903	0.0136051	0.130134	0.111697	Nitab4.5_0000408g0170/Nitab4.5_0000564g0320/Nitab4.5_0000723g0030/Nitab4.5_0001187g0140/Nitab4.5_0001428g0120/Nitab4.5_0002265g0270/Nitab4.5_0002497g0030/Nitab4.5_0003080g0060/Nitab4.5_0006983g0020/Nitab4.5_0011709g0020	10
GO:0009057	macromolecule catabolic process	10/4510	37/35903	0.0136051	0.130134	0.111697	Nitab4.5_0000454g0020/Nitab4.5_0000733g0100/Nitab4.5_0000879g0090/Nitab4.5_0002362g0010/Nitab4.5_0003644g0010/Nitab4.5_0004014g0030/Nitab4.5_0004304g0040/Nitab4.5_0007723g0030/Nitab4.5_0008253g0030/Nitab4.5_0010498g0010	10
GO:0006457	protein folding	66/4510	402/35903	0.0137828	0.130134	0.111697	Nitab4.5_0000073g0350/Nitab4.5_0000073g0370/Nitab4.5_0000152g0350/Nitab4.5_0000167g0040/Nitab4.5_0000167g0130/Nitab4.5_0000278g0010/Nitab4.5_0000278g0030/Nitab4.5_0000286g0060/Nitab4.5_0000305g0330/Nitab4.5_0000548g0150/Nitab4.5_0000598g0060/Nitab4.5_0000621g0080/Nitab4.5_0000687g0210/Nitab4.5_0000691g0030/Nitab4.5_0000744g0050/Nitab4.5_0000787g0070/Nitab4.5_0000856g0170/Nitab4.5_0000956g0210/Nit…	66
GO:0022607	cellular component assembly	8/4510	27/35903	0.0150362	0.130134	0.111697	Nitab4.5_0000564g0170/Nitab4.5_0001074g0110/Nitab4.5_0003624g0030/Nitab4.5_0003791g0050/Nitab4.5_0005930g0020/Nitab4.5_0006318g0090/Nitab4.5_0006701g0010/Nitab4.5_0007003g0010	8
GO:0006096	glycolytic process	28/4510	147/35903	0.0157299	0.130134	0.111697	Nitab4.5_0000018g0230/Nitab4.5_0000075g0260/Nitab4.5_0000131g0450/Nitab4.5_0000136g0100/Nitab4.5_0000388g0120/Nitab4.5_0000464g0120/Nitab4.5_0000566g0050/Nitab4.5_0000593g0010/Nitab4.5_0000646g0160/Nitab4.5_0000764g0050/Nitab4.5_0000772g0060/Nitab4.5_0000956g0160/Nitab4.5_0001112g0030/Nitab4.5_0001309g0150/Nitab4.5_0001317g0050/Nitab4.5_0003815g0060/Nitab4.5_0004969g0090/Nitab4.5_0005765g0010/Nit…	28
GO:0006354	DNA-templated transcription, elongation	2/4510	2/35903	0.0157764	0.130134	0.111697	Nitab4.5_0003174g0040/Nitab4.5_0003858g0070	2
GO:0006642	triglyceride mobilization	2/4510	2/35903	0.0157764	0.130134	0.111697	Nitab4.5_0000956g0160/Nitab4.5_0010816g0020	2
GO:0006651	diacylglycerol biosynthetic process	2/4510	2/35903	0.0157764	0.130134	0.111697	Nitab4.5_0000669g0160/Nitab4.5_0007806g0040	2
GO:0006742	NADP catabolic process	2/4510	2/35903	0.0157764	0.130134	0.111697	Nitab4.5_0000106g0230/Nitab4.5_0006698g0010	2
GO:0006778	porphyrin-containing compound metabolic process	2/4510	2/35903	0.0157764	0.130134	0.111697	Nitab4.5_0000619g0070/Nitab4.5_0003901g0020	2
GO:0010042	response to manganese ion	2/4510	2/35903	0.0157764	0.130134	0.111697	Nitab4.5_0000914g0320/Nitab4.5_0006851g0030	2
GO:0010133	proline catabolic process to glutamate	2/4510	2/35903	0.0157764	0.130134	0.111697	Nitab4.5_0000269g0160/Nitab4.5_0007394g0020	2
GO:0010135	ureide metabolic process	2/4510	2/35903	0.0157764	0.130134	0.111697	Nitab4.5_0002158g0080/Nitab4.5_0005954g0030	2
GO:0010478	chlororespiration	2/4510	2/35903	0.0157764	0.130134	0.111697	Nitab4.5_0003157g0020/Nitab4.5_0009497g0010	2
GO:0010583	response to cyclopentenone	2/4510	2/35903	0.0157764	0.130134	0.111697	Nitab4.5_0000368g0400/Nitab4.5_0011716g0020	2
GO:0015768	maltose transport	2/4510	2/35903	0.0157764	0.130134	0.111697	Nitab4.5_0000299g0040/Nitab4.5_0002990g0020	2
GO:0015793	glycerol transport	2/4510	2/35903	0.0157764	0.130134	0.111697	Nitab4.5_0000151g0360/Nitab4.5_0000837g0080	2
GO:0015843	methylammonium transport	2/4510	2/35903	0.0157764	0.130134	0.111697	Nitab4.5_0000841g0070/Nitab4.5_0008594g0010	2
GO:0016048	detection of temperature stimulus	2/4510	2/35903	0.0157764	0.130134	0.111697	Nitab4.5_0001044g0070/Nitab4.5_0004899g0120	2
GO:0016109	tetraterpenoid biosynthetic process	2/4510	2/35903	0.0157764	0.130134	0.111697	Nitab4.5_0000659g0050/Nitab4.5_0000912g0240	2
GO:0016119	carotene metabolic process	2/4510	2/35903	0.0157764	0.130134	0.111697	Nitab4.5_0000091g0360/Nitab4.5_0003412g0060	2
GO:0016480	negative regulation of transcription by RNA polymerase III	2/4510	2/35903	0.0157764	0.130134	0.111697	Nitab4.5_0004092g0040/Nitab4.5_0004692g0050	2
GO:0019265	glycine biosynthetic process, by transamination of glyoxylate	2/4510	2/35903	0.0157764	0.130134	0.111697	Nitab4.5_0001925g0250/Nitab4.5_0011805g0020	2
GO:0019355	nicotinamide nucleotide biosynthetic process from aspartate	2/4510	2/35903	0.0157764	0.130134	0.111697	Nitab4.5_0002522g0070/Nitab4.5_0008037g0020	2
GO:0019477	L-lysine catabolic process	2/4510	2/35903	0.0157764	0.130134	0.111697	Nitab4.5_0000055g0100/Nitab4.5_0001114g0030	2
GO:0019677	NAD catabolic process	2/4510	2/35903	0.0157764	0.130134	0.111697	Nitab4.5_0000106g0230/Nitab4.5_0006698g0010	2
GO:0033274	response to vitamin B2	2/4510	2/35903	0.0157764	0.130134	0.111697	Nitab4.5_0004118g0110/Nitab4.5_0007287g0040	2
GO:0033519	phytyl diphosphate metabolic process	2/4510	2/35903	0.0157764	0.130134	0.111697	Nitab4.5_0001128g0080/Nitab4.5_0006000g0080	2
GO:0035024	negative regulation of Rho protein signal transduction	2/4510	2/35903	0.0157764	0.130134	0.111697	Nitab4.5_0000131g0430/Nitab4.5_0003300g0050	2
GO:0035344	hypoxanthine transport	2/4510	2/35903	0.0157764	0.130134	0.111697	Nitab4.5_0000068g0280/Nitab4.5_0005577g0050	2
GO:0042360	vitamin E metabolic process	2/4510	2/35903	0.0157764	0.130134	0.111697	Nitab4.5_0001208g0140/Nitab4.5_0005232g0070	2
GO:0045176	apical protein localization	2/4510	2/35903	0.0157764	0.130134	0.111697	Nitab4.5_0000654g0120/Nitab4.5_0003624g0010	2
GO:0046874	quinolinate metabolic process	2/4510	2/35903	0.0157764	0.130134	0.111697	Nitab4.5_0002522g0070/Nitab4.5_0008037g0020	2
GO:0048587	regulation of short-day photoperiodism, flowering	2/4510	2/35903	0.0157764	0.130134	0.111697	Nitab4.5_0003540g0140/Nitab4.5_0005458g0030	2
GO:0048588	developmental cell growth	2/4510	2/35903	0.0157764	0.130134	0.111697	Nitab4.5_0001832g0090/Nitab4.5_0005629g0010	2
GO:0071163	DNA replication preinitiation complex assembly	2/4510	2/35903	0.0157764	0.130134	0.111697	Nitab4.5_0000326g0050/Nitab4.5_0000326g0070	2
GO:0072329	monocarboxylic acid catabolic process	2/4510	2/35903	0.0157764	0.130134	0.111697	Nitab4.5_0003337g0060/Nitab4.5_0005176g0010	2
GO:0090228	positive regulation of red or far-red light signaling pathway	2/4510	2/35903	0.0157764	0.130134	0.111697	Nitab4.5_0000869g0050/Nitab4.5_0005963g0020	2
GO:0098586	cellular response to virus	2/4510	2/35903	0.0157764	0.130134	0.111697	Nitab4.5_0007345g0100/Nitab4.5_0012775g0030	2
GO:1901606	alpha-amino acid catabolic process	2/4510	2/35903	0.0157764	0.130134	0.111697	Nitab4.5_0000006g0440/Nitab4.5_0002201g0040	2
GO:1903052	positive regulation of proteolysis involved in cellular protein catabolic process	2/4510	2/35903	0.0157764	0.130134	0.111697	Nitab4.5_0001599g0080/Nitab4.5_0010565g0020	2
GO:2000071	regulation of defense response by callose deposition	2/4510	2/35903	0.0157764	0.130134	0.111697	Nitab4.5_0002007g0080/Nitab4.5_0009676g0020	2
GO:0044249	cellular biosynthetic process	12/4510	49/35903	0.0161233	0.130134	0.111697	Nitab4.5_0000703g0110/Nitab4.5_0001540g0020/Nitab4.5_0001636g0060/Nitab4.5_0002072g0080/Nitab4.5_0002095g0090/Nitab4.5_0002269g0030/Nitab4.5_0002723g0060/Nitab4.5_0003140g0010/Nitab4.5_0004854g0020/Nitab4.5_0006017g0020/Nitab4.5_0007025g0040/Nitab4.5_0017865g0020	12
GO:0006723	cuticle hydrocarbon biosynthetic process	3/4510	5/35903	0.0162668	0.130134	0.111697	Nitab4.5_0004194g0030/Nitab4.5_0004553g0030/Nitab4.5_0006802g0030	3
GO:0009682	induced systemic resistance	3/4510	5/35903	0.0162668	0.130134	0.111697	Nitab4.5_0000841g0120/Nitab4.5_0002007g0080/Nitab4.5_0009676g0020	3
GO:0009902	chloroplast relocation	3/4510	5/35903	0.0162668	0.130134	0.111697	Nitab4.5_0001160g0080/Nitab4.5_0005874g0040/Nitab4.5_0012070g0010	3
GO:0010054	trichoblast differentiation	3/4510	5/35903	0.0162668	0.130134	0.111697	Nitab4.5_0000583g0180/Nitab4.5_0002811g0030/Nitab4.5_0006018g0120	3
GO:0033385	geranylgeranyl diphosphate metabolic process	3/4510	5/35903	0.0162668	0.130134	0.111697	Nitab4.5_0001128g0080/Nitab4.5_0004294g0030/Nitab4.5_0006000g0080	3
GO:0046903	secretion	3/4510	5/35903	0.0162668	0.130134	0.111697	Nitab4.5_0000413g0150/Nitab4.5_0003488g0060/Nitab4.5_0007054g0010	3
GO:0101030	tRNA-guanine transglycosylation	3/4510	5/35903	0.0162668	0.130134	0.111697	Nitab4.5_0000651g0120/Nitab4.5_0006069g0020/Nitab4.5_0006566g0010	3
GO:0018202	peptidyl-histidine modification	10/4510	38/35903	0.0164358	0.130978	0.112422	Nitab4.5_0000116g0290/Nitab4.5_0000342g0270/Nitab4.5_0000524g0100/Nitab4.5_0000687g0110/Nitab4.5_0002951g0010/Nitab4.5_0003884g0020/Nitab4.5_0006096g0020/Nitab4.5_0007689g0060/Nitab4.5_0009310g0010/Nitab4.5_0012903g0010	10
GO:0009266	response to temperature stimulus	5/4510	13/35903	0.0167921	0.132793	0.113979	Nitab4.5_0000902g0340/Nitab4.5_0003709g0030/Nitab4.5_0004153g0060/Nitab4.5_0004304g0040/Nitab4.5_0010908g0010	5
GO:1900367	positive regulation of defense response to insect	5/4510	13/35903	0.0167921	0.132793	0.113979	Nitab4.5_0000518g0090/Nitab4.5_0002388g0020/Nitab4.5_0004118g0110/Nitab4.5_0006396g0010/Nitab4.5_0007287g0040	5
GO:0009845	seed germination	18/4510	85/35903	0.0173799	0.136916	0.117519	Nitab4.5_0000009g0270/Nitab4.5_0000123g0380/Nitab4.5_0000209g0170/Nitab4.5_0000588g0030/Nitab4.5_0000764g0020/Nitab4.5_0001215g0140/Nitab4.5_0001600g0040/Nitab4.5_0006434g0010/Nitab4.5_0006920g0060/Nitab4.5_0006960g0010/Nitab4.5_0007026g0060/Nitab4.5_0007829g0010/Nitab4.5_0008547g0010/Nitab4.5_0008566g0030/Nitab4.5_0008597g0010/Nitab4.5_0009120g0020/Nitab4.5_0009320g0010/Nitab4.5_0010580g0030	18
GO:0006950	response to stress	4/4510	9/35903	0.0185589	0.143467	0.123141	Nitab4.5_0000804g0160/Nitab4.5_0001012g0020/Nitab4.5_0002539g0040/Nitab4.5_0004821g0050	4
GO:0010588	cotyledon vascular tissue pattern formation	4/4510	9/35903	0.0185589	0.143467	0.123141	Nitab4.5_0000085g0380/Nitab4.5_0000715g0010/Nitab4.5_0001284g0120/Nitab4.5_0007239g0020	4
GO:0048468	cell development	4/4510	9/35903	0.0185589	0.143467	0.123141	Nitab4.5_0000308g0040/Nitab4.5_0000583g0180/Nitab4.5_0002811g0030/Nitab4.5_0006018g0120	4
GO:0060560	developmental growth involved in morphogenesis	4/4510	9/35903	0.0185589	0.143467	0.123141	Nitab4.5_0000308g0040/Nitab4.5_0001832g0090/Nitab4.5_0005629g0010/Nitab4.5_0009942g0020	4
GO:0110102	ribulose bisphosphate carboxylase complex assembly	4/4510	9/35903	0.0185589	0.143467	0.123141	Nitab4.5_0000103g0120/Nitab4.5_0001130g0110/Nitab4.5_0001409g0190/Nitab4.5_0002741g0130	4
GO:0006865	amino acid transport	28/4510	149/35903	0.0186461	0.143603	0.123258	Nitab4.5_0000119g0210/Nitab4.5_0000263g0080/Nitab4.5_0000278g0090/Nitab4.5_0000322g0030/Nitab4.5_0000467g0090/Nitab4.5_0000613g0040/Nitab4.5_0000694g0210/Nitab4.5_0000745g0050/Nitab4.5_0000802g0140/Nitab4.5_0000819g0070/Nitab4.5_0000928g0090/Nitab4.5_0001031g0060/Nitab4.5_0001074g0130/Nitab4.5_0001365g0080/Nitab4.5_0001863g0120/Nitab4.5_0002233g0010/Nitab4.5_0002249g0080/Nitab4.5_0002571g0010/Nit…	28
GO:0080142	regulation of salicylic acid biosynthetic process	8/4510	28/35903	0.0187867	0.144147	0.123725	Nitab4.5_0000026g0440/Nitab4.5_0000190g0190/Nitab4.5_0001781g0120/Nitab4.5_0003223g0050/Nitab4.5_0005936g0010/Nitab4.5_0006396g0010/Nitab4.5_0006493g0020/Nitab4.5_0008832g0010	8
GO:0009617	response to bacterium	19/4510	92/35903	0.0191077	0.146068	0.125373	Nitab4.5_0000121g0260/Nitab4.5_0000637g0030/Nitab4.5_0000677g0040/Nitab4.5_0000702g0130/Nitab4.5_0000886g0010/Nitab4.5_0000905g0050/Nitab4.5_0001618g0080/Nitab4.5_0001800g0020/Nitab4.5_0001800g0070/Nitab4.5_0003969g0060/Nitab4.5_0004078g0050/Nitab4.5_0004599g0040/Nitab4.5_0005133g0020/Nitab4.5_0005866g0020/Nitab4.5_0006960g0010/Nitab4.5_0007694g0020/Nitab4.5_0007898g0020/Nitab4.5_0008674g0020/Nit…	19
GO:0018130	heterocycle biosynthetic process	7/4510	23/35903	0.0193542	0.146486	0.125733	Nitab4.5_0000770g0060/Nitab4.5_0000965g0040/Nitab4.5_0000987g0050/Nitab4.5_0001979g0030/Nitab4.5_0002838g0040/Nitab4.5_0003379g0050/Nitab4.5_0005883g0030	7
GO:0042335	cuticle development	7/4510	23/35903	0.0193542	0.146486	0.125733	Nitab4.5_0001230g0030/Nitab4.5_0002278g0070/Nitab4.5_0004080g0010/Nitab4.5_0004154g0040/Nitab4.5_0010082g0040/Nitab4.5_0010715g0010/Nitab4.5_0013227g0010	7
GO:0009408	response to heat	37/4510	209/35903	0.0193754	0.146486	0.125733	Nitab4.5_0000073g0350/Nitab4.5_0000123g0380/Nitab4.5_0000152g0280/Nitab4.5_0000278g0010/Nitab4.5_0000278g0030/Nitab4.5_0000286g0060/Nitab4.5_0000319g0220/Nitab4.5_0000565g0130/Nitab4.5_0000637g0030/Nitab4.5_0000687g0210/Nitab4.5_0000691g0030/Nitab4.5_0000722g0100/Nitab4.5_0000744g0050/Nitab4.5_0001112g0010/Nitab4.5_0001196g0020/Nitab4.5_0001266g0060/Nitab4.5_0001519g0060/Nitab4.5_0001800g0020/Nit…	37
GO:0008213	protein alkylation	13/4510	56/35903	0.01949	0.146815	0.126015	Nitab4.5_0000040g0420/Nitab4.5_0000175g0140/Nitab4.5_0000294g0110/Nitab4.5_0000844g0330/Nitab4.5_0001134g0130/Nitab4.5_0001235g0050/Nitab4.5_0002911g0050/Nitab4.5_0003250g0020/Nitab4.5_0003429g0030/Nitab4.5_0003540g0140/Nitab4.5_0005458g0030/Nitab4.5_0006467g0030/Nitab4.5_0007132g0020	13
GO:0016071	mRNA metabolic process	10/4510	39/35903	0.0196795	0.147704	0.126778	Nitab4.5_0000326g0250/Nitab4.5_0000917g0100/Nitab4.5_0001437g0210/Nitab4.5_0002331g0050/Nitab4.5_0006980g0070/Nitab4.5_0011126g0010/Nitab4.5_0011468g0010/Nitab4.5_0012392g0030/Nitab4.5_0012407g0010/Nitab4.5_0012549g0020	10
GO:0019432	triglyceride biosynthetic process	11/4510	45/35903	0.0210351	0.157306	0.135019	Nitab4.5_0000107g0220/Nitab4.5_0000653g0140/Nitab4.5_0000978g0060/Nitab4.5_0001200g0130/Nitab4.5_0001428g0020/Nitab4.5_0001964g0040/Nitab4.5_0002157g0030/Nitab4.5_0002326g0120/Nitab4.5_0002740g0010/Nitab4.5_0002929g0030/Nitab4.5_0003687g0010	11
GO:0000302	response to reactive oxygen species	9/4510	34/35903	0.0214903	0.159685	0.137061	Nitab4.5_0000209g0170/Nitab4.5_0000270g0080/Nitab4.5_0001142g0030/Nitab4.5_0001907g0030/Nitab4.5_0006152g0030/Nitab4.5_0007345g0100/Nitab4.5_0010580g0030/Nitab4.5_0011292g0010/Nitab4.5_0012775g0030	9
GO:0016125	sterol metabolic process	22/4510	112/35903	0.0215079	0.159685	0.137061	Nitab4.5_0000102g0360/Nitab4.5_0000130g0230/Nitab4.5_0000435g0120/Nitab4.5_0000532g0070/Nitab4.5_0000723g0080/Nitab4.5_0000802g0010/Nitab4.5_0001056g0050/Nitab4.5_0001348g0030/Nitab4.5_0001755g0010/Nitab4.5_0002090g0010/Nitab4.5_0002723g0060/Nitab4.5_0003460g0020/Nitab4.5_0004023g0020/Nitab4.5_0004194g0030/Nitab4.5_0004547g0010/Nitab4.5_0004553g0030/Nitab4.5_0004917g0060/Nitab4.5_0005607g0020/Nit…	22
GO:0010411	xyloglucan metabolic process	17/4510	81/35903	0.0221647	0.163971	0.14074	Nitab4.5_0000244g0350/Nitab4.5_0000329g0220/Nitab4.5_0000446g0010/Nitab4.5_0000446g0040/Nitab4.5_0000521g0100/Nitab4.5_0000592g0220/Nitab4.5_0000926g0150/Nitab4.5_0001134g0070/Nitab4.5_0001675g0050/Nitab4.5_0001675g0070/Nitab4.5_0001819g0100/Nitab4.5_0003594g0010/Nitab4.5_0004476g0050/Nitab4.5_0006582g0010/Nitab4.5_0007701g0010/Nitab4.5_0009123g0010/Nitab4.5_0011123g0010	17
GO:0034605	cellular response to heat	13/4510	57/35903	0.0224285	0.16533	0.141906	Nitab4.5_0000321g0280/Nitab4.5_0000459g0060/Nitab4.5_0001383g0010/Nitab4.5_0001485g0200/Nitab4.5_0002904g0100/Nitab4.5_0003875g0030/Nitab4.5_0003906g0010/Nitab4.5_0004441g0010/Nitab4.5_0005947g0030/Nitab4.5_0007068g0040/Nitab4.5_0008522g0060/Nitab4.5_0009514g0050/Nitab4.5_0019776g0010	13
GO:0072330	monocarboxylic acid biosynthetic process	10/4510	40/35903	0.0233673	0.171637	0.14732	Nitab4.5_0000102g0030/Nitab4.5_0001146g0100/Nitab4.5_0001881g0020/Nitab4.5_0002016g0120/Nitab4.5_0002150g0140/Nitab4.5_0002440g0040/Nitab4.5_0005018g0030/Nitab4.5_0005463g0080/Nitab4.5_0009018g0030/Nitab4.5_0012647g0010	10
GO:0072318	clathrin coat disassembly	5/4510	14/35903	0.0234678	0.171764	0.147429	Nitab4.5_0000110g0410/Nitab4.5_0000178g0290/Nitab4.5_0003246g0080/Nitab4.5_0004752g0010/Nitab4.5_0007490g0010	5
GO:0009247	glycolipid biosynthetic process	7/4510	24/35903	0.0244333	0.177011	0.151933	Nitab4.5_0000008g0880/Nitab4.5_0000652g0220/Nitab4.5_0001084g0030/Nitab4.5_0001362g0020/Nitab4.5_0002829g0050/Nitab4.5_0004912g0010/Nitab4.5_0005436g0010	7
GO:0034219	carbohydrate transmembrane transport	7/4510	24/35903	0.0244333	0.177011	0.151933	Nitab4.5_0000445g0170/Nitab4.5_0000628g0020/Nitab4.5_0001091g0090/Nitab4.5_0001323g0170/Nitab4.5_0003109g0010/Nitab4.5_0005614g0010/Nitab4.5_0014543g0010	7
GO:0050832	defense response to fungus	39/4510	226/35903	0.024442	0.177011	0.151933	Nitab4.5_0000022g0300/Nitab4.5_0000047g0140/Nitab4.5_0000669g0080/Nitab4.5_0000684g0170/Nitab4.5_0000839g0070/Nitab4.5_0001158g0030/Nitab4.5_0001215g0150/Nitab4.5_0001401g0110/Nitab4.5_0001519g0060/Nitab4.5_0001966g0010/Nitab4.5_0002007g0080/Nitab4.5_0002014g0010/Nitab4.5_0002053g0020/Nitab4.5_0002069g0020/Nitab4.5_0002287g0100/Nitab4.5_0002568g0030/Nitab4.5_0002724g0110/Nitab4.5_0002932g0020/Nit…	39
GO:0009646	response to absence of light	11/4510	46/35903	0.0245986	0.177523	0.152372	Nitab4.5_0000232g0110/Nitab4.5_0000235g0130/Nitab4.5_0000287g0270/Nitab4.5_0000695g0030/Nitab4.5_0002760g0070/Nitab4.5_0003380g0010/Nitab4.5_0004118g0110/Nitab4.5_0007287g0040/Nitab4.5_0007455g0010/Nitab4.5_0011605g0010/Nitab4.5_0016755g0010	11
GO:0034220	ion transmembrane transport	21/4510	108/35903	0.0269133	0.192769	0.165458	Nitab4.5_0000006g0120/Nitab4.5_0000092g0320/Nitab4.5_0000110g0550/Nitab4.5_0000795g0040/Nitab4.5_0000989g0020/Nitab4.5_0001163g0100/Nitab4.5_0001320g0080/Nitab4.5_0001884g0010/Nitab4.5_0002001g0010/Nitab4.5_0002661g0030/Nitab4.5_0002927g0030/Nitab4.5_0003006g0020/Nitab4.5_0005167g0080/Nitab4.5_0005311g0040/Nitab4.5_0007879g0020/Nitab4.5_0008535g0010/Nitab4.5_0008535g0020/Nitab4.5_0008628g0020/Nit…	21
GO:0006749	glutathione metabolic process	25/4510	134/35903	0.0272258	0.192769	0.165458	Nitab4.5_0000356g0010/Nitab4.5_0000457g0340/Nitab4.5_0000639g0070/Nitab4.5_0000639g0080/Nitab4.5_0000639g0240/Nitab4.5_0000641g0050/Nitab4.5_0000652g0050/Nitab4.5_0001556g0010/Nitab4.5_0001726g0090/Nitab4.5_0001788g0020/Nitab4.5_0001799g0120/Nitab4.5_0001864g0060/Nitab4.5_0001864g0080/Nitab4.5_0002470g0030/Nitab4.5_0003136g0040/Nitab4.5_0004523g0050/Nitab4.5_0006409g0020/Nitab4.5_0006434g0010/Nit…	25
GO:0005983	starch catabolic process	4/4510	10/35903	0.0279008	0.192769	0.165458	Nitab4.5_0000092g0020/Nitab4.5_0002255g0040/Nitab4.5_0004348g0040/Nitab4.5_0007943g0010	4
GO:0010067	procambium histogenesis	4/4510	10/35903	0.0279008	0.192769	0.165458	Nitab4.5_0000085g0380/Nitab4.5_0003688g0040/Nitab4.5_0006460g0030/Nitab4.5_0010053g0010	4
GO:0010258	NADH dehydrogenase complex (plastoquinone) assembly	4/4510	10/35903	0.0279008	0.192769	0.165458	Nitab4.5_0000397g0060/Nitab4.5_0000856g0100/Nitab4.5_0002222g0060/Nitab4.5_0009192g0030	4
GO:0010310	regulation of hydrogen peroxide metabolic process	4/4510	10/35903	0.0279008	0.192769	0.165458	Nitab4.5_0000232g0110/Nitab4.5_0003380g0010/Nitab4.5_0006396g0010/Nitab4.5_0007455g0010	4
GO:0031540	regulation of anthocyanin biosynthetic process	4/4510	10/35903	0.0279008	0.192769	0.165458	Nitab4.5_0000710g0070/Nitab4.5_0000907g0010/Nitab4.5_0001131g0050/Nitab4.5_0002524g0040	4
GO:0032787	monocarboxylic acid metabolic process	4/4510	10/35903	0.0279008	0.192769	0.165458	Nitab4.5_0000006g0520/Nitab4.5_0000532g0070/Nitab4.5_0006405g0010/Nitab4.5_0012198g0010	4
GO:0043650	dicarboxylic acid biosynthetic process	4/4510	10/35903	0.0279008	0.192769	0.165458	Nitab4.5_0000568g0270/Nitab4.5_0001591g0050/Nitab4.5_0002522g0070/Nitab4.5_0008037g0020	4
GO:0051510	regulation of unidimensional cell growth	4/4510	10/35903	0.0279008	0.192769	0.165458	Nitab4.5_0000232g0110/Nitab4.5_0003380g0010/Nitab4.5_0003688g0040/Nitab4.5_0007455g0010	4
GO:0080027	response to herbivore	4/4510	10/35903	0.0279008	0.192769	0.165458	Nitab4.5_0000468g0150/Nitab4.5_0001519g0060/Nitab4.5_0004502g0030/Nitab4.5_0004997g0010	4
GO:0006090	pyruvate metabolic process	8/4510	30/35903	0.0282008	0.192769	0.165458	Nitab4.5_0000059g0230/Nitab4.5_0000152g0170/Nitab4.5_0001172g0100/Nitab4.5_0001622g0020/Nitab4.5_0004241g0030/Nitab4.5_0007214g0020/Nitab4.5_0008031g0020/Nitab4.5_0010477g0010	8
GO:0009833	plant-type primary cell wall biogenesis	8/4510	30/35903	0.0282008	0.192769	0.165458	Nitab4.5_0000130g0300/Nitab4.5_0000163g0110/Nitab4.5_0001762g0080/Nitab4.5_0002454g0040/Nitab4.5_0002487g0070/Nitab4.5_0004583g0040/Nitab4.5_0006867g0010/Nitab4.5_0008855g0030	8
GO:0006631	fatty acid metabolic process	11/4510	47/35903	0.0285807	0.192769	0.165458	Nitab4.5_0000076g0200/Nitab4.5_0000107g0220/Nitab4.5_0000695g0140/Nitab4.5_0000759g0170/Nitab4.5_0001225g0090/Nitab4.5_0001604g0100/Nitab4.5_0001842g0060/Nitab4.5_0002094g0040/Nitab4.5_0002394g0060/Nitab4.5_0003618g0090/Nitab4.5_0010908g0010	11
GO:0006520	cellular amino acid metabolic process	13/4510	59/35903	0.029273	0.192769	0.165458	Nitab4.5_0000103g0200/Nitab4.5_0000486g0030/Nitab4.5_0001208g0140/Nitab4.5_0002204g0060/Nitab4.5_0002373g0070/Nitab4.5_0002649g0050/Nitab4.5_0002900g0010/Nitab4.5_0003076g0040/Nitab4.5_0003076g0090/Nitab4.5_0003768g0030/Nitab4.5_0003780g0010/Nitab4.5_0004844g0040/Nitab4.5_0005232g0070	13
GO:0009641	shade avoidance	3/4510	6/35903	0.0295131	0.192769	0.165458	Nitab4.5_0000143g0520/Nitab4.5_0001198g0320/Nitab4.5_0005875g0050	3
GO:0009643	photosynthetic acclimation	3/4510	6/35903	0.0295131	0.192769	0.165458	Nitab4.5_0000597g0020/Nitab4.5_0001093g0060/Nitab4.5_0009248g0010	3
GO:0009648	photoperiodism	3/4510	6/35903	0.0295131	0.192769	0.165458	Nitab4.5_0000232g0110/Nitab4.5_0003380g0010/Nitab4.5_0007455g0010	3
GO:0010072	primary shoot apical meristem specification	3/4510	6/35903	0.0295131	0.192769	0.165458	Nitab4.5_0000005g0570/Nitab4.5_0010053g0010/Nitab4.5_0014776g0010	3
GO:0015909	long-chain fatty acid transport	3/4510	6/35903	0.0295131	0.192769	0.165458	Nitab4.5_0000413g0150/Nitab4.5_0003488g0060/Nitab4.5_0007054g0010	3
GO:0019439	aromatic compound catabolic process	3/4510	6/35903	0.0295131	0.192769	0.165458	Nitab4.5_0000006g0440/Nitab4.5_0000457g0340/Nitab4.5_0002201g0040	3
GO:0031668	cellular response to extracellular stimulus	3/4510	6/35903	0.0295131	0.192769	0.165458	Nitab4.5_0000723g0160/Nitab4.5_0003313g0050/Nitab4.5_0003883g0030	3
GO:0032504	multicellular organism reproduction	3/4510	6/35903	0.0295131	0.192769	0.165458	Nitab4.5_0000956g0160/Nitab4.5_0010816g0020/Nitab4.5_0011758g0010	3
GO:0032780	negative regulation of ATPase activity	3/4510	6/35903	0.0295131	0.192769	0.165458	Nitab4.5_0002586g0040/Nitab4.5_0010633g0010/Nitab4.5_0015562g0010	3
GO:0046031	ADP metabolic process	3/4510	6/35903	0.0295131	0.192769	0.165458	Nitab4.5_0001622g0020/Nitab4.5_0007214g0020/Nitab4.5_0008031g0020	3
GO:0062075	pollen aperture formation	3/4510	6/35903	0.0295131	0.192769	0.165458	Nitab4.5_0001860g0080/Nitab4.5_0002529g0010/Nitab4.5_0003318g0040	3
GO:0090156	cellular sphingolipid homeostasis	3/4510	6/35903	0.0295131	0.192769	0.165458	Nitab4.5_0000357g0360/Nitab4.5_0002728g0100/Nitab4.5_0003266g0020	3
GO:1900060	negative regulation of ceramide biosynthetic process	3/4510	6/35903	0.0295131	0.192769	0.165458	Nitab4.5_0000357g0360/Nitab4.5_0002728g0100/Nitab4.5_0003266g0020	3
GO:1901671	positive regulation of superoxide dismutase activity	3/4510	6/35903	0.0295131	0.192769	0.165458	Nitab4.5_0000073g0370/Nitab4.5_0001092g0010/Nitab4.5_0002443g0050	3
GO:1902347	response to strigolactone	3/4510	6/35903	0.0295131	0.192769	0.165458	Nitab4.5_0000232g0110/Nitab4.5_0003380g0010/Nitab4.5_0007455g0010	3
GO:0009692	ethylene metabolic process	7/4510	25/35903	0.0303554	0.196406	0.16858	Nitab4.5_0000130g0140/Nitab4.5_0000622g0170/Nitab4.5_0003066g0040/Nitab4.5_0004330g0020/Nitab4.5_0004330g0030/Nitab4.5_0007428g0010/Nitab4.5_0009635g0010	7
GO:0009813	flavonoid biosynthetic process	7/4510	25/35903	0.0303554	0.196406	0.16858	Nitab4.5_0000027g0470/Nitab4.5_0000123g0370/Nitab4.5_0000864g0050/Nitab4.5_0001485g0210/Nitab4.5_0002838g0040/Nitab4.5_0005313g0010/Nitab4.5_0010531g0010	7
GO:0071577	zinc ion transmembrane transport	7/4510	25/35903	0.0303554	0.196406	0.16858	Nitab4.5_0000029g0210/Nitab4.5_0000138g0180/Nitab4.5_0000170g0410/Nitab4.5_0001367g0030/Nitab4.5_0003621g0010/Nitab4.5_0006169g0030/Nitab4.5_0008682g0020	7
GO:0006002	fructose 6-phosphate metabolic process	9/4510	36/35903	0.0306745	0.197851	0.16982	Nitab4.5_0000464g0120/Nitab4.5_0001309g0150/Nitab4.5_0001636g0060/Nitab4.5_0002095g0090/Nitab4.5_0006125g0020/Nitab4.5_0007025g0040/Nitab4.5_0012958g0010/Nitab4.5_0017865g0020/Nitab4.5_0020843g0010	9
GO:0006817	phosphate ion transport	79/4510	512/35903	0.0309707	0.199139	0.170926	Nitab4.5_0000007g0040/Nitab4.5_0000008g0720/Nitab4.5_0000021g0880/Nitab4.5_0000044g0620/Nitab4.5_0000052g0160/Nitab4.5_0000069g0420/Nitab4.5_0000079g0040/Nitab4.5_0000163g0340/Nitab4.5_0000270g0050/Nitab4.5_0000312g0370/Nitab4.5_0000329g0120/Nitab4.5_0000356g0090/Nitab4.5_0000360g0060/Nitab4.5_0000370g0100/Nitab4.5_0000391g0390/Nitab4.5_0000552g0070/Nitab4.5_0000583g0140/Nitab4.5_0000628g0020/Nit…	79
GO:0035435	phosphate ion transmembrane transport	5/4510	15/35903	0.0316405	0.202814	0.17408	Nitab4.5_0001468g0070/Nitab4.5_0004553g0040/Nitab4.5_0010196g0040/Nitab4.5_0011414g0010/Nitab4.5_0015580g0010	5
GO:0046470	phosphatidylcholine metabolic process	6/4510	20/35903	0.031807	0.20325	0.174454	Nitab4.5_0001488g0140/Nitab4.5_0001696g0020/Nitab4.5_0004364g0020/Nitab4.5_0005084g0030/Nitab4.5_0008421g0030/Nitab4.5_0008828g0020	6
GO:0046835	carbohydrate phosphorylation	11/4510	48/35903	0.0330044	0.21025	0.180463	Nitab4.5_0000464g0120/Nitab4.5_0000566g0050/Nitab4.5_0000899g0120/Nitab4.5_0001309g0150/Nitab4.5_0001843g0170/Nitab4.5_0003791g0030/Nitab4.5_0003791g0040/Nitab4.5_0004969g0090/Nitab4.5_0006125g0020/Nitab4.5_0011274g0010/Nitab4.5_0012958g0010	11
GO:0044248	cellular catabolic process	12/4510	54/35903	0.0332996	0.211478	0.181516	Nitab4.5_0000454g0020/Nitab4.5_0000620g0020/Nitab4.5_0001696g0020/Nitab4.5_0002172g0020/Nitab4.5_0002362g0010/Nitab4.5_0004197g0020/Nitab4.5_0004304g0040/Nitab4.5_0004364g0020/Nitab4.5_0005084g0030/Nitab4.5_0007723g0030/Nitab4.5_0008253g0030/Nitab4.5_0008421g0030	12
GO:0032774	RNA biosynthetic process	27/4510	150/35903	0.0339533	0.214968	0.184512	Nitab4.5_0000209g0240/Nitab4.5_0000403g0040/Nitab4.5_0000424g0020/Nitab4.5_0000776g0030/Nitab4.5_0000941g0090/Nitab4.5_0001278g0110/Nitab4.5_0001364g0100/Nitab4.5_0001477g0200/Nitab4.5_0001759g0080/Nitab4.5_0002169g0110/Nitab4.5_0002267g0040/Nitab4.5_0002329g0020/Nitab4.5_0002486g0020/Nitab4.5_0002659g0040/Nitab4.5_0002836g0040/Nitab4.5_0002859g0070/Nitab4.5_0003397g0070/Nitab4.5_0003563g0020/Nit…	27
GO:0009058	biosynthetic process	26/4510	144/35903	0.0356584	0.225073	0.193186	Nitab4.5_0000007g0010/Nitab4.5_0000091g0360/Nitab4.5_0000439g0010/Nitab4.5_0000486g0030/Nitab4.5_0000987g0120/Nitab4.5_0001208g0140/Nitab4.5_0001738g0030/Nitab4.5_0002204g0060/Nitab4.5_0002208g0060/Nitab4.5_0002231g0020/Nitab4.5_0003076g0040/Nitab4.5_0003076g0090/Nitab4.5_0003412g0060/Nitab4.5_0004628g0010/Nitab4.5_0005116g0010/Nitab4.5_0005164g0050/Nitab4.5_0005232g0070/Nitab4.5_0005655g0050/Nit…	26
GO:0010150	leaf senescence	18/4510	92/35903	0.0363337	0.228636	0.196244	Nitab4.5_0000156g0150/Nitab4.5_0000201g0240/Nitab4.5_0000357g0360/Nitab4.5_0000468g0150/Nitab4.5_0000849g0010/Nitab4.5_0000913g0020/Nitab4.5_0001644g0010/Nitab4.5_0002389g0100/Nitab4.5_0002728g0100/Nitab4.5_0003266g0020/Nitab4.5_0004502g0030/Nitab4.5_0004584g0010/Nitab4.5_0004814g0010/Nitab4.5_0006396g0010/Nitab4.5_0006522g0010/Nitab4.5_0007026g0020/Nitab4.5_0009518g0020/Nitab4.5_0012227g0010	18
GO:1901576	organic substance biosynthetic process	7/4510	26/35903	0.0371697	0.233186	0.200149	Nitab4.5_0001636g0060/Nitab4.5_0002072g0080/Nitab4.5_0002095g0090/Nitab4.5_0006017g0020/Nitab4.5_0007025g0040/Nitab4.5_0008467g0010/Nitab4.5_0017865g0020	7
GO:0006857	oligopeptide transport	13/4510	61/35903	0.0375212	0.234678	0.20143	Nitab4.5_0000079g0040/Nitab4.5_0000163g0340/Nitab4.5_0000270g0050/Nitab4.5_0000312g0370/Nitab4.5_0000763g0030/Nitab4.5_0001309g0110/Nitab4.5_0001737g0090/Nitab4.5_0001750g0050/Nitab4.5_0002116g0050/Nitab4.5_0003531g0060/Nitab4.5_0004349g0010/Nitab4.5_0004430g0080/Nitab4.5_0004564g0020	13
GO:0008654	phospholipid biosynthetic process	11/4510	49/35903	0.037891	0.236275	0.2028	Nitab4.5_0000214g0020/Nitab4.5_0000715g0160/Nitab4.5_0001128g0080/Nitab4.5_0001200g0130/Nitab4.5_0001488g0140/Nitab4.5_0001758g0020/Nitab4.5_0004294g0030/Nitab4.5_0005597g0020/Nitab4.5_0006000g0080/Nitab4.5_0007096g0050/Nitab4.5_0008828g0020	11
GO:0001101	response to acid chemical	4/4510	11/35903	0.039571	0.241266	0.207084	Nitab4.5_0000702g0130/Nitab4.5_0004821g0050/Nitab4.5_0006960g0010/Nitab4.5_0013685g0010	4
GO:0042938	dipeptide transport	4/4510	11/35903	0.039571	0.241266	0.207084	Nitab4.5_0000828g0010/Nitab4.5_0002170g0010/Nitab4.5_0004154g0030/Nitab4.5_0009443g0010	4
GO:0042939	tripeptide transport	4/4510	11/35903	0.039571	0.241266	0.207084	Nitab4.5_0000828g0010/Nitab4.5_0002170g0010/Nitab4.5_0004154g0030/Nitab4.5_0009443g0010	4
GO:0080183	response to photooxidative stress	4/4510	11/35903	0.039571	0.241266	0.207084	Nitab4.5_0000907g0010/Nitab4.5_0001131g0050/Nitab4.5_0002780g0020/Nitab4.5_0007100g0020	4
GO:0006116	NADH oxidation	6/4510	21/35903	0.0399333	0.241266	0.207084	Nitab4.5_0000040g0610/Nitab4.5_0000190g0080/Nitab4.5_0003195g0030/Nitab4.5_0004496g0010/Nitab4.5_0006742g0010/Nitab4.5_0008145g0020	6
GO:0009737	response to abscisic acid	60/4510	382/35903	0.04003	0.241266	0.207084	Nitab4.5_0000101g0220/Nitab4.5_0000103g0120/Nitab4.5_0000212g0250/Nitab4.5_0000283g0420/Nitab4.5_0000287g0270/Nitab4.5_0000402g0080/Nitab4.5_0000402g0140/Nitab4.5_0000445g0060/Nitab4.5_0000532g0070/Nitab4.5_0000619g0070/Nitab4.5_0000639g0060/Nitab4.5_0000646g0130/Nitab4.5_0000663g0190/Nitab4.5_0000664g0010/Nitab4.5_0000716g0020/Nitab4.5_0000723g0160/Nitab4.5_0000764g0020/Nitab4.5_0000913g0020/Nit…	60
GO:0032544	plastid translation	8/4510	32/35903	0.040446	0.241266	0.207084	Nitab4.5_0000257g0240/Nitab4.5_0001450g0040/Nitab4.5_0001659g0150/Nitab4.5_0002069g0020/Nitab4.5_0003178g0010/Nitab4.5_0003443g0070/Nitab4.5_0004338g0130/Nitab4.5_0009368g0020	8
GO:0009620	response to fungus	14/4510	68/35903	0.0412719	0.241266	0.207084	Nitab4.5_0000374g0050/Nitab4.5_0000374g0060/Nitab4.5_0000886g0010/Nitab4.5_0000925g0120/Nitab4.5_0001274g0010/Nitab4.5_0001310g0010/Nitab4.5_0001626g0020/Nitab4.5_0003565g0050/Nitab4.5_0005061g0040/Nitab4.5_0005866g0020/Nitab4.5_0006953g0060/Nitab4.5_0008239g0010/Nitab4.5_0008490g0010/Nitab4.5_0009181g0010	14
GO:0009245	lipid A biosynthetic process	5/4510	16/35903	0.0413862	0.241266	0.207084	Nitab4.5_0000078g0070/Nitab4.5_0000132g0320/Nitab4.5_0000900g0100/Nitab4.5_0001254g0040/Nitab4.5_0004428g0040	5
GO:0009267	cellular response to starvation	5/4510	16/35903	0.0413862	0.241266	0.207084	Nitab4.5_0000047g0010/Nitab4.5_0001592g0050/Nitab4.5_0004517g0020/Nitab4.5_0008277g0020/Nitab4.5_0014012g0010	5
GO:0080022	primary root development	5/4510	16/35903	0.0413862	0.241266	0.207084	Nitab4.5_0000715g0010/Nitab4.5_0000956g0160/Nitab4.5_0001284g0120/Nitab4.5_0007239g0020/Nitab4.5_0010816g0020	5
GO:0015698	inorganic anion transport	12/4510	56/35903	0.0429084	0.241266	0.207084	Nitab4.5_0000003g0620/Nitab4.5_0000100g0150/Nitab4.5_0000222g0200/Nitab4.5_0000274g0030/Nitab4.5_0000410g0420/Nitab4.5_0000482g0210/Nitab4.5_0000514g0160/Nitab4.5_0000671g0200/Nitab4.5_0004430g0080/Nitab4.5_0005167g0080/Nitab4.5_0005786g0030/Nitab4.5_0006813g0030	12
GO:0000388	spliceosome conformational change to release U4 (or U4atac) and U1 (or U11)	2/4510	3/35903	0.0433671	0.241266	0.207084	Nitab4.5_0005694g0030/Nitab4.5_0008569g0010	2
GO:0000488	maturation of LSU-rRNA from tetracistronic rRNA transcript (SSU-rRNA, LSU-rRNA, 4.5S-rRNA, 5S-rRNA)	2/4510	3/35903	0.0433671	0.241266	0.207084	Nitab4.5_0001450g0040/Nitab4.5_0001659g0150	2
GO:0000489	maturation of SSU-rRNA from tetracistronic rRNA transcript (SSU-rRNA, LSU-rRNA, 4.5S-rRNA, 5S-rRNA)	2/4510	3/35903	0.0433671	0.241266	0.207084	Nitab4.5_0001450g0040/Nitab4.5_0001659g0150	2
GO:0006809	nitric oxide biosynthetic process	2/4510	3/35903	0.0433671	0.241266	0.207084	Nitab4.5_0002857g0010/Nitab4.5_0023821g0010	2
GO:0010059	positive regulation of atrichoblast fate specification	2/4510	3/35903	0.0433671	0.241266	0.207084	Nitab4.5_0007319g0050/Nitab4.5_0007732g0050	2
GO:0010063	positive regulation of trichoblast fate specification	2/4510	3/35903	0.0433671	0.241266	0.207084	Nitab4.5_0007319g0050/Nitab4.5_0007732g0050	2
GO:0010360	negative regulation of anion channel activity	2/4510	3/35903	0.0433671	0.241266	0.207084	Nitab4.5_0000153g0190/Nitab4.5_0005632g0010	2
GO:0015840	urea transport	2/4510	3/35903	0.0433671	0.241266	0.207084	Nitab4.5_0000151g0360/Nitab4.5_0000837g0080	2
GO:0016115	terpenoid catabolic process	2/4510	3/35903	0.0433671	0.241266	0.207084	Nitab4.5_0000532g0070/Nitab4.5_0012198g0010	2
GO:0018198	peptidyl-cysteine modification	2/4510	3/35903	0.0433671	0.241266	0.207084	Nitab4.5_0001749g0010/Nitab4.5_0001791g0020	2
GO:0031564	transcription antitermination	2/4510	3/35903	0.0433671	0.241266	0.207084	Nitab4.5_0000075g0280/Nitab4.5_0008322g0010	2
GO:0033559	unsaturated fatty acid metabolic process	2/4510	3/35903	0.0433671	0.241266	0.207084	Nitab4.5_0003463g0070/Nitab4.5_0008575g0010	2
GO:0035834	indole alkaloid metabolic process	2/4510	3/35903	0.0433671	0.241266	0.207084	Nitab4.5_0002456g0090/Nitab4.5_0005700g0010	2
GO:0042593	glucose homeostasis	2/4510	3/35903	0.0433671	0.241266	0.207084	Nitab4.5_0001091g0090/Nitab4.5_0005614g0010	2
GO:0043268	positive regulation of potassium ion transport	2/4510	3/35903	0.0433671	0.241266	0.207084	Nitab4.5_0006993g0010/Nitab4.5_0008731g0020	2
GO:0043617	cellular response to sucrose starvation	2/4510	3/35903	0.0433671	0.241266	0.207084	Nitab4.5_0000695g0030/Nitab4.5_0016755g0010	2
GO:0045597	positive regulation of cell differentiation	2/4510	3/35903	0.0433671	0.241266	0.207084	Nitab4.5_0006460g0030/Nitab4.5_0010053g0010	2
GO:0046164	alcohol catabolic process	2/4510	3/35903	0.0433671	0.241266	0.207084	Nitab4.5_0000532g0070/Nitab4.5_0012198g0010	2
GO:0046741	transport of virus in host, tissue to tissue	2/4510	3/35903	0.0433671	0.241266	0.207084	Nitab4.5_0007345g0100/Nitab4.5_0012775g0030	2
GO:0048016	inositol phosphate-mediated signaling	2/4510	3/35903	0.0433671	0.241266	0.207084	Nitab4.5_0000044g0620/Nitab4.5_0000085g0380	2
GO:0048194	Golgi vesicle budding	2/4510	3/35903	0.0433671	0.241266	0.207084	Nitab4.5_0002374g0010/Nitab4.5_0002542g0030	2
GO:0048466	androecium development	2/4510	3/35903	0.0433671	0.241266	0.207084	Nitab4.5_0000723g0080/Nitab4.5_0003460g0020	2
GO:0051782	negative regulation of cell division	2/4510	3/35903	0.0433671	0.241266	0.207084	Nitab4.5_0000084g0430/Nitab4.5_0008851g0010	2
GO:0052096	formation of syncytium involving giant cell for nutrient acquisition	2/4510	3/35903	0.0433671	0.241266	0.207084	Nitab4.5_0000072g0390/Nitab4.5_0014314g0010	2
GO:0060359	response to ammonium ion	2/4510	3/35903	0.0433671	0.241266	0.207084	Nitab4.5_0000387g0010/Nitab4.5_0000613g0020	2
GO:0080065	4-alpha-methyl-delta7-sterol oxidation	2/4510	3/35903	0.0433671	0.241266	0.207084	Nitab4.5_0000102g0360/Nitab4.5_0005607g0020	2
GO:1905582	response to mannose	2/4510	3/35903	0.0433671	0.241266	0.207084	Nitab4.5_0001255g0070/Nitab4.5_0006135g0010	2
GO:2000068	regulation of defense response to insect	2/4510	3/35903	0.0433671	0.241266	0.207084	Nitab4.5_0000171g0190/Nitab4.5_0003473g0040	2
GO:0009090	homoserine biosynthetic process	3/4510	7/35903	0.0468879	0.255347	0.21917	Nitab4.5_0000640g0090/Nitab4.5_0002654g0030/Nitab4.5_0003723g0020	3
GO:0009647	skotomorphogenesis	3/4510	7/35903	0.0468879	0.255347	0.21917	Nitab4.5_0000143g0520/Nitab4.5_0001198g0320/Nitab4.5_0005875g0050	3
GO:0009942	longitudinal axis specification	3/4510	7/35903	0.0468879	0.255347	0.21917	Nitab4.5_0001832g0090/Nitab4.5_0003680g0020/Nitab4.5_0005629g0010	3
GO:0010155	regulation of proton transport	3/4510	7/35903	0.0468879	0.255347	0.21917	Nitab4.5_0001336g0080/Nitab4.5_0004015g0050/Nitab4.5_0008740g0010	3
GO:0010244	response to low fluence blue light stimulus by blue low-fluence system	3/4510	7/35903	0.0468879	0.255347	0.21917	Nitab4.5_0000232g0110/Nitab4.5_0003380g0010/Nitab4.5_0007455g0010	3
GO:0016123	xanthophyll biosynthetic process	3/4510	7/35903	0.0468879	0.255347	0.21917	Nitab4.5_0002016g0120/Nitab4.5_0002440g0040/Nitab4.5_0002899g0010	3
GO:1901672	positive regulation of systemic acquired resistance	3/4510	7/35903	0.0468879	0.255347	0.21917	Nitab4.5_0000232g0110/Nitab4.5_0003380g0010/Nitab4.5_0007455g0010	3
GO:1902326	positive regulation of chlorophyll biosynthetic process	3/4510	7/35903	0.0468879	0.255347	0.21917	Nitab4.5_0000907g0010/Nitab4.5_0001131g0050/Nitab4.5_0002239g0050	3
GO:0009738	abscisic acid-activated signaling pathway	28/4510	162/35903	0.0492086	0.266859	0.229051	Nitab4.5_0000058g0060/Nitab4.5_0000085g0380/Nitab4.5_0000147g0340/Nitab4.5_0000153g0190/Nitab4.5_0000188g0190/Nitab4.5_0000239g0050/Nitab4.5_0000256g0380/Nitab4.5_0000570g0340/Nitab4.5_0000684g0170/Nitab4.5_0000710g0070/Nitab4.5_0000838g0060/Nitab4.5_0000839g0070/Nitab4.5_0001201g0020/Nitab4.5_0002007g0060/Nitab4.5_0002007g0080/Nitab4.5_0002524g0040/Nitab4.5_0002713g0020/Nitab4.5_0003710g0010/Nit…	28
GO:0098754	detoxification	6/4510	22/35903	0.0492603	0.266859	0.229051	Nitab4.5_0000007g0110/Nitab4.5_0000241g0060/Nitab4.5_0001864g0080/Nitab4.5_0007098g0020/Nitab4.5_0009332g0010/Nitab4.5_0009676g0020	6

## Sheet: leaf GO MF
Table S8. Lists of GO and KEGG enrichment in roots and leaves (leaf GO_MF).
ID	Description	GeneRatio	BgRatio	pvalue	p.adjust	qvalue	geneID	Count
GO:0045548	phenylalanine ammonia-lyase activity	12/4821	14/38628	1.00606e-09	1.13886e-06	9.84884e-07	Nitab4.5_0000071g0170/Nitab4.5_0000101g0270/Nitab4.5_0000105g0250/Nitab4.5_0000110g0370/Nitab4.5_0000582g0180/Nitab4.5_0000754g0260/Nitab4.5_0002130g0010/Nitab4.5_0002902g0020/Nitab4.5_0005320g0020/Nitab4.5_0005901g0010/Nitab4.5_0008883g0010/Nitab4.5_0018680g0010	12
GO:0022853	active ion transmembrane transporter activity	23/4821	55/38628	5.11543e-08	2.44536e-05	2.11473e-05	Nitab4.5_0000003g0620/Nitab4.5_0000222g0200/Nitab4.5_0000410g0420/Nitab4.5_0000444g0190/Nitab4.5_0000469g0210/Nitab4.5_0000514g0160/Nitab4.5_0000671g0200/Nitab4.5_0000678g0050/Nitab4.5_0000688g0070/Nitab4.5_0000729g0130/Nitab4.5_0000759g0290/Nitab4.5_0000914g0310/Nitab4.5_0000914g0320/Nitab4.5_0001399g0050/Nitab4.5_0001594g0020/Nitab4.5_0001948g0060/Nitab4.5_0003202g0060/Nitab4.5_0004386g0020/Nit…	23
GO:0010277	chlorophyllide a oxygenase [overall] activity	9/4821	10/38628	6.48064e-08	2.44536e-05	2.11473e-05	Nitab4.5_0000173g0160/Nitab4.5_0000322g0180/Nitab4.5_0000668g0080/Nitab4.5_0001110g0090/Nitab4.5_0001803g0050/Nitab4.5_0001996g0080/Nitab4.5_0002162g0210/Nitab4.5_0003134g0120/Nitab4.5_0003719g0050	9
GO:0005372	water transmembrane transporter activity	25/4821	66/38628	1.40453e-07	3.97483e-05	3.43741e-05	Nitab4.5_0000101g0110/Nitab4.5_0000101g0120/Nitab4.5_0000106g0170/Nitab4.5_0000151g0360/Nitab4.5_0000181g0120/Nitab4.5_0000283g0420/Nitab4.5_0000650g0260/Nitab4.5_0000737g0120/Nitab4.5_0000801g0040/Nitab4.5_0000837g0080/Nitab4.5_0001068g0010/Nitab4.5_0001192g0080/Nitab4.5_0001297g0050/Nitab4.5_0003155g0010/Nitab4.5_0003914g0040/Nitab4.5_0004108g0020/Nitab4.5_0005236g0020/Nitab4.5_0005519g0010/Nit…	25
GO:0004373	glycogen (starch) synthase activity	9/4821	11/38628	3.16514e-07	7.16587e-05	6.19701e-05	Nitab4.5_0000564g0020/Nitab4.5_0002520g0080/Nitab4.5_0002827g0060/Nitab4.5_0002980g0050/Nitab4.5_0003419g0070/Nitab4.5_0005074g0060/Nitab4.5_0007005g0040/Nitab4.5_0011941g0020/Nitab4.5_0016924g0010	9
GO:0003729	mRNA binding	111/4821	579/38628	2.51581e-06	0.00045182	0.000390731	Nitab4.5_0000003g0860/Nitab4.5_0000003g0920/Nitab4.5_0000011g0120/Nitab4.5_0000014g0060/Nitab4.5_0000041g0390/Nitab4.5_0000079g0090/Nitab4.5_0000105g0330/Nitab4.5_0000115g0060/Nitab4.5_0000129g0410/Nitab4.5_0000134g0030/Nitab4.5_0000138g0050/Nitab4.5_0000233g0050/Nitab4.5_0000235g0020/Nitab4.5_0000250g0250/Nitab4.5_0000283g0030/Nitab4.5_0000315g0120/Nitab4.5_0000322g0160/Nitab4.5_0000351g0170/Nit…	111
GO:0016168	chlorophyll binding	29/4821	95/38628	2.79394e-06	0.00045182	0.000390731	Nitab4.5_0000233g0050/Nitab4.5_0000297g0150/Nitab4.5_0000441g0070/Nitab4.5_0000495g0040/Nitab4.5_0000505g0080/Nitab4.5_0000592g0290/Nitab4.5_0000592g0380/Nitab4.5_0000639g0060/Nitab4.5_0000639g0230/Nitab4.5_0000923g0200/Nitab4.5_0001128g0010/Nitab4.5_0001229g0120/Nitab4.5_0002210g0070/Nitab4.5_0002814g0010/Nitab4.5_0002865g0050/Nitab4.5_0003434g0030/Nitab4.5_0003611g0080/Nitab4.5_0004286g0030/Nit…	29
GO:0016987	sigma factor activity	10/4821	16/38628	3.54818e-06	0.000502067	0.000434185	Nitab4.5_0000021g0930/Nitab4.5_0000318g0030/Nitab4.5_0000645g0090/Nitab4.5_0000707g0050/Nitab4.5_0000792g0120/Nitab4.5_0002589g0060/Nitab4.5_0002963g0040/Nitab4.5_0002998g0010/Nitab4.5_0005545g0050/Nitab4.5_0014729g0010	10
GO:0005200	structural constituent of cytoskeleton	19/4821	50/38628	4.11735e-06	0.000517871	0.000447852	Nitab4.5_0000080g0090/Nitab4.5_0000093g0060/Nitab4.5_0000119g0300/Nitab4.5_0000192g0180/Nitab4.5_0000564g0170/Nitab4.5_0000652g0110/Nitab4.5_0000827g0110/Nitab4.5_0001074g0110/Nitab4.5_0001944g0030/Nitab4.5_0001951g0080/Nitab4.5_0003624g0030/Nitab4.5_0003791g0050/Nitab4.5_0004204g0020/Nitab4.5_0004790g0020/Nitab4.5_0006318g0090/Nitab4.5_0006701g0010/Nitab4.5_0009320g0010/Nitab4.5_0013390g0020/Nit…	19
GO:0015291	secondary active transmembrane transporter activity	18/4821	49/38628	1.27455e-05	0.00144279	0.00124772	Nitab4.5_0000003g0620/Nitab4.5_0000222g0200/Nitab4.5_0000410g0420/Nitab4.5_0000444g0190/Nitab4.5_0000469g0210/Nitab4.5_0000514g0160/Nitab4.5_0000671g0200/Nitab4.5_0000678g0050/Nitab4.5_0000688g0070/Nitab4.5_0000729g0130/Nitab4.5_0000759g0290/Nitab4.5_0000914g0310/Nitab4.5_0001399g0050/Nitab4.5_0001948g0060/Nitab4.5_0004386g0020/Nitab4.5_0005786g0030/Nitab4.5_0006548g0010/Nitab4.5_0009217g0020	18
GO:0015267	channel activity	30/4821	113/38628	3.98317e-05	0.00409904	0.00354483	Nitab4.5_0000101g0110/Nitab4.5_0000101g0120/Nitab4.5_0000106g0170/Nitab4.5_0000151g0360/Nitab4.5_0000181g0120/Nitab4.5_0000283g0420/Nitab4.5_0000650g0260/Nitab4.5_0000737g0120/Nitab4.5_0000801g0040/Nitab4.5_0000837g0080/Nitab4.5_0001068g0010/Nitab4.5_0001192g0080/Nitab4.5_0001297g0050/Nitab4.5_0001454g0120/Nitab4.5_0001638g0020/Nitab4.5_0003155g0010/Nitab4.5_0003490g0080/Nitab4.5_0003914g0040/Nit…	30
GO:2001070	starch binding	10/4821	20/38628	5.08295e-05	0.00479492	0.00414662	Nitab4.5_0000092g0020/Nitab4.5_0000092g0030/Nitab4.5_0000335g0110/Nitab4.5_0001388g0020/Nitab4.5_0001388g0030/Nitab4.5_0001693g0060/Nitab4.5_0002827g0060/Nitab4.5_0005074g0060/Nitab4.5_0006383g0030/Nitab4.5_0008420g0020	10
GO:0004332	fructose-bisphosphate aldolase activity	12/4821	28/38628	6.16207e-05	0.00536574	0.00464027	Nitab4.5_0000136g0100/Nitab4.5_0000152g0170/Nitab4.5_0001112g0030/Nitab4.5_0001317g0050/Nitab4.5_0001622g0020/Nitab4.5_0006358g0030/Nitab4.5_0007214g0020/Nitab4.5_0010630g0020/Nitab4.5_0012115g0030/Nitab4.5_0012660g0010/Nitab4.5_0012714g0020/Nitab4.5_0017990g0020	12
GO:0016656	monodehydroascorbate reductase (NADH) activity	14/4821	38/38628	0.000111705	0.00903213	0.00781093	Nitab4.5_0000105g0200/Nitab4.5_0000408g0170/Nitab4.5_0000582g0020/Nitab4.5_0000723g0030/Nitab4.5_0002343g0020/Nitab4.5_0003030g0070/Nitab4.5_0003118g0010/Nitab4.5_0003381g0020/Nitab4.5_0006983g0020/Nitab4.5_0008297g0010/Nitab4.5_0009101g0010/Nitab4.5_0010278g0030/Nitab4.5_0011709g0020/Nitab4.5_0013647g0010	14
GO:0030170	pyridoxal phosphate binding	48/4821	225/38628	0.00013075	0.00986727	0.00853316	Nitab4.5_0000007g0010/Nitab4.5_0000047g0010/Nitab4.5_0000132g0410/Nitab4.5_0000318g0090/Nitab4.5_0000439g0010/Nitab4.5_0000454g0020/Nitab4.5_0000486g0030/Nitab4.5_0000568g0140/Nitab4.5_0000676g0020/Nitab4.5_0000816g0150/Nitab4.5_0001115g0130/Nitab4.5_0001180g0150/Nitab4.5_0001208g0140/Nitab4.5_0001367g0020/Nitab4.5_0001393g0090/Nitab4.5_0001591g0250/Nitab4.5_0001736g0020/Nitab4.5_0001744g0050/Nit…	48
GO:0016018	cyclosporin A binding	11/4821	26/38628	0.000143872	0.0101789	0.00880267	Nitab4.5_0000856g0170/Nitab4.5_0000956g0210/Nitab4.5_0001771g0120/Nitab4.5_0001891g0060/Nitab4.5_0002462g0080/Nitab4.5_0002634g0030/Nitab4.5_0004878g0030/Nitab4.5_0005583g0060/Nitab4.5_0005837g0080/Nitab4.5_0006944g0030/Nitab4.5_0013889g0020	11
GO:0032441	pheophorbide a oxygenase activity	5/4821	6/38628	0.000162513	0.0108215	0.00935834	Nitab4.5_0000173g0160/Nitab4.5_0000668g0080/Nitab4.5_0001110g0090/Nitab4.5_0002162g0210/Nitab4.5_0003134g0120	5
GO:0047746	chlorophyllase activity	7/4821	12/38628	0.000209403	0.0111605	0.00965155	Nitab4.5_0000087g0130/Nitab4.5_0002187g0050/Nitab4.5_0002275g0030/Nitab4.5_0002744g0010/Nitab4.5_0004412g0010/Nitab4.5_0006695g0060/Nitab4.5_0008059g0020	7
GO:0019904	protein domain specific binding	23/4821	85/38628	0.000222827	0.0111605	0.00965155	Nitab4.5_0000071g0350/Nitab4.5_0000080g0050/Nitab4.5_0000233g0050/Nitab4.5_0000322g0160/Nitab4.5_0000397g0010/Nitab4.5_0000505g0080/Nitab4.5_0000582g0020/Nitab4.5_0000639g0060/Nitab4.5_0000639g0230/Nitab4.5_0000923g0200/Nitab4.5_0001128g0010/Nitab4.5_0001663g0160/Nitab4.5_0002137g0140/Nitab4.5_0002588g0020/Nitab4.5_0002741g0110/Nitab4.5_0004286g0030/Nitab4.5_0005133g0030/Nitab4.5_0005766g0010/Nit…	23
GO:0008124	4-alpha-hydroxytetrahydrobiopterin dehydratase activity	6/4821	9/38628	0.000225763	0.0111605	0.00965155	Nitab4.5_0000103g0120/Nitab4.5_0000775g0140/Nitab4.5_0001130g0110/Nitab4.5_0001130g0130/Nitab4.5_0003527g0010/Nitab4.5_0011368g0030	6
GO:0004512	inositol-3-phosphate synthase activity	4/4821	4/38628	0.000242363	0.0111605	0.00965155	Nitab4.5_0000214g0020/Nitab4.5_0000715g0160/Nitab4.5_0001758g0020/Nitab4.5_0005597g0020	4
GO:0019156	isoamylase activity	4/4821	4/38628	0.000242363	0.0111605	0.00965155	Nitab4.5_0000017g0130/Nitab4.5_0004462g0010/Nitab4.5_0006180g0010/Nitab4.5_0007392g0010	4
GO:0036374	glutathione hydrolase activity	4/4821	4/38628	0.000242363	0.0111605	0.00965155	Nitab4.5_0000566g0280/Nitab4.5_0000818g0070/Nitab4.5_0006787g0010/Nitab4.5_0012828g0010	4
GO:0080124	pheophytinase activity	4/4821	4/38628	0.000242363	0.0111605	0.00965155	Nitab4.5_0000087g0130/Nitab4.5_0002187g0050/Nitab4.5_0006695g0060/Nitab4.5_0008059g0020	4
GO:0015116	sulfate transmembrane transporter activity	13/4821	36/38628	0.000246478	0.0111605	0.00965155	Nitab4.5_0000469g0210/Nitab4.5_0000678g0050/Nitab4.5_0000688g0070/Nitab4.5_0000729g0130/Nitab4.5_0000759g0290/Nitab4.5_0000914g0310/Nitab4.5_0001399g0050/Nitab4.5_0001468g0070/Nitab4.5_0001948g0060/Nitab4.5_0004386g0020/Nitab4.5_0006548g0010/Nitab4.5_0010196g0040/Nitab4.5_0011414g0010	13
GO:0043169	cation binding	14/4821	41/38628	0.000282936	0.0123186	0.0106531	Nitab4.5_0000017g0130/Nitab4.5_0000153g0190/Nitab4.5_0000463g0070/Nitab4.5_0000789g0020/Nitab4.5_0000839g0070/Nitab4.5_0001751g0070/Nitab4.5_0001806g0020/Nitab4.5_0002912g0010/Nitab4.5_0003541g0040/Nitab4.5_0004462g0010/Nitab4.5_0004686g0020/Nitab4.5_0005632g0010/Nitab4.5_0009622g0010/Nitab4.5_0013277g0010	14
GO:0031072	heat shock protein binding	19/4821	66/38628	0.000323925	0.0135808	0.0117446	Nitab4.5_0000349g0130/Nitab4.5_0000527g0160/Nitab4.5_0000637g0030/Nitab4.5_0000673g0030/Nitab4.5_0001620g0050/Nitab4.5_0001800g0020/Nitab4.5_0001800g0070/Nitab4.5_0001962g0090/Nitab4.5_0002700g0150/Nitab4.5_0003969g0060/Nitab4.5_0004008g0070/Nitab4.5_0004078g0050/Nitab4.5_0004482g0020/Nitab4.5_0005133g0020/Nitab4.5_0005477g0090/Nitab4.5_0006993g0010/Nitab4.5_0008731g0010/Nitab4.5_0008731g0020/Nit…	19
GO:0004185	serine-type carboxypeptidase activity	20/4821	72/38628	0.000383969	0.0155233	0.0134245	Nitab4.5_0000093g0060/Nitab4.5_0000663g0190/Nitab4.5_0000870g0050/Nitab4.5_0001163g0100/Nitab4.5_0001316g0020/Nitab4.5_0001348g0060/Nitab4.5_0001450g0220/Nitab4.5_0001820g0070/Nitab4.5_0002001g0010/Nitab4.5_0002132g0080/Nitab4.5_0002314g0020/Nitab4.5_0002450g0020/Nitab4.5_0002450g0050/Nitab4.5_0002796g0040/Nitab4.5_0002893g0040/Nitab4.5_0003759g0050/Nitab4.5_0005092g0020/Nitab4.5_0007144g0060/Nit…	20
GO:0009916	alternative oxidase activity	6/4821	10/38628	0.000504551	0.0180372	0.0155985	Nitab4.5_0000030g0350/Nitab4.5_0000143g0540/Nitab4.5_0000985g0020/Nitab4.5_0002533g0030/Nitab4.5_0008145g0020/Nitab4.5_0011712g0010	6
GO:0047274	galactinol-sucrose galactosyltransferase activity	6/4821	10/38628	0.000504551	0.0180372	0.0155985	Nitab4.5_0000152g0170/Nitab4.5_0002008g0050/Nitab4.5_0002649g0010/Nitab4.5_0003542g0100/Nitab4.5_0005432g0030/Nitab4.5_0009705g0010	6
GO:0043546	molybdopterin cofactor binding	5/4821	7/38628	0.000509887	0.0180372	0.0155985	Nitab4.5_0002857g0010/Nitab4.5_0005439g0030/Nitab4.5_0007338g0020/Nitab4.5_0011569g0050/Nitab4.5_0023821g0010	5
GO:0047874	dolichyldiphosphatase activity	5/4821	7/38628	0.000509887	0.0180372	0.0155985	Nitab4.5_0000136g0260/Nitab4.5_0000461g0130/Nitab4.5_0000669g0160/Nitab4.5_0007806g0040/Nitab4.5_0008397g0010	5
GO:0042132	fructose 1,6-bisphosphate 1-phosphatase activity	7/4821	14/38628	0.000722224	0.0247745	0.0214248	Nitab4.5_0000978g0200/Nitab4.5_0001526g0050/Nitab4.5_0001636g0060/Nitab4.5_0002095g0090/Nitab4.5_0006519g0050/Nitab4.5_0007025g0040/Nitab4.5_0017865g0020	7
GO:0016829	lyase activity	77/4821	432/38628	0.000798309	0.0258553	0.0223595	Nitab4.5_0000013g0360/Nitab4.5_0000031g0530/Nitab4.5_0000040g0150/Nitab4.5_0000043g0090/Nitab4.5_0000080g0010/Nitab4.5_0000106g0010/Nitab4.5_0000108g0440/Nitab4.5_0000130g0230/Nitab4.5_0000170g0380/Nitab4.5_0000232g0110/Nitab4.5_0000457g0020/Nitab4.5_0000461g0240/Nitab4.5_0000568g0140/Nitab4.5_0000602g0010/Nitab4.5_0000676g0030/Nitab4.5_0000687g0010/Nitab4.5_0000743g0100/Nitab4.5_0000786g0160/Nit…	77
GO:0008381	mechanosensitive ion channel activity	8/4821	18/38628	0.000799413	0.0258553	0.0223595	Nitab4.5_0000108g0460/Nitab4.5_0001368g0010/Nitab4.5_0001936g0070/Nitab4.5_0002927g0030/Nitab4.5_0003280g0020/Nitab4.5_0004953g0020/Nitab4.5_0008066g0020/Nitab4.5_0011065g0010	8
GO:0001067	transcription regulatory region nucleic acid binding	81/4821	463/38628	0.00104687	0.0329184	0.0284676	Nitab4.5_0000010g0120/Nitab4.5_0000017g0160/Nitab4.5_0000040g0250/Nitab4.5_0000047g0140/Nitab4.5_0000061g0290/Nitab4.5_0000082g0020/Nitab4.5_0000082g0150/Nitab4.5_0000163g0350/Nitab4.5_0000189g0260/Nitab4.5_0000223g0340/Nitab4.5_0000235g0020/Nitab4.5_0000304g0070/Nitab4.5_0000318g0030/Nitab4.5_0000321g0280/Nitab4.5_0000459g0060/Nitab4.5_0000461g0280/Nitab4.5_0000500g0170/Nitab4.5_0000522g0240/Nit…	81
GO:0061731	ribonucleoside-diphosphate reductase activity	4/4821	5/38628	0.00109091	0.0333759	0.0288633	Nitab4.5_0001728g0060/Nitab4.5_0002334g0110/Nitab4.5_0002577g0050/Nitab4.5_0007495g0020	4
GO:0009881	photoreceptor activity	11/4821	32/38628	0.00117689	0.0339713	0.0293782	Nitab4.5_0000640g0150/Nitab4.5_0000919g0070/Nitab4.5_0001867g0100/Nitab4.5_0002291g0030/Nitab4.5_0002361g0050/Nitab4.5_0002382g0030/Nitab4.5_0003476g0010/Nitab4.5_0004015g0050/Nitab4.5_0004015g0060/Nitab4.5_0005441g0020/Nitab4.5_0008740g0010	11
GO:0008728	GTP diphosphokinase activity	5/4821	8/38628	0.00121935	0.0339713	0.0293782	Nitab4.5_0000021g0450/Nitab4.5_0000895g0190/Nitab4.5_0003998g0010/Nitab4.5_0005081g0010/Nitab4.5_0007255g0010	5
GO:0009011	starch synthase activity	5/4821	8/38628	0.00121935	0.0339713	0.0293782	Nitab4.5_0000564g0020/Nitab4.5_0005074g0060/Nitab4.5_0007005g0040/Nitab4.5_0011941g0020/Nitab4.5_0016924g0010	5
GO:0035529	NADH pyrophosphatase activity	8/4821	19/38628	0.00123041	0.0339713	0.0293782	Nitab4.5_0000106g0230/Nitab4.5_0000461g0310/Nitab4.5_0000734g0090/Nitab4.5_0002601g0090/Nitab4.5_0002683g0060/Nitab4.5_0006698g0010/Nitab4.5_0009011g0020/Nitab4.5_0010728g0010	8
GO:0051082	unfolded protein binding	52/4821	274/38628	0.00132006	0.0355788	0.0307684	Nitab4.5_0000073g0350/Nitab4.5_0000152g0350/Nitab4.5_0000167g0130/Nitab4.5_0000278g0010/Nitab4.5_0000278g0030/Nitab4.5_0000286g0060/Nitab4.5_0000349g0130/Nitab4.5_0000527g0160/Nitab4.5_0000548g0150/Nitab4.5_0000598g0060/Nitab4.5_0000621g0080/Nitab4.5_0000637g0030/Nitab4.5_0000673g0030/Nitab4.5_0000687g0210/Nitab4.5_0000691g0030/Nitab4.5_0000744g0050/Nitab4.5_0000787g0070/Nitab4.5_0001092g0010/Nit…	52
GO:0015276	ligand-gated ion channel activity	11/4821	33/38628	0.00156821	0.0412841	0.0357023	Nitab4.5_0000006g0120/Nitab4.5_0000989g0020/Nitab4.5_0001163g0100/Nitab4.5_0001884g0010/Nitab4.5_0002001g0010/Nitab4.5_0002661g0030/Nitab4.5_0008535g0010/Nitab4.5_0008535g0020/Nitab4.5_0008628g0020/Nitab4.5_0010570g0040/Nitab4.5_0013452g0010	11
GO:0051787	misfolded protein binding	14/4821	48/38628	0.0016634	0.0427947	0.0370086	Nitab4.5_0000349g0130/Nitab4.5_0000527g0160/Nitab4.5_0000588g0330/Nitab4.5_0000637g0030/Nitab4.5_0000673g0030/Nitab4.5_0001800g0020/Nitab4.5_0001800g0070/Nitab4.5_0001962g0090/Nitab4.5_0002700g0150/Nitab4.5_0003969g0060/Nitab4.5_0004008g0070/Nitab4.5_0004078g0050/Nitab4.5_0005133g0020/Nitab4.5_0015114g0020	14
GO:0008964	phosphoenolpyruvate carboxylase activity	6/4821	12/38628	0.00177581	0.043989	0.0380415	Nitab4.5_0000035g0130/Nitab4.5_0000221g0050/Nitab4.5_0000383g0180/Nitab4.5_0001095g0080/Nitab4.5_0003669g0010/Nitab4.5_0004675g0020	6
GO:0044183	protein folding chaperone	16/4821	59/38628	0.00187098	0.043989	0.0380415	Nitab4.5_0000349g0130/Nitab4.5_0000527g0160/Nitab4.5_0000637g0030/Nitab4.5_0000673g0030/Nitab4.5_0000984g0040/Nitab4.5_0001409g0190/Nitab4.5_0001800g0020/Nitab4.5_0001800g0070/Nitab4.5_0001962g0090/Nitab4.5_0002700g0150/Nitab4.5_0002741g0130/Nitab4.5_0003969g0060/Nitab4.5_0004008g0070/Nitab4.5_0004078g0050/Nitab4.5_0005133g0020/Nitab4.5_0015114g0020	16
GO:0004124	cysteine synthase activity	7/4821	16/38628	0.00191814	0.043989	0.0380415	Nitab4.5_0000013g0360/Nitab4.5_0000043g0090/Nitab4.5_0000245g0030/Nitab4.5_0000461g0240/Nitab4.5_0000583g0180/Nitab4.5_0002811g0030/Nitab4.5_0006018g0120	7
GO:0000048	peptidyltransferase activity	3/4821	3/38628	0.00194298	0.043989	0.0380415	Nitab4.5_0000566g0280/Nitab4.5_0000818g0070/Nitab4.5_0006787g0010	3
GO:0016530	metallochaperone activity	3/4821	3/38628	0.00194298	0.043989	0.0380415	Nitab4.5_0000473g0120/Nitab4.5_0002589g0020/Nitab4.5_0009232g0030	3
GO:0046905	15-cis-phytoene synthase activity	3/4821	3/38628	0.00194298	0.043989	0.0380415	Nitab4.5_0000091g0360/Nitab4.5_0000483g0270/Nitab4.5_0003412g0060	3
GO:0038023	signaling receptor activity	24/4821	105/38628	0.00222863	0.0494669	0.0427787	Nitab4.5_0000006g0120/Nitab4.5_0000058g0060/Nitab4.5_0000239g0050/Nitab4.5_0000256g0380/Nitab4.5_0000570g0340/Nitab4.5_0000838g0060/Nitab4.5_0000989g0020/Nitab4.5_0001163g0100/Nitab4.5_0001201g0020/Nitab4.5_0001884g0010/Nitab4.5_0002001g0010/Nitab4.5_0002661g0030/Nitab4.5_0002803g0020/Nitab4.5_0003710g0010/Nitab4.5_0006696g0040/Nitab4.5_0007023g0020/Nitab4.5_0007288g0010/Nitab4.5_0007887g0010/Nit…	24
GO:0047631	ADP-ribose diphosphatase activity	8/4821	21/38628	0.00263218	0.0573005	0.0495532	Nitab4.5_0000461g0310/Nitab4.5_0000734g0090/Nitab4.5_0002522g0070/Nitab4.5_0002601g0090/Nitab4.5_0002683g0060/Nitab4.5_0008037g0020/Nitab4.5_0008037g0030/Nitab4.5_0009011g0020	8
GO:0016746	acyltransferase activity	131/4821	830/38628	0.00275222	0.0585524	0.0506358	Nitab4.5_0000006g0520/Nitab4.5_0000012g0230/Nitab4.5_0000021g0770/Nitab4.5_0000077g0100/Nitab4.5_0000105g0340/Nitab4.5_0000131g0010/Nitab4.5_0000132g0450/Nitab4.5_0000143g0520/Nitab4.5_0000156g0190/Nitab4.5_0000188g0240/Nitab4.5_0000303g0210/Nitab4.5_0000304g0080/Nitab4.5_0000307g0030/Nitab4.5_0000319g0090/Nitab4.5_0000319g0160/Nitab4.5_0000352g0020/Nitab4.5_0000380g0180/Nitab4.5_0000382g0090/Nit…	131
GO:0071949	FAD binding	31/4821	149/38628	0.00279314	0.0585524	0.0506358	Nitab4.5_0000076g0100/Nitab4.5_0000104g0310/Nitab4.5_0000232g0110/Nitab4.5_0000265g0030/Nitab4.5_0000341g0010/Nitab4.5_0000446g0210/Nitab4.5_0000500g0040/Nitab4.5_0000508g0210/Nitab4.5_0000826g0120/Nitab4.5_0000919g0070/Nitab4.5_0000925g0120/Nitab4.5_0001128g0080/Nitab4.5_0001861g0120/Nitab4.5_0001936g0040/Nitab4.5_0002016g0120/Nitab4.5_0002440g0040/Nitab4.5_0002857g0010/Nitab4.5_0003011g0090/Nit…	31
GO:0004029	aldehyde dehydrogenase (NAD+) activity	4/4821	6/38628	0.0029477	0.0586066	0.0506826	Nitab4.5_0000269g0160/Nitab4.5_0002898g0050/Nitab4.5_0005225g0020/Nitab4.5_0007394g0020	4
GO:0048529	magnesium-protoporphyrin IX monomethyl ester (oxidative) cyclase activity	4/4821	6/38628	0.0029477	0.0586066	0.0506826	Nitab4.5_0000123g0170/Nitab4.5_0000195g0180/Nitab4.5_0001270g0120/Nitab4.5_0002399g0060	4
GO:0015103	inorganic anion transmembrane transporter activity	6/4821	13/38628	0.00295104	0.0586066	0.0506826	Nitab4.5_0000003g0620/Nitab4.5_0000222g0200/Nitab4.5_0000410g0420/Nitab4.5_0000514g0160/Nitab4.5_0000671g0200/Nitab4.5_0005786g0030	6
GO:0016161	beta-amylase activity	9/4821	26/38628	0.00309163	0.06034	0.0521817	Nitab4.5_0000185g0250/Nitab4.5_0000191g0030/Nitab4.5_0000451g0050/Nitab4.5_0000784g0030/Nitab4.5_0000867g0010/Nitab4.5_0000885g0040/Nitab4.5_0001255g0020/Nitab4.5_0004036g0040/Nitab4.5_0008709g0010	9
GO:0042802	identical protein binding	40/4821	207/38628	0.00318703	0.0611478	0.0528803	Nitab4.5_0000006g0440/Nitab4.5_0000078g0180/Nitab4.5_0000123g0370/Nitab4.5_0000143g0520/Nitab4.5_0000158g0130/Nitab4.5_0000232g0110/Nitab4.5_0000383g0190/Nitab4.5_0000525g0140/Nitab4.5_0001160g0080/Nitab4.5_0001198g0320/Nitab4.5_0001229g0150/Nitab4.5_0001587g0110/Nitab4.5_0001592g0050/Nitab4.5_0001892g0080/Nitab4.5_0001966g0010/Nitab4.5_0001977g0030/Nitab4.5_0002157g0030/Nitab4.5_0002201g0040/Nit…	40
GO:0004478	methionine adenosyltransferase activity	7/4821	18/38628	0.00425617	0.0800984	0.0692686	Nitab4.5_0000063g0120/Nitab4.5_0000814g0090/Nitab4.5_0000895g0150/Nitab4.5_0001931g0120/Nitab4.5_0004665g0050/Nitab4.5_0006589g0020/Nitab4.5_0008312g0060	7
GO:0008236	serine-type peptidase activity	10/4821	32/38628	0.00431625	0.0800984	0.0692686	Nitab4.5_0000442g0010/Nitab4.5_0000452g0010/Nitab4.5_0000573g0050/Nitab4.5_0001324g0100/Nitab4.5_0001998g0070/Nitab4.5_0002673g0070/Nitab4.5_0002738g0040/Nitab4.5_0002861g0040/Nitab4.5_0004517g0020/Nitab4.5_0005407g0020	10
GO:0008483	transaminase activity	28/4821	135/38628	0.00453461	0.0805052	0.0696204	Nitab4.5_0000007g0010/Nitab4.5_0000047g0010/Nitab4.5_0000051g0290/Nitab4.5_0000128g0200/Nitab4.5_0000318g0090/Nitab4.5_0000439g0010/Nitab4.5_0000677g0170/Nitab4.5_0001115g0130/Nitab4.5_0001208g0140/Nitab4.5_0001284g0120/Nitab4.5_0001319g0010/Nitab4.5_0001436g0020/Nitab4.5_0001494g0030/Nitab4.5_0002167g0030/Nitab4.5_0002311g0020/Nitab4.5_0002695g0040/Nitab4.5_0003076g0040/Nitab4.5_0003076g0090/Nit…	28
GO:0003755	peptidyl-prolyl cis-trans isomerase activity	32/4821	160/38628	0.0045568	0.0805052	0.0696204	Nitab4.5_0000123g0380/Nitab4.5_0000518g0080/Nitab4.5_0000662g0050/Nitab4.5_0000707g0270/Nitab4.5_0000856g0170/Nitab4.5_0000918g0030/Nitab4.5_0000956g0210/Nitab4.5_0000984g0040/Nitab4.5_0001195g0050/Nitab4.5_0001583g0180/Nitab4.5_0001622g0030/Nitab4.5_0001756g0210/Nitab4.5_0001771g0120/Nitab4.5_0001891g0060/Nitab4.5_0002462g0080/Nitab4.5_0002569g0030/Nitab4.5_0002596g0070/Nitab4.5_0002634g0030/Nit…	32
GO:0000285	1-phosphatidylinositol-3-phosphate 5-kinase activity	6/4821	14/38628	0.00462265	0.0805052	0.0696204	Nitab4.5_0001832g0030/Nitab4.5_0004589g0020/Nitab4.5_0004816g0070/Nitab4.5_0007425g0010/Nitab4.5_0007964g0020/Nitab4.5_0008798g0010	6
GO:0004617	phosphoglycerate dehydrogenase activity	6/4821	14/38628	0.00462265	0.0805052	0.0696204	Nitab4.5_0000308g0070/Nitab4.5_0000690g0020/Nitab4.5_0002296g0060/Nitab4.5_0005373g0040/Nitab4.5_0005730g0020/Nitab4.5_0006280g0030	6
GO:0015293	symporter activity	31/4821	155/38628	0.00517348	0.086682	0.0749621	Nitab4.5_0000007g0040/Nitab4.5_0000119g0210/Nitab4.5_0000263g0080/Nitab4.5_0000278g0090/Nitab4.5_0000322g0030/Nitab4.5_0000370g0100/Nitab4.5_0000467g0090/Nitab4.5_0000802g0140/Nitab4.5_0000819g0070/Nitab4.5_0000928g0090/Nitab4.5_0001005g0050/Nitab4.5_0001005g0070/Nitab4.5_0001031g0060/Nitab4.5_0001074g0130/Nitab4.5_0001365g0080/Nitab4.5_0001594g0020/Nitab4.5_0001863g0120/Nitab4.5_0002233g0010/Nit…	31
GO:0008138	protein tyrosine/serine/threonine phosphatase activity	13/4821	49/38628	0.00590377	0.086682	0.0749621	Nitab4.5_0000083g0180/Nitab4.5_0000130g0150/Nitab4.5_0000210g0040/Nitab4.5_0000593g0310/Nitab4.5_0000663g0190/Nitab4.5_0001028g0090/Nitab4.5_0002450g0020/Nitab4.5_0003927g0060/Nitab4.5_0004348g0040/Nitab4.5_0006383g0030/Nitab4.5_0008424g0030/Nitab4.5_0012850g0020/Nitab4.5_0022426g0010	13
GO:0016762	xyloglucan:xyloglucosyl transferase activity	20/4821	89/38628	0.00606296	0.086682	0.0749621	Nitab4.5_0000244g0350/Nitab4.5_0000258g0320/Nitab4.5_0000319g0240/Nitab4.5_0000329g0220/Nitab4.5_0000446g0010/Nitab4.5_0000446g0040/Nitab4.5_0000521g0100/Nitab4.5_0000592g0220/Nitab4.5_0000926g0150/Nitab4.5_0001134g0070/Nitab4.5_0001675g0050/Nitab4.5_0001675g0070/Nitab4.5_0001819g0100/Nitab4.5_0003594g0010/Nitab4.5_0004476g0050/Nitab4.5_0004550g0110/Nitab4.5_0007701g0010/Nitab4.5_0009123g0010/Nit…	20
GO:0003849	3-deoxy-7-phosphoheptulonate synthase activity	4/4821	7/38628	0.00619813	0.086682	0.0749621	Nitab4.5_0000743g0100/Nitab4.5_0000786g0160/Nitab4.5_0006196g0010/Nitab4.5_0021029g0010	4
GO:0004134	4-alpha-glucanotransferase activity	4/4821	7/38628	0.00619813	0.086682	0.0749621	Nitab4.5_0000092g0020/Nitab4.5_0000092g0030/Nitab4.5_0001388g0020/Nitab4.5_0001388g0030	4
GO:0016630	protochlorophyllide reductase activity	4/4821	7/38628	0.00619813	0.086682	0.0749621	Nitab4.5_0000207g0190/Nitab4.5_0000662g0160/Nitab4.5_0001320g0160/Nitab4.5_0003769g0060	4
GO:0016767	geranylgeranyl-diphosphate geranylgeranyltransferase activity	4/4821	7/38628	0.00619813	0.086682	0.0749621	Nitab4.5_0000091g0360/Nitab4.5_0000483g0270/Nitab4.5_0003412g0060/Nitab4.5_0006449g0010	4
GO:0035250	UDP-galactosyltransferase activity	4/4821	7/38628	0.00619813	0.086682	0.0749621	Nitab4.5_0002844g0060/Nitab4.5_0004452g0030/Nitab4.5_0005037g0010/Nitab4.5_0005513g0050	4
GO:0046914	transition metal ion binding	4/4821	7/38628	0.00619813	0.086682	0.0749621	Nitab4.5_0000073g0370/Nitab4.5_0001092g0010/Nitab4.5_0002443g0050/Nitab4.5_0005132g0060	4
GO:0047334	diphosphate-fructose-6-phosphate 1-phosphotransferase activity	4/4821	7/38628	0.00619813	0.086682	0.0749621	Nitab4.5_0000464g0120/Nitab4.5_0001309g0150/Nitab4.5_0006125g0020/Nitab4.5_0012958g0010	4
GO:0016298	lipase activity	12/4821	44/38628	0.0063313	0.086682	0.0749621	Nitab4.5_0000239g0040/Nitab4.5_0000360g0060/Nitab4.5_0000410g0010/Nitab4.5_0000410g0380/Nitab4.5_0000575g0150/Nitab4.5_0000912g0230/Nitab4.5_0001599g0130/Nitab4.5_0002228g0050/Nitab4.5_0003309g0050/Nitab4.5_0003663g0040/Nitab4.5_0006073g0020/Nitab4.5_0007887g0030	12
GO:0016628	oxidoreductase activity, acting on the CH-CH group of donors, NAD or NADP as acceptor	17/4821	72/38628	0.0065275	0.086682	0.0749621	Nitab4.5_0000203g0130/Nitab4.5_0000265g0030/Nitab4.5_0001128g0080/Nitab4.5_0001146g0100/Nitab4.5_0001146g0160/Nitab4.5_0001922g0020/Nitab4.5_0002398g0020/Nitab4.5_0003215g0010/Nitab4.5_0006000g0080/Nitab4.5_0006109g0040/Nitab4.5_0007607g0010/Nitab4.5_0008471g0020/Nitab4.5_0008803g0020/Nitab4.5_0009018g0030/Nitab4.5_0009685g0020/Nitab4.5_0010922g0020/Nitab4.5_0016973g0010	17
GO:0005504	fatty acid binding	8/4821	24/38628	0.00675058	0.086682	0.0749621	Nitab4.5_0000104g0310/Nitab4.5_0000759g0170/Nitab4.5_0001529g0020/Nitab4.5_0001576g0010/Nitab4.5_0003241g0030/Nitab4.5_0003618g0090/Nitab4.5_0004120g0020/Nitab4.5_0006220g0040	8
GO:0000828	inositol hexakisphosphate kinase activity	3/4821	4/38628	0.00704483	0.086682	0.0749621	Nitab4.5_0000002g0490/Nitab4.5_0000564g0370/Nitab4.5_0002265g0230	3
GO:0000829	inositol heptakisphosphate kinase activity	3/4821	4/38628	0.00704483	0.086682	0.0749621	Nitab4.5_0000002g0490/Nitab4.5_0000564g0370/Nitab4.5_0002265g0230	3
GO:0000900	translation repressor activity, mRNA regulatory element binding	3/4821	4/38628	0.00704483	0.086682	0.0749621	Nitab4.5_0000902g0340/Nitab4.5_0003709g0030/Nitab4.5_0004153g0060	3
GO:0004325	ferrochelatase activity	3/4821	4/38628	0.00704483	0.086682	0.0749621	Nitab4.5_0001179g0080/Nitab4.5_0001557g0010/Nitab4.5_0001584g0010	3
GO:0004516	nicotinate phosphoribosyltransferase activity	3/4821	4/38628	0.00704483	0.086682	0.0749621	Nitab4.5_0001064g0060/Nitab4.5_0002029g0060/Nitab4.5_0002646g0010	3
GO:0015117	thiosulfate transmembrane transporter activity	3/4821	4/38628	0.00704483	0.086682	0.0749621	Nitab4.5_0001468g0070/Nitab4.5_0010196g0040/Nitab4.5_0011414g0010	3
GO:0015131	oxaloacetate transmembrane transporter activity	3/4821	4/38628	0.00704483	0.086682	0.0749621	Nitab4.5_0001468g0070/Nitab4.5_0010196g0040/Nitab4.5_0011414g0010	3
GO:0015140	malate transmembrane transporter activity	3/4821	4/38628	0.00704483	0.086682	0.0749621	Nitab4.5_0001468g0070/Nitab4.5_0010196g0040/Nitab4.5_0011414g0010	3
GO:0015141	succinate transmembrane transporter activity	3/4821	4/38628	0.00704483	0.086682	0.0749621	Nitab4.5_0001468g0070/Nitab4.5_0010196g0040/Nitab4.5_0011414g0010	3
GO:0033857	diphosphoinositol-pentakisphosphate kinase activity	3/4821	4/38628	0.00704483	0.086682	0.0749621	Nitab4.5_0000002g0490/Nitab4.5_0000564g0370/Nitab4.5_0002265g0230	3
GO:0046510	UDP-sulfoquinovose:DAG sulfoquinovosyltransferase activity	3/4821	4/38628	0.00704483	0.086682	0.0749621	Nitab4.5_0000008g0880/Nitab4.5_0000652g0220/Nitab4.5_0004912g0010	3
GO:0046863	ribulose-1,5-bisphosphate carboxylase/oxygenase activator activity	3/4821	4/38628	0.00704483	0.086682	0.0749621	Nitab4.5_0000722g0100/Nitab4.5_0004475g0020/Nitab4.5_0023724g0010	3
GO:0050017	L-3-cyanoalanine synthase activity	3/4821	4/38628	0.00704483	0.086682	0.0749621	Nitab4.5_0000583g0180/Nitab4.5_0002811g0030/Nitab4.5_0006018g0120	3
GO:0060590	ATPase regulator activity	3/4821	4/38628	0.00704483	0.086682	0.0749621	Nitab4.5_0002586g0040/Nitab4.5_0010633g0010/Nitab4.5_0015562g0010	3
GO:0016872	intramolecular lyase activity	5/4821	11/38628	0.00727272	0.0885239	0.076555	Nitab4.5_0000759g0170/Nitab4.5_0001576g0010/Nitab4.5_0002279g0030/Nitab4.5_0003618g0090/Nitab4.5_0006220g0040	5
GO:0000254	C-4 methylsterol oxidase activity	7/4821	20/38628	0.0082792	0.0986532	0.0853148	Nitab4.5_0000102g0360/Nitab4.5_0001427g0120/Nitab4.5_0002090g0010/Nitab4.5_0004194g0030/Nitab4.5_0004553g0030/Nitab4.5_0004917g0060/Nitab4.5_0005607g0020	7
GO:0004623	phospholipase A2 activity	7/4821	20/38628	0.0082792	0.0986532	0.0853148	Nitab4.5_0000352g0020/Nitab4.5_0000413g0150/Nitab4.5_0001861g0170/Nitab4.5_0003488g0060/Nitab4.5_0004197g0020/Nitab4.5_0004368g0020/Nitab4.5_0007054g0010	7
GO:0008195	phosphatidate phosphatase activity	6/4821	16/38628	0.00988702	0.116584	0.100822	Nitab4.5_0000136g0260/Nitab4.5_0000669g0160/Nitab4.5_0000694g0180/Nitab4.5_0002112g0160/Nitab4.5_0007806g0040/Nitab4.5_0008397g0010	6
GO:0015035	protein-disulfide reductase activity	13/4821	52/38628	0.0100011	0.116714	0.100933	Nitab4.5_0000408g0170/Nitab4.5_0000564g0320/Nitab4.5_0000723g0030/Nitab4.5_0001187g0140/Nitab4.5_0001764g0020/Nitab4.5_0002265g0270/Nitab4.5_0002497g0030/Nitab4.5_0003481g0070/Nitab4.5_0004166g0010/Nitab4.5_0005808g0070/Nitab4.5_0006983g0020/Nitab4.5_0010254g0040/Nitab4.5_0011709g0020	13
GO:0003852	2-isopropylmalate synthase activity	4/4821	8/38628	0.0111769	0.119251	0.103128	Nitab4.5_0000013g0570/Nitab4.5_0000080g0050/Nitab4.5_0001411g0050/Nitab4.5_0019580g0010	4
GO:0004351	glutamate decarboxylase activity	4/4821	8/38628	0.0111769	0.119251	0.103128	Nitab4.5_0001180g0150/Nitab4.5_0002214g0100/Nitab4.5_0003066g0030/Nitab4.5_0008919g0030	4
GO:0004419	hydroxymethylglutaryl-CoA lyase activity	4/4821	8/38628	0.0111769	0.119251	0.103128	Nitab4.5_0002726g0020/Nitab4.5_0004018g0010/Nitab4.5_0006764g0010/Nitab4.5_0007012g0010	4
GO:0019902	phosphatase binding	4/4821	8/38628	0.0111769	0.119251	0.103128	Nitab4.5_0001255g0070/Nitab4.5_0002792g0060/Nitab4.5_0003657g0020/Nitab4.5_0006135g0010	4
GO:0005344	oxygen carrier activity	5/4821	12/38628	0.0111991	0.119251	0.103128	Nitab4.5_0000107g0220/Nitab4.5_0000250g0190/Nitab4.5_0003816g0020/Nitab4.5_0004280g0010/Nitab4.5_0006341g0020	5
GO:0016624	oxidoreductase activity, acting on the aldehyde or oxo group of donors, disulfide as acceptor	5/4821	12/38628	0.0111991	0.119251	0.103128	Nitab4.5_0000174g0040/Nitab4.5_0000496g0100/Nitab4.5_0006981g0030/Nitab4.5_0009134g0010/Nitab4.5_0016755g0010	5
GO:0016717	oxidoreductase activity, acting on paired donors, with oxidation of a pair of donors resulting in the reduction of molecular oxygen to two molecules of water	8/4821	26/38628	0.0114223	0.119251	0.103128	Nitab4.5_0000102g0030/Nitab4.5_0001146g0100/Nitab4.5_0001881g0020/Nitab4.5_0003463g0070/Nitab4.5_0005018g0030/Nitab4.5_0005463g0080/Nitab4.5_0008575g0010/Nitab4.5_0009018g0030	8
GO:0008233	peptidase activity	52/4821	306/38628	0.0128136	0.119251	0.103128	Nitab4.5_0000072g0460/Nitab4.5_0000223g0330/Nitab4.5_0000251g0050/Nitab4.5_0000264g0020/Nitab4.5_0000303g0210/Nitab4.5_0000334g0260/Nitab4.5_0000383g0190/Nitab4.5_0000439g0070/Nitab4.5_0000548g0150/Nitab4.5_0000586g0060/Nitab4.5_0000734g0090/Nitab4.5_0000792g0080/Nitab4.5_0000832g0170/Nitab4.5_0000935g0190/Nitab4.5_0000989g0140/Nitab4.5_0001099g0050/Nitab4.5_0001135g0180/Nitab4.5_0001143g0020/Nit…	52
GO:0046872	metal ion binding	469/4821	3422/38628	0.01313	0.119251	0.103128	Nitab4.5_0000002g0490/Nitab4.5_0000003g0920/Nitab4.5_0000006g0440/Nitab4.5_0000010g0010/Nitab4.5_0000010g0080/Nitab4.5_0000021g0840/Nitab4.5_0000027g0060/Nitab4.5_0000027g0430/Nitab4.5_0000028g0420/Nitab4.5_0000030g0350/Nitab4.5_0000040g0150/Nitab4.5_0000052g0070/Nitab4.5_0000059g0180/Nitab4.5_0000059g0230/Nitab4.5_0000063g0120/Nitab4.5_0000066g0120/Nitab4.5_0000067g0130/Nitab4.5_0000071g0190/Nit…	469
GO:0051536	iron-sulfur cluster binding	22/4821	108/38628	0.0134748	0.119251	0.103128	Nitab4.5_0000038g0310/Nitab4.5_0000249g0130/Nitab4.5_0000486g0140/Nitab4.5_0000524g0100/Nitab4.5_0000618g0120/Nitab4.5_0000818g0200/Nitab4.5_0000959g0030/Nitab4.5_0001135g0180/Nitab4.5_0001672g0130/Nitab4.5_0002520g0040/Nitab4.5_0002571g0030/Nitab4.5_0002596g0070/Nitab4.5_0002936g0040/Nitab4.5_0003198g0010/Nitab4.5_0003537g0040/Nitab4.5_0004378g0040/Nitab4.5_0004417g0020/Nitab4.5_0004637g0010/Nit…	22
GO:0004089	carbonate dehydratase activity	8/4821	27/38628	0.0144926	0.119251	0.103128	Nitab4.5_0000088g0040/Nitab4.5_0000203g0110/Nitab4.5_0000692g0010/Nitab4.5_0002014g0010/Nitab4.5_0004348g0040/Nitab4.5_0006363g0010/Nitab4.5_0007312g0030/Nitab4.5_0013168g0010	8
GO:0000994	RNA polymerase III core binding	2/4821	2/38628	0.0155737	0.119251	0.103128	Nitab4.5_0004092g0040/Nitab4.5_0004692g0050	2
GO:0003842	1-pyrroline-5-carboxylate dehydrogenase activity	2/4821	2/38628	0.0155737	0.119251	0.103128	Nitab4.5_0000269g0160/Nitab4.5_0007394g0020	2
GO:0003858	3-hydroxybutyrate dehydrogenase activity	2/4821	2/38628	0.0155737	0.119251	0.103128	Nitab4.5_0000539g0020/Nitab4.5_0004383g0050	2
GO:0003868	4-hydroxyphenylpyruvate dioxygenase activity	2/4821	2/38628	0.0155737	0.119251	0.103128	Nitab4.5_0000006g0440/Nitab4.5_0002201g0040	2
GO:0003952	NAD+ synthase (glutamine-hydrolyzing) activity	2/4821	2/38628	0.0155737	0.119251	0.103128	Nitab4.5_0002367g0210/Nitab4.5_0002439g0120	2
GO:0004038	allantoinase activity	2/4821	2/38628	0.0155737	0.119251	0.103128	Nitab4.5_0002158g0080/Nitab4.5_0005954g0030	2
GO:0004344	glucose dehydrogenase activity	2/4821	2/38628	0.0155737	0.119251	0.103128	Nitab4.5_0000054g0220/Nitab4.5_0007401g0010	2
GO:0004493	methylmalonyl-CoA epimerase activity	2/4821	2/38628	0.0155737	0.119251	0.103128	Nitab4.5_0001519g0150/Nitab4.5_0006861g0030	2
GO:0004736	pyruvate carboxylase activity	2/4821	2/38628	0.0155737	0.119251	0.103128	Nitab4.5_0001106g0140/Nitab4.5_0002854g0030	2
GO:0004748	ribonucleoside-diphosphate reductase activity, thioredoxin disulfide as acceptor	2/4821	2/38628	0.0155737	0.119251	0.103128	Nitab4.5_0000559g0390/Nitab4.5_0005161g0070	2
GO:0004760	serine-pyruvate transaminase activity	2/4821	2/38628	0.0155737	0.119251	0.103128	Nitab4.5_0001925g0250/Nitab4.5_0011805g0020	2
GO:0005363	maltose transmembrane transporter activity	2/4821	2/38628	0.0155737	0.119251	0.103128	Nitab4.5_0000299g0040/Nitab4.5_0002990g0020	2
GO:0005451	monovalent cation:proton antiporter activity	2/4821	2/38628	0.0155737	0.119251	0.103128	Nitab4.5_0000170g0200/Nitab4.5_0000807g0130	2
GO:0008453	alanine-glyoxylate transaminase activity	2/4821	2/38628	0.0155737	0.119251	0.103128	Nitab4.5_0001925g0250/Nitab4.5_0011805g0020	2
GO:0008478	pyridoxal kinase activity	2/4821	2/38628	0.0155737	0.119251	0.103128	Nitab4.5_0002248g0040/Nitab4.5_0004399g0070	2
GO:0008987	quinolinate synthetase A activity	2/4821	2/38628	0.0155737	0.119251	0.103128	Nitab4.5_0002522g0070/Nitab4.5_0008037g0020	2
GO:0009979	16:0 monogalactosyldiacylglycerol desaturase activity	2/4821	2/38628	0.0155737	0.119251	0.103128	Nitab4.5_0003463g0070/Nitab4.5_0008575g0010	2
GO:0016410	N-acyltransferase activity	2/4821	2/38628	0.0155737	0.119251	0.103128	Nitab4.5_0000900g0100/Nitab4.5_0004428g0040	2
GO:0016594	glycine binding	2/4821	2/38628	0.0155737	0.119251	0.103128	Nitab4.5_0001367g0020/Nitab4.5_0003627g0010	2
GO:0016642	oxidoreductase activity, acting on the CH-NH2 group of donors, disulfide as acceptor	2/4821	2/38628	0.0155737	0.119251	0.103128	Nitab4.5_0001367g0020/Nitab4.5_0003627g0010	2
GO:0019894	kinesin binding	2/4821	2/38628	0.0155737	0.119251	0.103128	Nitab4.5_0000021g0390/Nitab4.5_0005081g0060	2
GO:0019899	enzyme binding	2/4821	2/38628	0.0155737	0.119251	0.103128	Nitab4.5_0002829g0050/Nitab4.5_0005436g0010	2
GO:0030899	calcium-dependent ATPase activity	2/4821	2/38628	0.0155737	0.119251	0.103128	Nitab4.5_0000084g0430/Nitab4.5_0008851g0010	2
GO:0034256	chlorophyll(ide) b reductase activity	2/4821	2/38628	0.0155737	0.119251	0.103128	Nitab4.5_0000054g0220/Nitab4.5_0007401g0010	2
GO:0034336	misfolded RNA binding	2/4821	2/38628	0.0155737	0.119251	0.103128	Nitab4.5_0003178g0010/Nitab4.5_0003443g0070	2
GO:0036033	mediator complex binding	2/4821	2/38628	0.0155737	0.119251	0.103128	Nitab4.5_0001401g0110/Nitab4.5_0013034g0030	2
GO:0042389	omega-3 fatty acid desaturase activity	2/4821	2/38628	0.0155737	0.119251	0.103128	Nitab4.5_0001881g0020/Nitab4.5_0005463g0080	2
GO:0045430	chalcone isomerase activity	2/4821	2/38628	0.0155737	0.119251	0.103128	Nitab4.5_0000027g0470/Nitab4.5_0005313g0010	2
GO:0046507	UDPsulfoquinovose synthase activity	2/4821	2/38628	0.0155737	0.119251	0.103128	Nitab4.5_0002829g0050/Nitab4.5_0005436g0010	2
GO:0047130	saccharopine dehydrogenase (NADP+, L-lysine-forming) activity	2/4821	2/38628	0.0155737	0.119251	0.103128	Nitab4.5_0000055g0100/Nitab4.5_0001114g0030	2
GO:0047793	cycloeucalenol cycloisomerase activity	2/4821	2/38628	0.0155737	0.119251	0.103128	Nitab4.5_0007541g0020/Nitab4.5_0011040g0030	2
GO:0050203	oxalate-CoA ligase activity	2/4821	2/38628	0.0155737	0.119251	0.103128	Nitab4.5_0001842g0060/Nitab4.5_0002394g0060	2
GO:0050290	sphingomyelin phosphodiesterase D activity	2/4821	2/38628	0.0155737	0.119251	0.103128	Nitab4.5_0001381g0100/Nitab4.5_0002289g0120	2
GO:0050521	alpha-glucan, water dikinase activity	2/4821	2/38628	0.0155737	0.119251	0.103128	Nitab4.5_0002255g0040/Nitab4.5_0007943g0010	2
GO:0051060	pullulanase activity	2/4821	2/38628	0.0155737	0.119251	0.103128	Nitab4.5_0004987g0060/Nitab4.5_0007723g0030	2
GO:0101016	FMN-binding domain binding	2/4821	2/38628	0.0155737	0.119251	0.103128	Nitab4.5_0002829g0050/Nitab4.5_0005436g0010	2
GO:0102454	cyanidin 3-O-galactosyltransferase activity	2/4821	2/38628	0.0155737	0.119251	0.103128	Nitab4.5_0001043g0030/Nitab4.5_0001387g0020	2
GO:0106345	glyoxylate reductase activity	2/4821	2/38628	0.0155737	0.119251	0.103128	Nitab4.5_0000539g0020/Nitab4.5_0004383g0050	2
GO:2001066	amylopectin binding	2/4821	2/38628	0.0155737	0.119251	0.103128	Nitab4.5_0000593g0310/Nitab4.5_0006383g0030	2
GO:0000234	phosphoethanolamine N-methyltransferase activity	3/4821	5/38628	0.0159757	0.119251	0.103128	Nitab4.5_0007327g0030/Nitab4.5_0009467g0020/Nitab4.5_0011657g0020	3
GO:0004506	squalene monooxygenase activity	3/4821	5/38628	0.0159757	0.119251	0.103128	Nitab4.5_0000036g0190/Nitab4.5_0001494g0100/Nitab4.5_0003390g0020	3
GO:0019200	carbohydrate kinase activity	3/4821	5/38628	0.0159757	0.119251	0.103128	Nitab4.5_0001693g0060/Nitab4.5_0001843g0170/Nitab4.5_0011274g0010	3
GO:0052667	phosphomethylethanolamine N-methyltransferase activity	3/4821	5/38628	0.0159757	0.119251	0.103128	Nitab4.5_0007327g0030/Nitab4.5_0009467g0020/Nitab4.5_0011657g0020	3
GO:0016616	oxidoreductase activity, acting on the CH-OH group of donors, NAD or NADP as acceptor	23/4821	116/38628	0.0160125	0.119251	0.103128	Nitab4.5_0000207g0020/Nitab4.5_0000319g0330/Nitab4.5_0000373g0270/Nitab4.5_0000733g0110/Nitab4.5_0000956g0010/Nitab4.5_0001084g0050/Nitab4.5_0001454g0180/Nitab4.5_0001843g0050/Nitab4.5_0001892g0080/Nitab4.5_0002859g0080/Nitab4.5_0003098g0080/Nitab4.5_0003337g0060/Nitab4.5_0003362g0020/Nitab4.5_0003602g0050/Nitab4.5_0003950g0010/Nitab4.5_0004045g0010/Nitab4.5_0004147g0030/Nitab4.5_0004396g0020/Nit…	23
GO:0004766	spermidine synthase activity	5/4821	13/38628	0.0163541	0.120213	0.10396	Nitab4.5_0000034g0230/Nitab4.5_0000714g0010/Nitab4.5_0003646g0010/Nitab4.5_0009678g0010/Nitab4.5_0021288g0010	5
GO:0019825	oxygen binding	5/4821	13/38628	0.0163541	0.120213	0.10396	Nitab4.5_0000107g0220/Nitab4.5_0000250g0190/Nitab4.5_0003816g0020/Nitab4.5_0004280g0010/Nitab4.5_0006341g0020	5
GO:0008757	S-adenosylmethionine-dependent methyltransferase activity	20/4821	98/38628	0.0175269	0.128003	0.110696	Nitab4.5_0000021g0020/Nitab4.5_0000034g0230/Nitab4.5_0000085g0320/Nitab4.5_0000107g0090/Nitab4.5_0001428g0040/Nitab4.5_0001492g0030/Nitab4.5_0001492g0060/Nitab4.5_0001540g0020/Nitab4.5_0001719g0010/Nitab4.5_0002053g0120/Nitab4.5_0002196g0060/Nitab4.5_0003646g0010/Nitab4.5_0003771g0060/Nitab4.5_0004308g0070/Nitab4.5_0005164g0050/Nitab4.5_0005381g0040/Nitab4.5_0006235g0010/Nitab4.5_0007431g0050/Nit…	20
GO:0016157	sucrose synthase activity	7/4821	23/38628	0.018727	0.135891	0.117518	Nitab4.5_0000009g0480/Nitab4.5_0000116g0360/Nitab4.5_0000170g0060/Nitab4.5_0002280g0010/Nitab4.5_0005925g0020/Nitab4.5_0007641g0020/Nitab4.5_0008137g0030	7
GO:0008047	enzyme activator activity	9/4821	34/38628	0.0206797	0.149105	0.128945	Nitab4.5_0000229g0090/Nitab4.5_0000582g0020/Nitab4.5_0000723g0030/Nitab4.5_0001187g0140/Nitab4.5_0002497g0030/Nitab4.5_0002522g0070/Nitab4.5_0002787g0040/Nitab4.5_0008037g0020/Nitab4.5_0013647g0010	9
GO:0043621	protein self-association	26/4821	139/38628	0.022319	0.159905	0.138285	Nitab4.5_0000008g0450/Nitab4.5_0000028g0420/Nitab4.5_0000073g0350/Nitab4.5_0000278g0010/Nitab4.5_0000278g0030/Nitab4.5_0000286g0060/Nitab4.5_0000319g0220/Nitab4.5_0000524g0100/Nitab4.5_0000744g0050/Nitab4.5_0001160g0080/Nitab4.5_0001592g0050/Nitab4.5_0001870g0010/Nitab4.5_0001977g0030/Nitab4.5_0002021g0120/Nitab4.5_0002443g0040/Nitab4.5_0003040g0110/Nitab4.5_0003247g0010/Nitab4.5_0003264g0010/Nit…	26
GO:0004311	farnesyltranstransferase activity	5/4821	14/38628	0.0228716	0.161817	0.139938	Nitab4.5_0000091g0360/Nitab4.5_0000483g0270/Nitab4.5_0003412g0060/Nitab4.5_0006449g0010/Nitab4.5_0012131g0010	5
GO:0016462	pyrophosphatase activity	5/4821	14/38628	0.0228716	0.161817	0.139938	Nitab4.5_0000027g0430/Nitab4.5_0000646g0130/Nitab4.5_0000694g0180/Nitab4.5_0002112g0160/Nitab4.5_0002805g0090	5
GO:0015171	amino acid transmembrane transporter activity	9/4821	35/38628	0.02484	0.174652	0.151038	Nitab4.5_0000263g0080/Nitab4.5_0000467g0090/Nitab4.5_0000928g0090/Nitab4.5_0001031g0060/Nitab4.5_0001365g0080/Nitab4.5_0001863g0120/Nitab4.5_0002249g0080/Nitab4.5_0003294g0030/Nitab4.5_0009785g0060	9
GO:0008184	glycogen phosphorylase activity	4/4821	10/38628	0.0273035	0.188691	0.163179	Nitab4.5_0000454g0020/Nitab4.5_0002362g0010/Nitab4.5_0004304g0040/Nitab4.5_0008253g0030	4
GO:0003904	deoxyribodipyrimidine photo-lyase activity	3/4821	6/38628	0.0290037	0.188691	0.163179	Nitab4.5_0003408g0120/Nitab4.5_0003534g0090/Nitab4.5_0010237g0040	3
GO:0004359	glutaminase activity	3/4821	6/38628	0.0290037	0.188691	0.163179	Nitab4.5_0002367g0210/Nitab4.5_0002439g0120/Nitab4.5_0022774g0010	3
GO:0004514	nicotinate-nucleotide diphosphorylase (carboxylating) activity	3/4821	6/38628	0.0290037	0.188691	0.163179	Nitab4.5_0001064g0060/Nitab4.5_0002029g0060/Nitab4.5_0002646g0010	3
GO:0005496	steroid binding	3/4821	6/38628	0.0290037	0.188691	0.163179	Nitab4.5_0000294g0170/Nitab4.5_0002803g0020/Nitab4.5_0010933g0010	3
GO:0005542	folic acid binding	3/4821	6/38628	0.0290037	0.188691	0.163179	Nitab4.5_0002245g0100/Nitab4.5_0002260g0270/Nitab4.5_0008772g0020	3
GO:0008447	L-ascorbate oxidase activity	3/4821	6/38628	0.0290037	0.188691	0.163179	Nitab4.5_0000214g0080/Nitab4.5_0000518g0090/Nitab4.5_0000730g0120	3
GO:0009882	blue light photoreceptor activity	3/4821	6/38628	0.0290037	0.188691	0.163179	Nitab4.5_0000232g0110/Nitab4.5_0003380g0010/Nitab4.5_0007455g0010	3
GO:0016849	phosphorus-oxygen lyase activity	3/4821	6/38628	0.0290037	0.188691	0.163179	Nitab4.5_0000258g0220/Nitab4.5_0000956g0070/Nitab4.5_0004506g0020	3
GO:0017077	oxidative phosphorylation uncoupler activity	3/4821	6/38628	0.0290037	0.188691	0.163179	Nitab4.5_0001468g0070/Nitab4.5_0010196g0040/Nitab4.5_0011414g0010	3
GO:0019203	carbohydrate phosphatase activity	3/4821	6/38628	0.0290037	0.188691	0.163179	Nitab4.5_0000593g0310/Nitab4.5_0004348g0040/Nitab4.5_0006383g0030	3
GO:0047734	CDP-glycerol diphosphatase activity	3/4821	6/38628	0.0290037	0.188691	0.163179	Nitab4.5_0002522g0070/Nitab4.5_0008037g0020/Nitab4.5_0008037g0030	3
GO:0140299	small molecule sensor activity	3/4821	6/38628	0.0290037	0.188691	0.163179	Nitab4.5_0000524g0100/Nitab4.5_0000687g0110/Nitab4.5_0006096g0020	3
GO:0005385	zinc ion transmembrane transporter activity	7/4821	25/38628	0.0294138	0.189184	0.163606	Nitab4.5_0000029g0210/Nitab4.5_0000138g0180/Nitab4.5_0000170g0410/Nitab4.5_0001367g0030/Nitab4.5_0003621g0010/Nitab4.5_0006169g0030/Nitab4.5_0008682g0020	7
GO:0015318	inorganic molecular entity transmembrane transporter activity	7/4821	25/38628	0.0294138	0.189184	0.163606	Nitab4.5_0000009g0270/Nitab4.5_0000053g0070/Nitab4.5_0000413g0220/Nitab4.5_0000914g0320/Nitab4.5_0003202g0060/Nitab4.5_0006851g0030/Nitab4.5_0007829g0010	7
GO:0032440	2-alkenal reductase [NAD(P)+] activity	71/4821	457/38628	0.0303576	0.194152	0.167901	Nitab4.5_0000018g0040/Nitab4.5_0000021g0610/Nitab4.5_0000054g0040/Nitab4.5_0000080g0050/Nitab4.5_0000093g0060/Nitab4.5_0000143g0520/Nitab4.5_0000213g0030/Nitab4.5_0000223g0070/Nitab4.5_0000287g0110/Nitab4.5_0000349g0130/Nitab4.5_0000351g0160/Nitab4.5_0000381g0160/Nitab4.5_0000427g0040/Nitab4.5_0000527g0160/Nitab4.5_0000603g0020/Nitab4.5_0000628g0020/Nitab4.5_0000673g0030/Nitab4.5_0000804g0160/Nit…	71
GO:0016668	oxidoreductase activity, acting on a sulfur group of donors, NAD(P) as acceptor	5/4821	15/38628	0.0308581	0.194446	0.168155	Nitab4.5_0000647g0100/Nitab4.5_0001187g0140/Nitab4.5_0002497g0030/Nitab4.5_0003481g0070/Nitab4.5_0005808g0070	5
GO:0000224	peptide-N4-(N-acetyl-beta-glucosaminyl)asparagine amidase activity	6/4821	20/38628	0.0309189	0.194446	0.168155	Nitab4.5_0000105g0200/Nitab4.5_0001106g0010/Nitab4.5_0002343g0020/Nitab4.5_0003381g0020/Nitab4.5_0008297g0010/Nitab4.5_0010278g0030	6
GO:0016688	L-ascorbate peroxidase activity	6/4821	20/38628	0.0309189	0.194446	0.168155	Nitab4.5_0000209g0170/Nitab4.5_0000270g0080/Nitab4.5_0001142g0030/Nitab4.5_0006152g0030/Nitab4.5_0010580g0030/Nitab4.5_0011292g0010	6
GO:0016779	nucleotidyltransferase activity	27/4821	152/38628	0.0367049	0.229558	0.19852	Nitab4.5_0000027g0210/Nitab4.5_0000039g0110/Nitab4.5_0000142g0310/Nitab4.5_0000170g0250/Nitab4.5_0000190g0120/Nitab4.5_0000610g0140/Nitab4.5_0000702g0090/Nitab4.5_0000709g0070/Nitab4.5_0000807g0190/Nitab4.5_0000878g0020/Nitab4.5_0000976g0290/Nitab4.5_0000987g0120/Nitab4.5_0001265g0060/Nitab4.5_0001437g0030/Nitab4.5_0001754g0030/Nitab4.5_0001771g0140/Nitab4.5_0001816g0130/Nitab4.5_0001829g0050/Nit…	27
GO:0016787	hydrolase activity	290/4821	2109/38628	0.0387383	0.237106	0.205048	Nitab4.5_0000002g0360/Nitab4.5_0000008g0720/Nitab4.5_0000012g0230/Nitab4.5_0000021g0450/Nitab4.5_0000021g0910/Nitab4.5_0000027g0110/Nitab4.5_0000041g0370/Nitab4.5_0000052g0070/Nitab4.5_0000056g0010/Nitab4.5_0000059g0410/Nitab4.5_0000080g0190/Nitab4.5_0000084g0050/Nitab4.5_0000086g0040/Nitab4.5_0000092g0020/Nitab4.5_0000095g0200/Nitab4.5_0000108g0440/Nitab4.5_0000115g0100/Nitab4.5_0000116g0090/Nit…	290
GO:0030151	molybdenum ion binding	4/4821	11/38628	0.0387497	0.237106	0.205048	Nitab4.5_0002857g0010/Nitab4.5_0004630g0010/Nitab4.5_0011569g0050/Nitab4.5_0023821g0010	4
GO:0042937	tripeptide transmembrane transporter activity	4/4821	11/38628	0.0387497	0.237106	0.205048	Nitab4.5_0000828g0010/Nitab4.5_0002170g0010/Nitab4.5_0004154g0030/Nitab4.5_0009443g0010	4
GO:0071916	dipeptide transmembrane transporter activity	4/4821	11/38628	0.0387497	0.237106	0.205048	Nitab4.5_0000828g0010/Nitab4.5_0002170g0010/Nitab4.5_0004154g0030/Nitab4.5_0009443g0010	4
GO:0005315	inorganic phosphate transmembrane transporter activity	8/4821	32/38628	0.0391249	0.238115	0.205921	Nitab4.5_0000007g0040/Nitab4.5_0000370g0100/Nitab4.5_0001005g0050/Nitab4.5_0001005g0070/Nitab4.5_0002137g0140/Nitab4.5_0003609g0020/Nitab4.5_0004553g0040/Nitab4.5_0015580g0010	8
GO:0003846	2-acylglycerol O-acyltransferase activity	5/4821	16/38628	0.0403903	0.243201	0.210319	Nitab4.5_0000410g0380/Nitab4.5_0000575g0150/Nitab4.5_0000912g0230/Nitab4.5_0003663g0040/Nitab4.5_0006073g0020	5
GO:0004659	prenyltransferase activity	5/4821	16/38628	0.0403903	0.243201	0.210319	Nitab4.5_0000863g0140/Nitab4.5_0001384g0080/Nitab4.5_0001869g0020/Nitab4.5_0004294g0030/Nitab4.5_0005139g0060	5
GO:0003690	double-stranded DNA binding	51/4821	321/38628	0.0417223	0.246138	0.212859	Nitab4.5_0000014g0060/Nitab4.5_0000017g0160/Nitab4.5_0000047g0140/Nitab4.5_0000061g0290/Nitab4.5_0000079g0110/Nitab4.5_0000082g0150/Nitab4.5_0000163g0350/Nitab4.5_0000223g0340/Nitab4.5_0000321g0280/Nitab4.5_0000422g0040/Nitab4.5_0000459g0060/Nitab4.5_0000461g0280/Nitab4.5_0000500g0170/Nitab4.5_0000522g0240/Nitab4.5_0000560g0190/Nitab4.5_0000586g0140/Nitab4.5_0000627g0060/Nitab4.5_0000663g0170/Nit…	51
GO:0001786	phosphatidylserine binding	2/4821	3/38628	0.0428351	0.246138	0.212859	Nitab4.5_0002448g0010/Nitab4.5_0003883g0030	2
GO:0003866	3-phosphoshikimate 1-carboxyvinyltransferase activity	2/4821	3/38628	0.0428351	0.246138	0.212859	Nitab4.5_0000457g0110/Nitab4.5_0003912g0050	2
GO:0004026	alcohol O-acetyltransferase activity	2/4821	3/38628	0.0428351	0.246138	0.212859	Nitab4.5_0000170g0030/Nitab4.5_0007169g0020	2
GO:0004418	hydroxymethylbilane synthase activity	2/4821	3/38628	0.0428351	0.246138	0.212859	Nitab4.5_0001749g0010/Nitab4.5_0001791g0020	2
GO:0015217	ADP transmembrane transporter activity	2/4821	3/38628	0.0428351	0.246138	0.212859	Nitab4.5_0005388g0080/Nitab4.5_0011993g0010	2
GO:0016781	phosphotransferase activity, paired acceptors	2/4821	3/38628	0.0428351	0.246138	0.212859	Nitab4.5_0000059g0230/Nitab4.5_0010477g0010	2
GO:0050463	nitrate reductase [NAD(P)H] activity	2/4821	3/38628	0.0428351	0.246138	0.212859	Nitab4.5_0002857g0010/Nitab4.5_0023821g0010	2
GO:0070401	NADP+ binding	2/4821	3/38628	0.0428351	0.246138	0.212859	Nitab4.5_0003098g0080/Nitab4.5_0003362g0020	2
GO:0030674	protein-macromolecule adaptor activity	7/4821	27/38628	0.0435846	0.249181	0.21549	Nitab4.5_0000047g0010/Nitab4.5_0000818g0200/Nitab4.5_0001599g0080/Nitab4.5_0004378g0040/Nitab4.5_0004611g0020/Nitab4.5_0005930g0020/Nitab4.5_0010565g0020	7
GO:0000166	nucleotide binding	25/4821	141/38628	0.0439045	0.249748	0.215981	Nitab4.5_0000003g0280/Nitab4.5_0000019g0120/Nitab4.5_0000031g0530/Nitab4.5_0000040g0390/Nitab4.5_0000103g0200/Nitab4.5_0000207g0020/Nitab4.5_0000373g0270/Nitab4.5_0001454g0180/Nitab4.5_0001471g0060/Nitab4.5_0001892g0080/Nitab4.5_0002150g0140/Nitab4.5_0003132g0010/Nitab4.5_0003476g0010/Nitab4.5_0003683g0010/Nitab4.5_0003950g0040/Nitab4.5_0004045g0010/Nitab4.5_0004147g0030/Nitab4.5_0004412g0010/Nit…	25
GO:0004781	sulfate adenylyltransferase (ATP) activity	3/4821	7/38628	0.0461079	0.258849	0.223852	Nitab4.5_0000629g0050/Nitab4.5_0001936g0110/Nitab4.5_0003536g0050	3
GO:0106290	trans-cinnamate-CoA ligase activity	3/4821	7/38628	0.0461079	0.258849	0.223852	Nitab4.5_0000021g0560/Nitab4.5_0011186g0020/Nitab4.5_0012647g0010	3
GO:0004560	alpha-L-fucosidase activity	8/4821	33/38628	0.0461905	0.258849	0.223852	Nitab4.5_0000072g0120/Nitab4.5_0000305g0170/Nitab4.5_0002783g0120/Nitab4.5_0003699g0020/Nitab4.5_0004613g0020/Nitab4.5_0004940g0130/Nitab4.5_0005710g0070/Nitab4.5_0006963g0040	8

## Sheet: leaf GO CC
Table S8. Lists of GO and KEGG enrichment in roots and leaves (leaf GO_CC).
ID	Description	GeneRatio	BgRatio	pvalue	p.adjust	qvalue	geneID	Count
GO:0009507	chloroplast	399/4773	1840/37763	1.00889e-28	4.17679e-26	3.79129e-26	Nitab4.5_0000001g0390/Nitab4.5_0000006g0670/Nitab4.5_0000008g0810/Nitab4.5_0000010g0190/Nitab4.5_0000011g0090/Nitab4.5_0000011g0110/Nitab4.5_0000013g0570/Nitab4.5_0000015g0180/Nitab4.5_0000021g0930/Nitab4.5_0000021g1070/Nitab4.5_0000025g0220/Nitab4.5_0000025g0240/Nitab4.5_0000036g0620/Nitab4.5_0000037g0190/Nitab4.5_0000040g0080/Nitab4.5_0000049g0180/Nitab4.5_0000056g0010/Nitab4.5_0000059g0230/Nit…	399
GO:0009570	chloroplast stroma	149/4773	553/37763	7.18912e-20	1.38263e-17	1.25502e-17	Nitab4.5_0000018g0230/Nitab4.5_0000021g0910/Nitab4.5_0000027g0560/Nitab4.5_0000040g0420/Nitab4.5_0000050g0020/Nitab4.5_0000066g0120/Nitab4.5_0000084g0430/Nitab4.5_0000089g0030/Nitab4.5_0000105g0200/Nitab4.5_0000110g0090/Nitab4.5_0000115g0060/Nitab4.5_0000135g0080/Nitab4.5_0000173g0180/Nitab4.5_0000178g0210/Nitab4.5_0000203g0130/Nitab4.5_0000222g0180/Nitab4.5_0000257g0220/Nitab4.5_0000383g0140/Nit…	149
GO:0009941	chloroplast envelope	129/4773	451/37763	1.00191e-19	1.38263e-17	1.25502e-17	Nitab4.5_0000008g0880/Nitab4.5_0000021g0910/Nitab4.5_0000038g0160/Nitab4.5_0000041g0390/Nitab4.5_0000050g0020/Nitab4.5_0000061g0120/Nitab4.5_0000071g0350/Nitab4.5_0000084g0430/Nitab4.5_0000110g0090/Nitab4.5_0000132g0440/Nitab4.5_0000203g0130/Nitab4.5_0000233g0050/Nitab4.5_0000291g0060/Nitab4.5_0000297g0150/Nitab4.5_0000299g0040/Nitab4.5_0000315g0120/Nitab4.5_0000360g0010/Nitab4.5_0000397g0010/Nit…	129
GO:0010287	plastoglobule	43/4773	104/37763	2.35051e-13	2.43278e-11	2.20825e-11	Nitab4.5_0000091g0360/Nitab4.5_0000171g0290/Nitab4.5_0000233g0050/Nitab4.5_0000297g0150/Nitab4.5_0000400g0030/Nitab4.5_0000441g0070/Nitab4.5_0000483g0270/Nitab4.5_0000495g0040/Nitab4.5_0000505g0080/Nitab4.5_0000592g0290/Nitab4.5_0000592g0380/Nitab4.5_0000639g0060/Nitab4.5_0000639g0230/Nitab4.5_0000653g0140/Nitab4.5_0000866g0050/Nitab4.5_0000907g0010/Nitab4.5_0000923g0200/Nitab4.5_0001000g0020/Nit…	43
GO:0009535	chloroplast thylakoid membrane	108/4773	434/37763	2.22584e-12	1.843e-10	1.6729e-10	Nitab4.5_0000018g0170/Nitab4.5_0000038g0390/Nitab4.5_0000041g0170/Nitab4.5_0000050g0020/Nitab4.5_0000097g0180/Nitab4.5_0000123g0170/Nitab4.5_0000125g0360/Nitab4.5_0000134g0030/Nitab4.5_0000139g0080/Nitab4.5_0000163g0190/Nitab4.5_0000233g0050/Nitab4.5_0000244g0040/Nitab4.5_0000291g0060/Nitab4.5_0000297g0150/Nitab4.5_0000382g0110/Nitab4.5_0000407g0010/Nitab4.5_0000407g0090/Nitab4.5_0000441g0070/Nit…	108
GO:0055035	plastid thylakoid membrane	34/4773	86/37763	3.09744e-10	2.13724e-08	1.93998e-08	Nitab4.5_0000010g0190/Nitab4.5_0000015g0180/Nitab4.5_0000025g0220/Nitab4.5_0000040g0080/Nitab4.5_0000041g0390/Nitab4.5_0000080g0050/Nitab4.5_0000101g0220/Nitab4.5_0000344g0030/Nitab4.5_0000400g0030/Nitab4.5_0000445g0090/Nitab4.5_0000518g0080/Nitab4.5_0000673g0170/Nitab4.5_0000754g0250/Nitab4.5_0000774g0050/Nitab4.5_0001051g0110/Nitab4.5_0001092g0010/Nitab4.5_0001160g0080/Nitab4.5_0001455g0030/Nit…	34
GO:0009522	photosystem I	36/4773	104/37763	6.67979e-09	3.95062e-07	3.58599e-07	Nitab4.5_0000233g0050/Nitab4.5_0000297g0150/Nitab4.5_0000441g0070/Nitab4.5_0000495g0040/Nitab4.5_0000505g0080/Nitab4.5_0000592g0290/Nitab4.5_0000592g0380/Nitab4.5_0000639g0060/Nitab4.5_0000639g0230/Nitab4.5_0000673g0170/Nitab4.5_0000687g0180/Nitab4.5_0000923g0200/Nitab4.5_0000937g0110/Nitab4.5_0001128g0010/Nitab4.5_0001229g0120/Nitab4.5_0001937g0010/Nitab4.5_0002210g0070/Nitab4.5_0002814g0010/Nit…	36
GO:0009532	plastid stroma	39/4773	132/37763	2.15892e-07	1.11724e-05	1.01412e-05	Nitab4.5_0000013g0570/Nitab4.5_0000101g0220/Nitab4.5_0000173g0130/Nitab4.5_0000195g0170/Nitab4.5_0000241g0140/Nitab4.5_0000413g0130/Nitab4.5_0000564g0400/Nitab4.5_0000914g0050/Nitab4.5_0001022g0030/Nitab4.5_0001092g0010/Nitab4.5_0001128g0090/Nitab4.5_0001160g0080/Nitab4.5_0001569g0080/Nitab4.5_0001737g0060/Nitab4.5_0001977g0030/Nitab4.5_0002064g0060/Nitab4.5_0002130g0040/Nitab4.5_0002443g0050/Nit…	39
GO:0009523	photosystem II	36/4773	131/37763	4.05161e-06	0.000186374	0.000169172	Nitab4.5_0000043g0120/Nitab4.5_0000233g0050/Nitab4.5_0000297g0150/Nitab4.5_0000322g0160/Nitab4.5_0000441g0070/Nitab4.5_0000495g0040/Nitab4.5_0000505g0080/Nitab4.5_0000592g0290/Nitab4.5_0000592g0380/Nitab4.5_0000639g0060/Nitab4.5_0000639g0230/Nitab4.5_0000923g0200/Nitab4.5_0000977g0030/Nitab4.5_0001128g0010/Nitab4.5_0001229g0120/Nitab4.5_0001386g0070/Nitab4.5_0002210g0070/Nitab4.5_0002370g0050/Nit…	36
GO:0010319	stromule	15/4773	35/37763	8.76793e-06	0.000362992	0.00032949	Nitab4.5_0000066g0120/Nitab4.5_0000101g0220/Nitab4.5_0000203g0130/Nitab4.5_0000397g0010/Nitab4.5_0000486g0030/Nitab4.5_0000976g0290/Nitab4.5_0001128g0090/Nitab4.5_0002014g0010/Nitab4.5_0002130g0040/Nitab4.5_0002470g0030/Nitab4.5_0004890g0020/Nitab4.5_0007025g0040/Nitab4.5_0008803g0020/Nitab4.5_0009646g0060/Nitab4.5_0012359g0020	15
GO:0031969	chloroplast membrane	28/4773	97/37763	1.69945e-05	0.000639611	0.000580578	Nitab4.5_0000156g0150/Nitab4.5_0000170g0200/Nitab4.5_0000235g0130/Nitab4.5_0000442g0210/Nitab4.5_0000514g0110/Nitab4.5_0000792g0050/Nitab4.5_0000807g0130/Nitab4.5_0000866g0050/Nitab4.5_0001099g0050/Nitab4.5_0001291g0130/Nitab4.5_0002137g0140/Nitab4.5_0002245g0100/Nitab4.5_0002269g0030/Nitab4.5_0002403g0090/Nitab4.5_0002571g0050/Nitab4.5_0002854g0050/Nitab4.5_0003140g0010/Nitab4.5_0003283g0010/Nit…	28
GO:0005947	mitochondrial alpha-ketoglutarate dehydrogenase complex	7/4773	10/37763	4.33921e-05	0.00149703	0.00135886	Nitab4.5_0000174g0040/Nitab4.5_0000496g0100/Nitab4.5_0001513g0010/Nitab4.5_0001958g0030/Nitab4.5_0006981g0030/Nitab4.5_0009134g0010/Nitab4.5_0016755g0010	7
GO:0009707	chloroplast outer membrane	20/4773	63/37763	6.04924e-05	0.00192645	0.00174865	Nitab4.5_0000078g0180/Nitab4.5_0000110g0550/Nitab4.5_0000130g0230/Nitab4.5_0000300g0150/Nitab4.5_0000472g0010/Nitab4.5_0000473g0100/Nitab4.5_0000681g0010/Nitab4.5_0001608g0010/Nitab4.5_0001991g0050/Nitab4.5_0002236g0120/Nitab4.5_0002267g0020/Nitab4.5_0002844g0060/Nitab4.5_0004452g0030/Nitab4.5_0004705g0020/Nitab4.5_0004969g0090/Nitab4.5_0005037g0010/Nitab4.5_0005513g0050/Nitab4.5_0005803g0040/Nit…	20
GO:0005874	microtubule	68/4773	343/37763	0.00010433	0.00308518	0.00280043	Nitab4.5_0000026g0310/Nitab4.5_0000072g0390/Nitab4.5_0000078g0180/Nitab4.5_0000080g0090/Nitab4.5_0000084g0080/Nitab4.5_0000093g0060/Nitab4.5_0000109g0300/Nitab4.5_0000119g0300/Nitab4.5_0000192g0180/Nitab4.5_0000220g0130/Nitab4.5_0000297g0140/Nitab4.5_0000461g0040/Nitab4.5_0000521g0040/Nitab4.5_0000564g0170/Nitab4.5_0000639g0260/Nitab4.5_0000642g0230/Nitab4.5_0000652g0110/Nitab4.5_0000712g0240/Nit…	68
GO:0009501	amyloplast	12/4773	30/37763	0.000155663	0.00429629	0.00389976	Nitab4.5_0000564g0020/Nitab4.5_0001022g0030/Nitab4.5_0002520g0080/Nitab4.5_0002980g0050/Nitab4.5_0003419g0070/Nitab4.5_0003541g0040/Nitab4.5_0004304g0040/Nitab4.5_0004686g0020/Nitab4.5_0005074g0060/Nitab4.5_0007005g0040/Nitab4.5_0011941g0020/Nitab4.5_0016924g0010	12
GO:0042646	plastid nucleoid	10/4773	23/37763	0.000245074	0.0063413	0.00575602	Nitab4.5_0000257g0220/Nitab4.5_0000319g0220/Nitab4.5_0000422g0040/Nitab4.5_0000560g0190/Nitab4.5_0002192g0100/Nitab4.5_0003481g0070/Nitab4.5_0004172g0050/Nitab4.5_0005722g0050/Nitab4.5_0005808g0070/Nitab4.5_0006110g0010	10
GO:0009526	plastid envelope	24/4773	91/37763	0.000304086	0.00740538	0.00672189	Nitab4.5_0000119g0130/Nitab4.5_0000195g0170/Nitab4.5_0000245g0110/Nitab4.5_0000564g0400/Nitab4.5_0000668g0080/Nitab4.5_0001093g0060/Nitab4.5_0001110g0090/Nitab4.5_0001411g0050/Nitab4.5_0002016g0120/Nitab4.5_0002440g0040/Nitab4.5_0002450g0060/Nitab4.5_0002744g0010/Nitab4.5_0003709g0010/Nitab4.5_0004153g0100/Nitab4.5_0006110g0010/Nitab4.5_0007624g0040/Nitab4.5_0008547g0010/Nitab4.5_0009165g0030/Nit…	24
GO:0005788	endoplasmic reticulum lumen	19/4773	67/37763	0.000469191	0.0107914	0.00979539	Nitab4.5_0000167g0130/Nitab4.5_0000349g0130/Nitab4.5_0000351g0160/Nitab4.5_0000527g0160/Nitab4.5_0001579g0060/Nitab4.5_0001800g0020/Nitab4.5_0001800g0070/Nitab4.5_0002438g0010/Nitab4.5_0002700g0150/Nitab4.5_0002910g0010/Nitab4.5_0003351g0080/Nitab4.5_0003654g0010/Nitab4.5_0003969g0060/Nitab4.5_0004008g0070/Nitab4.5_0005169g0030/Nitab4.5_0007257g0040/Nitab4.5_0007421g0020/Nitab4.5_0011334g0010/Nit…	19
GO:0009654	photosystem II oxygen evolving complex	15/4773	48/37763	0.00059157	0.0124206	0.0112742	Nitab4.5_0000040g0080/Nitab4.5_0000134g0030/Nitab4.5_0000382g0110/Nitab4.5_0000407g0010/Nitab4.5_0000445g0090/Nitab4.5_0000845g0140/Nitab4.5_0001485g0010/Nitab4.5_0002435g0010/Nitab4.5_0003738g0060/Nitab4.5_0004095g0010/Nitab4.5_0004300g0170/Nitab4.5_0005601g0020/Nitab4.5_0005908g0020/Nitab4.5_0007160g0010/Nitab4.5_0009600g0010	15
GO:0009579	thylakoid	43/4773	206/37763	0.000600028	0.0124206	0.0112742	Nitab4.5_0000071g0190/Nitab4.5_0000071g0350/Nitab4.5_0000078g0070/Nitab4.5_0000143g0540/Nitab4.5_0000173g0130/Nitab4.5_0000195g0180/Nitab4.5_0000203g0130/Nitab4.5_0000397g0010/Nitab4.5_0000439g0070/Nitab4.5_0000597g0020/Nitab4.5_0000662g0050/Nitab4.5_0000722g0100/Nitab4.5_0000956g0160/Nitab4.5_0001187g0140/Nitab4.5_0001254g0040/Nitab4.5_0002069g0020/Nitab4.5_0002399g0060/Nitab4.5_0002470g0030/Nit…	43
GO:0042579	microbody	43/4773	210/37763	0.000905131	0.017844	0.0161971	Nitab4.5_0000040g0390/Nitab4.5_0000078g0180/Nitab4.5_0000104g0310/Nitab4.5_0000106g0230/Nitab4.5_0000143g0480/Nitab4.5_0000190g0080/Nitab4.5_0000312g0050/Nitab4.5_0000443g0010/Nitab4.5_0000483g0140/Nitab4.5_0000570g0360/Nitab4.5_0000588g0030/Nitab4.5_0000686g0030/Nitab4.5_0000695g0140/Nitab4.5_0001225g0090/Nitab4.5_0001471g0060/Nitab4.5_0001843g0100/Nitab4.5_0001864g0010/Nitab4.5_0001924g0080/Nit…	43
GO:0005971	ribonucleoside-diphosphate reductase complex	4/4773	5/37763	0.00114586	0.0206255	0.0187219	Nitab4.5_0001728g0060/Nitab4.5_0002334g0110/Nitab4.5_0002577g0050/Nitab4.5_0007495g0020	4
GO:0030666	endocytic vesicle membrane	4/4773	5/37763	0.00114586	0.0206255	0.0187219	Nitab4.5_0002844g0060/Nitab4.5_0004452g0030/Nitab4.5_0005037g0010/Nitab4.5_0005513g0050	4
GO:0000427	plastid-encoded plastid RNA polymerase complex	8/4773	19/37763	0.00133821	0.0224417	0.0203704	Nitab4.5_0000257g0220/Nitab4.5_0000319g0220/Nitab4.5_0000844g0330/Nitab4.5_0000869g0050/Nitab4.5_0001664g0100/Nitab4.5_0005327g0070/Nitab4.5_0005722g0050/Nitab4.5_0005963g0020	8
GO:0000325	plant-type vacuole	22/4773	89/37763	0.00135517	0.0224417	0.0203704	Nitab4.5_0000009g0270/Nitab4.5_0000021g0610/Nitab4.5_0000059g0410/Nitab4.5_0000114g0120/Nitab4.5_0000223g0070/Nitab4.5_0000357g0280/Nitab4.5_0000461g0130/Nitab4.5_0000472g0170/Nitab4.5_0000581g0170/Nitab4.5_0000765g0050/Nitab4.5_0000944g0010/Nitab4.5_0001091g0090/Nitab4.5_0001120g0010/Nitab4.5_0001355g0040/Nitab4.5_0002287g0100/Nitab4.5_0002469g0080/Nitab4.5_0003155g0010/Nitab4.5_0003202g0060/Nit…	22
GO:0000152	nuclear ubiquitin ligase complex	3/4773	3/37763	0.00201807	0.0300555	0.0272815	Nitab4.5_0000143g0520/Nitab4.5_0001198g0320/Nitab4.5_0005875g0050	3
GO:0005952	cAMP-dependent protein kinase complex	3/4773	3/37763	0.00201807	0.0300555	0.0272815	Nitab4.5_0000010g0080/Nitab4.5_0000059g0180/Nitab4.5_0000952g0070	3
GO:0009506	plasmodesma	152/4773	961/37763	0.00203274	0.0300555	0.0272815	Nitab4.5_0000019g0060/Nitab4.5_0000021g0020/Nitab4.5_0000028g0420/Nitab4.5_0000038g0190/Nitab4.5_0000068g0280/Nitab4.5_0000078g0210/Nitab4.5_0000095g0200/Nitab4.5_0000099g0090/Nitab4.5_0000106g0170/Nitab4.5_0000140g0070/Nitab4.5_0000167g0040/Nitab4.5_0000173g0180/Nitab4.5_0000189g0330/Nitab4.5_0000194g0250/Nitab4.5_0000204g0070/Nitab4.5_0000217g0040/Nitab4.5_0000253g0110/Nitab4.5_0000283g0350/Nit…	152
GO:0031976	plastid thylakoid	12/4773	39/37763	0.00236616	0.033779	0.0306613	Nitab4.5_0000119g0130/Nitab4.5_0000173g0160/Nitab4.5_0000743g0100/Nitab4.5_0001093g0060/Nitab4.5_0001756g0210/Nitab4.5_0001977g0030/Nitab4.5_0002016g0120/Nitab4.5_0002154g0020/Nitab4.5_0002440g0040/Nitab4.5_0002744g0010/Nitab4.5_0007056g0010/Nitab4.5_0021029g0010	12
GO:0009986	cell surface	5/4773	9/37763	0.00260664	0.0359716	0.0326516	Nitab4.5_0001809g0010/Nitab4.5_0001832g0090/Nitab4.5_0004015g0050/Nitab4.5_0005629g0010/Nitab4.5_0008740g0010	5
GO:0030891	VCB complex	4/4773	6/37763	0.00309187	0.0412914	0.0374804	Nitab4.5_0001696g0030/Nitab4.5_0003265g0010/Nitab4.5_0005229g0030/Nitab4.5_0015312g0010	4
GO:0005960	glycine cleavage complex	5/4773	10/37763	0.00467226	0.0604473	0.0548683	Nitab4.5_0000138g0050/Nitab4.5_0001367g0020/Nitab4.5_0003100g0060/Nitab4.5_0003627g0010/Nitab4.5_0006398g0040	5
GO:0005887	integral component of plasma membrane	26/4773	122/37763	0.00494075	0.0619839	0.0562631	Nitab4.5_0000007g0040/Nitab4.5_0000028g0420/Nitab4.5_0000097g0180/Nitab4.5_0000119g0360/Nitab4.5_0000125g0130/Nitab4.5_0000224g0050/Nitab4.5_0000370g0100/Nitab4.5_0000444g0190/Nitab4.5_0000469g0210/Nitab4.5_0000484g0040/Nitab4.5_0000678g0050/Nitab4.5_0000688g0070/Nitab4.5_0000717g0020/Nitab4.5_0000841g0070/Nitab4.5_0000914g0310/Nitab4.5_0001296g0030/Nitab4.5_0003491g0060/Nitab4.5_0003609g0020/Nit…	26
GO:0005737	cytoplasm	512/4773	3656/37763	0.00525006	0.0639272	0.058027	Nitab4.5_0000006g0440/Nitab4.5_0000008g0460/Nitab4.5_0000013g0360/Nitab4.5_0000021g0020/Nitab4.5_0000022g0300/Nitab4.5_0000028g0420/Nitab4.5_0000033g0140/Nitab4.5_0000035g0130/Nitab4.5_0000038g0140/Nitab4.5_0000038g0310/Nitab4.5_0000040g0470/Nitab4.5_0000040g0610/Nitab4.5_0000043g0090/Nitab4.5_0000044g0210/Nitab4.5_0000044g0330/Nitab4.5_0000047g0010/Nitab4.5_0000055g0100/Nitab4.5_0000058g0060/Nit…	512
GO:0031977	thylakoid lumen	9/4773	28/37763	0.00589817	0.069767	0.0633277	Nitab4.5_0000066g0120/Nitab4.5_0000407g0010/Nitab4.5_0000445g0090/Nitab4.5_0000837g0050/Nitab4.5_0001756g0210/Nitab4.5_0001998g0070/Nitab4.5_0002738g0040/Nitab4.5_0004095g0010/Nitab4.5_0013324g0020	9
GO:0048046	apoplast	87/4773	537/37763	0.00896006	0.103041	0.0935305	Nitab4.5_0000003g0860/Nitab4.5_0000035g0130/Nitab4.5_0000129g0160/Nitab4.5_0000136g0350/Nitab4.5_0000173g0130/Nitab4.5_0000178g0190/Nitab4.5_0000178g0210/Nitab4.5_0000178g0220/Nitab4.5_0000189g0170/Nitab4.5_0000189g0330/Nitab4.5_0000202g0040/Nitab4.5_0000203g0030/Nitab4.5_0000203g0130/Nitab4.5_0000207g0010/Nitab4.5_0000244g0350/Nitab4.5_0000267g0110/Nitab4.5_0000319g0240/Nitab4.5_0000329g0220/Nit…	87
GO:0005881	cytoplasmic microtubule	4/4773	8/37763	0.0116914	0.130817	0.118743	Nitab4.5_0000059g0450/Nitab4.5_0000217g0040/Nitab4.5_0001253g0020/Nitab4.5_0001952g0010	4
GO:0000312	plastid small ribosomal subunit	2/4773	2/37763	0.0159724	0.165314	0.150057	Nitab4.5_0000110g0090/Nitab4.5_0012474g0010	2
GO:0005671	Ada2/Gcn5/Ada3 transcription activator complex	2/4773	2/37763	0.0159724	0.165314	0.150057	Nitab4.5_0001562g0140/Nitab4.5_0006683g0120	2
GO:0032301	MutSalpha complex	2/4773	2/37763	0.0159724	0.165314	0.150057	Nitab4.5_0001641g0040/Nitab4.5_0004944g0020	2
GO:0009575	chromoplast stroma	3/4773	5/37763	0.0165499	0.167114	0.15169	Nitab4.5_0000091g0360/Nitab4.5_0000483g0270/Nitab4.5_0006449g0010	3
GO:0009508	plastid chromosome	7/4773	23/37763	0.0199743	0.196889	0.178717	Nitab4.5_0000844g0330/Nitab4.5_0000869g0050/Nitab4.5_0001498g0040/Nitab4.5_0001664g0100/Nitab4.5_0005040g0020/Nitab4.5_0005327g0070/Nitab4.5_0005963g0020	7
GO:0005886	plasma membrane	520/4773	3801/37763	0.0229427	0.22089	0.200503	Nitab4.5_0000003g0620/Nitab4.5_0000006g0120/Nitab4.5_0000009g0480/Nitab4.5_0000009g0520/Nitab4.5_0000010g0080/Nitab4.5_0000013g0080/Nitab4.5_0000019g0190/Nitab4.5_0000021g0020/Nitab4.5_0000021g0120/Nitab4.5_0000029g0210/Nitab4.5_0000030g0210/Nitab4.5_0000030g0540/Nitab4.5_0000034g0110/Nitab4.5_0000036g0490/Nitab4.5_0000044g0620/Nitab4.5_0000053g0070/Nitab4.5_0000054g0040/Nitab4.5_0000055g0200/Nit…	520
GO:0000221	vacuolar proton-transporting V-type ATPase, V1 domain	5/4773	14/37763	0.0240523	0.226311	0.205423	Nitab4.5_0002366g0010/Nitab4.5_0003360g0060/Nitab4.5_0003759g0020/Nitab4.5_0004399g0010/Nitab4.5_0008791g0010	5
GO:0031966	mitochondrial membrane	7/4773	24/37763	0.0251983	0.231825	0.210428	Nitab4.5_0000082g0460/Nitab4.5_0001249g0020/Nitab4.5_0001468g0070/Nitab4.5_0004448g0010/Nitab4.5_0007096g0050/Nitab4.5_0010196g0040/Nitab4.5_0011414g0010	7
GO:0005773	vacuole	86/4773	555/37763	0.0264952	0.238457	0.216448	Nitab4.5_0000019g0060/Nitab4.5_0000060g0050/Nitab4.5_0000106g0170/Nitab4.5_0000143g0160/Nitab4.5_0000147g0340/Nitab4.5_0000189g0330/Nitab4.5_0000207g0010/Nitab4.5_0000217g0040/Nitab4.5_0000283g0420/Nitab4.5_0000303g0210/Nitab4.5_0000332g0050/Nitab4.5_0000502g0090/Nitab4.5_0000549g0050/Nitab4.5_0000566g0010/Nitab4.5_0000650g0090/Nitab4.5_0000650g0260/Nitab4.5_0000652g0130/Nitab4.5_0000691g0140/Nit…	86
GO:0035618	root hair	4/4773	10/37763	0.0284838	0.250278	0.227178	Nitab4.5_0000009g0270/Nitab4.5_0001270g0140/Nitab4.5_0006559g0020/Nitab4.5_0007829g0010	4
GO:0009534	chloroplast thylakoid	23/4773	121/37763	0.0290178	0.250278	0.227178	Nitab4.5_0000041g0390/Nitab4.5_0000108g0050/Nitab4.5_0000115g0060/Nitab4.5_0000173g0180/Nitab4.5_0000307g0140/Nitab4.5_0000400g0030/Nitab4.5_0000445g0090/Nitab4.5_0000582g0020/Nitab4.5_0000612g0020/Nitab4.5_0000844g0330/Nitab4.5_0000863g0080/Nitab4.5_0001970g0080/Nitab4.5_0002527g0020/Nitab4.5_0002589g0120/Nitab4.5_0002895g0020/Nitab4.5_0004095g0010/Nitab4.5_0005665g0010/Nitab4.5_0005819g0020/Nit…	23
GO:0005783	endoplasmic reticulum	127/4773	860/37763	0.0343394	0.290133	0.263355	Nitab4.5_0000036g0190/Nitab4.5_0000060g0050/Nitab4.5_0000061g0120/Nitab4.5_0000076g0200/Nitab4.5_0000080g0050/Nitab4.5_0000101g0220/Nitab4.5_0000116g0290/Nitab4.5_0000123g0370/Nitab4.5_0000129g0330/Nitab4.5_0000164g0110/Nitab4.5_0000167g0040/Nitab4.5_0000222g0130/Nitab4.5_0000230g0230/Nitab4.5_0000239g0040/Nitab4.5_0000252g0110/Nitab4.5_0000318g0090/Nitab4.5_0000319g0040/Nitab4.5_0000326g0250/Nit…	127
GO:0099503	secretory vesicle	9/4773	37/37763	0.0374373	0.309981	0.281371	Nitab4.5_0000610g0010/Nitab4.5_0001274g0010/Nitab4.5_0002199g0010/Nitab4.5_0002815g0120/Nitab4.5_0004174g0040/Nitab4.5_0005392g0100/Nitab4.5_0006973g0030/Nitab4.5_0007816g0020/Nitab4.5_0009945g0020	9
GO:0031967	organelle envelope	27/4773	151/37763	0.03908	0.311938	0.283147	Nitab4.5_0000003g0860/Nitab4.5_0000078g0070/Nitab4.5_0000203g0110/Nitab4.5_0000211g0060/Nitab4.5_0000319g0380/Nitab4.5_0000322g0160/Nitab4.5_0000441g0080/Nitab4.5_0000471g0030/Nitab4.5_0000710g0070/Nitab4.5_0000837g0050/Nitab4.5_0000977g0030/Nitab4.5_0001254g0040/Nitab4.5_0001620g0050/Nitab4.5_0001650g0160/Nitab4.5_0001937g0010/Nitab4.5_0002359g0030/Nitab4.5_0002541g0040/Nitab4.5_0004338g0130/Nit…	27
GO:0042170	plastid membrane	13/4773	61/37763	0.0391806	0.311938	0.283147	Nitab4.5_0000131g0030/Nitab4.5_0000659g0050/Nitab4.5_0000662g0050/Nitab4.5_0000717g0020/Nitab4.5_0000912g0240/Nitab4.5_0001225g0090/Nitab4.5_0001977g0030/Nitab4.5_0002569g0030/Nitab4.5_0002723g0080/Nitab4.5_0003337g0100/Nitab4.5_0004448g0010/Nitab4.5_0010299g0060/Nitab4.5_0012845g0010	13
GO:0030660	Golgi-associated vesicle membrane	4/4773	11/37763	0.0403716	0.314343	0.285331	Nitab4.5_0000084g0010/Nitab4.5_0000583g0160/Nitab4.5_0008206g0030/Nitab4.5_0009911g0020	4
GO:0031012	extracellular matrix	6/4773	21/37763	0.0410013	0.314343	0.285331	Nitab4.5_0000034g0110/Nitab4.5_0000189g0170/Nitab4.5_0003786g0020/Nitab4.5_0004422g0010/Nitab4.5_0007255g0060/Nitab4.5_0021639g0010	6
GO:0042807	central vacuole	2/4773	3/37763	0.0438811	0.324407	0.294465	Nitab4.5_0000151g0360/Nitab4.5_0000837g0080	2
GO:0070382	exocytic vesicle	2/4773	3/37763	0.0438811	0.324407	0.294465	Nitab4.5_0000131g0430/Nitab4.5_0003300g0050	2
GO:0016602	CCAAT-binding factor complex	10/4773	44/37763	0.0447094	0.324731	0.29476	Nitab4.5_0000061g0290/Nitab4.5_0000082g0020/Nitab4.5_0000189g0260/Nitab4.5_0000461g0280/Nitab4.5_0000549g0010/Nitab4.5_0001225g0060/Nitab4.5_0002741g0160/Nitab4.5_0004615g0080/Nitab4.5_0005476g0020/Nitab4.5_0007165g0020	10

## Sheet: leaf KEGG
Table S8. Lists of GO and KEGG enrichment in roots and leaves (leaf KEGG).
ID	Description	GeneRatio	BgRatio	pvalue	p.adjust	qvalue	geneID	Count
ko00196	Photosynthesis - antenna proteins	28/1438	68/12063	8.96187e-10	1.01269e-07	6.32048e-08	Nitab4.5_0000233g0050/Nitab4.5_0000297g0150/Nitab4.5_0000441g0070/Nitab4.5_0000495g0040/Nitab4.5_0000505g0080/Nitab4.5_0000592g0290/Nitab4.5_0000592g0380/Nitab4.5_0000639g0060/Nitab4.5_0000639g0230/Nitab4.5_0000923g0200/Nitab4.5_0001128g0010/Nitab4.5_0001229g0120/Nitab4.5_0002210g0070/Nitab4.5_0002814g0010/Nitab4.5_0002814g0030/Nitab4.5_0002865g0050/Nitab4.5_0003434g0030/Nitab4.5_0003611g0080/Nit…	28
ko04712	Circadian rhythm - plant	32/1438	106/12063	3.73495e-07	2.11025e-05	1.31706e-05	Nitab4.5_0000099g0200/Nitab4.5_0000143g0520/Nitab4.5_0000198g0120/Nitab4.5_0000232g0110/Nitab4.5_0000300g0090/Nitab4.5_0000319g0050/Nitab4.5_0000359g0210/Nitab4.5_0000622g0200/Nitab4.5_0000640g0140/Nitab4.5_0000640g0150/Nitab4.5_0000651g0030/Nitab4.5_0000664g0010/Nitab4.5_0001119g0050/Nitab4.5_0001198g0320/Nitab4.5_0001211g0280/Nitab4.5_0001701g0200/Nitab4.5_0001867g0100/Nitab4.5_0002007g0060/Nit…	32
ko00270	Cysteine and methionine metabolism	53/1438	227/12063	8.89923e-07	3.35204e-05	2.0921e-05	Nitab4.5_0000013g0360/Nitab4.5_0000034g0230/Nitab4.5_0000043g0090/Nitab4.5_0000044g0330/Nitab4.5_0000063g0120/Nitab4.5_0000085g0320/Nitab4.5_0000090g0310/Nitab4.5_0000091g0420/Nitab4.5_0000130g0140/Nitab4.5_0000461g0240/Nitab4.5_0000486g0030/Nitab4.5_0000568g0140/Nitab4.5_0000583g0180/Nitab4.5_0000622g0170/Nitab4.5_0000640g0090/Nitab4.5_0000702g0070/Nitab4.5_0000714g0010/Nitab4.5_0000814g0090/Nit…	53
ko00860	Porphyrin and chlorophyll metabolism	29/1438	100/12063	3.2139e-06	9.07926e-05	5.66661e-05	Nitab4.5_0000054g0220/Nitab4.5_0000123g0170/Nitab4.5_0000173g0160/Nitab4.5_0000207g0190/Nitab4.5_0000322g0180/Nitab4.5_0000383g0140/Nitab4.5_0000662g0160/Nitab4.5_0001080g0030/Nitab4.5_0001128g0080/Nitab4.5_0001179g0080/Nitab4.5_0001270g0120/Nitab4.5_0001320g0160/Nitab4.5_0001557g0010/Nitab4.5_0001584g0010/Nitab4.5_0001749g0010/Nitab4.5_0001791g0020/Nitab4.5_0001803g0050/Nitab4.5_0001996g0080/Nit…	29
ko00906	Carotenoid biosynthesis	23/1438	79/12063	3.0509e-05	0.000689504	0.000430338	Nitab4.5_0000084g0490/Nitab4.5_0000091g0360/Nitab4.5_0000099g0190/Nitab4.5_0000132g0440/Nitab4.5_0000344g0030/Nitab4.5_0000435g0120/Nitab4.5_0000483g0270/Nitab4.5_0000532g0070/Nitab4.5_0002016g0120/Nitab4.5_0002269g0030/Nitab4.5_0002440g0040/Nitab4.5_0003140g0010/Nitab4.5_0003412g0060/Nitab4.5_0004547g0010/Nitab4.5_0004854g0020/Nitab4.5_0004995g0010/Nitab4.5_0005208g0020/Nitab4.5_0005439g0030/Nit…	23
ko00330	Arginine and proline metabolism	40/1438	179/12063	5.50126e-05	0.00103607	0.00064664	Nitab4.5_0000023g0260/Nitab4.5_0000034g0230/Nitab4.5_0000103g0200/Nitab4.5_0000142g0190/Nitab4.5_0000269g0160/Nitab4.5_0000322g0120/Nitab4.5_0000483g0140/Nitab4.5_0000486g0030/Nitab4.5_0000714g0010/Nitab4.5_0000777g0010/Nitab4.5_0000820g0050/Nitab4.5_0000987g0050/Nitab4.5_0001196g0090/Nitab4.5_0001650g0160/Nitab4.5_0001843g0100/Nitab4.5_0001965g0070/Nitab4.5_0001982g0050/Nitab4.5_0002015g0070/Nit…	40
ko00400	Phenylalanine, tyrosine and tryptophan biosynthesis	27/1438	110/12063	0.000171656	0.00277102	0.00172947	Nitab4.5_0000303g0060/Nitab4.5_0000457g0110/Nitab4.5_0000486g0030/Nitab4.5_0000568g0270/Nitab4.5_0000743g0100/Nitab4.5_0000786g0160/Nitab4.5_0000904g0020/Nitab4.5_0001029g0070/Nitab4.5_0001149g0010/Nitab4.5_0001208g0140/Nitab4.5_0001291g0100/Nitab4.5_0001453g0040/Nitab4.5_0001591g0050/Nitab4.5_0001659g0170/Nitab4.5_0001892g0080/Nitab4.5_0002204g0060/Nitab4.5_0003076g0040/Nitab4.5_0003076g0090/Nit…	27
ko00100	Steroid biosynthesis	22/1438	83/12063	0.000207747	0.00293443	0.00183146	Nitab4.5_0000036g0190/Nitab4.5_0000102g0360/Nitab4.5_0000265g0030/Nitab4.5_0000839g0120/Nitab4.5_0001348g0030/Nitab4.5_0001494g0100/Nitab4.5_0001755g0010/Nitab4.5_0001922g0020/Nitab4.5_0002723g0060/Nitab4.5_0003390g0020/Nitab4.5_0004023g0020/Nitab4.5_0004197g0020/Nitab4.5_0004557g0030/Nitab4.5_0004867g0060/Nitab4.5_0004917g0060/Nitab4.5_0005607g0020/Nitab4.5_0007541g0020/Nitab4.5_0010922g0020/Nit…	22
ko00480	Glutathione metabolism	41/1438	197/12063	0.00023429	0.00294164	0.00183595	Nitab4.5_0000034g0230/Nitab4.5_0000209g0170/Nitab4.5_0000270g0080/Nitab4.5_0000356g0010/Nitab4.5_0000566g0280/Nitab4.5_0000580g0260/Nitab4.5_0000639g0240/Nitab4.5_0000641g0050/Nitab4.5_0000652g0050/Nitab4.5_0000714g0010/Nitab4.5_0000818g0070/Nitab4.5_0001142g0030/Nitab4.5_0001556g0010/Nitab4.5_0001701g0110/Nitab4.5_0001728g0060/Nitab4.5_0001864g0060/Nitab4.5_0001864g0080/Nitab4.5_0001892g0070/Nit…	41
ko00920	Sulfur metabolism	21/1438	79/12063	0.000275062	0.0031082	0.00193991	Nitab4.5_0000013g0360/Nitab4.5_0000043g0090/Nitab4.5_0000461g0240/Nitab4.5_0000568g0140/Nitab4.5_0000583g0180/Nitab4.5_0000629g0050/Nitab4.5_0000639g0070/Nitab4.5_0000702g0070/Nitab4.5_0001591g0250/Nitab4.5_0001936g0110/Nitab4.5_0002811g0030/Nitab4.5_0002827g0080/Nitab4.5_0002967g0050/Nitab4.5_0003114g0090/Nitab4.5_0003536g0050/Nitab4.5_0004810g0010/Nitab4.5_0006018g0120/Nitab4.5_0006409g0020/Nit…	21
ko00130	Ubiquinone and other terpenoid-quinone biosynthesis	23/1438	92/12063	0.000381652	0.00392061	0.00244696	Nitab4.5_0000006g0440/Nitab4.5_0000021g0560/Nitab4.5_0000105g0250/Nitab4.5_0000269g0200/Nitab4.5_0000863g0140/Nitab4.5_0000977g0070/Nitab4.5_0001208g0140/Nitab4.5_0001223g0170/Nitab4.5_0001225g0090/Nitab4.5_0001869g0020/Nitab4.5_0002201g0040/Nitab4.5_0002491g0050/Nitab4.5_0002902g0020/Nitab4.5_0003076g0040/Nitab4.5_0003076g0090/Nitab4.5_0003815g0030/Nitab4.5_0005232g0070/Nitab4.5_0005901g0010/Nit…	23
ko00531	Glycosaminoglycan degradation	12/1438	36/12063	0.00063219	0.00595312	0.0037155	Nitab4.5_0000283g0430/Nitab4.5_0000704g0120/Nitab4.5_0001653g0030/Nitab4.5_0001677g0100/Nitab4.5_0002881g0070/Nitab4.5_0003386g0030/Nitab4.5_0003844g0070/Nitab4.5_0003914g0070/Nitab4.5_0005236g0050/Nitab4.5_0005286g0110/Nitab4.5_0008927g0020/Nitab4.5_0010790g0020	12
ko00260	Glycine, serine and threonine metabolism	34/1438	163/12063	0.000738611	0.00642023	0.00400704	Nitab4.5_0000003g0280/Nitab4.5_0000007g0010/Nitab4.5_0000007g0210/Nitab4.5_0000132g0410/Nitab4.5_0000138g0050/Nitab4.5_0000640g0090/Nitab4.5_0000647g0100/Nitab4.5_0000676g0020/Nitab4.5_0000816g0150/Nitab4.5_0001115g0130/Nitab4.5_0001367g0020/Nitab4.5_0001596g0020/Nitab4.5_0001744g0050/Nitab4.5_0001925g0250/Nitab4.5_0002631g0030/Nitab4.5_0002654g0030/Nitab4.5_0002695g0040/Nitab4.5_0002859g0080/Nit…	34
ko00051	Fructose and mannose metabolism	27/1438	121/12063	0.000866532	0.00699415	0.00436524	Nitab4.5_0000136g0100/Nitab4.5_0000464g0120/Nitab4.5_0000566g0050/Nitab4.5_0000912g0180/Nitab4.5_0000956g0160/Nitab4.5_0000987g0120/Nitab4.5_0001309g0150/Nitab4.5_0001317g0050/Nitab4.5_0001568g0140/Nitab4.5_0001636g0060/Nitab4.5_0002095g0090/Nitab4.5_0004628g0010/Nitab4.5_0004969g0090/Nitab4.5_0004983g0020/Nitab4.5_0005655g0050/Nitab4.5_0006125g0020/Nitab4.5_0006358g0030/Nitab4.5_0007025g0040/Nit…	27
ko00250	Alanine, aspartate and glutamate metabolism	28/1438	130/12063	0.00125377	0.00912087	0.00569258	Nitab4.5_0000007g0010/Nitab4.5_0000103g0200/Nitab4.5_0000269g0160/Nitab4.5_0000486g0030/Nitab4.5_0000777g0010/Nitab4.5_0001115g0130/Nitab4.5_0001180g0150/Nitab4.5_0001650g0160/Nitab4.5_0001925g0250/Nitab4.5_0002204g0060/Nitab4.5_0002214g0100/Nitab4.5_0002338g0040/Nitab4.5_0002338g0060/Nitab4.5_0002388g0110/Nitab4.5_0002649g0050/Nitab4.5_0003066g0030/Nitab4.5_0004756g0070/Nitab4.5_0004844g0040/Nit…	28
ko00350	Tyrosine metabolism	23/1438	100/12063	0.00132167	0.00912087	0.00569258	Nitab4.5_0000006g0440/Nitab4.5_0000007g0210/Nitab4.5_0000445g0060/Nitab4.5_0000457g0340/Nitab4.5_0000486g0030/Nitab4.5_0000907g0090/Nitab4.5_0001198g0060/Nitab4.5_0001208g0140/Nitab4.5_0001595g0020/Nitab4.5_0002200g0010/Nitab4.5_0002201g0040/Nitab4.5_0002204g0060/Nitab4.5_0002631g0030/Nitab4.5_0002900g0010/Nitab4.5_0003076g0040/Nitab4.5_0003076g0090/Nitab4.5_0003077g0020/Nitab4.5_0004153g0040/Nit…	23
ko00630	Glyoxylate and dicarboxylate metabolism	37/1438	188/12063	0.00137217	0.00912087	0.00569258	Nitab4.5_0000007g0010/Nitab4.5_0000044g0330/Nitab4.5_0000138g0050/Nitab4.5_0000539g0020/Nitab4.5_0000588g0030/Nitab4.5_0000647g0100/Nitab4.5_0000676g0020/Nitab4.5_0000702g0130/Nitab4.5_0000777g0010/Nitab4.5_0000816g0150/Nitab4.5_0001128g0090/Nitab4.5_0001367g0020/Nitab4.5_0001650g0160/Nitab4.5_0001744g0050/Nitab4.5_0001864g0010/Nitab4.5_0001924g0080/Nitab4.5_0001925g0250/Nitab4.5_0002289g0080/Nit…	37
ko00430	Taurine and hypotaurine metabolism	9/1438	25/12063	0.00162593	0.00963774	0.00601517	Nitab4.5_0000566g0280/Nitab4.5_0000646g0140/Nitab4.5_0000818g0070/Nitab4.5_0001180g0150/Nitab4.5_0002214g0100/Nitab4.5_0003066g0030/Nitab4.5_0006787g0010/Nitab4.5_0008919g0030/Nitab4.5_0012828g0010	9
ko00950	Isoquinoline alkaloid biosynthesis	16/1438	61/12063	0.00165418	0.00963774	0.00601517	Nitab4.5_0000007g0210/Nitab4.5_0000486g0030/Nitab4.5_0000907g0090/Nitab4.5_0001208g0140/Nitab4.5_0001595g0020/Nitab4.5_0002200g0010/Nitab4.5_0002204g0060/Nitab4.5_0002631g0030/Nitab4.5_0002900g0010/Nitab4.5_0003076g0040/Nitab4.5_0003076g0090/Nitab4.5_0004153g0040/Nitab4.5_0005232g0070/Nitab4.5_0006822g0040/Nitab4.5_0007696g0010/Nitab4.5_0008993g0030	16
ko00760	Nicotinate and nicotinamide metabolism	13/1438	45/12063	0.00171982	0.00963774	0.00601517	Nitab4.5_0000106g0230/Nitab4.5_0001064g0060/Nitab4.5_0001781g0210/Nitab4.5_0002029g0060/Nitab4.5_0002338g0040/Nitab4.5_0002338g0060/Nitab4.5_0002367g0210/Nitab4.5_0002439g0120/Nitab4.5_0002522g0070/Nitab4.5_0002646g0010/Nitab4.5_0006116g0040/Nitab4.5_0006698g0010/Nitab4.5_0008037g0020	13
ko00590	Arachidonic acid metabolism	11/1438	35/12063	0.0018216	0.00963774	0.00601517	Nitab4.5_0000413g0150/Nitab4.5_0000566g0280/Nitab4.5_0000580g0260/Nitab4.5_0000818g0070/Nitab4.5_0002368g0050/Nitab4.5_0004197g0020/Nitab4.5_0005149g0030/Nitab4.5_0006787g0010/Nitab4.5_0007054g0010/Nitab4.5_0010775g0020/Nitab4.5_0012828g0010	11
ko00564	Glycerophospholipid metabolism	40/1438	211/12063	0.00187637	0.00963774	0.00601517	Nitab4.5_0000040g0610/Nitab4.5_0000053g0190/Nitab4.5_0000151g0120/Nitab4.5_0000406g0060/Nitab4.5_0000413g0150/Nitab4.5_0000583g0120/Nitab4.5_0000620g0020/Nitab4.5_0000620g0100/Nitab4.5_0000718g0320/Nitab4.5_0000769g0110/Nitab4.5_0000881g0100/Nitab4.5_0001200g0130/Nitab4.5_0001386g0070/Nitab4.5_0001472g0090/Nitab4.5_0001696g0020/Nitab4.5_0002719g0130/Nitab4.5_0002886g0010/Nitab4.5_0003182g0050/Nit…	40
ko00710	Carbon fixation in photosynthetic organisms	39/1438	206/12063	0.00217668	0.0106941	0.00667448	Nitab4.5_0000007g0010/Nitab4.5_0000035g0130/Nitab4.5_0000044g0330/Nitab4.5_0000059g0230/Nitab4.5_0000136g0100/Nitab4.5_0000221g0050/Nitab4.5_0000383g0180/Nitab4.5_0000388g0120/Nitab4.5_0000703g0040/Nitab4.5_0000956g0160/Nitab4.5_0001095g0080/Nitab4.5_0001128g0090/Nitab4.5_0001172g0100/Nitab4.5_0001317g0050/Nitab4.5_0001636g0060/Nitab4.5_0002095g0090/Nitab4.5_0002204g0060/Nitab4.5_0003152g0030/Nit…	39
ko00902	Monoterpenoid biosynthesis	6/1438	13/12063	0.00231419	0.010896	0.00680047	Nitab4.5_0001251g0060/Nitab4.5_0002567g0010/Nitab4.5_0006013g0030/Nitab4.5_0006013g0040/Nitab4.5_0006669g0020/Nitab4.5_0009952g0010	6
ko00940	Phenylpropanoid biosynthesis	74/1438	451/12063	0.00246941	0.0111617	0.00696633	Nitab4.5_0000021g0020/Nitab4.5_0000021g0560/Nitab4.5_0000045g0230/Nitab4.5_0000071g0170/Nitab4.5_0000078g0210/Nitab4.5_0000099g0090/Nitab4.5_0000099g0140/Nitab4.5_0000101g0270/Nitab4.5_0000105g0250/Nitab4.5_0000123g0370/Nitab4.5_0000271g0020/Nitab4.5_0000373g0270/Nitab4.5_0000376g0090/Nitab4.5_0000410g0380/Nitab4.5_0000502g0090/Nitab4.5_0000582g0180/Nitab4.5_0000628g0110/Nitab4.5_0000669g0080/Nit…	74
ko00565	Ether lipid metabolism	16/1438	64/12063	0.00282374	0.0118835	0.00741681	Nitab4.5_0000406g0060/Nitab4.5_0000413g0150/Nitab4.5_0000620g0020/Nitab4.5_0000718g0320/Nitab4.5_0001200g0130/Nitab4.5_0001696g0020/Nitab4.5_0002886g0010/Nitab4.5_0003182g0050/Nitab4.5_0004197g0020/Nitab4.5_0004364g0020/Nitab4.5_0005084g0030/Nitab4.5_0005235g0020/Nitab4.5_0007054g0010/Nitab4.5_0008421g0030/Nitab4.5_0008828g0020/Nitab4.5_0012898g0020	16
ko00561	Glycerolipid metabolism	28/1438	137/12063	0.00283942	0.0118835	0.00741681	Nitab4.5_0000008g0880/Nitab4.5_0000023g0260/Nitab4.5_0000129g0160/Nitab4.5_0000322g0120/Nitab4.5_0000583g0120/Nitab4.5_0000652g0220/Nitab4.5_0000769g0110/Nitab4.5_0001200g0130/Nitab4.5_0001362g0020/Nitab4.5_0001386g0070/Nitab4.5_0001472g0090/Nitab4.5_0002072g0080/Nitab4.5_0002829g0050/Nitab4.5_0002844g0060/Nitab4.5_0002886g0010/Nitab4.5_0002898g0050/Nitab4.5_0004197g0020/Nitab4.5_0004287g0080/Nit…	28
ko00941	Flavonoid biosynthesis	21/1438	96/12063	0.00398103	0.0160663	0.0100274	Nitab4.5_0000027g0470/Nitab4.5_0000045g0230/Nitab4.5_0000105g0250/Nitab4.5_0000123g0370/Nitab4.5_0000864g0050/Nitab4.5_0001428g0040/Nitab4.5_0001485g0210/Nitab4.5_0001492g0030/Nitab4.5_0001492g0060/Nitab4.5_0002590g0030/Nitab4.5_0002724g0070/Nitab4.5_0002838g0040/Nitab4.5_0002891g0070/Nitab4.5_0002902g0020/Nitab4.5_0003771g0060/Nitab4.5_0005313g0010/Nitab4.5_0005381g0040/Nitab4.5_0005901g0010/Nit…	21
ko00945	Stilbenoid, diarylheptanoid and gingerol biosynthesis	16/1438	67/12063	0.0046069	0.017951	0.0112037	Nitab4.5_0000045g0230/Nitab4.5_0000105g0250/Nitab4.5_0000123g0370/Nitab4.5_0001428g0040/Nitab4.5_0001492g0030/Nitab4.5_0001492g0060/Nitab4.5_0002590g0030/Nitab4.5_0002724g0070/Nitab4.5_0002838g0040/Nitab4.5_0002891g0070/Nitab4.5_0002902g0020/Nitab4.5_0003771g0060/Nitab4.5_0005381g0040/Nitab4.5_0005901g0010/Nitab4.5_0007431g0050/Nitab4.5_0010531g0010	16
ko04146	Peroxisome	37/1438	204/12063	0.0058128	0.0218949	0.0136652	Nitab4.5_0000071g0190/Nitab4.5_0000071g0350/Nitab4.5_0000103g0130/Nitab4.5_0000104g0310/Nitab4.5_0000106g0230/Nitab4.5_0000143g0480/Nitab4.5_0000173g0130/Nitab4.5_0000222g0130/Nitab4.5_0000234g0090/Nitab4.5_0000312g0050/Nitab4.5_0000588g0030/Nitab4.5_0000702g0130/Nitab4.5_0000815g0070/Nitab4.5_0000900g0040/Nitab4.5_0001204g0120/Nitab4.5_0001231g0100/Nitab4.5_0001864g0010/Nitab4.5_0001924g0080/Nit…	37
ko00562	Inositol phosphate metabolism	28/1438	150/12063	0.0103082	0.0375752	0.0234517	Nitab4.5_0000110g0080/Nitab4.5_0000119g0150/Nitab4.5_0000143g0120/Nitab4.5_0000193g0030/Nitab4.5_0000214g0020/Nitab4.5_0000349g0020/Nitab4.5_0000715g0160/Nitab4.5_0000718g0320/Nitab4.5_0000956g0160/Nitab4.5_0001032g0030/Nitab4.5_0001455g0040/Nitab4.5_0001614g0070/Nitab4.5_0001758g0020/Nitab4.5_0001832g0030/Nitab4.5_0002373g0070/Nitab4.5_0002750g0040/Nitab4.5_0002815g0170/Nitab4.5_0004589g0020/Nit…	28
ko01040	Biosynthesis of unsaturated fatty acids	18/1438	86/12063	0.0116647	0.0411908	0.0257083	Nitab4.5_0000102g0030/Nitab4.5_0000104g0310/Nitab4.5_0000610g0300/Nitab4.5_0001146g0100/Nitab4.5_0001881g0020/Nitab4.5_0001989g0070/Nitab4.5_0002640g0050/Nitab4.5_0003463g0070/Nitab4.5_0003904g0050/Nitab4.5_0004120g0020/Nitab4.5_0004700g0040/Nitab4.5_0005018g0030/Nitab4.5_0005188g0030/Nitab4.5_0005463g0080/Nitab4.5_0007474g0020/Nitab4.5_0007899g0010/Nitab4.5_0008575g0010/Nitab4.5_0009018g0030	18
ko00010	Glycolysis / Gluconeogenesis	47/1438	285/12063	0.0127334	0.0436024	0.0272134	Nitab4.5_0000018g0230/Nitab4.5_0000023g0260/Nitab4.5_0000075g0260/Nitab4.5_0000136g0100/Nitab4.5_0000178g0210/Nitab4.5_0000305g0200/Nitab4.5_0000322g0120/Nitab4.5_0000388g0120/Nitab4.5_0000444g0150/Nitab4.5_0000445g0060/Nitab4.5_0000564g0200/Nitab4.5_0000566g0050/Nitab4.5_0000593g0010/Nitab4.5_0000646g0160/Nitab4.5_0000647g0100/Nitab4.5_0000764g0050/Nitab4.5_0000772g0060/Nitab4.5_0000956g0160/Nit…	47
ko00062	Fatty acid elongation	17/1438	81/12063	0.0136241	0.0452802	0.0282606	Nitab4.5_0000610g0300/Nitab4.5_0000977g0110/Nitab4.5_0001569g0130/Nitab4.5_0001787g0010/Nitab4.5_0001856g0070/Nitab4.5_0001953g0030/Nitab4.5_0001989g0070/Nitab4.5_0002053g0030/Nitab4.5_0002640g0050/Nitab4.5_0003094g0030/Nitab4.5_0003696g0030/Nitab4.5_0004186g0010/Nitab4.5_0004398g0080/Nitab4.5_0006473g0020/Nitab4.5_0007212g0030/Nitab4.5_0008196g0010/Nitab4.5_0017907g0010	17
ko00261	Monobactam biosynthesis	6/1438	18/12063	0.0148234	0.0478585	0.0298697	Nitab4.5_0000629g0050/Nitab4.5_0000640g0090/Nitab4.5_0001936g0110/Nitab4.5_0002654g0030/Nitab4.5_0003536g0050/Nitab4.5_0003723g0020	6
ko00730	Thiamine metabolism	7/1438	24/12063	0.0186875	0.0586581	0.0366101	Nitab4.5_0000102g0140/Nitab4.5_0000397g0010/Nitab4.5_0000402g0040/Nitab4.5_0001970g0070/Nitab4.5_0003813g0020/Nitab4.5_0006325g0030/Nitab4.5_0008278g0010	7
ko00910	Nitrogen metabolism	17/1438	84/12063	0.0192593	0.0588191	0.0367106	Nitab4.5_0000088g0040/Nitab4.5_0000103g0200/Nitab4.5_0000203g0110/Nitab4.5_0000692g0010/Nitab4.5_0000777g0010/Nitab4.5_0001650g0160/Nitab4.5_0002014g0010/Nitab4.5_0002857g0010/Nitab4.5_0002936g0040/Nitab4.5_0004844g0040/Nitab4.5_0006363g0010/Nitab4.5_0007312g0030/Nitab4.5_0007727g0010/Nitab4.5_0010543g0010/Nitab4.5_0013168g0010/Nitab4.5_0018347g0010/Nitab4.5_0023821g0010	17
ko00030	Pentose phosphate pathway	22/1438	118/12063	0.0215152	0.0639793	0.0399312	Nitab4.5_0000136g0100/Nitab4.5_0000166g0110/Nitab4.5_0000703g0040/Nitab4.5_0001118g0020/Nitab4.5_0001317g0050/Nitab4.5_0001636g0060/Nitab4.5_0001701g0110/Nitab4.5_0002095g0090/Nitab4.5_0003802g0020/Nitab4.5_0004485g0060/Nitab4.5_0006358g0030/Nitab4.5_0007025g0040/Nitab4.5_0009175g0010/Nitab4.5_0009510g0020/Nitab4.5_0010415g0020/Nitab4.5_0010630g0020/Nitab4.5_0012115g0030/Nitab4.5_0012660g0010/Nit…	22
ko00300	Lysine biosynthesis	7/1438	25/12063	0.023355	0.0668741	0.0417379	Nitab4.5_0000640g0090/Nitab4.5_0002654g0030/Nitab4.5_0002898g0050/Nitab4.5_0003723g0020/Nitab4.5_0004851g0050/Nitab4.5_0005039g0030/Nitab4.5_0005225g0020	7
ko00360	Phenylalanine metabolism	51/1438	325/12063	0.0236722	0.0668741	0.0417379	Nitab4.5_0000006g0440/Nitab4.5_0000007g0210/Nitab4.5_0000021g0560/Nitab4.5_0000071g0170/Nitab4.5_0000078g0210/Nitab4.5_0000099g0090/Nitab4.5_0000099g0140/Nitab4.5_0000101g0270/Nitab4.5_0000105g0250/Nitab4.5_0000376g0090/Nitab4.5_0000486g0030/Nitab4.5_0000502g0090/Nitab4.5_0000582g0180/Nitab4.5_0000669g0080/Nitab4.5_0000754g0260/Nitab4.5_0000832g0040/Nitab4.5_0001208g0140/Nitab4.5_0001428g0040/Nit…	51
ko00410	beta-Alanine metabolism	26/1438	147/12063	0.0249496	0.0687635	0.0429171	Nitab4.5_0000007g0210/Nitab4.5_0000023g0260/Nitab4.5_0000034g0230/Nitab4.5_0000322g0120/Nitab4.5_0000483g0140/Nitab4.5_0000695g0140/Nitab4.5_0000714g0010/Nitab4.5_0001180g0150/Nitab4.5_0001843g0100/Nitab4.5_0002015g0070/Nitab4.5_0002214g0100/Nitab4.5_0002631g0030/Nitab4.5_0002750g0040/Nitab4.5_0002898g0050/Nitab4.5_0003066g0030/Nitab4.5_0003412g0030/Nitab4.5_0003646g0010/Nitab4.5_0004153g0040/Nit…	26
ko00053	Ascorbate and aldarate metabolism	18/1438	96/12063	0.0334482	0.0899917	0.0561662	Nitab4.5_0000023g0260/Nitab4.5_0000143g0120/Nitab4.5_0000209g0170/Nitab4.5_0000270g0080/Nitab4.5_0000322g0120/Nitab4.5_0000730g0120/Nitab4.5_0001142g0030/Nitab4.5_0001592g0070/Nitab4.5_0001892g0070/Nitab4.5_0002898g0050/Nitab4.5_0003132g0010/Nitab4.5_0004284g0010/Nitab4.5_0004453g0010/Nitab4.5_0005225g0020/Nitab4.5_0006152g0030/Nitab4.5_0008517g0010/Nitab4.5_0010580g0030/Nitab4.5_0011292g0010	18
ko04070	Phosphatidylinositol signaling system	27/1438	160/12063	0.0387327	0.101786	0.0635274	Nitab4.5_0000110g0080/Nitab4.5_0000119g0150/Nitab4.5_0000143g0120/Nitab4.5_0000193g0030/Nitab4.5_0000349g0020/Nitab4.5_0000568g0010/Nitab4.5_0000769g0110/Nitab4.5_0000931g0030/Nitab4.5_0001032g0030/Nitab4.5_0001386g0070/Nitab4.5_0001455g0040/Nitab4.5_0001614g0070/Nitab4.5_0001832g0030/Nitab4.5_0002373g0070/Nitab4.5_0002757g0010/Nitab4.5_0002815g0170/Nitab4.5_0002980g0030/Nitab4.5_0003331g0130/Nit…	27
ko00511	Other glycan degradation	8/1438	34/12063	0.042775	0.109854	0.0685628	Nitab4.5_0000013g0140/Nitab4.5_0000058g0090/Nitab4.5_0000072g0120/Nitab4.5_0000864g0230/Nitab4.5_0001653g0030/Nitab4.5_0001677g0100/Nitab4.5_0003699g0020/Nitab4.5_0003750g0030	8
ko04075	Plant hormone signal transduction	95/1438	674/12063	0.0439602	0.110389	0.0688967	Nitab4.5_0000009g0520/Nitab4.5_0000026g0340/Nitab4.5_0000028g0050/Nitab4.5_0000028g0350/Nitab4.5_0000058g0060/Nitab4.5_0000110g0270/Nitab4.5_0000116g0290/Nitab4.5_0000119g0210/Nitab4.5_0000132g0180/Nitab4.5_0000153g0190/Nitab4.5_0000190g0020/Nitab4.5_0000238g0080/Nitab4.5_0000256g0380/Nitab4.5_0000319g0270/Nitab4.5_0000342g0270/Nitab4.5_0000463g0070/Nitab4.5_0000515g0030/Nitab4.5_0000525g0120/Nit…	95
ko00460	Cyanoamino acid metabolism	23/1438	134/12063	0.0451746	0.110972	0.0692609	Nitab4.5_0000271g0020/Nitab4.5_0000566g0280/Nitab4.5_0000583g0180/Nitab4.5_0000676g0020/Nitab4.5_0000733g0100/Nitab4.5_0000816g0150/Nitab4.5_0000818g0070/Nitab4.5_0001158g0100/Nitab4.5_0001393g0020/Nitab4.5_0001744g0050/Nitab4.5_0002052g0080/Nitab4.5_0002082g0010/Nitab4.5_0002469g0100/Nitab4.5_0002811g0030/Nitab4.5_0003644g0010/Nitab4.5_0003893g0030/Nitab4.5_0004014g0030/Nitab4.5_0005892g0020/Nit…	23
