# Supplementary material for: Genome-wide analysis of long noncoding RNAs in response to salt stress in Nicotiana tabacum
Source: BMC Plant Biol. 2023 Dec 15;23:646. doi: 10.1186/s12870-023-04659-0 (PMC10722832; doi:10.1186/s12870-023-04659-0)
Supplement: Supplementary file 9 — Additional file 9: Table S9. Gene significance and module membership. [file 12870_2023_4659_MOESM9_ESM.xls]

## Sheet: Table S9
Table S9. Gene significance and module membership.
probes	moduleColor	GS.R12h	p.GS.R12h	GS.R3d	p.GS.R3d	GS.R7d	p.GS.R7d	GS.L12h	p.GS.L12h	GS.L3d	p.GS.L3d	GS.L7d	p.GS.L7d	MMdarkred	p.MMdarkred	MMlightyellow	p.MMlightyellow	MMpurple	p.MMpurple	MMgreenyellow	p.MMgreenyellow	MMdarkturquoise	p.MMdarkturquoise	MMlightcyan	p.MMlightcyan	MMorange	p.MMorange	MMsalmon	p.MMsalmon	MMblack	p.MMblack	MMpink	p.MMpink	MMroyalblue	p.MMroyalblue	MMgrey60	p.MMgrey60	MMdarkgrey	p.MMdarkgrey	MMlightgreen	p.MMlightgreen	MMgrey	p.MMgrey
MSTRG.29225.1	black	0.506205	0.0116048	0.169697	0.427931	0.207141	0.331452	0.0329137	0.878653	-0.416963	0.0426587	-0.285369	0.176474	-0.367043	0.0776781	-0.849921	1.47e-07	-0.506456	0.0115568	-0.266364	0.208345	0.0996401	0.643198	0.479771	0.0176683	0.4833	0.0167346	0.617197	0.00131422	0.833145	4.35e-07	0.516913	0.0096968	0.646351	0.000643964	0.220186	0.301203	0.243262	0.252032	0.443171	0.030087	-0.0343862	0.873266
MSTRG.9068.1	black	0.00140612	0.994797	0.592531	0.00228117	-0.159243	0.457333	-0.263974	0.212611	-0.177648	0.406272	-0.149099	0.48684	-0.209324	0.326266	-0.366402	0.0782377	-0.120051	0.576327	-0.437794	0.0323882	-0.195902	0.358921	-0.0799844	0.71025	0.00236761	0.99124	0.17018	0.426597	0.547835	0.00558465	0.614656	0.00139396	0.374929	0.0710401	0.0117492	0.956546	-0.0888046	0.679867	0.242614	0.253339	0.0787737	0.714455
MSTRG.8272.11	black	0.550863	0.00527614	0.000615462	0.997723	0.246385	0.245804	0.0764812	0.722441	-0.338249	0.105947	-0.301145	0.15272	-0.329248	0.116172	-0.656181	0.000497869	-0.397343	0.0545214	-0.135109	0.529049	0.187231	0.380998	0.456567	0.0249175	0.203533	0.340128	0.572202	0.0034813	0.630136	0.000966001	0.30621	0.145597	0.492345	0.014524	0.154094	0.472193	0.31823	0.129648	0.377016	0.069358	-0.137753	0.520942
MSTRG.13892.1	black	0.548305	0.00553579	0.219744	0.302198	0.478134	0.0181157	-0.318824	0.128894	-0.24974	0.239226	-0.339824	0.104229	-0.336156	0.108263	-0.55461	0.0049143	-0.313066	0.136337	-0.529868	0.00774297	-0.187575	0.380108	0.0782183	0.716387	0.525456	0.00836769	0.669295	0.000348139	0.885055	9.29e-09	0.698196	0.000148334	0.487993	0.0155556	0.416637	0.0428372	0.291499	0.166958	0.700004	0.000140173	-0.0117902	0.956395
MSTRG.2588.3	black	0.421105	0.0404357	-0.239699	0.259262	0.360006	0.0839887	0.0874414	0.684533	-0.247968	0.242686	0.100627	0.639898	0.102704	0.632971	-0.269211	0.20334	-0.336883	0.107455	-0.0304767	0.88758	-0.131377	0.540592	0.120686	0.574297	0.303979	0.148705	0.381486	0.0658569	0.249648	0.239406	0.222035	0.297057	-0.0321254	0.881539	0.521622	0.00894411	0.456645	0.0248898	0.302132	0.151313	-0.102098	0.634987
MSTRG.40453.1	black	0.404011	0.0502331	0.415247	0.0436072	0.322813	0.123912	-0.285646	0.176037	-0.437203	0.0326495	-0.453923	0.0258767	-0.535321	0.00702493	-0.673159	0.000312268	-0.204944	0.336718	-0.563647	0.00412633	0.0917242	0.669913	0.254673	0.229766	0.419653	0.0412045	0.559229	0.00449708	0.944467	4.12e-12	0.593371	0.00224034	0.791116	4.17e-06	0.353875	0.0897956	0.322457	0.124352	0.641645	0.000726104	-0.0931526	0.665062
MSTRG.20827.2	black	0.659965	0.000449831	0.435883	0.0332393	0.1237	0.564702	-0.299438	0.155174	-0.340055	0.103979	-0.32547	0.120672	-0.408397	0.0475592	-0.653396	0.000536006	-0.434512	0.0338606	-0.551592	0.00520401	-0.346819	0.0968431	0.00530568	0.98037	0.666936	0.000371756	0.816802	1.12e-06	0.93721	1.54e-11	0.842187	2.46e-07	0.440641	0.031153	0.214835	0.313396	0.0863696	0.688209	0.473208	0.0195173	0.0224661	0.917012
MSTRG.34951.30	black	0.14839	0.488939	0.506266	0.0115933	-0.137417	0.521969	-0.359301	0.0846418	-0.0875794	0.68406	-0.359301	0.0846418	-0.406124	0.0489308	-0.174468	0.41486	0.0635876	0.767854	-0.459747	0.0238022	-0.157786	0.461514	-0.189759	0.374482	0.0202782	0.925071	0.286968	0.173956	0.472863	0.0196188	0.450238	0.0272626	0.343901	0.0998757	-0.0990153	0.645292	0.0419342	0.845743	0.181854	0.395066	0.111672	0.603411
MSTRG.41833.1	black	0.559994	0.00443093	0.337606	0.106655	-0.176678	0.408882	-0.418435	0.0418577	-0.201082	0.346099	-0.152474	0.476919	-0.194584	0.362229	-0.492931	0.0143895	-0.246587	0.245406	-0.630099	0.000966867	-0.370355	0.0748354	-0.13371	0.533361	0.514792	0.0100524	0.688397	0.00020021	0.801305	2.53e-06	0.698183	0.000148394	0.463809	0.0224363	-0.0915536	0.670493	-0.0968893	0.652435	0.211513	0.321115	0.070672	0.742799
MSTRG.43962.1	black	0.449439	0.0275709	0.415482	0.0434763	0.325271	0.120913	-0.428502	0.0366942	-0.352575	0.0910641	-0.302882	0.15025	-0.364234	0.0801527	-0.595291	0.00214937	-0.182436	0.39353	-0.679828	0.000257878	-0.0544981	0.80033	0.105615	0.623311	0.411576	0.0456916	0.622283	0.0011663	0.968764	8.24e-15	0.653074	0.000540576	0.74227	3.29e-05	0.330428	0.114793	0.277363	0.189459	0.669251	0.000348572	-0.0258584	0.904533
MSTRG.26084.1	black	0.629088	0.000990895	0.371009	0.0742838	0.0409719	0.849243	-0.336669	0.107692	-0.338506	0.105665	-0.31894	0.128747	-0.396509	0.0550772	-0.65536	0.000508869	-0.362687	0.0815412	-0.585319	0.00265859	-0.264546	0.211584	0.0283414	0.895413	0.592316	0.00229175	0.781713	6.46e-06	0.937109	1.57e-11	0.785645	5.4e-06	0.552263	0.00513835	0.00674673	0.97504	0.127452	0.552858	0.40287	0.0509477	0.00970076	0.964117
MSTRG.37190.1	black	0.784448	5.7e-06	0.132181	0.538096	0.317093	0.131101	-0.194403	0.362684	-0.275951	0.191816	-0.253415	0.232155	-0.269769	0.202368	-0.613904	0.00141833	-0.500921	0.0126547	-0.409776	0.046742	-0.308809	0.142036	0.0869794	0.686117	0.7488	2.56e-05	0.859619	7.4e-08	0.846489	1.86e-07	0.723792	6.4e-05	0.319425	0.128134	0.205246	0.335991	0.311241	0.13876	0.528226	0.00797077	0.0748346	0.728193
MSTRG.47256.2	black	0.342394	0.101469	0.415802	0.0432984	0.418866	0.0416255	-0.296085	0.160078	-0.331599	0.113435	-0.345353	0.0983581	-0.347378	0.0962703	-0.641035	0.000737391	-0.220076	0.30145	-0.557552	0.00464499	0.0538804	0.802549	0.230546	0.27844	0.437928	0.0323292	0.525578	0.00834987	0.92487	1.04e-10	0.601994	0.00185591	0.756911	1.86e-05	0.227398	0.285237	0.410785	0.0461507	0.70869	0.000106183	-0.0875094	0.6843
MSTRG.41189.2	black	0.668041	0.000360519	0.360294	0.0837237	0.179505	0.401305	-0.223892	0.29293	-0.391178	0.0587332	-0.19649	0.357453	-0.280388	0.184479	-0.729394	5.26e-05	-0.486344	0.0159619	-0.504202	0.011994	-0.249521	0.239652	0.140827	0.511593	0.573598	0.00338461	0.805326	2.07e-06	0.944051	4.47e-12	0.776993	7.98e-06	0.507091	0.0114361	0.20593	0.334348	0.237611	0.263561	0.522666	0.00878405	0.0222331	0.91787
MSTRG.41189.1	black	0.433841	0.0341682	0.43528	0.0335115	0.229183	0.28137	-0.131615	0.539852	-0.412362	0.0452389	-0.283109	0.180075	-0.348636	0.09499	-0.809129	1.69e-06	-0.426365	0.0377456	-0.438788	0.0319526	0.0208513	0.922959	0.346738	0.0969271	0.451341	0.0268418	0.600075	0.00193618	0.938728	1.18e-11	0.665015	0.000391994	0.70452	0.000121474	0.174058	0.415975	0.255338	0.22851	0.577384	0.00313369	-0.0243758	0.909984
MSTRG.17339.1	black	0.564236	0.00407887	0.446016	0.028923	0.0986077	0.646659	-0.414694	0.043916	-0.353638	0.0900259	-0.214068	0.315168	-0.260364	0.219165	-0.601095	0.00189317	-0.284476	0.177891	-0.673006	0.000313625	-0.268246	0.205027	-0.0166516	0.938444	0.549433	0.00542001	0.709724	0.000102664	0.947699	2.16e-12	0.775015	8.71e-06	0.589324	0.00244295	0.127552	0.552546	0.211155	0.321956	0.501936	0.0124472	0.0160126	0.940802
MSTRG.2472.1	black	0.697635	0.00015095	0.271957	0.19859	0.36806	0.0767968	-0.334372	0.110267	-0.258002	0.223523	-0.306198	0.145613	-0.31943	0.128128	-0.592706	0.00227263	-0.385966	0.0624862	-0.558858	0.00452948	-0.275522	0.192536	0.0307444	0.886599	0.682029	0.000241837	0.811437	1.5e-06	0.927025	7.66e-11	0.758438	1.75e-05	0.453253	0.0261243	0.357382	0.0864388	0.353555	0.0901065	0.631889	0.000925578	0.0787488	0.714542
MSTRG.10069.2	black	0.63009	0.000967079	0.454253	0.0257553	0.0053381	0.98025	-0.365157	0.0793336	-0.248695	0.241262	-0.0410246	0.849051	-0.0946598	0.659958	-0.482197	0.0170219	-0.383253	0.0645117	-0.55424	0.00494908	-0.478832	0.0179239	-0.156594	0.464947	0.553773	0.00499326	0.769555	1.1e-05	0.801083	2.56e-06	0.793304	3.76e-06	0.2818	0.182185	-0.115603	0.590639	0.0844752	0.694724	0.369978	0.0751551	-0.0290096	0.892961
MSTRG.21648.2	black	0.52881	0.0078891	0.408591	0.0474437	0.269469	0.202889	-0.340659	0.103326	-0.345562	0.0981406	-0.368681	0.0762623	-0.426151	0.0378525	-0.682112	0.000241247	-0.299901	0.154506	-0.60318	0.00180773	-0.0859177	0.689762	0.154428	0.471222	0.521403	0.00897807	0.689622	0.000192964	0.987267	4.64e-19	0.713616	9.03e-05	0.700989	0.000135892	0.212297	0.319283	0.264182	0.212236	0.610612	0.00152936	0.018658	0.931043
MSTRG.21648.1	black	0.680191	0.000255171	0.417456	0.0423888	0.103145	0.631502	-0.322473	0.124331	-0.306512	0.14518	-0.34052	0.103476	-0.409116	0.0471316	-0.673802	0.000306625	-0.426135	0.0378603	-0.567532	0.00382189	-0.303994	0.148684	0.0308065	0.886371	0.65728	0.000483481	0.829314	5.48e-07	0.962086	6.73e-14	0.832545	4.51e-07	0.500013	0.0128427	0.0937415	0.663066	0.128365	0.549993	0.465841	0.0217771	0.0674375	0.754208
MSTRG.49555.2	black	0.206886	0.33206	0.0338024	0.875401	0.586926	0.00257019	0.0885317	0.680801	-0.363133	0.0811392	-0.332314	0.112612	-0.351286	0.0923353	-0.671493	0.000327325	-0.383205	0.0645478	-0.144436	0.500718	0.221183	0.298963	0.475704	0.0187966	0.0705994	0.743055	0.33467	0.109931	0.651922	0.000557207	0.426984	0.0374389	0.520265	0.00915596	0.441681	0.0307109	0.449958	0.0273702	0.65221	0.000553013	-0.179472	0.401392
MSTRG.23198.1	black	0.403777	0.0503794	0.410183	0.0465026	0.21826	0.305556	-0.408166	0.0476971	-0.287281	0.173466	-0.355546	0.088184	-0.37654	0.069739	-0.601519	0.00187551	-0.148831	0.487633	-0.658869	0.000463308	-0.00200724	0.992573	0.126961	0.554403	0.394107	0.0567017	0.565509	0.00397796	0.935463	2.06e-11	0.607533	0.00163987	0.78942	4.52e-06	0.145818	0.496586	0.232259	0.274784	0.564827	0.00403182	-0.0796097	0.711551
MSTRG.10488.2	black	0.433668	0.0342479	0.228324	0.283228	0.38998	0.0595803	-0.351032	0.0925877	-0.256229	0.226834	-0.0173618	0.935823	-0.0203574	0.924779	-0.205448	0.335506	-0.213029	0.317578	-0.485762	0.0161075	-0.457453	0.0246026	-0.257603	0.224267	0.36026	0.0837547	0.530816	0.00761395	0.579631	0.0029924	0.655226	0.000510683	0.0591392	0.783704	0.429114	0.0363973	0.325154	0.121054	0.576813	0.00317048	-0.118987	0.579737
MSTRG.15426.2	black	0.466526	0.0215584	0.191231	0.37072	0.611679	0.0014926	-0.349885	0.093732	-0.340526	0.10347	-0.349885	0.093732	-0.351249	0.0923719	-0.543568	0.00604496	-0.187003	0.381589	-0.577147	0.00314894	-0.00100911	0.996266	0.158806	0.458584	0.538014	0.00669142	0.583461	0.00276394	0.902777	1.6e-09	0.587448	0.002542	0.658908	0.000462828	0.48433	0.0164699	0.551305	0.00523237	0.80554	2.04e-06	-0.0342528	0.873754
MSTRG.15426.1	black	0.52773	0.00804074	0.44003	0.0314149	0.15052	0.482651	-0.315496	0.133159	-0.343932	0.0998431	-0.294564	0.162337	-0.364216	0.0801687	-0.65238	0.000550549	-0.377303	0.0691291	-0.568899	0.0037194	-0.270243	0.201545	0.0476143	0.825144	0.5988	0.00199117	0.688217	0.000201294	0.942175	6.37e-12	0.833664	4.21e-07	0.52586	0.00830883	0.0984882	0.64706	0.130246	0.544114	0.524289	0.0085398	0.0295697	0.890906
MSTRG.23391.1	black	0.278983	0.18678	0.235672	0.267592	0.436191	0.0331011	-0.0919588	0.669116	-0.436978	0.0327497	-0.268994	0.203717	-0.341797	0.102105	-0.737747	3.89e-05	-0.256439	0.22644	-0.38437	0.0636717	0.305953	0.145952	0.508468	0.0111779	0.314935	0.133888	0.41162	0.0456662	0.84584	1.94e-07	0.392138	0.0580615	0.84634	1.87e-07	0.330737	0.114434	0.351521	0.0921025	0.663618	0.000407304	-0.145028	0.498947
MSTRG.32952.2	black	0.268555	0.204486	0.260496	0.218922	0.61654	0.00133446	-0.503238	0.0121851	-0.277562	0.189129	-0.258792	0.222059	-0.248592	0.241464	-0.363062	0.0812031	0.0893609	0.677967	-0.705605	0.000117319	0.118749	0.5805	0.0852732	0.691977	0.27121	0.199874	0.383995	0.063953	0.828969	5.59e-07	0.412431	0.0451993	0.776752	8.07e-06	0.620531	0.00121556	0.517194	0.0096504	0.837989	3.22e-07	-0.0576056	0.789188
MSTRG.32952.4	black	0.371293	0.0740444	0.47958	0.0177199	0.432635	0.0347261	-0.376555	0.0697269	-0.352622	0.0910183	-0.333734	0.110991	-0.391456	0.0585382	-0.552261	0.00513856	-0.192986	0.366262	-0.621235	0.00119557	-0.0928622	0.666047	0.0892997	0.678176	0.472292	0.0197875	0.555716	0.0048115	0.92284	1.39e-10	0.67196	0.000323046	0.645877	0.000651854	0.430968	0.0355098	0.283647	0.179214	0.739214	3.68e-05	-0.0552518	0.797624
MSTRG.3366.1	black	0.734262	4.41e-05	0.352851	0.0907934	0.16736	0.434413	-0.336483	0.107899	-0.282488	0.181074	-0.288918	0.17092	-0.359108	0.0848213	-0.610385	0.00153731	-0.441529	0.0307755	-0.561022	0.00434339	-0.400093	0.0527194	-0.0349603	0.871167	0.685089	0.000220983	0.871359	3e-08	0.931686	3.79e-11	0.841229	2.62e-07	0.388848	0.0603888	0.165844	0.438645	0.0869942	0.686066	0.492755	0.0144296	0.0481384	0.823248
MSTRG.42550.2	black	0.291421	0.167077	0.493248	0.0143171	0.141345	0.510023	-0.628275	0.00101056	-0.267705	0.205976	-0.201219	0.345765	-0.207945	0.329535	-0.308076	0.143033	0.0814872	0.705042	-0.819599	9.6e-07	-0.178163	0.404891	-0.205446	0.33551	0.276162	0.191462	0.445826	0.0289995	0.809351	1.67e-06	0.608819	0.00159292	0.641804	0.0007232	0.281998	0.181864	0.23604	0.266823	0.526307	0.00824409	-0.0184061	0.931972
MSTRG.42550.4	black	0.232437	0.274406	0.437105	0.0326931	0.0261645	0.903408	-0.533158	0.0073028	-0.38022	0.0668343	-0.19364	0.364609	-0.233883	0.271347	-0.25023	0.238275	0.126972	0.554368	-0.695846	0.000159566	-0.117389	0.584873	-0.174915	0.413648	0.196133	0.358345	0.356243	0.0875185	0.67194	0.000323224	0.488252	0.0154926	0.585389	0.00265466	0.0336766	0.875862	0.226346	0.287533	0.372861	0.0727374	-0.0651292	0.762382
MSTRG.2322.1	black	0.196371	0.357749	0.516981	0.0096856	0.258993	0.221688	-0.493378	0.0142876	-0.32344	0.123142	-0.364448	0.0799625	-0.41145	0.0457649	-0.467835	0.0211456	0.0402685	0.851803	-0.720546	7.15e-05	0.0625656	0.771488	0.0569314	0.791602	0.263058	0.21426	0.381227	0.0660564	0.876853	1.91e-08	0.552513	0.00511413	0.83066	5.05e-07	0.271507	0.199362	0.284792	0.177389	0.624658	0.00110228	-0.0356254	0.868737
MSTRG.42833.1	black	0.722674	6.65e-05	-0.117579	0.58426	0.121177	0.572727	-0.14457	0.500316	-0.208588	0.328008	-0.227256	0.285547	-0.305589	0.146458	-0.466022	0.0217192	-0.320697	0.126538	-0.291145	0.167498	-0.125935	0.557633	0.134874	0.529773	0.754	2.09e-05	0.740927	3.45e-05	0.608568	0.00160199	0.352802	0.0908412	0.342432	0.101428	0.0480624	0.823523	-0.0520902	0.80899	0.186914	0.381819	-0.0274801	0.898575
MSTRG.7080.3	black	0.576418	0.00319616	0.413957	0.0443308	0.233246	0.272693	-0.350362	0.0932552	-0.350136	0.0934806	-0.351495	0.0921288	-0.411667	0.0456389	-0.670569	0.000335939	-0.3312	0.113896	-0.617227	0.0013133	-0.168992	0.429882	0.0932369	0.664776	0.548869	0.00547763	0.734297	4.41e-05	0.987202	4.9e-19	0.771268	1.02e-05	0.628994	0.000993158	0.265495	0.209889	0.23304	0.273128	0.587531	0.00253758	-0.0319153	0.882309
MSTRG.7080.1	black	0.479322	0.01779	0.3999	0.0528446	0.242337	0.253897	-0.441136	0.0309419	-0.253816	0.231393	-0.241375	0.255845	-0.278977	0.18679	-0.534529	0.0071256	-0.231987	0.275363	-0.666182	0.000379589	-0.253018	0.232912	-0.0430412	0.84172	0.470167	0.0204258	0.657976	0.00047455	0.920681	1.86e-10	0.761588	1.54e-05	0.572939	0.00342993	0.151614	0.479437	0.265163	0.210481	0.584677	0.00269457	0.109022	0.612083
MSTRG.5538.2	black	0.509355	0.0110141	0.446711	0.0286443	0.221825	0.297526	-0.308666	0.14223	-0.267353	0.206597	-0.309804	0.140689	-0.318305	0.129552	-0.614317	0.0014049	-0.397682	0.0542967	-0.548091	0.00555806	-0.319142	0.128492	-0.00834633	0.969125	0.544365	0.00595667	0.673096	0.000312832	0.901915	1.76e-09	0.867732	4e-08	0.430145	0.0359014	0.248566	0.241516	0.208372	0.328521	0.564716	0.00404057	0.0440525	0.838049
MSTRG.4825.1	black	0.40407	0.0501969	0.535728	0.00697363	0.0980334	0.648587	-0.355947	0.0878006	-0.348785	0.0948392	-0.124559	0.56198	-0.136078	0.52607	-0.570134	0.00362882	-0.30774	0.143493	-0.612107	0.00147805	-0.300305	0.153924	-0.0352447	0.870128	0.392568	0.0577626	0.57089	0.00357428	0.870729	3.15e-08	0.807527	1.84e-06	0.489075	0.0152939	0.155325	0.468619	0.22687	0.286388	0.526992	0.00814571	0.00411309	0.984782
MSTRG.35011.3	black	0.537314	0.00677675	0.382795	0.0648582	0.386788	0.0618822	-0.389641	0.0598217	-0.419153	0.0414714	-0.254817	0.229495	-0.316287	0.132137	-0.607329	0.00164744	-0.279357	0.186166	-0.649911	0.000587285	-0.180747	0.397999	0.0657509	0.760178	0.561755	0.00428183	0.69458	0.000165916	0.981593	2.6e-17	0.756603	1.88e-05	0.618229	0.00128298	0.351529	0.0920949	0.364063	0.0803056	0.712725	9.3e-05	-0.0233686	0.91369
MSTRG.25410.3	black	0.55618	0.004769	0.235304	0.268361	-0.225454	0.289488	-0.274032	0.19505	-0.274032	0.19505	-0.274032	0.19505	-0.396399	0.0551504	-0.545662	0.00581525	-0.231891	0.275567	-0.47195	0.0198891	-0.121739	0.570935	0.0661533	0.758752	0.41233	0.0452573	0.624283	0.00111219	0.71726	7.99e-05	0.507496	0.0113597	0.542229	0.00619581	-0.0968729	0.65249	-0.159975	0.45524	0.0860166	0.689422	-0.0604829	0.778907
MSTRG.18103.1	black	-0.650761	0.000574403	-0.402283	0.0513185	0.175001	0.413415	0.436041	0.0331681	0.144772	0.499712	0.025914	0.904329	0.0728603	0.73511	0.394132	0.0566851	0.36061	0.083433	0.599878	0.00194462	0.681609	0.000244831	0.341623	0.102291	-0.599087	0.00197869	-0.782441	6.25e-06	-0.739959	3.58e-05	-0.853013	1.19e-07	-0.159127	0.457666	0.133326	0.534548	0.0739739	0.731206	-0.201292	0.345587	-0.124039	0.563628
MSTRG.15342.1	black	0.163812	0.444354	0.444068	0.0297158	0.510676	0.0107736	-0.0920285	0.668879	-0.283547	0.179373	-0.468543	0.0209249	-0.440466	0.0312278	-0.666275	0.000378616	-0.242655	0.253254	-0.329955	0.115344	0.270139	0.201726	0.434378	0.0339218	0.199244	0.350619	0.337043	0.107278	0.803497	2.27e-06	0.465213	0.0219791	0.741646	3.36e-05	0.223722	0.293306	0.457715	0.0245099	0.741603	3.37e-05	-0.0388349	0.857025
MSTRG.23929.1	black	0.598402	0.0020086	0.316489	0.131877	0.272223	0.198132	-0.205568	0.335217	-0.399739	0.0529493	-0.305358	0.146779	-0.384833	0.0633258	-0.638741	0.000781169	-0.4601	0.0236806	-0.440075	0.0313953	-0.290946	0.167801	0.0909253	0.672632	0.552297	0.0051351	0.729195	5.29e-05	0.879063	1.58e-08	0.806828	1.91e-06	0.378608	0.0680948	0.18991	0.374097	0.188716	0.377164	0.567472	0.00382651	0.0122596	0.954661
MSTRG.44203.1	black	0.506516	0.0115455	0.309346	0.141308	0.295015	0.161664	-0.335234	0.109296	-0.394988	0.0561018	-0.338855	0.105283	-0.405411	0.0493671	-0.670666	0.000335024	-0.227455	0.285114	-0.609696	0.00156156	0.0272784	0.899316	0.215169	0.312626	0.512776	0.0104006	0.639918	0.000758443	0.961864	7.17e-14	0.594005	0.00220994	0.786185	5.26e-06	0.288885	0.170971	0.311557	0.138339	0.602233	0.00184611	-0.0568573	0.791868
MSTRG.51394.1	black	0.593776	0.00222088	0.454179	0.0257825	0.208497	0.328223	-0.331244	0.113846	-0.343433	0.100368	-0.343348	0.100457	-0.401597	0.0517545	-0.678923	0.000264735	-0.369614	0.0754642	-0.592292	0.00229291	-0.209572	0.32568	0.0866098	0.687385	0.573828	0.00336886	0.762676	1.47e-05	0.984289	4.61e-18	0.788859	4.65e-06	0.592684	0.0022737	0.161821	0.449987	0.19884	0.351615	0.569742	0.00365736	-0.00377635	0.986028
MSTRG.9924.2	black	-0.0345914	0.872516	-0.132139	0.538228	-0.132139	0.538228	-0.132139	0.538228	0.0858818	0.689885	-0.132139	0.538228	-0.13489	0.529722	0.40239	0.0512508	0.287609	0.172954	-0.0167727	0.937997	-0.123593	0.56504	-0.34914	0.0944814	-0.0983901	0.647389	-0.0866714	0.687173	-0.276613	0.190709	-0.138459	0.518786	-0.277929	0.188521	-0.0356772	0.868548	-0.141249	0.510315	-0.240674	0.25727	-0.235885	0.267147
MSTRG.6268.1	black	-0.228274	0.283336	-0.189354	0.375523	-0.223716	0.29332	0.757286	1.83e-05	0.296111	0.160038	0.059762	0.78148	0.136321	0.525325	0.0530433	0.805559	-0.370092	0.075058	0.8765	1.96e-08	0.105107	0.624993	0.283445	0.179537	-0.277984	0.18843	-0.30476	0.147611	-0.653875	0.000529282	-0.321094	0.126042	-0.679441	0.000260789	-0.329374	0.116025	-0.210237	0.324111	-0.471023	0.0201669	0.146122	0.495677
MSTRG.59561.1	black	0.492927	0.0143903	0.486576	0.0159043	0.221901	0.297357	-0.344058	0.0997106	-0.322938	0.123758	-0.327766	0.117924	-0.376119	0.0700772	-0.629286	0.000986146	-0.339493	0.104588	-0.598934	0.00198532	-0.255411	0.228373	0.0214038	0.920924	0.622557	0.00115877	0.668984	0.000351174	0.944207	4.34e-12	0.828778	5.65e-07	0.542007	0.0062211	0.251645	0.235543	0.238573	0.261574	0.579163	0.00302136	0.0272044	0.899588
MSTRG.43318.2	black	0.480608	0.017443	0.408458	0.0475228	0.257272	0.224884	-0.356039	0.0877129	-0.349285	0.0943352	-0.337792	0.10645	-0.370975	0.0743124	-0.625276	0.00108613	-0.22572	0.288904	-0.609129	0.00158178	-0.0328421	0.878915	0.146496	0.494563	0.475092	0.0189713	0.60945	0.00157031	0.939737	9.91e-12	0.650845	0.000573133	0.713952	8.93e-05	0.192664	0.367078	0.363524	0.0807875	0.607275	0.00164944	-0.00325848	0.987944
MSTRG.20844.2	black	0.528399	0.0079466	0.509648	0.0109603	-0.0232585	0.914095	-0.288395	0.171731	-0.232042	0.275247	-0.294367	0.162632	-0.333718	0.111009	-0.606026	0.0016964	-0.383139	0.0645977	-0.506856	0.0114807	-0.311943	0.137824	-0.00665424	0.975382	0.62142	0.00119034	0.692559	0.000176514	0.854953	1.04e-07	0.801791	2.47e-06	0.444778	0.0294248	-0.155581	0.467876	0.0620523	0.773315	0.354016	0.0896587	0.125141	0.56014
MSTRG.14830.1	black	0.207616	0.330319	0.315842	0.132712	0.463116	0.0226647	-0.507609	0.0113383	-0.357541	0.0862883	-0.352289	0.0913448	-0.398645	0.0536625	-0.385794	0.0626131	0.124228	0.563029	-0.704574	0.000121262	0.143081	0.504787	0.0959708	0.655531	0.318999	0.128672	0.353184	0.0904683	0.83438	4.03e-07	0.411801	0.0455615	0.849928	1.47e-07	0.291164	0.167468	0.401774	0.0516418	0.71432	8.82e-05	-0.108311	0.61442
MSTRG.21806.1	black	0.762182	1.5e-05	0.180736	0.39803	0.0580713	0.787522	-0.219142	0.303558	-0.360781	0.083276	-0.346062	0.0976239	-0.464795	0.0221145	-0.700895	0.000136294	-0.427151	0.037356	-0.467382	0.0212876	-0.167638	0.43364	0.158082	0.460662	0.694259	0.000167563	0.847817	1.7e-07	0.884724	9.57e-09	0.644324	0.000678307	0.530916	0.00760048	0.208841	0.327409	0.0665219	0.757447	0.327709	0.117991	-0.0242795	0.910339
MSTRG.48142.2	black	0.622694	0.001155	0.106097	0.621719	-0.210412	0.3237	-0.210412	0.3237	-0.210412	0.3237	-0.210412	0.3237	-0.31964	0.127863	-0.460616	0.0235043	-0.314678	0.134223	-0.365402	0.0791166	-0.274171	0.194815	-0.00441084	0.98368	0.514129	0.0101659	0.703875	0.000124004	0.616859	0.0013246	0.502559	0.0123211	0.303832	0.148911	-0.0866453	0.687263	-0.149518	0.485603	0.048364	0.822433	0.0705231	0.743323
MSTRG.48142.1	black	0.493216	0.0143245	0.390553	0.0591735	0.0894792	0.677563	-0.344213	0.0995475	-0.347989	0.0956472	-0.356243	0.0875184	-0.452983	0.0262247	-0.641449	0.000729722	-0.239405	0.259864	-0.600857	0.00190314	-0.0861089	0.689104	0.117657	0.584009	0.576615	0.00318336	0.642008	0.000719461	0.920664	1.86e-10	0.654154	0.000525391	0.704874	0.000120105	0.116165	0.58882	0.0933213	0.66449	0.434799	0.03373	-0.0212451	0.921508
MSTRG.1668.2	black	0.600765	0.00190699	-0.11357	0.597227	0.197939	0.353847	-0.163735	0.444573	-0.277703	0.188895	-0.205825	0.3346	-0.293637	0.163724	-0.390195	0.0594277	-0.272526	0.197614	-0.316649	0.13167	-0.204105	0.338743	0.0590795	0.783917	0.405113	0.0495506	0.663198	0.000412016	0.574071	0.00335237	0.39159	0.0584438	0.269316	0.203157	0.146072	0.495828	0.0999196	0.642262	0.299793	0.154662	-0.0933984	0.664229
MSTRG.37845.1	black	0.587477	0.00254045	0.447833	0.0281988	0.27889	0.186934	-0.320832	0.126369	-0.368134	0.0767328	-0.364769	0.0796771	-0.432955	0.0345775	-0.676399	0.000284712	-0.374807	0.0711393	-0.581884	0.00285613	-0.207298	0.331077	0.0957155	0.656392	0.574961	0.00329237	0.751714	2.29e-05	0.987033	5.66e-19	0.797209	3.11e-06	0.576658	0.00318055	0.266708	0.207736	0.232691	0.273868	0.623383	0.00113626	-0.0253577	0.906374
MSTRG.5484.1	black	0.599446	0.00196316	0.226199	0.287853	0.317054	0.13115	-0.246163	0.246243	-0.348489	0.0951396	-0.100645	0.639836	-0.165282	0.440223	-0.676271	0.000285764	-0.396955	0.054779	-0.504986	0.0118404	-0.119423	0.578337	0.206863	0.332116	0.531072	0.00757941	0.725863	5.95e-05	0.907831	9.13e-10	0.629655	0.000977349	0.59107	0.00235371	0.177372	0.407014	0.299601	0.154938	0.593534	0.00223252	-0.0168933	0.937552
MSTRG.37958.2	black	0.506743	0.0115022	0.420618	0.0406925	0.264009	0.212547	-0.398842	0.0535335	-0.3707	0.0745437	-0.223755	0.293233	-0.280273	0.184665	-0.609131	0.00158172	-0.281861	0.182086	-0.651923	0.000557184	-0.205879	0.334472	0.037368	0.862375	0.552936	0.00507325	0.679602	0.000259574	0.964638	3.16e-14	0.767855	1.19e-05	0.621129	0.00119854	0.149219	0.486486	0.314842	0.13401	0.619286	0.00125162	0.0422271	0.844678
MSTRG.37546.1	black	0.543756	0.00602408	0.342183	0.101693	0.377743	0.0687786	-0.321297	0.125789	-0.35977	0.084207	-0.131452	0.54036	-0.190074	0.373677	-0.616686	0.00132994	-0.342579	0.101272	-0.591663	0.00232405	-0.196127	0.358361	0.0964809	0.653811	0.52645	0.0082235	0.683419	0.000232161	0.934132	2.57e-11	0.730441	5.06e-05	0.549145	0.00544941	0.461359	0.0232521	0.363424	0.0808772	0.701121	0.000135326	0.0286636	0.894231
MSTRG.62982.1	black	0.602506	0.00183495	0.389419	0.0599802	0.227582	0.284837	-0.37726	0.0691634	-0.424511	0.0386774	-0.277277	0.189602	-0.387842	0.0611146	-0.628223	0.00101183	-0.326762	0.119119	-0.638162	0.000792572	-0.248749	0.241158	0.0290922	0.892658	0.580588	0.00293385	0.760754	1.59e-05	0.97337	1.45e-15	0.789733	4.46e-06	0.567488	0.00382527	0.312109	0.137604	0.197754	0.354306	0.580327	0.00294973	-0.0635236	0.768081
MSTRG.11710.1	black	0.770807	1.05e-05	0.309909	0.140548	-0.222556	0.295896	-0.267514	0.206313	-0.267514	0.206313	-0.267514	0.206313	-0.379247	0.0675933	-0.609882	0.00155497	-0.466684	0.0215084	-0.480808	0.0173896	-0.450132	0.0273032	-0.079712	0.711196	0.71308	9.19e-05	0.872046	2.84e-08	0.813351	1.35e-06	0.802209	2.42e-06	0.311508	0.138403	-0.083131	0.699359	-0.134399	0.531237	0.124269	0.562898	0.047948	0.823937
MSTRG.4029.4	black	0.682003	0.00024202	0.277674	0.188942	0.268202	0.205104	-0.173644	0.417104	-0.305322	0.146829	-0.363447	0.0808565	-0.408559	0.0474626	-0.721216	6.99e-05	-0.483511	0.0166802	-0.42467	0.0385967	-0.1626	0.44778	0.204813	0.337034	0.626319	0.00105931	0.808235	1.78e-06	0.921212	1.73e-10	0.723469	6.47e-05	0.500522	0.0127371	0.133122	0.53518	0.251557	0.235713	0.54066	0.00637662	0.0609024	0.777411
MSTRG.4029.3	black	0.133949	0.532625	0.304619	0.147808	0.498462	0.0131692	-0.451398	0.0268199	-0.281909	0.182007	-0.292459	0.1655	-0.393433	0.0571645	-0.333913	0.110786	0.109614	0.610143	-0.61753	0.00130407	0.168446	0.431395	0.102217	0.63459	0.164177	0.443326	0.303078	0.149973	0.734349	4.4e-05	0.353106	0.0905445	0.749026	2.54e-05	0.507735	0.0113147	0.329518	0.115856	0.705112	0.000119191	-0.0434732	0.840151
MSTRG.2729.1	black	-0.413134	0.0447976	-0.383272	0.0644975	-0.310025	0.140391	0.544974	0.00588998	0.331549	0.113493	0.128611	0.549223	0.172699	0.419681	0.477973	0.0181602	0.0569121	0.791671	0.793416	3.74e-06	0.113112	0.598718	0.0113361	0.958073	-0.418756	0.0416849	-0.564498	0.00405793	-0.936	1.89e-11	-0.606156	0.00169148	-0.754062	2.09e-05	-0.339319	0.104777	-0.332822	0.112029	-0.669249	0.000348583	0.0473327	0.826162
MSTRG.22265.4	black	-0.392511	0.0578022	-0.146248	0.495303	-0.119465	0.578204	-0.331401	0.113663	0.241587	0.255414	0.21718	0.308015	0.257746	0.224001	0.82335	7.76e-07	0.678509	0.000267929	-0.0841247	0.695932	-0.116372	0.588152	-0.573253	0.00340825	-0.359233	0.0847056	-0.484113	0.0165255	-0.579089	0.00302594	-0.450207	0.0272744	-0.335126	0.109417	-0.10354	0.63019	-0.112335	0.601247	-0.282206	0.181528	-0.227394	0.285247
MSTRG.32913.2	black	0.37664	0.0696585	0.100086	0.641707	0.166375	0.437162	-0.130983	0.541819	-0.300884	0.153093	-0.106475	0.620471	-0.253828	0.231369	-0.55717	0.00467923	-0.221859	0.29745	-0.343287	0.100522	0.132724	0.536414	0.317875	0.130101	0.315282	0.133437	0.432163	0.0349465	0.657515	0.000480457	0.317693	0.130333	0.616204	0.00134489	0.171082	0.424114	0.0278652	0.897161	0.354821	0.0888801	-0.106944	0.618923
MSTRG.18789.1	black	0.00482352	0.982154	0.391589	0.0584447	0.696052	0.00015855	-0.174537	0.414672	-0.306285	0.145493	-0.25997	0.219888	-0.21106	0.322177	-0.465794	0.021792	-0.0559425	0.795146	-0.392318	0.0579363	0.295084	0.161562	0.344169	0.099594	0.0324373	0.880397	0.142495	0.506551	0.69023	0.000189451	0.345297	0.0984161	0.702541	0.000129379	0.455693	0.0252314	0.675847	0.000289258	0.886346	8.25e-09	-0.10465	0.626508
MSTRG.20062.1	black	0.318055	0.12987	0.343051	0.100771	0.337533	0.106735	-0.149883	0.484526	-0.390022	0.0595505	-0.317021	0.131193	-0.354266	0.089416	-0.730603	5.03e-05	-0.252582	0.233745	-0.424549	0.0386579	0.266903	0.20739	0.439966	0.0314426	0.322506	0.124291	0.457781	0.024487	0.864078	5.3e-08	0.438814	0.0319411	0.841589	2.56e-07	0.259623	0.220525	0.40374	0.050402	0.616203	0.00134494	-0.0598396	0.781203
MSTRG.40563.2	black	0.500122	0.0128201	0.531219	0.0075597	0.108513	0.613756	-0.33892	0.105213	-0.335717	0.108754	-0.33892	0.105213	-0.415339	0.0435559	-0.645559	0.000657197	-0.322967	0.123723	-0.592293	0.00229285	-0.204544	0.337685	0.0474634	0.82569	0.45006	0.0273309	0.693791	0.000169988	0.935461	2.06e-11	0.777064	7.96e-06	0.590548	0.00238011	0.0931969	0.664912	0.149547	0.485519	0.49285	0.014408	-0.0287786	0.893809
MSTRG.33293.1	black	0.714667	8.72e-05	0.399408	0.0531643	0.0983952	0.647372	-0.250432	0.237885	-0.323373	0.123225	-0.34409	0.0996769	-0.417125	0.0425698	-0.692585	0.000176373	-0.530448	0.0076638	-0.49593	0.0137169	-0.400118	0.0527033	0.00579231	0.97857	0.668563	0.000355326	0.861585	6.4e-08	0.929579	5.24e-11	0.903892	1.42e-09	0.359875	0.0841106	0.174669	0.414314	0.0828726	0.700251	0.438683	0.0319982	0.02913	0.892519
MSTRG.21260.1	black	0.531058	0.00758123	0.361748	0.0823919	0.346823	0.0968399	-0.338283	0.10591	-0.310785	0.139371	-0.307229	0.144194	-0.348264	0.0953678	-0.652474	0.00054919	-0.304694	0.147704	-0.594316	0.00219518	-0.101962	0.635441	0.148486	0.488655	0.559683	0.00445771	0.686183	0.00021391	0.959426	1.4e-13	0.673425	0.000309921	0.662635	0.000418395	0.351907	0.0917211	0.253732	0.231551	0.646951	0.0006341	0.0127825	0.952729
MSTRG.16428.3	black	0.476746	0.018502	0.537806	0.00671661	0.285834	0.17574	-0.27406	0.195002	-0.301985	0.151521	-0.3041	0.148535	-0.329432	0.115957	-0.621132	0.00119848	-0.409605	0.0468429	-0.520307	0.00914921	-0.277608	0.189053	0.0336009	0.876138	0.577558	0.00312257	0.649138	0.000599212	0.904247	1.37e-09	0.860306	7.04e-08	0.428929	0.036487	0.260264	0.219347	0.281598	0.182511	0.635947	0.000837526	0.0567272	0.792334
MSTRG.47895.1	black	0.300068	0.154266	0.386356	0.0621989	0.433406	0.0343686	-0.359912	0.0840758	-0.34171	0.102198	-0.344997	0.0987287	-0.382795	0.064858	-0.603703	0.0017868	-0.0972153	0.651338	-0.62497	0.00109411	0.164184	0.443307	0.258437	0.222717	0.320408	0.126898	0.460579	0.0235169	0.927841	6.8e-11	0.499067	0.013041	0.874122	2.39e-08	0.399182	0.0533115	0.390722	0.0590541	0.738349	3.8e-05	-0.0724439	0.736571
MSTRG.14513.1	black	-0.4815	0.0172058	-0.347834	0.0958053	-0.298663	0.156298	0.583319	0.00277211	0.267016	0.207191	-0.0378681	0.86055	-0.00747677	0.97234	0.381435	0.0658967	0.106726	0.61964	0.785954	5.32e-06	0.285586	0.176131	0.152392	0.477158	-0.454372	0.0257118	-0.611688	0.0014923	-0.86556	4.74e-08	-0.655129	0.000511994	-0.556917	0.00470197	-0.312313	0.137334	-0.323174	0.123468	-0.640001	0.000756854	0.00767265	0.971616
MSTRG.33851.1	black	0.173061	0.418692	0.428533	0.0366788	-0.135596	0.527551	-0.293037	0.164628	-0.18956	0.374993	-0.286744	0.174308	-0.344392	0.09936	-0.424361	0.0387534	-0.0897397	0.676673	-0.46814	0.0210503	-0.0597558	0.781502	0.0235608	0.912983	0.0869965	0.686058	0.289566	0.169919	0.625283	0.00108595	0.523685	0.00863009	0.527827	0.00802696	-0.0269277	0.900604	-0.0391193	0.855989	0.238947	0.260806	0.10101	0.638617
MSTRG.14607.1	black	-0.0781942	0.716471	0.519189	0.00932665	0.486705	0.0158723	-0.268888	0.203903	-0.134157	0.531981	-0.246789	0.245007	-0.18196	0.394786	-0.305821	0.146135	-0.0724903	0.736408	-0.439666	0.0315716	-0.0736355	0.732392	0.0100424	0.962854	0.127364	0.553135	0.115802	0.589995	0.595427	0.00214305	0.546412	0.00573481	0.400898	0.0522014	0.455262	0.0253874	0.455325	0.0253643	0.744911	2.97e-05	0.0280332	0.896544
MSTRG.14607.2	black	0.0835718	0.697838	0.572567	0.00345578	0.315306	0.133406	-0.208993	0.327049	-0.245254	0.248048	-0.131703	0.53958	-0.124223	0.563043	-0.400335	0.0525634	-0.288271	0.171923	-0.397461	0.0544428	-0.298881	0.155982	-0.062248	0.772618	0.255648	0.227927	0.262235	0.21575	0.631505	0.0009343	0.768656	1.15e-05	0.219487	0.302777	0.336214	0.108199	0.294295	0.162738	0.623348	0.0011372	-0.00998685	0.96306
MSTRG.14607.5	black	-0.118821	0.580267	0.538864	0.00658884	0.571489	0.00353157	-0.197798	0.354197	-0.198433	0.352622	-0.198433	0.352622	-0.125993	0.557449	-0.306216	0.14559	-0.1058	0.6227	-0.357603	0.0862303	-0.021144	0.921881	0.0601736	0.780011	0.0401263	0.85232	0.0806778	0.707846	0.553729	0.00499743	0.529202	0.00783472	0.35166	0.0919648	0.457222	0.0246842	0.565229	0.004	0.79771	3.03e-06	0.0290982	0.892636
MSTRG.12689.1	black	0.275502	0.192569	0.532008	0.0074543	0.4648	0.0221128	-0.360341	0.0836801	-0.390642	0.0591107	-0.416379	0.0429797	-0.427849	0.0370132	-0.538584	0.00662247	-0.112278	0.601434	-0.59927	0.00197076	0.0627403	0.770866	0.153876	0.472827	0.312411	0.137203	0.447856	0.0281897	0.895377	3.47e-09	0.602677	0.00182802	0.723476	6.47e-05	0.392561	0.0577673	0.447213	0.0284443	0.779032	7.29e-06	-0.106188	0.621418
MSTRG.44532.1	black	-0.0113255	0.958112	0.399346	0.0532047	0.426388	0.0377342	-0.279112	0.186569	-0.451213	0.0268904	-0.107838	0.615977	-0.171388	0.423272	-0.304319	0.148228	0.0708892	0.742035	-0.449196	0.0276651	0.147551	0.491427	0.146406	0.494832	0.155715	0.467488	0.156541	0.465099	0.582379	0.0028269	0.269991	0.201983	0.622244	0.00116737	0.242615	0.253335	0.445773	0.0290211	0.621334	0.00119277	-0.13131	0.540801
MSTRG.6652.2	black	-0.286263	0.175064	-0.288764	0.171158	-0.225088	0.290292	-0.319737	0.127742	0.0511361	0.812427	0.325842	0.120224	0.211589	0.320938	0.792954	3.82e-06	0.648556	0.000608325	-0.0900283	0.675689	-0.128822	0.548563	-0.565083	0.00401153	-0.307556	0.143745	-0.39474	0.05627	-0.568013	0.00378562	-0.439278	0.0317396	-0.344341	0.099414	-0.0577817	0.788558	-0.220369	0.300789	-0.395547	0.0557231	-0.257804	0.223891
MSTRG.27478.1	black	0.390567	0.059164	0.280074	0.184991	0.339976	0.104064	-0.421467	0.0402461	-0.161243	0.451629	-0.0551956	0.797826	-0.0512161	0.812139	-0.519775	0.00923332	-0.144014	0.501985	-0.653491	0.00053467	-0.0248582	0.90821	0.11767	0.58397	0.366285	0.0783404	0.523796	0.00861344	0.866644	4.35e-08	0.519864	0.00921925	0.723466	6.47e-05	0.312719	0.136796	0.344356	0.099398	0.650785	0.000574041	0.135482	0.527902
MSTRG.22480.4	black	0.597253	0.00205966	0.163572	0.445033	0.373868	0.0719068	-0.235861	0.267197	-0.235861	0.267197	-0.235861	0.267197	-0.274871	0.193631	-0.443781	0.0298343	-0.371306	0.0740335	-0.404489	0.0499362	-0.310805	0.139343	-0.00783523	0.971015	0.612432	0.00146709	0.677042	0.000279502	0.711266	9.76e-05	0.641937	0.000720764	0.216761	0.308972	0.56568	0.00396461	0.166559	0.436647	0.551205	0.00524222	0.064315	0.76527
MSTRG.4374.1	black	-0.430901	0.0355416	-0.360313	0.0837059	-0.4979	0.0132892	0.370839	0.0744268	0.449145	0.0276848	0.292746	0.165067	0.358109	0.085755	0.546689	0.00570531	0.196529	0.357357	0.612489	0.00146517	0.0552046	0.797793	-0.10212	0.634915	-0.396842	0.0548543	-0.583565	0.00275796	-0.914961	3.89e-10	-0.663134	0.000412733	-0.627886	0.00102011	-0.481102	0.0173114	-0.42322	0.0393365	-0.772062	9.9e-06	0.165758	0.438887
MSTRG.32520.1	black	0.32623	0.119757	0.387514	0.0613531	0.45122	0.0268874	-0.146671	0.494043	-0.4197	0.0411791	-0.224852	0.290812	-0.275878	0.191939	-0.738842	3.73e-05	-0.351688	0.0919377	-0.451319	0.0268498	0.0697192	0.746155	0.361	0.0830747	0.337548	0.106719	0.484706	0.0163742	0.909087	7.9e-10	0.605406	0.00172014	0.708896	0.000105474	0.408124	0.0477223	0.37892	0.0678494	0.750969	2.35e-05	-0.092848	0.666096
MSTRG.37395.1	black	0.689487	0.00019375	0.427457	0.0372056	0.0661409	0.758797	-0.21875	0.304444	-0.295346	0.161172	-0.31965	0.127851	-0.385856	0.0625678	-0.72521	6.09e-05	-0.543828	0.00601612	-0.473441	0.0194492	-0.357598	0.0862349	0.0606044	0.778474	0.64929	0.000596848	0.83494	3.89e-07	0.927783	6.86e-11	0.873785	2.46e-08	0.399822	0.0528953	0.125815	0.558012	0.107971	0.615539	0.428977	0.0364634	0.0519835	0.809374
MSTRG.26913.3	black	0.762847	1.46e-05	0.205363	0.33571	0.150679	0.482184	-0.354032	0.0896427	-0.245532	0.247496	-0.152589	0.476583	-0.196395	0.357689	-0.557534	0.00464659	-0.406782	0.0485306	-0.557551	0.00464506	-0.370516	0.0746995	-0.0524142	0.807823	0.521991	0.00888726	0.853236	1.17e-07	0.858794	7.86e-08	0.749407	2.5e-05	0.36643	0.0782132	0.248788	0.241081	0.188101	0.378749	0.440488	0.0312184	0.0147691	0.945392
MSTRG.46004.1	black	0.461384	0.0232439	0.442874	0.0302104	0.353871	0.0897989	-0.391521	0.0584925	-0.395404	0.05582	-0.333142	0.111664	-0.393215	0.0573149	-0.625398	0.00108297	-0.236297	0.266289	-0.659502	0.000455486	-0.107811	0.616064	0.101547	0.636825	0.473147	0.0195354	0.635697	0.000842727	0.989501	5.61e-20	0.72923	5.29e-05	0.696134	0.000158151	0.364113	0.080261	0.322065	0.124835	0.704229	0.000122608	-0.0426016	0.843317
MSTRG.8114.1	black	0.332187	0.112758	0.414389	0.0440875	0.375212	0.0708099	-0.47826	0.0180809	-0.325299	0.12088	-0.35375	0.0899165	-0.415466	0.0434852	-0.457268	0.0246681	-0.03008	0.889035	-0.68056	0.00025244	-0.0141445	0.947698	0.0498477	0.817074	0.385853	0.0625699	0.514007	0.0101868	0.890215	5.74e-09	0.566018	0.00393822	0.743549	3.13e-05	0.195634	0.359593	0.276004	0.191727	0.669255	0.000348531	-0.0398611	0.853286
MSTRG.28601.1	black	0.552869	0.00507974	0.440301	0.0312983	0.276566	0.190788	-0.401193	0.0520124	-0.366619	0.0780483	-0.190398	0.372848	-0.26798	0.205494	-0.605405	0.00172019	-0.31517	0.133583	-0.66454	0.000397141	-0.265449	0.20997	0.0075382	0.972113	0.547749	0.0055936	0.714865	8.66e-05	0.972369	2.17e-15	0.805312	2.07e-06	0.562942	0.00418368	0.349428	0.094191	0.273348	0.196211	0.647915	0.000618507	0.0246406	0.909011
MSTRG.28601.2	black	0.723773	6.4e-05	0.209308	0.326305	-0.0543257	0.800949	-0.248952	0.24076	-0.201676	0.344648	-0.334384	0.110253	-0.348442	0.0951869	-0.495541	0.0138025	-0.391246	0.0586856	-0.419361	0.0413603	-0.419712	0.0411727	-0.09368	0.663275	0.828401	5.78e-07	0.779699	7.08e-06	0.721365	6.95e-05	0.703147	0.000126912	0.24566	0.247241	-0.137427	0.521938	0.0368524	0.864256	0.186105	0.383921	0.0899914	0.675815
MSTRG.46932.1	black	0.576116	0.0032159	0.176524	0.409298	0.148929	0.487345	-0.0311631	0.885064	-0.117691	0.583901	-0.267637	0.206096	-0.275958	0.191804	-0.598886	0.00198741	-0.547215	0.00564967	-0.236715	0.265418	-0.327019	0.118812	0.100028	0.641898	0.300715	0.153335	0.684128	0.000227353	0.65491	0.000514984	0.654343	0.000522773	0.185305	0.386003	0.119005	0.579679	0.0853004	0.691884	0.333491	0.111266	-0.103417	0.6306
MSTRG.13675.1	black	0.0452605	0.833667	0.138402	0.518961	0.385189	0.0630614	-0.727305	5.66e-05	-0.0578979	0.788142	-0.27409	0.194951	-0.283142	0.180022	0.218648	0.304677	0.547489	0.00562082	-0.743505	3.14e-05	-0.0621222	0.773066	-0.380722	0.0664459	0.0469829	0.827428	0.108651	0.613303	0.422722	0.0395933	0.174094	0.415878	0.482666	0.0168994	0.319844	0.127606	0.349397	0.0942226	0.510781	0.0107548	0.0134202	0.950373
MSTRG.31191.1	black	0.651809	0.000558861	0.264094	0.212396	0.229271	0.281181	-0.206487	0.333015	-0.424955	0.0384527	-0.36552	0.0790123	-0.474426	0.0191628	-0.752557	2.21e-05	-0.457685	0.0245205	-0.485211	0.016246	-0.165455	0.439738	0.189463	0.375244	0.606633	0.00167343	0.789504	4.51e-06	0.958097	1.98e-13	0.764646	1.36e-05	0.560844	0.00435846	0.249221	0.240236	0.1915	0.370033	0.518148	0.00949457	-0.0565928	0.792815
MSTRG.43625.2	black	0.508769	0.011122	0.341413	0.102515	0.249876	0.238963	-0.379439	0.0674429	-0.33746	0.106816	-0.0389716	0.856527	-0.120919	0.573551	-0.40901	0.0471947	-0.265642	0.209628	-0.580104	0.00296331	-0.401474	0.0518328	-0.154997	0.469568	0.516272	0.00980316	0.638099	0.000793833	0.754082	2.08e-05	0.718759	7.6e-05	0.310502	0.13975	0.417455	0.0423894	0.236468	0.265933	0.514107	0.0101697	-0.0576691	0.788961
MSTRG.37040.2	black	0.500679	0.0127046	0.321099	0.126036	0.266724	0.207708	-0.368299	0.0765912	-0.374455	0.0714264	-0.37395	0.0718399	-0.450985	0.0269769	-0.649341	0.000596046	-0.203202	0.340931	-0.631754	0.000928627	0.00542383	0.979933	0.180524	0.398591	0.496343	0.0136263	0.642019	0.000719274	0.965042	2.79e-14	0.607802	0.00162995	0.784298	5.74e-06	0.283587	0.17931	0.248497	0.241651	0.584726	0.0026918	-0.0479153	0.824055
MSTRG.17277.4	black	0.496552	0.0135805	0.283973	0.178692	-0.0813994	0.705346	-0.346448	0.0972251	-0.338145	0.106062	-0.279542	0.185863	-0.402948	0.0508985	-0.586105	0.00261503	-0.174282	0.415367	-0.57921	0.00301846	-0.0409714	0.849244	0.114201	0.595179	0.466043	0.0217124	0.611416	0.00150157	0.827649	6.04e-07	0.517788	0.00955315	0.709597	0.000103089	0.0112397	0.958429	-0.0353093	0.869892	0.257019	0.225355	-0.0229058	0.915393
MSTRG.17277.1	black	0.560425	0.00439407	0.263889	0.212762	0.0916442	0.670185	-0.34519	0.0985277	-0.323758	0.122753	-0.366829	0.0778646	-0.454575	0.0256373	-0.638402	0.000787828	-0.225105	0.290256	-0.592132	0.00230083	-0.0417501	0.846412	0.150159	0.483714	0.551749	0.00518862	0.68423	0.000226667	0.913433	4.7e-10	0.585841	0.0026296	0.731361	4.9e-05	0.10584	0.622569	0.121689	0.571095	0.408678	0.0473916	-0.0209862	0.922462
MSTRG.6507.2	black	0.161733	0.450235	-0.0332362	0.877473	0.434584	0.0338277	-0.00159077	0.994114	-0.129207	0.547359	-0.307384	0.143981	-0.306616	0.145036	-0.185887	0.384486	-0.117762	0.583673	-0.0328831	0.878765	0.106897	0.619077	0.16618	0.437706	-0.0490121	0.820091	0.143649	0.503081	0.252332	0.234224	0.177168	0.407563	0.119493	0.578114	0.473158	0.019532	0.244235	0.250081	0.421086	0.0404457	0.0521163	0.808896
MSTRG.17799.1	black	0.548439	0.00552192	0.376384	0.069864	0.378828	0.0679222	-0.375708	0.0704084	-0.353901	0.0897705	-0.34306	0.100762	-0.391701	0.0583666	-0.636126	0.00083381	-0.288179	0.172067	-0.63167	0.000930545	-0.133971	0.532558	0.103914	0.628949	0.534521	0.0071267	0.70693	0.000112419	0.991429	6.07e-21	0.736742	4.03e-05	0.651356	0.000565526	0.337813	0.106426	0.327107	0.118708	0.695138	0.000163088	-0.0224532	0.91706
MSTRG.4758.1	black	0.633516	0.000889363	0.354452	0.089236	0.206664	0.332591	-0.194583	0.362232	-0.435489	0.0334167	-0.372351	0.0731608	-0.453746	0.0259418	-0.766311	1.27e-05	-0.449955	0.0273714	-0.484974	0.016306	-0.127131	0.553866	0.215563	0.311719	0.581018	0.00290789	0.759166	1.7e-05	0.954555	4.77e-13	0.733637	4.51e-05	0.588513	0.00248538	0.302935	0.150175	0.222494	0.296035	0.523803	0.00861237	-0.10838	0.614194
MSTRG.19964.2	black	0.380088	0.0669368	0.351366	0.0922563	0.302823	0.150333	-0.0919097	0.669282	-0.276666	0.190621	-0.342878	0.100955	-0.338227	0.105971	-0.534194	0.00716866	-0.392942	0.0575033	-0.278607	0.187399	-0.179909	0.400227	0.119892	0.576835	0.271854	0.198766	0.530676	0.00763283	0.684425	0.000225365	0.655498	0.000507003	0.299892	0.154518	-0.0255874	0.905529	0.309765	0.140742	0.517987	0.00952061	-0.127487	0.55275
MSTRG.42021.3	black	0.918671	2.43e-10	-0.256506	0.226316	-0.0367217	0.864733	-0.17313	0.418504	-0.207869	0.329715	-0.115059	0.592397	-0.18736	0.380663	-0.428443	0.0367228	-0.395584	0.055698	-0.304376	0.148148	-0.320725	0.126502	-0.00337908	0.987497	0.65275	0.000545207	0.85667	9.17e-08	0.568861	0.00372226	0.437195	0.0326531	0.159699	0.456029	0.0972524	0.651213	-0.0460591	0.830773	0.0643307	0.765215	0.030062	0.889101
MSTRG.15116.3	black	-0.278265	0.187965	-0.274806	0.193742	-0.209819	0.325097	-0.174537	0.414674	0.252692	0.233535	0.711578	9.66e-05	0.768487	1.15e-05	0.756886	1.86e-05	0.411042	0.0460014	0.0478033	0.82446	-0.28901	0.170777	-0.548865	0.00547806	-0.293902	0.163327	-0.39368	0.0569943	-0.655017	0.00051352	-0.40407	0.0501966	-0.569627	0.00366583	-0.20686	0.332123	-0.108276	0.614534	-0.376641	0.069658	-0.195396	0.36019
MSTRG.15116.1	black	-0.151908	0.478576	-0.243228	0.252102	-0.270327	0.201399	-0.197231	0.355606	0.387695	0.0612216	0.748436	2.6e-05	0.777243	7.9e-06	0.7458	2.87e-05	0.292443	0.165524	0.034664	0.872251	-0.496425	0.0136083	-0.64786	0.000619389	-0.198999	0.351223	-0.262263	0.2157	-0.616053	0.00134961	-0.252165	0.234545	-0.707837	0.000109165	-0.157566	0.462147	-0.233261	0.27266	-0.387932	0.0610493	0.244594	0.249365
MSTRG.6365.1	black	-0.306009	0.145876	-0.323806	0.122694	-0.323806	0.122694	0.365934	0.0786484	0.2006	0.347283	0.0474088	0.825887	0.0333607	0.877017	0.529577	0.00778303	0.149556	0.485493	0.590179	0.00239889	-0.0410189	0.849072	-0.171602	0.422687	-0.325708	0.120385	-0.443277	0.0300429	-0.82026	9.25e-07	-0.482316	0.0169908	-0.723419	6.48e-05	-0.28502	0.177026	-0.328944	0.11653	-0.63162	0.000931684	-0.12259	0.568227
MSTRG.40989.1	black	0.529565	0.00778462	0.39288	0.0575463	0.363312	0.0809782	-0.428016	0.0369313	-0.305514	0.146561	-0.151552	0.479619	-0.163427	0.445442	-0.535547	0.00699636	-0.286233	0.175111	-0.680874	0.000250142	-0.326337	0.119629	-0.0538928	0.802505	0.541296	0.0063028	0.684915	0.000222123	0.941887	6.71e-12	0.799427	2.78e-06	0.502221	0.0123894	0.37526	0.0707712	0.333696	0.111034	0.704506	0.000121529	-0.00760449	0.971868
MSTRG.8609.1	black	0.675097	0.000295521	0.245662	0.247238	0.14112	0.510704	-0.468513	0.0209343	-0.314022	0.13508	-0.340636	0.103351	-0.433286	0.034424	-0.517735	0.00956183	-0.216694	0.309126	-0.676285	0.000285645	-0.274474	0.194301	-0.070683	0.742761	0.593422	0.00223789	0.783	6.09e-06	0.919638	2.14e-10	0.722447	6.7e-05	0.552849	0.00508165	0.185418	0.38571	0.0900373	0.675658	0.447835	0.0281981	0.0113363	0.958072
MSTRG.8609.2	black	0.704271	0.000122446	0.414114	0.0442422	-0.242272	0.254029	-0.253265	0.232441	-0.215797	0.311182	-0.303969	0.148719	-0.378926	0.0678449	-0.596991	0.00207144	-0.464473	0.0222191	-0.453599	0.0259961	-0.435153	0.033569	-0.0821741	0.702665	0.654627	0.000518854	0.836275	3.59e-07	0.795967	3.3e-06	0.812565	1.41e-06	0.296156	0.159973	-0.232876	0.273474	-0.116277	0.588458	0.130582	0.543067	0.0995547	0.643484
MSTRG.48935.1	black	0.49608	0.013684	0.312697	0.136824	0.387516	0.0613512	-0.413033	0.0448552	-0.389523	0.0599057	-0.325961	0.120081	-0.392581	0.057753	-0.601302	0.00188454	-0.176539	0.409256	-0.674932	0.000296917	-0.0359054	0.867714	0.130638	0.542893	0.496818	0.0135226	0.639637	0.00076381	0.973932	1.15e-15	0.629063	0.00099149	0.75583	1.94e-05	0.408907	0.0472557	0.345635	0.0980657	0.689514	0.000193594	-0.0583237	0.786619
MSTRG.6178.1	black	0.634328	0.000871743	0.423166	0.0393644	0.220625	0.300215	-0.346596	0.0970724	-0.315776	0.132797	-0.266911	0.207377	-0.31973	0.12775	-0.646281	0.000645128	-0.412324	0.0452605	-0.605436	0.00171901	-0.340096	0.103934	0.00177293	0.99344	0.635902	0.000838457	0.791222	4.15e-06	0.97066	4.17e-15	0.858657	7.94e-08	0.481144	0.0173002	0.265345	0.210156	0.207123	0.331494	0.579553	0.00299719	0.0269875	0.900385
MSTRG.31544.2	black	-0.324505	0.121842	-0.0735064	0.732844	0.20323	0.340863	-0.344405	0.0993467	0.358645	0.0852526	0.652428	0.000549852	0.810233	1.6e-06	0.639569	0.000765126	0.487085	0.0157782	-0.173286	0.418078	-0.0800063	0.710174	-0.405147	0.0495297	-0.263022	0.214325	-0.391197	0.0587199	-0.3645	0.0799156	-0.341937	0.101955	-0.20295	0.341544	0.125203	0.559943	0.212963	0.317732	0.123307	0.56595	0.28647	0.174738
MSTRG.33197.1	black	0.4541	0.0258115	0.314537	0.134408	0.47915	0.0178369	-0.55001	0.00536161	-0.207216	0.331273	-0.265268	0.210293	-0.270818	0.200551	-0.397386	0.0544928	-0.0468254	0.827998	-0.757031	1.85e-05	-0.140775	0.511748	-0.0659261	0.759557	0.443755	0.029845	0.579183	0.00302011	0.901695	1.8e-09	0.624883	0.00109636	0.639163	0.000772962	0.48445	0.0164392	0.459055	0.0240412	0.761916	1.52e-05	0.0402911	0.851721
MSTRG.9552.2	black	0.234981	0.269037	0.208203	0.328923	0.515823	0.00987829	-0.1985	0.352457	-0.19126	0.370647	-0.331028	0.114096	-0.325228	0.120965	-0.475111	0.0189659	-0.125132	0.56017	-0.412795	0.044991	0.118595	0.580995	0.233267	0.272647	0.113236	0.598315	0.35416	0.0895186	0.688455	0.00019986	0.380342	0.0667401	0.603089	0.00181137	0.566135	0.00392914	0.411206	0.0459061	0.670137	0.000340036	-0.0984279	0.647262
MSTRG.21516.1	black	0.444394	0.0295819	0.339113	0.105002	0.338128	0.10608	-0.552424	0.00512274	-0.387412	0.0614272	-0.237559	0.263669	-0.302976	0.150116	-0.462309	0.022933	-0.0292058	0.892241	-0.788866	4.64e-06	-0.0999035	0.642316	-0.0197952	0.926851	0.437053	0.0327161	0.588249	0.00249932	0.941867	6.74e-12	0.609925	0.00155348	0.751459	2.31e-05	0.349213	0.0944078	0.320965	0.126203	0.668366	0.000357273	-0.0576005	0.789206
MSTRG.3643.1	black	0.531695	0.00749585	0.425153	0.0383528	0.222593	0.295813	-0.469923	0.0205003	-0.314566	0.134369	-0.161981	0.449534	-0.213908	0.315538	-0.570101	0.00363124	-0.241797	0.254988	-0.722905	6.59e-05	-0.25431	0.230455	-0.022032	0.91861	0.561337	0.00431683	0.69179	0.000180697	0.970963	3.73e-15	0.755037	2.01e-05	0.629549	0.000979878	0.217411	0.307487	0.231458	0.27649	0.602366	0.00184067	0.0373651	0.862385
MSTRG.48183.2	black	0.293682	0.163657	0.240337	0.257959	0.466371	0.0216077	-0.455048	0.025465	-0.263663	0.213169	-0.480805	0.0173903	-0.461657	0.0231517	-0.366723	0.077957	0.0608784	0.777497	-0.622718	0.00115433	0.0779559	0.717301	0.048969	0.820247	0.367211	0.0775322	0.413272	0.0447193	0.791737	4.05e-06	0.472841	0.0196254	0.710044	0.000101596	0.188283	0.378279	0.437988	0.0323031	0.663881	0.000404385	-0.114672	0.593653
MSTRG.23685.1	black	0.108923	0.61241	0.37536	0.0706903	0.61133	0.00150456	-0.367205	0.0775375	-0.386631	0.0619975	-0.0369322	0.863965	-0.0562822	0.793928	-0.448123	0.0280844	-0.0194518	0.928116	-0.615254	0.00137483	0.135537	0.527732	0.194755	0.3618	0.147314	0.49213	0.264727	0.211259	0.803203	2.3e-06	0.442283	0.0304575	0.754874	2.02e-05	0.576452	0.00319399	0.584298	0.00271606	0.891644	5.01e-09	-0.0470243	0.827279
MSTRG.25053.1	black	0.622113	0.001171	0.505393	0.0117613	0.039761	0.853651	-0.315912	0.13262	-0.266276	0.2085	-0.262187	0.215837	-0.325361	0.120804	-0.643799	0.000687447	-0.451689	0.0267099	-0.552287	0.00513605	-0.391788	0.0583055	-0.0294413	0.891377	0.59634	0.00210097	0.790979	4.2e-06	0.923662	1.24e-10	0.882172	1.2e-08	0.415647	0.0433846	-0.00916458	0.966099	0.0578056	0.788472	0.434801	0.0337289	0.093365	0.664342
MSTRG.25053.3	black	0.656083	0.000499167	0.405275	0.0494508	0.0117991	0.956362	-0.320562	0.126706	-0.324025	0.122426	-0.218934	0.304027	-0.291964	0.16625	-0.59618	0.00210832	-0.425768	0.0380439	-0.535719	0.00697477	-0.406998	0.0483996	-0.0621054	0.773125	0.600198	0.00193095	0.809774	1.64e-06	0.876706	1.93e-08	0.83897	3.03e-07	0.376046	0.070136	-0.0861904	0.688825	0.113963	0.595951	0.371844	0.073583	0.0444661	0.836548
MSTRG.25053.2	black	0.658215	0.000471524	0.382235	0.0652843	0.075143	0.727115	-0.300178	0.154107	-0.283216	0.179904	-0.292838	0.164927	-0.351727	0.0918994	-0.660379	0.000444828	-0.410323	0.0464207	-0.542602	0.0061535	-0.289361	0.170236	0.0505279	0.81462	0.607214	0.00165169	0.801036	2.57e-06	0.924003	1.18e-10	0.771526	1.01e-05	0.508485	0.0111746	-0.00754783	0.972077	0.1257	0.558374	0.422922	0.03949	0.0547856	0.799298
MSTRG.8426.1	black	0.526475	0.00821989	0.438673	0.0320028	0.0429435	0.842075	-0.278993	0.186764	-0.361142	0.0829448	-0.379677	0.0672574	-0.470771	0.0202428	-0.707079	0.000111877	-0.316616	0.131713	-0.547149	0.00565662	-0.0706531	0.742866	0.171715	0.422376	0.49679	0.0135287	0.674331	0.000302048	0.930647	4.45e-11	0.678134	0.000270851	0.688965	0.000196823	0.0850359	0.692793	0.123313	0.56593	0.417694	0.0422596	-0.0266879	0.901485
MSTRG.48684.2	black	0.597558	0.00204596	0.181122	0.397005	0.387018	0.0617146	-0.328788	0.116714	-0.29622	0.159877	-0.382814	0.0648434	-0.434046	0.034074	-0.597694	0.00203993	-0.282275	0.181418	-0.541727	0.0062532	-0.0964677	0.653855	0.138695	0.518068	0.5927	0.00227292	0.713904	8.95e-05	0.912483	5.28e-10	0.634879	0.000859961	0.606275	0.00168695	0.290642	0.168266	0.26828	0.204966	0.606534	0.00167717	0.00644588	0.976153
MSTRG.48684.1	black	0.766067	1.28e-05	-0.0106042	0.960778	-0.0741664	0.730532	-0.0993565	0.644148	-0.247001	0.244588	-0.0633025	0.768867	-0.166997	0.435425	-0.498973	0.0130608	-0.517855	0.00954215	-0.257833	0.223839	-0.453362	0.0260837	-0.0484474	0.822132	0.582242	0.00283498	0.80513	2.09e-06	0.588436	0.00248943	0.645999	0.000649822	0.0696367	0.746445	-0.0347656	0.871879	0.0552928	0.797477	0.0910776	0.672113	0.0994774	0.643743
MSTRG.36819.1	black	0.416599	0.0428583	0.430651	0.0356601	0.435056	0.033613	-0.319577	0.127942	-0.321986	0.124933	-0.362348	0.0818477	-0.371826	0.0735981	-0.610375	0.00153764	-0.2673	0.206691	-0.572281	0.00347574	-0.0953546	0.65761	0.137688	0.521141	0.531888	0.00747023	0.581791	0.00286165	0.941459	7.26e-12	0.713109	9.18e-05	0.633547	0.000888689	0.283926	0.178767	0.390317	0.059341	0.742415	3.27e-05	-0.0260919	0.903675
MSTRG.7101.1	black	-0.338916	0.105217	-0.3365	0.107881	-0.338916	0.105217	0.212763	0.318198	0.452426	0.0264325	0.0284898	0.894868	0.109771	0.609627	0.676815	0.000281336	0.280714	0.183948	0.511563	0.0106147	-0.0612772	0.776075	-0.312696	0.136827	-0.349737	0.0938809	-0.484136	0.0165194	-0.868784	3.68e-08	-0.518783	0.00939194	-0.735703	4.19e-05	-0.319404	0.128161	-0.335573	0.108915	-0.652967	0.000542112	0.0872907	0.68505
MSTRG.46788.1	black	0.528381	0.00794909	0.306627	0.145021	0.134261	0.531663	-0.311575	0.138314	-0.417561	0.0423318	-0.360095	0.0839073	-0.45887	0.0241055	-0.672397	0.000319078	-0.230979	0.277513	-0.580737	0.00292483	0.011179	0.958653	0.204077	0.338812	0.520178	0.00916954	0.653841	0.000529752	0.926592	8.16e-11	0.575245	0.00327341	0.765148	1.33e-05	0.186452	0.383017	0.169999	0.427097	0.457505	0.024584	-0.0828427	0.700355
MSTRG.48259.1	black	0.671098	0.00033098	0.41674	0.042781	0.177301	0.407205	-0.313168	0.136203	-0.292734	0.165085	-0.287137	0.173692	-0.327891	0.117775	-0.635807	0.000840426	-0.449112	0.0276978	-0.562984	0.00418025	-0.379812	0.0671519	-0.0160483	0.94067	0.656275	0.000496622	0.81794	1.05e-06	0.942213	6.32e-12	0.873694	2.48e-08	0.404567	0.0498878	0.215399	0.312096	0.174667	0.414322	0.536991	0.00681643	0.0637928	0.767125
MSTRG.48259.2	black	0.753115	2.16e-05	0.157446	0.462491	0.229475	0.280741	-0.30597	0.145929	-0.277589	0.189085	-0.158729	0.458805	-0.247321	0.243957	-0.552754	0.00509086	-0.459117	0.0240198	-0.508303	0.0112084	-0.43494	0.0336656	-0.0603391	0.77942	0.585288	0.00266031	0.85382	1.12e-07	0.840658	2.72e-07	0.794543	3.54e-06	0.274727	0.193875	0.345471	0.0982354	0.140176	0.513563	0.476353	0.0186126	0.0416978	0.846602
MSTRG.44179.1	black	0.430921	0.0355318	0.334777	0.10981	0.269678	0.202525	-0.317568	0.130492	-0.40294	0.0509037	-0.28602	0.175445	-0.352916	0.0907297	-0.673435	0.000309838	-0.20251	0.342614	-0.595969	0.002118	0.083382	0.698493	0.257647	0.224184	0.420401	0.0408072	0.574778	0.00330466	0.940565	8.55e-12	0.544195	0.0059754	0.828614	5.71e-07	0.249475	0.239742	0.284139	0.178428	0.592733	0.00227134	-0.0842873	0.695371
MSTRG.29340.3	black	0.564353	0.00406954	-0.148277	0.489274	0.423736	0.0390721	-0.206377	0.333277	-0.0698052	0.745852	-0.206377	0.333277	-0.133737	0.533278	-0.296732	0.159123	-0.215467	0.31194	-0.293439	0.164023	-0.117809	0.583521	0.0528733	0.806171	0.695	0.000163786	0.569529	0.00367294	0.539043	0.00656749	0.357662	0.0861746	0.252193	0.234491	0.0323342	0.880775	0.301068	0.15283	0.42667	0.037594	0.0396357	0.854107
MSTRG.29340.1	black	0.562649	0.00420771	0.403282	0.0506887	0.143577	0.503296	-0.317314	0.130817	-0.317259	0.130887	-0.225862	0.288592	-0.306711	0.144906	-0.645681	0.000655154	-0.335171	0.109367	-0.561525	0.00430103	-0.158862	0.458424	0.112485	0.60076	0.505807	0.0116813	0.710669	9.95e-05	0.924365	1.12e-10	0.701364	0.000134295	0.604322	0.00176234	0.0406572	0.850388	0.189474	0.375216	0.505319	0.0117757	0.114564	0.594001
MSTRG.13392.1	black	0.217853	0.306481	0.264768	0.211187	0.412039	0.0454246	0.0541012	0.801756	-0.445484	0.0291379	-0.382814	0.0648441	-0.460553	0.0235259	-0.784459	5.7e-06	-0.299495	0.155092	-0.238359	0.262015	0.408961	0.0472238	0.628381	0.00100799	0.20622	0.333653	0.357425	0.0863981	0.783633	5.92e-06	0.325262	0.120923	0.832977	4.39e-07	0.26806	0.205352	0.369509	0.0755543	0.619545	0.00124406	-0.180849	0.397727
MSTRG.44104.1	black	0.331887	0.113103	0.413423	0.0446335	0.294169	0.162927	-0.620177	0.00122571	-0.282214	0.181515	-0.329258	0.116161	-0.379583	0.0673306	-0.354972	0.0887353	0.099943	0.642184	-0.811788	1.47e-06	-0.0596809	0.781769	-0.0872789	0.68509	0.379259	0.0675842	0.493842	0.0141824	0.886506	8.13e-09	0.565305	0.00399397	0.763987	1.39e-05	0.256537	0.226258	0.272332	0.197946	0.631879	0.000925803	0.00479183	0.982271
MSTRG.26028.1	black	0.421898	0.0400209	0.337805	0.106436	0.374029	0.0717751	-0.263932	0.212685	-0.442026	0.0305656	-0.354542	0.0891495	-0.418955	0.0415776	-0.711795	9.59e-05	-0.248792	0.241074	-0.552827	0.00508374	0.102078	0.635053	0.307008	0.144497	0.433113	0.034504	0.572748	0.00344322	0.960695	9.93e-14	0.580747	0.00292424	0.813354	1.35e-06	0.319038	0.128623	0.355086	0.0886256	0.675644	0.00029094	-0.0893213	0.678102
MSTRG.22671.1	black	-0.383424	0.0643824	-0.247744	0.243126	-0.175417	0.412287	-0.0823791	0.701956	0.485241	0.0162386	0.582625	0.0028125	0.748564	2.59e-05	0.801048	2.57e-06	0.422738	0.0395847	0.17022	0.426488	-0.204967	0.336664	-0.493991	0.0141486	-0.389481	0.0599358	-0.510759	0.0107588	-0.76658	1.25e-05	-0.511306	0.0106607	-0.629893	0.00097172	-0.12844	0.54976	-0.165949	0.438353	-0.384586	0.0635104	-0.0282301	0.895822
MSTRG.48779.1	black	0.55879	0.00453539	0.472346	0.0197716	0.173006	0.418842	-0.457276	0.0246651	-0.253949	0.231138	-0.00170635	0.993686	-0.0513702	0.811583	-0.450505	0.0271602	-0.332242	0.112694	-0.67297	0.000313949	-0.546398	0.00573629	-0.229191	0.281354	0.550297	0.00533269	0.71772	7.87e-05	0.864449	5.16e-08	0.888006	7.08e-09	0.303867	0.148862	0.206097	0.333949	0.20548	0.33543	0.558554	0.00455615	0.136791	0.523884
MSTRG.21725.3	black	0.51981	0.00922776	0.42562	0.0381178	0.367727	0.0770848	-0.262042	0.216101	-0.397041	0.0547221	-0.346993	0.0966651	-0.39944	0.0531435	-0.704068	0.000123243	-0.388985	0.0602907	-0.535614	0.00698805	-0.129988	0.544919	0.170877	0.424679	0.491423	0.0147377	0.68713	0.000207954	0.974336	9.74e-16	0.778081	7.61e-06	0.593448	0.00223667	0.355796	0.0879452	0.306609	0.145046	0.691242	0.000183734	-0.0248158	0.908366
MSTRG.21725.2	black	0.456836	0.0248216	0.423035	0.0394315	0.383527	0.0643044	-0.302782	0.150391	-0.477477	0.0182976	-0.228414	0.283034	-0.306048	0.145821	-0.666724	0.000373942	-0.309962	0.140476	-0.584421	0.00270906	-0.0776822	0.718254	0.177673	0.406205	0.470547	0.0203106	0.624867	0.00109679	0.965709	2.27e-14	0.711886	9.56e-05	0.658264	0.000470903	0.38722	0.0615671	0.340236	0.103783	0.719465	7.42e-05	-0.14035	0.513037
MSTRG.36309.3	black	0.676513	0.000283782	0.211169	0.321922	0.261318	0.217419	-0.221553	0.298135	-0.245894	0.246776	-0.215509	0.311843	-0.207188	0.331339	-0.619805	0.00123649	-0.436855	0.0328042	-0.442802	0.0302405	-0.204008	0.338979	0.122704	0.567864	0.419857	0.0410957	0.77884	7.35e-06	0.837329	3.36e-07	0.653451	0.000535242	0.423574	0.0391549	0.1653	0.440172	0.283414	0.179586	0.518505	0.00943672	-0.0925361	0.667154
MSTRG.16544.1	black	0.472783	0.0196424	0.426017	0.0379191	0.340217	0.103803	-0.377266	0.0691585	-0.373738	0.0720139	-0.375608	0.0704895	-0.427847	0.037014	-0.644424	0.000676584	-0.227416	0.2852	-0.644718	0.00067151	-0.04432	0.837078	0.145206	0.498415	0.489733	0.0151363	0.636495	0.000826196	0.988093	2.22e-19	0.684142	0.000227263	0.741646	3.36e-05	0.331149	0.113955	0.342042	0.101843	0.679769	0.000258323	-0.0345906	0.872519
MSTRG.44079.2	black	0.349909	0.0937077	0.405363	0.0493966	0.496621	0.0135654	-0.181509	0.39598	-0.454151	0.0257926	-0.156001	0.466662	-0.214126	0.315034	-0.615779	0.00135822	-0.371291	0.0740463	-0.442652	0.0303032	-0.128343	0.550062	0.191463	0.370128	0.474874	0.0190339	0.515276	0.00997032	0.854777	1.05e-07	0.706326	0.000114631	0.48745	0.0156886	0.353802	0.0898663	0.367038	0.0776829	0.772616	9.67e-06	-0.0422087	0.844745
MSTRG.30363.1	black	0.282955	0.180322	0.307923	0.143243	0.553064	0.00506092	-0.493136	0.0143425	-0.281207	0.183146	-0.226631	0.286909	-0.223339	0.294155	-0.389974	0.0595846	0.00405683	0.98499	-0.681671	0.000244382	-0.0101879	0.962316	0.030525	0.887403	0.280768	0.183859	0.415186	0.0436411	0.836759	3.48e-07	0.528462	0.00793778	0.69813	0.000148642	0.403811	0.050358	0.50278	0.0122767	0.794123	3.61e-06	0.070118	0.74475
MSTRG.24350.1	black	0.289254	0.1704	0.497965	0.0132752	0.378588	0.0681108	-0.669545	0.00034572	-0.284467	0.177905	-0.148615	0.488274	-0.159932	0.455363	-0.234754	0.269515	0.0769954	0.720647	-0.841478	2.58e-07	-0.277181	0.189763	-0.280154	0.184861	0.365244	0.0792559	0.447685	0.0282572	0.826197	6.58e-07	0.691954	0.000179797	0.539975	0.00645685	0.402197	0.0513731	0.418095	0.0420416	0.726802	5.76e-05	0.0400236	0.852694
MSTRG.38691.1	black	0.119641	0.577639	0.263482	0.213495	0.557706	0.00463123	-0.644645	0.000672765	-0.0868367	0.686606	-0.0354074	0.869533	-0.0106379	0.960653	-0.0692307	0.747877	0.310201	0.140155	-0.74839	2.6e-05	0.0446742	0.835793	-0.106348	0.620888	0.109772	0.609625	0.235917	0.267081	0.649108	0.000599667	0.255411	0.228372	0.681433	0.000246092	0.282749	0.180654	0.476853	0.0184721	0.771958	9.95e-06	0.100838	0.639192
MSTRG.3384.1	black	0.505669	0.011708	0.354567	0.0891257	0.287811	0.17264	-0.158311	0.460005	-0.38776	0.0611742	-0.464167	0.0223188	-0.524531	0.00850396	-0.784608	5.66e-06	-0.37563	0.0704718	-0.439649	0.031579	0.0756802	0.725237	0.353226	0.0904272	0.481198	0.0172858	0.651714	0.000560257	0.948377	1.88e-12	0.618827	0.00126517	0.733942	4.47e-05	0.216644	0.309239	0.282727	0.180688	0.581235	0.00289485	-0.0616612	0.774707
MSTRG.23426.1	black	0.513883	0.0102083	0.4287	0.0365981	0.28817	0.17208	-0.408998	0.0472017	-0.351475	0.0921478	-0.179714	0.400747	-0.235686	0.267564	-0.61137	0.00150318	-0.295728	0.160605	-0.678628	0.000267011	-0.24703	0.24453	0.0216215	0.920122	0.513163	0.0103331	0.684044	0.00022792	0.97848	1.43e-16	0.788594	4.7e-06	0.605498	0.0017166	0.295113	0.161518	0.295953	0.160272	0.658062	0.000473458	-0.00232426	0.9914
MSTRG.36695.1	black	0.583405	0.00276719	0.444825	0.0294059	0.212501	0.318809	-0.448544	0.0279192	-0.283363	0.179668	-0.352846	0.0907983	-0.406725	0.048565	-0.55481	0.00489553	-0.24219	0.254193	-0.672847	0.000315041	-0.236627	0.265601	-0.0204302	0.92451	0.557228	0.00467397	0.742641	3.24e-05	0.957313	2.42e-13	0.74067	3.49e-05	0.590412	0.00238703	0.181642	0.395627	0.156348	0.465659	0.568251	0.00376769	-0.00741449	0.97257
MSTRG.18491.1	black	0.463823	0.0224316	0.412172	0.0453482	0.397477	0.0544326	-0.340063	0.103969	-0.381342	0.0659681	-0.311025	0.139049	-0.365218	0.079279	-0.66486	0.000393664	-0.26984	0.202245	-0.61068	0.00152699	-0.035583	0.868892	0.186777	0.382173	0.465375	0.021927	0.62889	0.000995654	0.986643	7.82e-19	0.685876	0.000215874	0.724584	6.22e-05	0.343201	0.100613	0.372812	0.0727781	0.728124	5.5e-05	0.00106481	0.99606
MSTRG.29759.1	black	0.489438	0.0152066	0.403256	0.0507054	0.324974	0.121272	-0.521465	0.00896849	-0.27078	0.200615	-0.253978	0.231085	-0.287197	0.173598	-0.492458	0.0144981	-0.144095	0.501741	-0.76057	1.6e-05	-0.238206	0.26233	-0.0644336	0.764849	0.486596	0.0158994	0.649743	0.000589852	0.959835	1.26e-13	0.723538	6.45e-05	0.641281	0.000732826	0.300098	0.154221	0.307174	0.144268	0.678197	0.000270358	0.00891514	0.967021
MSTRG.48860.1	black	0.418394	0.0418799	0.397834	0.054196	0.349275	0.0943454	-0.626176	0.00106296	-0.238207	0.262328	-0.123687	0.564743	-0.153754	0.473182	-0.364937	0.0795283	-0.0113236	0.958119	-0.836957	3.44e-07	-0.235021	0.268955	-0.151122	0.480882	0.480424	0.0174924	0.574577	0.00331816	0.912012	5.59e-10	0.656822	0.000489438	0.652739	0.000545367	0.321248	0.125849	0.324744	0.121551	0.696538	0.000156183	0.054475	0.800413
MSTRG.36234.1	black	0.571064	0.00356184	0.437056	0.0327149	0.148529	0.488528	-0.323168	0.123475	-0.302848	0.150297	-0.37408	0.0717334	-0.426534	0.0376616	-0.673667	0.000307807	-0.364214	0.0801705	-0.564108	0.00408917	-0.189377	0.375463	0.0881556	0.682087	0.542851	0.00612541	0.736532	4.06e-05	0.957538	2.29e-13	0.785439	5.45e-06	0.587189	0.00255596	0.0667335	0.756698	0.145436	0.497727	0.506522	0.0115443	0.0560076	0.794913
MSTRG.36234.6	black	0.58362	0.0027548	0.460208	0.0236436	0.193458	0.365068	-0.352339	0.0912961	-0.338752	0.105397	-0.32315	0.123498	-0.401731	0.0516692	-0.641352	0.000731506	-0.346857	0.0968048	-0.608013	0.00162224	-0.230159	0.27927	0.0371578	0.863142	0.590822	0.00236623	0.734489	4.38e-05	0.957885	2.1e-13	0.804298	2.18e-06	0.55447	0.00492744	0.29994	0.15445	0.216657	0.309209	0.555044	0.00487373	0.0296007	0.890792
MSTRG.9295.1	black	-0.235936	0.267041	-0.225364	0.289685	-0.230496	0.278547	0.229951	0.279717	0.180128	0.399644	0.780326	6.88e-06	0.867022	4.23e-08	0.35885	0.0850612	0.00297404	0.988996	0.346158	0.097524	-0.118315	0.581893	-0.110144	0.608405	-0.279432	0.186043	-0.346548	0.0971219	-0.594505	0.00218623	-0.384843	0.0633186	-0.529453	0.00780005	-0.193965	0.363787	-0.135298	0.528467	-0.365879	0.078697	-0.0643581	0.765117
MSTRG.42417.1	black	0.435859	0.0332499	0.420764	0.040615	0.107521	0.617021	-0.345289	0.0984251	-0.347828	0.0958112	-0.350251	0.0933659	-0.428624	0.0366351	-0.648716	0.000605807	-0.259861	0.220088	-0.602562	0.00183269	-0.112208	0.601662	0.0972051	0.651372	0.403413	0.050607	0.6213	0.00119374	0.926579	8.18e-11	0.713006	9.22e-05	0.680759	0.000250982	0.0940992	0.661855	0.161754	0.450176	0.475489	0.0188579	-0.025878	0.904461
MSTRG.15504.2	black	0.561476	0.00430514	0.455703	0.0252277	0.178938	0.402817	-0.297806	0.157548	-0.299585	0.154962	-0.175107	0.413127	-0.253163	0.232635	-0.561576	0.00429676	-0.428245	0.0368192	-0.508681	0.0111383	-0.406519	0.0486903	-0.0586117	0.785589	0.488838	0.0153508	0.719726	7.35e-05	0.854678	1.06e-07	0.866339	4.46e-08	0.318479	0.129331	0.0610985	0.776712	0.144255	0.50126	0.515223	0.00997937	0.00775301	0.971319
MSTRG.21906.2	black	0.287936	0.172444	0.474575	0.0191198	-0.107158	0.618215	-0.152498	0.476848	-0.152732	0.476164	-0.302467	0.150838	-0.338281	0.105913	-0.515914	0.00986304	-0.31733	0.130797	-0.359355	0.0845915	-0.251467	0.235887	0.0162525	0.939916	0.570038	0.00363577	0.422356	0.0397829	0.642566	0.000709357	0.663843	0.000404805	0.350259	0.0933574	-0.0890354	0.679079	-0.0185166	0.931564	0.216141	0.310393	0.052464	0.807644
MSTRG.45351.2	black	0.747187	2.73e-05	0.246094	0.246382	0.176295	0.409916	-0.188642	0.377353	-0.337506	0.106765	-0.307871	0.143315	-0.384479	0.0635903	-0.688811	0.000197739	-0.543692	0.00603115	-0.425684	0.0380859	-0.340422	0.103581	0.0696601	0.746363	0.74911	2.53e-05	0.870007	3.34e-08	0.883714	1.05e-08	0.815242	1.22e-06	0.347268	0.0963827	0.178183	0.404839	0.153545	0.473792	0.428415	0.0367364	0.0268767	0.900791
MSTRG.11561.1	black	0.603162	0.00180844	0.42198	0.0399781	0.17716	0.407586	-0.275561	0.19247	-0.357113	0.0866929	-0.212982	0.317687	-0.348341	0.0952891	-0.578985	0.00303247	-0.449921	0.0273845	-0.486587	0.0159015	-0.384553	0.0635347	-0.0187193	0.930817	0.610853	0.001521	0.73149	4.88e-05	0.850808	1.39e-07	0.838124	3.19e-07	0.306163	0.145662	0.354961	0.0887456	0.0665536	0.757335	0.511963	0.0105437	0.11898	0.579759
MSTRG.12463.4	black	0.584945	0.0026795	0.197703	0.354433	0.0749017	0.727958	-0.298458	0.156596	-0.31684	0.131425	-0.111029	0.605511	-0.137717	0.521051	-0.466282	0.0216361	-0.263306	0.213813	-0.483026	0.0168058	-0.224059	0.292561	-0.00231525	0.991433	0.628529	0.0010044	0.641778	0.000723661	0.724815	6.17e-05	0.581556	0.00287567	0.41524	0.043611	-0.0616223	0.774846	0.367655	0.0771471	0.34934	0.0942801	0.0885875	0.68061
MSTRG.57450.1	black	-0.388009	0.060994	-0.311845	0.137955	-0.310598	0.139621	0.0440625	0.838012	0.399289	0.0532414	0.398901	0.053495	0.431632	0.0351959	0.830881	4.99e-07	0.397266	0.0545726	0.356179	0.0875796	-0.179385	0.401625	-0.473937	0.0193046	-0.379291	0.0675591	-0.534385	0.00714403	-0.891444	5.11e-09	-0.53062	0.00764051	-0.76593	1.29e-05	-0.282879	0.180444	-0.291234	0.167361	-0.579044	0.00302877	0.160571	0.453542
MSTRG.41806.3	black	0.581466	0.00288104	0.382589	0.0650149	0.279353	0.186172	-0.359016	0.0849066	-0.408121	0.0477241	-0.235372	0.268219	-0.317458	0.130633	-0.653168	0.000539239	-0.338378	0.105806	-0.622271	0.00116664	-0.206171	0.333772	0.0807965	0.707434	0.572537	0.00345785	0.73945	3.65e-05	0.985553	1.84e-18	0.776241	8.25e-06	0.605037	0.0017344	0.261521	0.217049	0.256485	0.226355	0.624748	0.0010999	-0.0131203	0.951481
MSTRG.41806.2	black	0.535147	0.00704696	0.46038	0.023585	0.237723	0.263329	-0.365248	0.0792526	-0.238198	0.262348	-0.367871	0.0769597	-0.378267	0.0683638	-0.611571	0.00149627	-0.2952	0.161389	-0.591526	0.00233087	-0.162083	0.449242	0.0652248	0.762043	0.568362	0.00375941	0.682111	0.000241256	0.938881	1.15e-11	0.740575	3.5e-05	0.60139	0.00188087	0.138546	0.518523	0.258705	0.22222	0.580866	0.00291702	0.146355	0.494983
MSTRG.13363.2	black	0.398835	0.0535381	0.282796	0.180578	0.156356	0.465636	-0.192698	0.36699	-0.323982	0.122479	-0.0328679	0.878821	-0.0970496	0.651895	-0.476828	0.0184791	-0.399939	0.0528194	-0.380127	0.0669067	-0.371004	0.0742881	-0.0379948	0.860088	0.381325	0.0659809	0.534233	0.00716356	0.672918	0.000314415	0.748258	2.62e-05	0.207936	0.329556	-0.0280128	0.896619	0.058336	0.786575	0.418583	0.0417778	-0.0724523	0.736541
MSTRG.21091.1	black	-0.472552	0.0197107	-0.334331	0.110314	-0.144215	0.501381	-0.0360069	0.867343	0.560328	0.0044023	0.334866	0.10971	0.476118	0.018679	0.871899	2.87e-08	0.501856	0.0124634	0.290835	0.167972	-0.079786	0.710939	-0.460331	0.0236015	-0.47888	0.0179107	-0.613749	0.0014234	-0.86676	4.32e-08	-0.583479	0.00276289	-0.654889	0.000515268	-0.21378	0.315835	-0.13972	0.514949	-0.436231	0.033083	0.195019	0.361136
MSTRG.20840.1	black	0.523171	0.00870743	0.467313	0.0213094	0.0113449	0.95804	-0.352432	0.091205	-0.329789	0.115538	-0.34891	0.0947137	-0.42744	0.0372139	-0.657916	0.000475324	-0.293534	0.16388	-0.612676	0.00145891	-0.171877	0.421931	0.0658753	0.759737	0.543963	0.00600113	0.684121	0.000227399	0.936418	1.76e-11	0.733619	4.52e-05	0.646672	0.000638666	0.0994943	0.643686	0.0669596	0.755899	0.408579	0.0474511	-5.38e-05	0.999801
MSTRG.18781.1	black	0.463074	0.0226784	0.313083	0.136316	0.247681	0.24325	-0.359584	0.0843792	-0.386725	0.0619283	-0.401712	0.0516808	-0.483468	0.0166913	-0.619991	0.00123108	-0.144066	0.501828	-0.617129	0.0013163	0.0624821	0.771785	0.200245	0.348153	0.498073	0.0132522	0.597692	0.00204002	0.931367	3.98e-11	0.535758	0.00696994	0.817512	1.08e-06	0.221365	0.298555	0.257669	0.224143	0.551977	0.00516632	-0.0671407	0.755258
MSTRG.31850.1	black	0.671125	0.000330729	-0.118271	0.582034	0.165419	0.439837	0.101168	0.63809	-0.394032	0.0567533	-0.471648	0.0199794	-0.587988	0.00251315	-0.639508	0.000766286	-0.418093	0.0420427	-0.0832543	0.698933	0.120219	0.575788	0.419023	0.0415415	0.474454	0.0191548	0.690322	0.000188927	0.608221	0.00161463	0.297191	0.158448	0.415038	0.0437235	0.094709	0.659792	0.0944816	0.660561	0.222639	0.295711	-0.0792676	0.712739
MSTRG.25092.1	black	0.278438	0.187678	0.311626	0.138246	0.40962	0.0468338	-0.573546	0.00338816	-0.347424	0.096224	-0.239598	0.259468	-0.295691	0.16066	-0.380975	0.0662503	0.136978	0.523313	-0.789866	4.43e-06	0.0910931	0.67206	0.043247	0.840973	0.319712	0.127773	0.414745	0.0438878	0.870334	3.26e-08	0.428414	0.036737	0.868664	3.72e-08	0.416918	0.0426832	0.381641	0.0657383	0.704857	0.00012017	-0.0477329	0.824715
MSTRG.5480.1	black	0.1704	0.425991	0.297751	0.157627	0.508268	0.011215	-0.522713	0.00877695	-0.36177	0.0823722	-0.193012	0.366195	-0.224103	0.292463	-0.376349	0.0698918	0.148446	0.488774	-0.747631	2.68e-05	0.164756	0.441698	0.100063	0.641783	0.186514	0.382858	0.313076	0.136325	0.827532	6.09e-07	0.379585	0.0673291	0.873227	2.58e-08	0.542914	0.0061183	0.46272	0.0227959	0.774857	8.77e-06	-0.154534	0.470913
MSTRG.937.3	black	0.599726	0.00195109	0.241624	0.25534	-0.00536611	0.980147	-0.229207	0.28132	-0.316226	0.132215	-0.219611	0.302497	-0.324388	0.121985	-0.604731	0.00174631	-0.399346	0.0532042	-0.430983	0.0355024	-0.234592	0.269855	0.0882719	0.681689	0.457182	0.0246987	0.715478	8.49e-05	0.79107	4.18e-06	0.653089	0.000540362	0.427252	0.0373065	-0.0797723	0.710986	-0.143949	0.50218	0.29133	0.167216	-0.0169169	0.937465
MSTRG.35248.1	black	-0.347816	0.0958237	-0.344968	0.0987588	-0.350973	0.0926461	0.0432831	0.840842	0.422328	0.039797	0.335586	0.108901	0.378333	0.0683117	0.831897	4.69e-07	0.395954	0.0554491	0.356522	0.0872525	-0.201941	0.344	-0.495629	0.0137831	-0.364994	0.079478	-0.502876	0.0122576	-0.894112	3.93e-09	-0.523098	0.00871841	-0.780095	6.95e-06	-0.302105	0.151351	-0.326401	0.119552	-0.629419	0.000982978	0.105714	0.622986
MSTRG.5289.1	black	0.12164	0.571253	0.336162	0.108257	0.500322	0.0127784	-0.404878	0.0496957	-0.396611	0.055009	0.0255455	0.905683	0.0497834	0.817306	-0.419926	0.0410591	0.0029326	0.989149	-0.649048	0.000600609	0.06762	0.753563	0.117148	0.58565	0.159538	0.456489	0.272967	0.196862	0.777538	7.79e-06	0.446081	0.028897	0.737888	3.87e-05	0.430579	0.0356946	0.605684	0.00170949	0.788396	4.75e-06	-0.0924138	0.66757
MSTRG.33297.2	black	0.349596	0.0940221	0.604933	0.00173843	0.29979	0.154665	-0.173576	0.417287	-0.262782	0.21476	-0.247077	0.244438	-0.27519	0.193093	-0.533252	0.0072905	-0.437179	0.0326604	-0.370961	0.0743241	-0.329492	0.115887	0.00827525	0.969387	0.463417	0.022565	0.546192	0.00575829	0.757866	1.79e-05	0.82368	7.61e-07	0.244467	0.249617	0.163211	0.446052	0.172818	0.419356	0.598368	0.00201009	-0.0119365	0.955854
MSTRG.39276.1	black	0.0409701	0.849249	0.438007	0.0322947	0.14861	0.488288	-0.419346	0.0413682	-0.408867	0.0472797	0.108137	0.614991	0.0571911	0.790672	-0.359153	0.0847799	0.0483851	0.822357	-0.641427	0.000730121	-0.00621636	0.977002	0.0291942	0.892284	0.0646187	0.764193	0.200816	0.346753	0.68226	0.000240201	0.424047	0.0389131	0.684247	0.000226554	0.137585	0.521455	0.240319	0.257995	0.522526	0.00880536	-0.0559028	0.795289
MSTRG.7648.2	black	0.657457	0.000481201	0.228141	0.283624	0.268055	0.205361	-0.0760232	0.724039	-0.0429607	0.842012	-0.409191	0.0470873	-0.366078	0.0785217	-0.559047	0.00451291	-0.494964	0.0139306	-0.249903	0.238909	-0.226052	0.288175	0.134699	0.530312	0.543395	0.00606429	0.71926	7.47e-05	0.699716	0.000141444	0.61531	0.00137305	0.219007	0.303863	0.204682	0.33735	0.18433	0.388554	0.461842	0.0230896	0.122632	0.568094
MSTRG.37299.1	black	0.414496	0.0440272	0.301092	0.152795	0.179678	0.400843	0.119599	0.577775	-0.479404	0.0177677	-0.495194	0.0138794	-0.60347	0.00179611	-0.91037	6.8e-10	-0.507722	0.0113172	-0.19266	0.367088	0.218181	0.305736	0.574547	0.00332018	0.414262	0.044159	0.55104	0.00525854	0.836841	3.46e-07	0.521526	0.00895902	0.696838	0.00015474	0.172983	0.418906	0.154984	0.469606	0.430344	0.0358062	-0.135673	0.527314
MSTRG.5876.4	black	0.819773	9.5e-07	0.206798	0.33227	-0.0773587	0.719381	-0.232909	0.273404	-0.203588	0.339994	-0.232909	0.273404	-0.295765	0.16055	-0.525664	0.00833735	-0.478805	0.0179312	-0.395066	0.056049	-0.430124	0.0359117	-0.061859	0.774003	0.794338	3.58e-06	0.856241	9.46e-08	0.736824	4.02e-05	0.725405	6.05e-05	0.190081	0.373657	-0.0476393	0.825053	-0.0293898	0.891566	0.204261	0.338367	0.176876	0.40835
MSTRG.9342.2	black	0.710055	0.000101559	0.450086	0.0273209	0.101511	0.636946	-0.266416	0.208253	-0.296444	0.159548	-0.280821	0.183773	-0.351171	0.0924492	-0.647747	0.000621203	-0.526204	0.00825895	-0.500258	0.0127918	-0.450577	0.0271328	-0.0358024	0.86809	0.68944	0.000194027	0.857446	8.67e-08	0.90978	7.28e-10	0.907521	9.46e-10	0.307198	0.144237	0.153527	0.473844	0.0428035	0.842584	0.453302	0.026106	0.0650857	0.762536
MSTRG.37443.1	black	-0.400977	0.0521505	-0.160155	0.454728	0.182289	0.393918	0.0117044	0.956712	0.24913	0.240414	0.576371	0.00319926	0.717224	8e-05	0.585216	0.00266433	0.250632	0.237498	0.184984	0.386841	-0.148237	0.489392	-0.304197	0.1484	-0.467417	0.0212767	-0.470479	0.020331	-0.557362	0.00466199	-0.294802	0.161982	-0.53285	0.00734309	-0.00268834	0.990053	0.24841	0.241819	0.0102362	0.962138	0.0492177	0.819349
MSTRG.26829.1	black	0.272126	0.1983	0.326675	0.119223	0.36821	0.076667	-0.170656	0.425287	-0.441224	0.0309046	-0.338468	0.105708	-0.416585	0.0428659	-0.705188	0.000118904	-0.195421	0.360126	-0.4626	0.022836	0.275403	0.192735	0.433881	0.0341495	0.308989	0.141792	0.423864	0.0390067	0.872339	2.77e-08	0.421446	0.0402571	0.870726	3.16e-08	0.365791	0.0787741	0.330794	0.114367	0.650891	0.00057245	-0.101414	0.63727
MSTRG.31484.1	black	0.610947	0.00151773	0.288507	0.171556	0.121928	0.570334	-0.334662	0.10994	-0.334662	0.10994	-0.334662	0.10994	-0.443556	0.0299271	-0.628978	0.000993531	-0.313543	0.13571	-0.577814	0.00310622	-0.201841	0.344245	0.0764554	0.72253	0.626584	0.00105259	0.754065	2.08e-05	0.920348	1.95e-10	0.692251	0.00017818	0.588193	0.0025023	0.190088	0.373641	0.0196627	0.927339	0.436911	0.0327794	-0.008868	0.967196
MSTRG.16107.1	black	0.552918	0.00507497	0.0313111	0.884522	0.449209	0.0276602	-0.444698	0.0294576	-0.464723	0.0221377	-0.125206	0.559933	-0.26415	0.212294	-0.338552	0.105615	-0.0345254	0.872757	-0.62869	0.00100049	-0.0865832	0.687476	-0.00237204	0.991223	0.422167	0.0398809	0.609397	0.00157219	0.762024	1.51e-05	0.431204	0.0353979	0.547034	0.00566879	0.569862	0.00364862	0.33142	0.113641	0.613312	0.00143778	-0.214327	0.314569
MSTRG.16107.3	black	0.490375	0.0149839	0.584269	0.00271769	0.0323438	0.88074	-0.415428	0.0435061	-0.131654	0.539732	-0.418409	0.041872	-0.414695	0.0439159	-0.469896	0.0205086	-0.239252	0.260179	-0.612541	0.00146345	-0.371767	0.0736479	-0.15399	0.472495	0.546492	0.00572624	0.652956	0.000542268	0.837276	3.37e-07	0.782242	6.31e-06	0.424635	0.0386143	0.024383	0.909958	0.0723593	0.736868	0.41407	0.0442668	0.0629321	0.770184
MSTRG.16107.2	black	0.321726	0.125256	0.315375	0.133317	0.480152	0.0175654	-0.263256	0.213904	-0.0655936	0.760736	-0.263256	0.213904	-0.156361	0.465621	-0.37741	0.0690439	-0.294925	0.161798	-0.401925	0.0515452	-0.268989	0.203726	-0.0451951	0.833904	0.398856	0.0535243	0.474436	0.0191601	0.674461	0.000300931	0.684741	0.000223268	0.230558	0.278414	0.269041	0.203636	0.255598	0.228021	0.65974	0.000452567	-0.000547425	0.997974
MSTRG.20234.1	black	0.404911	0.0496751	0.302178	0.151248	0.335144	0.109397	-0.31714	0.131039	-0.411698	0.0456212	-0.2937	0.16363	-0.375054	0.0709381	-0.661581	0.000430561	-0.180351	0.399051	-0.595554	0.00213716	0.113556	0.597275	0.272361	0.197897	0.435911	0.0332269	0.547089	0.00566297	0.936318	1.79e-11	0.526499	0.00821642	0.841903	2.51e-07	0.34689	0.0967701	0.343296	0.100513	0.638412	0.000787629	-0.0357668	0.86822
MSTRG.1585.1	black	0.467455	0.0212648	0.495593	0.013791	0.241922	0.254737	-0.353221	0.0904317	-0.384531	0.0635515	-0.339223	0.104882	-0.418253	0.0419561	-0.666939	0.000371724	-0.28674	0.174314	-0.632495	0.000911935	-0.135129	0.528988	0.111177	0.605025	0.504621	0.0119118	0.645213	0.000663051	0.985001	2.78e-18	0.753515	2.13e-05	0.68145	0.000245971	0.278659	0.187315	0.239269	0.260143	0.621995	0.00117428	-0.044393	0.836813
MSTRG.5755.1	black	0.163974	0.443899	0.68758	0.000205177	0.15239	0.477165	0.0274425	0.898713	-0.283951	0.178727	-0.207357	0.330937	-0.239629	0.259404	-0.640427	0.000748791	-0.522127	0.00886637	-0.217101	0.308196	-0.229385	0.280935	0.163435	0.44542	0.349955	0.0936615	0.350167	0.0934495	0.667659	0.000364374	0.782026	6.37e-06	0.247727	0.24316	0.198695	0.351976	0.188269	0.378315	0.502218	0.01239	0.0209938	0.922434
MSTRG.5755.2	black	0.232854	0.273521	0.0990757	0.645089	0.633928	0.00088038	-0.218195	0.305703	-0.183129	0.391704	-0.160662	0.453282	-0.122472	0.568602	-0.314362	0.134636	-0.152709	0.476231	-0.39175	0.0583324	-0.0893556	0.677985	0.0583104	0.786666	0.358279	0.085595	0.339548	0.104529	0.59313	0.00225199	0.458542	0.0242199	0.322713	0.124036	0.649506	0.000593497	0.504349	0.0119652	0.736965	4e-05	-0.0264339	0.902418
MSTRG.842.1	black	0.375542	0.070543	0.571455	0.003534	0.287462	0.173184	-0.280721	0.183936	-0.242426	0.253717	-0.221414	0.298445	-0.244999	0.248555	-0.489851	0.015108	-0.393894	0.0568478	-0.47463	0.0191041	-0.404354	0.0500198	-0.0873113	0.684979	0.382747	0.064895	0.585535	0.00264656	0.791349	4.13e-06	0.866103	4.54e-08	0.244436	0.24968	0.239462	0.259748	0.182155	0.394271	0.624326	0.00111104	0.0426689	0.843073
MSTRG.3077.1	black	0.463461	0.0225508	0.303263	0.149711	0.382534	0.0650565	-0.253596	0.231811	-0.365568	0.0789702	-0.412558	0.0451267	-0.4621	0.0230031	-0.704404	0.000121923	-0.246492	0.245594	-0.52641	0.00822916	0.137254	0.522466	0.327297	0.118481	0.454504	0.0256634	0.595634	0.00213343	0.943592	4.88e-12	0.530903	0.00760225	0.81145	1.5e-06	0.358844	0.0850673	0.344906	0.0988233	0.656039	0.000499755	-0.0721029	0.737768
MSTRG.31980.1	black	0.66123	0.000434685	0.357476	0.08635	0.218978	0.303928	-0.236452	0.265965	-0.435031	0.0336244	-0.205712	0.334873	-0.32258	0.124199	-0.70026	0.000139051	-0.478373	0.0180498	-0.517807	0.00954994	-0.295934	0.1603	0.0995364	0.643545	0.643617	0.000690657	0.79795	3e-06	0.94593	3.1e-12	0.817796	1.06e-06	0.459796	0.0237851	0.31631	0.132107	0.201999	0.343859	0.555485	0.00483287	-0.0452997	0.833525
MSTRG.4401.5	black	0.770832	1.04e-05	0.25397	0.231099	0.102411	0.633945	-0.271139	0.199995	-0.420994	0.040494	-0.250089	0.238549	-0.333091	0.111722	-0.638884	0.000778382	-0.413816	0.0444106	-0.51717	0.00965446	-0.277322	0.189527	0.0646469	0.764092	0.678987	0.000264246	0.843869	2.21e-07	0.894555	3.76e-09	0.723528	6.45e-05	0.454232	0.025763	0.168794	0.43043	0.189114	0.37614	0.418849	0.0416346	-0.00692906	0.974366
MSTRG.64065.1	black	0.315313	0.133398	0.322121	0.124766	0.423605	0.0391391	-0.0999611	0.642123	-0.428231	0.036826	-0.392108	0.0580825	-0.437687	0.0324357	-0.751867	2.27e-05	-0.282968	0.180302	-0.377866	0.0686815	0.289027	0.170752	0.483367	0.0167172	0.350598	0.0930195	0.465446	0.0219039	0.866449	4.42e-08	0.437859	0.0323599	0.825751	6.75e-07	0.2725	0.197659	0.386844	0.0618414	0.656852	0.000489037	-0.107732	0.616327
MSTRG.23036.1	black	0.523416	0.00867041	0.358884	0.0850296	0.0500433	0.816368	-0.536459	0.00688229	-0.155908	0.466931	0.0182787	0.932442	-0.0230378	0.914908	-0.410159	0.0465169	-0.156325	0.465725	-0.749718	2.47e-05	-0.386807	0.0618688	-0.179569	0.401134	0.535895	0.00695264	0.651595	0.000562001	0.843168	2.31e-07	0.679299	0.000261867	0.515461	0.0099391	0.0849346	0.693142	0.132445	0.537278	0.439868	0.0314846	0.208074	0.329228
MSTRG.2121.1	black	0.643298	0.000696274	0.187645	0.379927	0.164868	0.441383	-0.326138	0.119868	-0.326138	0.119868	-0.326138	0.119868	-0.430184	0.0358828	-0.606603	0.00167457	-0.280313	0.1846	-0.546857	0.00568752	-0.111866	0.602777	0.127132	0.553865	0.570611	0.00359432	0.741685	3.36e-05	0.886318	8.28e-09	0.591489	0.0023327	0.61368	0.00142564	0.134883	0.529744	0.0162386	0.939968	0.425129	0.0383647	-0.0559845	0.794996
MSTRG.19313.1	black	0.29417	0.162926	0.347311	0.0963392	0.606119	0.00169288	-0.437593	0.032477	-0.384108	0.0638681	0.023861	0.911878	-0.0107036	0.96041	-0.392389	0.057887	-0.078091	0.71683	-0.663861	0.000404608	-0.0915538	0.670493	0.0431526	0.841316	0.341109	0.102841	0.43875	0.0319693	0.829339	5.47e-07	0.538895	0.00658509	0.604198	0.00176722	0.535376	0.00701805	0.535942	0.00694676	0.878832	1.61e-08	-0.0672413	0.754902
MSTRG.14594.1	black	0.106372	0.62081	0.394697	0.0562992	0.604082	0.00177179	-0.482888	0.0168416	-0.414907	0.0437968	-0.21023	0.324129	-0.25874	0.222156	-0.376147	0.0700542	0.102949	0.632156	-0.706054	0.00011564	0.112137	0.601894	0.0906649	0.673519	0.198134	0.353365	0.282955	0.180323	0.831108	4.92e-07	0.463794	0.0224412	0.799285	2.8e-06	0.549268	0.0054368	0.516825	0.00971135	0.873927	2.43e-08	-0.091434	0.6709
MSTRG.36921.2	black	0.512205	0.0105009	0.565527	0.00397656	0.0724731	0.736469	-0.252081	0.234706	-0.316598	0.131736	-0.302195	0.151224	-0.395321	0.0558761	-0.675253	0.000294208	-0.426708	0.0375755	-0.5002	0.0128039	-0.26849	0.2046	0.0775987	0.718545	0.577749	0.0031104	0.67771	0.000274178	0.911	6.31e-10	0.826895	6.32e-07	0.486145	0.0160116	0.0490729	0.819872	0.0342008	0.873944	0.465629	0.0218452	0.0547552	0.799407
MSTRG.14433.1	black	0.531565	0.00751329	0.437815	0.0323792	0.259966	0.219894	-0.339392	0.104698	-0.374719	0.0712114	-0.243639	0.251275	-0.324688	0.121619	-0.664161	0.000401298	-0.364162	0.0802173	-0.60783	0.00162893	-0.236721	0.265405	0.0777538	0.718004	0.547665	0.00560241	0.696569	0.000156032	0.977348	2.5e-16	0.807227	1.87e-06	0.579145	0.00302246	0.267559	0.206233	0.2177	0.306831	0.629001	0.00099299	0.0321156	0.881575
MSTRG.43997.1	black	0.55774	0.00462819	0.41972	0.0411688	0.318123	0.129785	-0.317088	0.131107	-0.3856	0.0627566	-0.34361	0.100181	-0.412476	0.0451733	-0.657555	0.000479936	-0.377	0.0693703	-0.576899	0.00316493	-0.238451	0.261826	0.0723882	0.736767	0.560857	0.00435732	0.718964	7.55e-05	0.970212	4.92e-15	0.82448	7.27e-07	0.534876	0.00708133	0.348969	0.0946536	0.251245	0.236314	0.651946	0.000556858	0.0124175	0.954077
MSTRG.43997.2	black	0.59705	0.00206877	0.469594	0.0206008	0.21061	0.323234	-0.391015	0.0588477	-0.281601	0.182506	-0.273384	0.196151	-0.316622	0.131705	-0.593241	0.00224665	-0.364748	0.079696	-0.631981	0.000923482	-0.361669	0.0824641	-0.0515189	0.811048	0.612424	0.00146737	0.763873	1.4e-05	0.957811	2.14e-13	0.862152	6.13e-08	0.469189	0.0207252	0.189802	0.374374	0.185223	0.386219	0.580012	0.00296898	-0.00785424	0.970944
MSTRG.42099.1	black	0.121043	0.573155	0.104001	0.628658	0.29831	0.156812	0.377683	0.0688269	-0.256716	0.225922	-0.173843	0.416562	-0.158613	0.459138	-0.554731	0.00490293	-0.499609	0.0129272	0.208813	0.327476	0.148187	0.48954	0.493187	0.014331	0.0382383	0.8592	0.188819	0.376897	0.318089	0.129827	0.280051	0.185028	0.152152	0.477862	-0.024226	0.910536	0.457468	0.0245972	0.36098	0.0830937	-0.0537958	0.802853
MSTRG.15077.1	black	0.381582	0.0657838	0.389784	0.0597198	0.519719	0.0092422	-0.353267	0.090387	-0.257274	0.224879	-0.0129105	0.952256	-0.0396556	0.854035	-0.289819	0.169529	-0.243413	0.251728	-0.505009	0.0118359	-0.391876	0.0582444	-0.153732	0.473248	0.354688	0.0890084	0.523306	0.00868703	0.682851	0.000236069	0.68817	0.000201578	0.181207	0.39678	0.463935	0.022395	0.379456	0.0674295	0.746207	2.83e-05	0.0318789	0.882442
MSTRG.33397.1	black	-0.0961634	0.654881	0.697452	0.000151815	0.461224	0.0232979	-0.225718	0.288907	-0.376942	0.0694167	-0.313286	0.136048	-0.347902	0.095736	-0.476279	0.0186336	-0.0784809	0.715474	-0.443903	0.029784	0.1592	0.457456	0.216453	0.309677	-0.0206803	0.923589	0.130581	0.543071	0.717757	7.86e-05	0.514829	0.0100463	0.649613	0.000591852	0.363106	0.0811634	0.372741	0.0728369	0.776934	8e-06	-0.140892	0.511395
MSTRG.60286.1	black	0.490873	0.0148665	0.287806	0.172647	0.209596	0.325624	-0.366003	0.0785874	-0.371889	0.0735458	-0.385686	0.0626927	-0.472891	0.0196107	-0.608554	0.00160251	-0.140031	0.514004	-0.617017	0.00131974	0.0566854	0.792483	0.190866	0.371651	0.528012	0.00800091	0.612603	0.00146137	0.917859	2.7e-10	0.514949	0.0100259	0.808728	1.73e-06	0.215028	0.31295	0.222118	0.296873	0.511311	0.0106598	-0.0504142	0.81503
MSTRG.19122.1	black	-0.0224401	0.917108	0.400235	0.0526279	0.279554	0.185842	-0.429921	0.0360088	-0.364441	0.0799685	-0.217927	0.306313	-0.310564	0.139666	0.0140745	0.947957	0.158416	0.459704	-0.483692	0.0166335	-0.246202	0.246166	-0.321628	0.125378	0.0904186	0.674358	0.112359	0.60117	0.401103	0.0520699	0.501028	0.0126326	0.170429	0.425912	0.316664	0.131652	0.149481	0.485711	0.461988	0.0230404	-0.101692	0.636342
MSTRG.8955.2	black	0.52207	0.00887521	0.319027	0.128637	0.435105	0.0335909	-0.23288	0.273466	-0.282489	0.181073	-0.249097	0.240479	-0.223466	0.293874	-0.537978	0.00669569	-0.333099	0.111713	-0.435355	0.0334777	-0.121679	0.571128	0.13351	0.533982	0.550512	0.00531119	0.62507	0.0010915	0.809264	1.68e-06	0.619815	0.00123619	0.438511	0.0320737	0.29724	0.158376	0.341633	0.10228	0.665932	0.000382219	-0.114399	0.594537
MSTRG.46022.2	black	0.156637	0.464824	0.630183	0.000964905	0.20749	0.330619	-0.374205	0.0716309	-0.212654	0.318451	-0.238513	0.261697	-0.231696	0.275982	-0.384107	0.063869	-0.194968	0.361265	-0.56099	0.00434611	-0.34729	0.096361	-0.168526	0.431173	0.244523	0.249505	0.358821	0.0850887	0.733033	4.61e-05	0.829142	5.53e-07	0.330769	0.114396	0.185866	0.384543	0.181423	0.396208	0.582912	0.00279574	-0.0054462	0.97985
MSTRG.46022.3	black	0.46228	0.0229426	0.431133	0.0354314	0.22767	0.284646	-0.310222	0.140125	-0.145742	0.496814	-0.222925	0.295076	-0.233056	0.273093	-0.455026	0.025473	-0.37247	0.0730616	-0.48461	0.0163984	-0.431759	0.0351361	-0.132652	0.536635	0.496607	0.0135687	0.595429	0.00214293	0.766047	1.28e-05	0.867405	4.1e-08	0.217084	0.308234	0.261815	0.216514	0.244563	0.249427	0.551141	0.00524851	0.295471	0.160986
MSTRG.44874.2	black	0.563995	0.00409825	0.30387	0.148858	0.0922565	0.668104	-0.230614	0.278294	-0.319862	0.127583	-0.343602	0.10019	-0.415231	0.0436162	-0.680419	0.000253484	-0.385238	0.0630246	-0.478501	0.0180146	-0.178962	0.402752	0.122093	0.569809	0.62812	0.00101438	0.709457	0.000103564	0.881637	1.26e-08	0.724812	6.17e-05	0.550923	0.00527016	0.00208848	0.992272	0.175116	0.413102	0.390246	0.0593909	0.0698828	0.745578
MSTRG.37843.1	black	0.310808	0.139339	0.293366	0.164132	0.587166	0.00255721	-0.0650068	0.762816	-0.39968	0.0529875	-0.378425	0.0682391	-0.451829	0.0266569	-0.600653	0.00191171	-0.271616	0.199175	-0.318499	0.129306	0.147737	0.490874	0.375786	0.0703454	0.3998	0.0529095	0.448464	0.0279508	0.765713	1.3e-05	0.437704	0.0324281	0.591076	0.00235341	0.544859	0.00590248	0.449947	0.0273744	0.754959	2.01e-05	-0.142707	0.505914
MSTRG.10251.1	black	0.604613	0.00175091	0.333113	0.111697	0.313306	0.136021	-0.329453	0.115931	-0.396831	0.0548617	-0.306233	0.145566	-0.386654	0.0619804	-0.669913	0.000342175	-0.333615	0.111125	-0.600152	0.00193293	-0.140015	0.514053	0.138303	0.519261	0.546591	0.00571573	0.736991	4e-05	0.9815	2.75e-17	0.721991	6.81e-05	0.633496	0.000889787	0.346766	0.0968975	0.274441	0.194358	0.638439	0.000787115	-0.0769358	0.720855
MSTRG.40029.1	black	0.367849	0.0769793	0.22817	0.283561	0.308411	0.142577	-0.0171118	0.936746	-0.175609	0.411768	-0.277812	0.188715	-0.264624	0.211444	-0.601898	0.00185983	-0.326077	0.119941	-0.216406	0.309784	0.162883	0.44698	0.389221	0.0601213	0.294514	0.162412	0.483632	0.0166489	0.664148	0.000401437	0.350558	0.0930595	0.554717	0.00490423	-0.125873	0.55783	0.33088	0.114268	0.47411	0.0192543	-0.0294443	0.891366
MSTRG.22801.3	black	0.721882	6.83e-05	0.328533	0.117014	0.152335	0.477327	-0.319322	0.128265	-0.319322	0.128265	-0.319322	0.128265	-0.372946	0.0726672	-0.647506	0.000625072	-0.420282	0.0408699	-0.564716	0.00404057	-0.310365	0.139934	0.0157753	0.941678	0.693357	0.00017226	0.830741	5.03e-07	0.936097	1.86e-11	0.810167	1.6e-06	0.459806	0.0237818	0.28106	0.183384	0.229102	0.281545	0.483157	0.0167717	0.0532095	0.804962
MSTRG.22801.2	black	0.662134	0.000424143	0.383418	0.0643869	0.130092	0.544595	-0.319655	0.127844	-0.371239	0.0740904	-0.312609	0.136941	-0.400784	0.0522744	-0.681764	0.000243723	-0.399938	0.0528198	-0.57233	0.00347235	-0.247741	0.243132	0.0697601	0.746011	0.639341	0.000769508	0.800693	2.61e-06	0.966131	1.98e-14	0.797641	3.04e-06	0.549831	0.0053797	0.0919232	0.669237	0.158819	0.458548	0.482078	0.0170534	0.0050421	0.981345
MSTRG.27110.1	black	0.671366	0.000328493	0.374662	0.0712575	0.207919	0.329596	-0.391457	0.0585373	-0.304518	0.147949	-0.30501	0.147263	-0.351753	0.0918731	-0.615829	0.00135663	-0.354087	0.0895893	-0.632527	0.000911222	-0.309468	0.141143	-0.0102872	0.961949	0.624866	0.00109683	0.810515	1.57e-06	0.971318	3.26e-15	0.810572	1.57e-06	0.524078	0.00857128	0.16645	0.436953	0.209411	0.326061	0.55162	0.00520126	0.0282165	0.895872
MSTRG.42590.1	black	0.594807	0.002172	0.470651	0.0202791	0.178235	0.4047	-0.339839	0.104212	-0.289534	0.169968	-0.196617	0.357136	-0.250345	0.238053	-0.575194	0.00327681	-0.424345	0.0387613	-0.587352	0.00254717	-0.449447	0.0275679	-0.0903583	0.674563	0.571452	0.00353419	0.753496	2.13e-05	0.902112	1.72e-09	0.893509	4.17e-09	0.338974	0.105154	0.327109	0.118704	0.150685	0.482165	0.557277	0.00466959	0.0219807	0.918799
MSTRG.15972.1	black	0.413976	0.0443202	0.473965	0.0192965	0.389508	0.059916	-0.329366	0.116034	-0.348061	0.0955738	-0.31832	0.129534	-0.37003	0.075111	-0.621557	0.00118649	-0.291186	0.167434	-0.595689	0.00213092	-0.14098	0.511129	0.101045	0.6385	0.502329	0.0123676	0.592813	0.00226742	0.945516	3.36e-12	0.755373	1.98e-05	0.603847	0.00178107	0.481873	0.0171072	0.326349	0.119614	0.722543	6.68e-05	-0.00910237	0.966329
MSTRG.44670.6	black	0.674138	0.000303711	0.169171	0.429385	0.178197	0.404802	-0.186109	0.383911	-0.240891	0.256829	-0.126948	0.554443	-0.165725	0.43898	-0.462172	0.0229787	-0.419395	0.041342	-0.365865	0.078709	-0.336431	0.107957	-0.0119143	0.955936	0.678455	0.000268351	0.723847	6.38e-05	0.661811	0.000427882	0.604989	0.00173626	0.175408	0.412313	0.460514	0.0235393	0.23793	0.2629	0.393054	0.0574258	0.0917938	0.669676
MSTRG.44670.5	black	0.466796	0.0214727	0.454958	0.0254975	0.0853305	0.69178	-0.115285	0.591665	-0.165875	0.43856	-0.0419488	0.84569	-0.0111884	0.958619	-0.46563	0.0218447	-0.493847	0.0141811	-0.284475	0.177892	-0.412224	0.0453184	-0.0395424	0.854447	0.295619	0.160767	0.579293	0.00301331	0.607998	0.00162276	0.735558	4.21e-05	0.0640999	0.766034	0.0164245	0.939282	0.1626	0.447779	0.395659	0.055648	0.0952181	0.658071
MSTRG.2718.1	black	0.290798	0.168027	0.39255	0.057775	0.396587	0.0550247	-0.360377	0.0836472	-0.381806	0.0656117	-0.318001	0.129939	-0.363977	0.0803825	-0.607617	0.00163678	-0.0899569	0.675932	-0.629058	0.000991619	0.168441	0.431407	0.258673	0.222279	0.317842	0.130143	0.448083	0.0281004	0.924168	1.15e-10	0.496321	0.0136311	0.886852	7.88e-09	0.348828	0.0947964	0.393038	0.0574365	0.712579	9.35e-05	-0.0783267	0.71601
MSTRG.32446.1	black	0.583969	0.00273481	-0.0122353	0.95475	0.351245	0.092376	-0.435442	0.0334383	-0.255208	0.228755	-0.487735	0.0156186	-0.544757	0.00591371	-0.287098	0.173753	0.0173533	0.935855	-0.553058	0.00506154	-0.063238	0.769097	-0.0320897	0.88167	0.612553	0.00146303	0.621455	0.00118938	0.702488	0.000129599	0.380834	0.0663595	0.52593	0.00829867	0.247328	0.243944	0.257187	0.225042	0.447459	0.0283467	-0.0731327	0.734154
MSTRG.40335.1	black	0.297219	0.158407	0.350204	0.0934126	0.514804	0.0100504	-0.387166	0.0616061	-0.291709	0.166638	-0.239464	0.259744	-0.226439	0.287328	-0.559674	0.00445855	-0.0916574	0.67014	-0.647839	0.000619717	0.118962	0.579816	0.220259	0.301038	0.316663	0.131652	0.452133	0.0265427	0.911744	5.77e-10	0.487281	0.0157302	0.836248	3.59e-07	0.427899	0.0369883	0.477778	0.0182142	0.801228	2.54e-06	-0.0845329	0.694525
MSTRG.18683.1	black	0.478008	0.0181505	0.281499	0.182671	0.310137	0.14024	-0.129149	0.547539	-0.521308	0.00899284	-0.213275	0.317008	-0.320211	0.127146	-0.778976	7.31e-06	-0.413817	0.0444098	-0.434578	0.0338305	0.0066399	0.975435	0.339775	0.104281	0.523405	0.00867209	0.632349	0.000915213	0.919961	2.05e-10	0.628791	0.000998048	0.680079	0.000256001	0.217045	0.308323	0.352391	0.0912448	0.592899	0.00226325	-0.0844628	0.694767
MSTRG.18683.2	black	0.539145	0.00655528	0.376027	0.0701515	0.259386	0.220961	-0.131816	0.539228	-0.422316	0.0398033	-0.246261	0.24605	-0.340195	0.103827	-0.774586	8.88e-06	-0.459263	0.0239694	-0.429733	0.0360989	-0.0802569	0.709305	0.299963	0.154417	0.526587	0.00820369	0.680414	0.000253516	0.931068	4.17e-11	0.67947	0.000260571	0.607988	0.00162314	0.23949	0.25969	0.252643	0.233629	0.587321	0.00254886	0.0394743	0.854695
MSTRG.27577.1	black	0.530438	0.00766518	0.373974	0.07182	0.0811951	0.706053	-0.395863	0.0555101	-0.3575	0.0863274	-0.339538	0.104539	-0.42112	0.0404277	-0.620541	0.00121528	-0.210328	0.323899	-0.647534	0.000624624	-0.0994419	0.643862	0.084014	0.696313	0.507131	0.0114286	0.670396	0.000337576	0.937081	1.57e-11	0.652954	0.000542287	0.718748	7.6e-05	0.103699	0.629661	0.145574	0.497315	0.444795	0.029418	-0.0360422	0.867215
MSTRG.7242.1	black	0.655028	0.000513373	0.382767	0.0648791	0.190355	0.372956	-0.359588	0.0843758	-0.266701	0.207747	-0.301033	0.15288	-0.332178	0.112768	-0.653255	0.000538011	-0.404644	0.0498405	-0.608735	0.00159595	-0.31496	0.133856	0.00788281	0.970839	0.610499	0.00153331	0.803515	2.27e-06	0.971274	3.32e-15	0.838167	3.18e-07	0.508113	0.011244	0.193024	0.366166	0.184958	0.386909	0.539502	0.00651281	0.0016434	0.993919
MSTRG.35524.1	black	0.576983	0.00315951	0.449887	0.0273976	0.158085	0.460655	-0.302804	0.15036	-0.309891	0.140571	-0.283799	0.178971	-0.306298	0.145475	-0.624801	0.00109854	-0.425941	0.037957	-0.544111	0.00598468	-0.352545	0.0910939	-0.0279911	0.896699	0.522665	0.00878418	0.732649	4.68e-05	0.904227	1.37e-09	0.884081	1.01e-08	0.404102	0.0501765	0.139424	0.515849	0.291805	0.166492	0.519302	0.00930872	0.0319199	0.882292
MSTRG.25410.1	black	0.58722	0.00255429	0.327966	0.117686	-0.0264498	0.90236	-0.325076	0.121149	-0.325729	0.12036	-0.327924	0.117735	-0.434506	0.0338634	-0.611773	0.00148941	-0.225045	0.290387	-0.557483	0.00465112	-0.0488283	0.820755	0.135691	0.527258	0.593203	0.00224848	0.687896	0.000203244	0.861899	6.25e-08	0.54216	0.00620371	0.688773	0.000197963	-0.0072516	0.973173	0.0489301	0.820387	0.305888	0.146043	-0.00880767	0.967419
MSTRG.6663.2	black	0.647075	0.000632076	-0.0606874	0.778178	0.354964	0.0887425	-0.153381	0.47427	-0.376917	0.0694368	-0.142892	0.505355	-0.241267	0.256063	-0.437208	0.0326472	-0.322992	0.123692	-0.319565	0.127957	-0.150053	0.484027	0.121448	0.571863	0.412122	0.0453767	0.674568	0.00030002	0.630001	0.00096917	0.428046	0.0369164	0.274961	0.19348	0.467199	0.0213454	0.19477	0.361762	0.458444	0.0242542	-0.107748	0.616272
MSTRG.34123.1	black	0.170324	0.4262	0.378831	0.06792	0.495863	0.0137315	-0.400024	0.0527643	-0.372627	0.0729315	-0.389896	0.0596396	-0.427126	0.0373688	-0.510328	0.0108366	0.0247067	0.908768	-0.641183	0.000734644	0.197607	0.354673	0.214749	0.313595	0.21717	0.308038	0.341061	0.102893	0.878557	1.65e-08	0.460949	0.023391	0.88581	8.67e-09	0.374168	0.0716611	0.436223	0.0330866	0.771765	1e-05	-0.134592	0.530642
MSTRG.55353.1	black	0.716447	8.22e-05	0.337999	0.106222	-0.0856363	0.690728	-0.281099	0.183321	-0.23292	0.273381	-0.340743	0.103235	-0.392712	0.0576628	-0.642676	0.000707384	-0.419292	0.0413974	-0.492008	0.0146019	-0.28072	0.183937	0.0345075	0.872823	0.618179	0.00128448	0.833317	4.3e-07	0.865069	4.92e-08	0.729425	5.25e-05	0.458447	0.0242532	-0.145617	0.497186	-0.0341609	0.87409	0.25598	0.227302	0.0571523	0.790811
MSTRG.31441.1	black	0.6059	0.00170122	0.18036	0.399028	-0.0200814	0.925796	0.200999	0.346304	-0.417755	0.0422261	-0.398317	0.0538775	-0.490821	0.0148788	-0.902561	1.64e-09	-0.638056	0.000794688	-0.0842236	0.69559	0.0736179	0.732453	0.523489	0.00865944	0.566616	0.00389194	0.675915	0.000288694	0.747309	2.71e-05	0.526113	0.00827219	0.498224	0.01322	0.0290673	0.892749	0.0605625	0.778623	0.211635	0.320831	-0.0135486	0.949899
MSTRG.31441.3	black	0.268014	0.205433	0.343929	0.0998466	0.52682	0.00817028	-0.218975	0.303936	-0.362144	0.0820326	-0.362531	0.0816821	-0.393635	0.0570255	-0.618981	0.00126059	-0.203197	0.340944	-0.459297	0.0239573	0.184807	0.387306	0.323357	0.123244	0.302189	0.151232	0.449608	0.0275053	0.847516	1.73e-07	0.48484	0.01634	0.743951	3.08e-05	0.362643	0.0815808	0.441049	0.0309789	0.744363	3.04e-05	-0.0800488	0.710027
MSTRG.4357.1	black	-0.0560416	0.794791	-0.352821	0.0908235	-0.558705	0.00454281	-0.200925	0.346484	0.426946	0.0374574	0.0972573	0.651196	0.107575	0.616842	0.591223	0.00234601	0.479689	0.0176904	0.0136511	0.94952	-0.0798605	0.71068	-0.414019	0.0442958	0.0237945	0.912123	-0.211675	0.320738	-0.516197	0.00981571	-0.474881	0.0190318	-0.247322	0.243955	-0.487706	0.0156257	-0.462913	0.0227317	-0.701246	0.000134795	0.135353	0.528297
MSTRG.31817.11	black	0.432018	0.0350147	0.0693403	0.74749	0.268078	0.205321	-0.182898	0.392312	-0.182898	0.392312	-0.0378427	0.860643	-0.0579824	0.78784	-0.286193	0.175174	-0.261481	0.217121	-0.321516	0.125517	-0.285767	0.175845	-0.0663463	0.758069	0.495221	0.0138735	0.424686	0.0385885	0.477305	0.0183455	0.491086	0.0148164	0.0942185	0.661451	0.671534	0.000326941	0.209207	0.326542	0.402202	0.0513695	0.0480786	0.823465
MSTRG.235.1	black	-0.370189	0.0749763	-0.369485	0.0755745	-0.372928	0.0726816	0.246761	0.245063	0.403514	0.0505438	0.308898	0.141916	0.362624	0.0815982	0.719774	7.34e-05	0.25507	0.229016	0.540038	0.0064494	-0.125044	0.560446	-0.330963	0.11417	-0.388163	0.0608828	-0.529964	0.00772983	-0.946336	2.85e-12	-0.562481	0.00422156	-0.823055	7.89e-07	-0.339606	0.104466	-0.350148	0.0934684	-0.684347	0.00022589	0.0761664	0.723539
MSTRG.36371.1	black	-0.370904	0.0743716	-0.370904	0.0743716	-0.370904	0.0743716	0.434471	0.0338796	0.365319	0.0791899	0.240662	0.257294	0.274659	0.193989	0.575011	0.00328904	0.108544	0.613656	0.700708	0.000137104	-0.0205683	0.924002	-0.142986	0.505073	-0.390486	0.0592213	-0.529091	0.00785015	-0.94761	2.2e-12	-0.567566	0.00381938	-0.821303	8.72e-07	-0.345213	0.0985035	-0.360039	0.0839587	-0.699061	0.000144381	0.115832	0.589898
MSTRG.4468.1	black	-0.362867	0.0813785	-0.362867	0.0813785	-0.362867	0.0813785	0.364484	0.07993	0.409179	0.0470943	0.167428	0.434223	0.234791	0.269436	0.614055	0.00141341	0.163626	0.444879	0.651593	0.000562033	-0.0251096	0.907286	-0.198486	0.352491	-0.381791	0.0656238	-0.519123	0.0093373	-0.933595	2.8e-11	-0.556965	0.00469768	-0.803125	2.31e-06	-0.347859	0.0957799	-0.35112	0.0925003	-0.693776	0.000170063	0.136276	0.525464
MSTRG.37166.1	black	0.313215	0.136142	0.318168	0.129727	0.18103	0.397248	0.255691	0.227845	-0.474864	0.0190368	-0.414023	0.0442933	-0.488549	0.0154207	-0.946203	2.93e-12	-0.577245	0.00314266	-0.0643881	0.765011	0.279378	0.186132	0.67315	0.000312353	0.310493	0.139762	0.456183	0.025055	0.757271	1.83e-05	0.468168	0.0210414	0.648403	0.000610745	0.150194	0.483612	0.162269	0.448716	0.4139	0.0443629	-0.161079	0.452094
MSTRG.10119.1	black	-0.405786	0.0491372	-0.386284	0.0622522	-0.330162	0.115102	0.159129	0.45766	0.427993	0.0369425	0.447697	0.0282524	0.509302	0.0110237	0.785181	5.51e-06	0.344039	0.0997309	0.454426	0.0256917	-0.110398	0.607575	-0.369415	0.0756341	-0.43706	0.0327131	-0.571548	0.00352737	-0.94782	2.11e-12	-0.614633	0.0013947	-0.772983	9.52e-06	-0.266904	0.207389	-0.297108	0.15857	-0.627375	0.00103276	0.09325	0.664732
MSTRG.22381.1	black	-0.103504	0.630309	0.00869444	0.967837	-0.356077	0.0876764	-0.123743	0.564566	0.0714193	0.74017	-0.246519	0.24554	-0.345769	0.0979269	0.27128	0.199753	0.246108	0.246353	0.00942893	0.965122	-0.0860232	0.689399	-0.271532	0.19932	-0.181707	0.395457	-0.106366	0.620831	-0.199673	0.34956	-0.0365807	0.865248	-0.148936	0.487323	-0.287789	0.172673	-0.412946	0.0449049	-0.357499	0.0863278	0.367965	0.0768786
MSTRG.11763.1	black	-0.512342	0.0104767	-0.465951	0.0217419	-0.176026	0.41064	0.50653	0.0115428	0.291784	0.166525	0.256669	0.22601	0.299738	0.154741	0.538709	0.00660742	0.190872	0.371635	0.750157	2.43e-05	0.257832	0.223841	0.0693539	0.747443	-0.518066	0.0095079	-0.675087	0.000295609	-0.962836	5.42e-14	-0.758241	1.76e-05	-0.635012	0.00085715	-0.239076	0.26054	-0.210487	0.323523	-0.569296	0.00369009	-0.0182079	0.932703
MSTRG.7824.2	black	0.649779	0.000589299	0.389212	0.060128	0.281724	0.182308	-0.228027	0.283871	-0.340735	0.103245	-0.371488	0.0738816	-0.425086	0.0383862	-0.664912	0.000393108	-0.479818	0.0176556	-0.467672	0.0211966	-0.284301	0.178169	0.0761258	0.723681	0.592749	0.00227054	0.78595	5.32e-06	0.907746	9.22e-10	0.819185	9.82e-07	0.391875	0.0582451	0.397951	0.0541192	0.190093	0.373628	0.572796	0.00343985	-0.026178	0.903359
MSTRG.42257.2	black	0.114451	0.59437	0.369474	0.0755838	0.402429	0.0512259	-0.153355	0.474345	-0.320648	0.126599	-0.319588	0.127929	-0.349617	0.094001	-0.620242	0.00122386	-0.219069	0.303723	-0.426031	0.0379123	0.0967313	0.652967	0.295964	0.160256	0.378822	0.0679269	0.302426	0.150896	0.786728	5.13e-06	0.529519	0.00779094	0.684876	0.000222376	0.387763	0.061172	0.291844	0.166433	0.65575	0.000503615	-0.00293492	0.989141
MSTRG.42257.9	black	0.592237	0.00229565	0.42505	0.0384045	0.0326003	0.879801	-0.39133	0.0586264	-0.240322	0.257989	-0.156521	0.465159	-0.197959	0.353798	-0.516133	0.00982632	-0.357606	0.0862276	-0.58622	0.00260872	-0.431017	0.0354865	-0.124126	0.56335	0.500691	0.0127021	0.745586	2.9e-05	0.850091	1.45e-07	0.818581	1.02e-06	0.365304	0.079203	-0.0981092	0.648332	0.0626229	0.771284	0.411861	0.0455273	0.0836275	0.697646
MSTRG.1217.1	black	-0.361201	0.0828909	-0.361201	0.0828909	-0.279272	0.186305	0.206151	0.333819	0.428842	0.0365292	0.570822	0.00357917	0.625472	0.00108104	0.663837	0.00040487	0.216737	0.309027	0.442863	0.0302148	-0.159305	0.457158	-0.294051	0.163103	-0.380084	0.0669405	-0.509523	0.0109831	-0.853645	1.14e-07	-0.532074	0.00744548	-0.737827	3.88e-05	-0.261678	0.216763	-0.221156	0.299022	-0.529705	0.00776533	0.230515	0.278507
MSTRG.39301.1	black	0.38795	0.0610364	0.474723	0.0190773	0.507533	0.0113526	-0.39402	0.0567615	-0.361012	0.083064	-0.255703	0.227822	-0.278541	0.187508	-0.536485	0.00687909	-0.166906	0.435678	-0.638046	0.000794886	-0.0370597	0.8635	0.117428	0.584749	0.4128	0.0449879	0.539741	0.00648452	0.927929	6.71e-11	0.633053	0.000899531	0.678575	0.000267417	0.427725	0.0370738	0.462504	0.0228679	0.823728	7.59e-07	-0.0597853	0.781396
MSTRG.44211.2	black	-0.108685	0.613192	-0.321513	0.125521	-0.284377	0.178049	0.51423	0.0101485	0.288913	0.170928	0.110194	0.608242	0.140996	0.511081	0.322187	0.124685	-0.147211	0.492438	0.697326	0.000152409	-0.105842	0.622561	-0.0269596	0.900487	-0.154301	0.47159	-0.258684	0.222259	-0.705103	0.000119226	-0.33102	0.114105	-0.786486	5.19e-06	-0.341995	0.101894	-0.261682	0.216756	-0.546017	0.0057771	0.1764	0.409633
MSTRG.1296.1	black	-0.637907	0.000797653	-0.340471	0.103529	0.122844	0.56742	0.406841	0.0484948	0.289366	0.170228	-0.132039	0.538535	-0.00524733	0.980586	0.433297	0.0344189	0.346368	0.0973076	0.622762	0.00115314	0.590902	0.00236216	0.242145	0.254285	-0.596168	0.00210886	-0.747162	2.73e-05	-0.756908	1.86e-05	-0.766063	1.28e-05	-0.244104	0.250343	-0.11494	0.592785	0.10384	0.629195	-0.259315	0.221093	0.00960317	0.964478
MSTRG.43093.1	black	0.553518	0.00501753	0.386073	0.0624076	0.31392	0.135215	-0.336056	0.108376	-0.375968	0.0701983	-0.30156	0.152127	-0.370508	0.0747059	-0.670702	0.00033469	-0.33887	0.105267	-0.609652	0.00156314	-0.171494	0.422982	0.11189	0.602699	0.590995	0.0023575	0.715904	8.37e-05	0.990054	3.1e-20	0.770171	1.07e-05	0.625673	0.00107585	0.32102	0.126134	0.284047	0.178574	0.650174	0.000583261	0.0129549	0.952092
MSTRG.4767.1	black	-0.542371	0.00617971	-0.334063	0.110617	0.130669	0.542796	0.0684633	0.750585	0.341293	0.102645	0.650294	0.000581438	0.741819	3.34e-05	0.691631	0.000181576	0.406172	0.0489014	0.284928	0.177173	0.0799595	0.710337	-0.193678	0.364511	-0.522162	0.00886109	-0.650815	0.000573589	-0.744608	3.01e-05	-0.631559	0.000933063	-0.459944	0.0237343	0.0080198	0.970332	0.109309	0.611141	-0.141483	0.509607	0.0943212	0.661104
MSTRG.21715.1	black	-0.349788	0.0938296	-0.353248	0.090406	-0.364754	0.0796907	0.533365	0.00727582	0.388217	0.0608431	0.143825	0.50255	0.197243	0.355576	0.460329	0.0236023	0.000433719	0.998395	0.776653	8.1e-06	0.0106598	0.960572	-0.0376775	0.861245	-0.362779	0.0814578	-0.500023	0.0128406	-0.913819	4.49e-10	-0.5438	0.0060192	-0.801001	2.57e-06	-0.366887	0.0778143	-0.360838	0.0832235	-0.698021	0.000149147	0.103004	0.631972
MSTRG.32046.2	black	-0.31415	0.134914	-0.311278	0.138711	-0.322554	0.124232	-0.0997582	0.642803	0.47723	0.0183665	0.606302	0.00168594	0.700109	0.000139709	0.817354	1.09e-06	0.399631	0.053019	0.178438	0.404154	-0.303756	0.149018	-0.560776	0.00436419	-0.33026	0.114988	-0.455061	0.0254601	-0.790191	4.36e-06	-0.474326	0.0191917	-0.690589	0.000187407	-0.285969	0.175527	-0.266649	0.207841	-0.52254	0.00880324	0.167132	0.43505
MSTRG.32046.1	black	-0.344176	0.0995865	-0.35003	0.0935865	-0.23153	0.276336	0.0850518	0.692739	0.589188	0.00245002	0.0658338	0.759884	0.217988	0.306174	0.709599	0.000103083	0.352517	0.0911214	0.396535	0.0550598	-0.0405195	0.850889	-0.344714	0.0990235	-0.367102	0.0776266	-0.48915	0.0152756	-0.811278	1.51e-06	-0.527522	0.00807018	-0.638785	0.000780313	-0.301475	0.152248	-0.211411	0.321355	-0.542949	0.0061144	0.200345	0.347907
MSTRG.32345.4	black	0.169159	0.429418	0.472135	0.0198343	0.247773	0.243069	-0.27507	0.193297	-0.264626	0.211442	-0.287086	0.173771	-0.313927	0.135205	-0.494875	0.0139504	-0.0815865	0.704698	-0.483794	0.0166073	0.116349	0.588228	0.177529	0.406593	0.279113	0.186567	0.334693	0.109904	0.734058	4.45e-05	0.450099	0.027316	0.707755	0.000109456	-0.0377772	0.860882	0.355067	0.0886438	0.517934	0.00952927	-0.0305255	0.887401
MSTRG.42151.1	black	0.483807	0.0166038	0.388673	0.0605149	0.262654	0.214991	-0.37943	0.0674503	-0.374037	0.0717688	-0.360257	0.0837576	-0.433324	0.0344063	-0.647364	0.000627367	-0.209176	0.326616	-0.645316	0.000661305	-0.0216501	0.920017	0.156942	0.463943	0.461168	0.0233167	0.639785	0.000760975	0.974789	8.02e-16	0.643064	0.000700442	0.772077	9.9e-06	0.267253	0.206774	0.265502	0.209876	0.604837	0.00174218	-0.0470749	0.827096
MSTRG.10048.1	black	-0.508976	0.0110836	-0.488964	0.0153206	-0.201129	0.345984	0.107757	0.616242	0.449173	0.0276741	0.245403	0.247753	0.389859	0.0596663	0.639595	0.000764623	0.521842	0.00891014	0.366081	0.0785188	0.360926	0.0831428	-0.0730556	0.734424	-0.508044	0.0112567	-0.660353	0.000445138	-0.807811	1.82e-06	-0.839397	2.95e-07	-0.259488	0.220775	-0.327121	0.118691	-0.136426	0.525003	-0.528479	0.00793533	0.0284203	0.895124
MSTRG.6767.1	black	-0.355565	0.088166	-0.355565	0.088166	-0.355565	0.088166	0.155591	0.467848	0.363588	0.0807304	0.512801	0.0103962	0.543297	0.00607527	0.73802	3.85e-05	0.273101	0.196633	0.4289	0.0365008	-0.223657	0.293451	-0.395693	0.055625	-0.370292	0.0748891	-0.507793	0.0113039	-0.89745	2.81e-09	-0.533145	0.00730445	-0.794203	3.6e-06	-0.332014	0.112956	-0.318494	0.129312	-0.625031	0.0010925	0.0895195	0.677425
MSTRG.15032.1	black	0.591578	0.00232829	0.240198	0.258242	-0.00474478	0.982445	-0.321972	0.124951	-0.324347	0.122034	-0.324347	0.122034	-0.441966	0.0305907	-0.622802	0.00115205	-0.29456	0.162342	-0.55768	0.00463357	-0.185254	0.386136	0.0742	0.730414	0.665786	0.000383755	0.712384	9.41e-05	0.877254	1.84e-08	0.661958	0.000426173	0.595398	0.00214438	0.0507777	0.813719	-0.0460072	0.830961	0.311006	0.139074	0.0235852	0.912893
MSTRG.972.1	black	0.216411	0.309772	0.535211	0.0070389	0.370847	0.0744203	-0.371941	0.073502	-0.265315	0.21021	-0.360262	0.0837531	-0.341921	0.101973	-0.462471	0.022879	-0.0332237	0.877519	-0.57951	0.00299987	0.105537	0.62357	0.136856	0.523687	0.192745	0.366871	0.368587	0.0763429	0.812707	1.4e-06	0.502972	0.0122383	0.730652	5.03e-05	0.14868	0.488079	0.443047	0.0301385	0.694575	0.00016594	-0.0881203	0.682208
MSTRG.972.4	black	0.360182	0.0838272	0.463565	0.0225163	0.290776	0.168061	-0.321102	0.126031	-0.271415	0.199521	-0.247201	0.244193	-0.21876	0.304421	-0.533594	0.00724605	-0.277413	0.189377	-0.538495	0.00663323	-0.208483	0.328259	0.011705	0.95671	0.406294	0.0488271	0.53148	0.00752458	0.83995	2.84e-07	0.761339	1.56e-05	0.48895	0.0153239	0.00352506	0.986957	0.365668	0.078882	0.610238	0.00154244	0.00789547	0.970792
MSTRG.9291.1	black	0.534078	0.00718348	0.4586	0.0241995	0.259027	0.221625	-0.371263	0.0740698	-0.340429	0.103574	-0.290144	0.169029	-0.351668	0.0919573	-0.62866	0.00100122	-0.353682	0.0899828	-0.627745	0.00102358	-0.289498	0.170024	0.00455611	0.983143	0.534674	0.00710713	0.706535	0.000113859	0.971263	3.33e-15	0.859452	7.49e-08	0.527046	0.00813788	0.307233	0.144188	0.220819	0.299778	0.62605	0.00106618	0.00345849	0.987204
MSTRG.34482.1	black	0.114432	0.594431	0.739546	3.64e-05	0.242335	0.253901	-0.394489	0.0564411	-0.245064	0.248426	-0.32942	0.11597	-0.357108	0.0866976	-0.383875	0.0640429	-0.119916	0.57676	-0.578561	0.00305897	-0.222968	0.29498	-0.117645	0.584048	0.282809	0.180558	0.351987	0.091642	0.753517	2.13e-05	0.748758	2.57e-05	0.4431	0.0301162	0.242392	0.253785	0.169605	0.428186	0.607982	0.00162337	0.0383488	0.858797
MSTRG.20043.1	black	-0.375668	0.0704409	-0.371892	0.073543	-0.351711	0.0919149	0.168069	0.432443	0.327307	0.118469	0.315473	0.133189	0.32776	0.117931	0.754555	2.04e-05	0.340835	0.103136	0.460327	0.023603	-0.106308	0.621023	-0.363731	0.0806018	-0.392121	0.0580733	-0.532754	0.00735569	-0.911319	6.07e-10	-0.562229	0.00424242	-0.756706	1.88e-05	-0.313551	0.135699	-0.3188	0.128924	-0.646667	0.000638745	0.163976	0.443893
MSTRG.20475.1	black	0.212226	0.319449	0.327135	0.118674	0.5295	0.00779364	-0.303638	0.149184	-0.451043	0.026955	-0.141939	0.508229	-0.216354	0.309904	-0.584549	0.00270181	-0.100066	0.641773	-0.580316	0.00295041	0.182857	0.39242	0.306808	0.144773	0.286156	0.175231	0.373749	0.0720047	0.876022	2.04e-08	0.44451	0.0295347	0.850186	1.45e-07	0.449369	0.0275979	0.462896	0.0227375	0.802803	2.35e-06	-0.0795542	0.711744
MSTRG.19353.1	black	0.319766	0.127705	0.154412	0.471268	0.347262	0.0963894	-0.725725	5.98e-05	-0.170815	0.424849	0.0655816	0.760778	0.0499958	0.81654	-0.0982901	0.647725	0.286353	0.174921	-0.857891	8.4e-08	-0.0995782	0.643405	-0.208334	0.328612	0.279657	0.185673	0.39596	0.055445	0.698916	0.000145038	0.297667	0.157751	0.690968	0.000185264	0.233116	0.272967	0.42	0.0410197	0.592242	0.00229539	-0.0120396	0.955473
MSTRG.46360.1	black	0.401668	0.0517089	0.459767	0.0237952	0.0338044	0.875394	-0.425863	0.037996	-0.0017235	0.993623	-0.603967	0.00177633	-0.598323	0.00201206	-0.395637	0.0556623	-0.0956964	0.656456	-0.559575	0.00446707	-0.177177	0.407538	-0.100884	0.639038	0.504032	0.0120275	0.550756	0.00528677	0.753304	2.15e-05	0.61727	0.00131198	0.513263	0.0103156	-0.0543272	0.800944	0.0565665	0.792909	0.33053	0.114674	0.185113	0.386504
MSTRG.19022.1	black	0.719688	7.36e-05	3.89e-05	0.999856	0.218685	0.304593	-0.0461551	0.830426	-0.315201	0.133543	-0.0257209	0.905039	-0.130874	0.542158	-0.63894	0.0007773	-0.528623	0.00791516	-0.259989	0.219852	-0.196599	0.357183	0.24518	0.248197	0.571339	0.00354221	0.773355	9.36e-06	0.723296	6.51e-05	0.526305	0.00824436	0.332036	0.112931	0.0950729	0.658562	0.174506	0.414758	0.388131	0.0609055	0.160627	0.453381
MSTRG.3789.1	black	0.313327	0.135994	0.255432	0.228333	0.409892	0.0466738	-0.38429	0.0637315	-0.314064	0.135026	0.148184	0.489549	0.120562	0.574692	-0.456788	0.0248388	-0.122067	0.569891	-0.61305	0.00144646	-0.0294662	0.891286	0.116841	0.586638	0.258196	0.223163	0.433383	0.0343792	0.789438	4.52e-06	0.470745	0.0202506	0.656182	0.000497857	0.323121	0.123534	0.504787	0.0118793	0.702189	0.000130833	0.0176882	0.934619
MSTRG.13936.1	black	0.420135	0.0409481	0.0705209	0.743331	0.284481	0.177882	-5.41e-05	0.9998	-0.288121	0.172156	-0.326303	0.11967	-0.331776	0.113231	-0.722675	6.65e-05	-0.330014	0.115275	-0.232701	0.273846	0.309996	0.14043	0.523573	0.00864685	0.348186	0.0954467	0.487669	0.0156348	0.732625	4.68e-05	0.314845	0.134006	0.721495	6.92e-05	0.0835732	0.697833	0.395219	0.0559449	0.455022	0.0254744	-0.00235492	0.991287
MSTRG.33873.1	black	-0.674248	0.000302766	-0.433693	0.0342361	-0.00520507	0.980742	0.527039	0.0081389	0.240155	0.25833	0.0844266	0.694891	0.155083	0.469321	0.411366	0.0458135	0.29214	0.165984	0.719105	7.51e-05	0.605926	0.00170022	0.314098	0.134982	-0.612463	0.00146607	-0.811391	1.5e-06	-0.859478	7.48e-08	-0.869987	3.35e-08	-0.291755	0.166568	-0.120658	0.574387	-0.0178254	0.934113	-0.399179	0.0533136	-0.0378345	0.860673
MSTRG.19950.2	black	0.57413	0.00334834	0.525906	0.00830215	0.0226835	0.916212	-0.335654	0.108825	-0.205547	0.335268	-0.335654	0.108825	-0.380372	0.0667166	-0.580717	0.00292603	-0.393676	0.056997	-0.541523	0.00627662	-0.379869	0.0671072	-0.0771595	0.720075	0.534929	0.00707461	0.728422	5.44e-05	0.87462	2.3e-08	0.871502	2.96e-08	0.384767	0.0633755	-0.0505666	0.814481	0.0613566	0.775792	0.407437	0.0481349	0.126476	0.555929
MSTRG.29284.3	black	0.22564	0.289078	-0.00479819	0.982247	0.252971	0.233002	-0.365319	0.0791897	-0.155577	0.46789	-0.365319	0.0791897	-0.407051	0.0483678	-0.27314	0.196566	0.0910869	0.672081	-0.482673	0.0168975	0.0667088	0.756786	0.0384136	0.858561	0.33458	0.110032	0.334134	0.110536	0.599602	0.00195645	0.329957	0.115342	0.599301	0.00196942	-0.0551462	0.798003	0.237258	0.264292	0.380869	0.0663319	0.2038	0.339483
MSTRG.8431.1	black	-0.623136	0.00114296	-0.379414	0.0674629	-0.13754	0.521593	0.434018	0.0340868	0.343899	0.0998772	0.370667	0.0745716	0.443634	0.0298948	0.559618	0.0044633	0.27187	0.198738	0.665178	0.000390241	0.304689	0.147711	0.0689731	0.748786	-0.573104	0.00341858	-0.774788	8.8e-06	-0.94295	5.51e-12	-0.794746	3.51e-06	-0.526954	0.00815106	-0.189552	0.375013	-0.0980652	0.64848	-0.487002	0.0157987	0.098916	0.645625
MSTRG.26969.1	black	0.406827	0.0485036	0.463797	0.02244	0.35504	0.0886696	-0.479042	0.0178663	-0.290204	0.168938	-0.115545	0.590825	-0.159585	0.456356	-0.506182	0.0116093	-0.167635	0.433649	-0.723252	6.52e-05	-0.20577	0.334733	-0.00882223	0.967365	0.44282	0.030233	0.582284	0.0028325	0.938317	1.27e-11	0.697221	0.00015291	0.646742	0.000637513	0.2875	0.173124	0.324338	0.122045	0.720855	7.08e-05	0.0588316	0.784803
MSTRG.16462.2	black	0.556239	0.00476358	0.334587	0.110024	0.209507	0.325834	-0.0501122	0.81612	-0.262669	0.214963	-0.262213	0.215791	-0.284809	0.177361	-0.605507	0.00171626	-0.590626	0.00237613	-0.241347	0.255902	-0.358399	0.0854831	0.072601	0.736019	0.473194	0.0195216	0.716876	8.1e-05	0.717447	7.94e-05	0.799291	2.8e-06	0.138949	0.517293	0.000574637	0.997874	0.18209	0.394443	0.441814	0.0306551	0.023314	0.913891
MSTRG.48986.1	black	0.720943	7.06e-05	0.233514	0.272125	-0.0119849	0.955676	0.232027	0.275278	-0.341024	0.102934	-0.195342	0.360324	-0.260087	0.219672	-0.795205	3.43e-06	-0.851925	1.28e-07	-0.00524476	0.980595	-0.337303	0.10699	0.27822	0.188038	0.618984	0.00126051	0.811917	1.46e-06	0.649107	0.000599695	0.723867	6.38e-05	0.0363192	0.866203	0.062333	0.772315	-0.0717805	0.738901	0.199971	0.348827	-0.0226396	0.916373
MSTRG.14303.2	black	0.364945	0.0795207	0.506531	0.0115426	0.148604	0.488305	0.00983128	0.963635	-0.42347	0.0392083	-0.422728	0.0395901	-0.497672	0.0133381	-0.867219	4.16e-08	-0.491756	0.0146603	-0.295484	0.160968	0.0988088	0.645984	0.444073	0.0297137	0.387741	0.0611883	0.539697	0.0064897	0.879525	1.52e-08	0.644142	0.000681467	0.665949	0.000382034	0.113206	0.598411	0.160027	0.455092	0.488292	0.015483	-0.0738055	0.731796
MSTRG.38089.5	black	0.592018	0.00230644	0.256242	0.22681	0.353192	0.0904602	-0.151812	0.478856	-0.392703	0.0576685	-0.392533	0.0577864	-0.491192	0.0147916	-0.706655	0.000113419	-0.393546	0.0570868	-0.402801	0.050991	0.0240368	0.911232	0.302557	0.150709	0.540797	0.00636068	0.714983	8.63e-05	0.888429	6.8e-09	0.588492	0.0024865	0.597812	0.00203469	0.333277	0.11151	0.295648	0.160724	0.583498	0.00276183	-0.037944	0.860273
MSTRG.40731.1	black	0.497124	0.0134562	0.368041	0.0768133	0.412735	0.0450253	-0.296921	0.158844	-0.459441	0.0239075	-0.327445	0.118305	-0.402554	0.051147	-0.651017	0.000570572	-0.269742	0.202415	-0.564686	0.00404298	-0.0124196	0.954069	0.213088	0.317442	0.558573	0.0045544	0.644352	0.000677821	0.954618	4.69e-13	0.63141	0.00093647	0.694122	0.000168267	0.395802	0.0555512	0.370071	0.0750757	0.708847	0.000105641	-0.0655178	0.761004
MSTRG.26967.1	black	-0.445419	0.0291642	-0.394078	0.0567219	-0.0552135	0.797761	0.778761	7.38e-06	0.216131	0.310416	0.0564272	0.793409	0.100118	0.6416	0.156927	0.463986	-0.120982	0.573351	0.922243	1.51e-10	0.438669	0.0320043	0.443046	0.0301386	-0.424949	0.0384555	-0.564851	0.00402987	-0.779425	7.16e-06	-0.652133	0.000554123	-0.487917	0.0155744	-0.209314	0.32629	-0.120454	0.575037	-0.43381	0.0341823	0.0215504	0.920384
MSTRG.30892.1	black	0.501856	0.0124634	0.316242	0.132195	0.271939	0.198621	-0.462958	0.0227171	-0.40106	0.0520975	-0.351083	0.092537	-0.437438	0.0325454	-0.548329	0.00553333	-0.127242	0.553518	-0.6956	0.000160784	-0.0784914	0.715437	0.0539296	0.802372	0.49138	0.0147479	0.647507	0.000625057	0.946223	2.92e-12	0.628835	0.000996982	0.737482	3.92e-05	0.194726	0.361873	0.238789	0.26113	0.576825	0.00316971	-0.13364	0.53358
MSTRG.27628.3	black	0.505956	0.0116527	0.391623	0.0584209	-0.0891661	0.678632	-0.398384	0.0538336	-0.145212	0.498396	-0.174066	0.415954	-0.241383	0.255828	-0.39692	0.0548024	-0.225888	0.288536	-0.543628	0.00603834	-0.341472	0.102452	-0.132597	0.536808	0.400643	0.0523653	0.617004	0.00132014	0.71921	7.48e-05	0.655445	0.000507722	0.357681	0.0861567	-0.181159	0.396908	-0.213677	0.316075	0.263306	0.213813	-0.0208886	0.922821
MSTRG.8182.1	black	0.537711	0.00672825	0.405612	0.0492438	0.326442	0.119503	-0.377555	0.0689281	-0.366645	0.0780255	-0.293007	0.164673	-0.359763	0.084214	-0.638537	0.000785172	-0.308139	0.142948	-0.646083	0.000648418	-0.198407	0.352688	0.0685508	0.750276	0.518512	0.00943554	0.706096	0.000115483	0.989921	3.58e-20	0.777229	7.9e-06	0.619724	0.00123883	0.351731	0.0918947	0.266322	0.20842	0.671114	0.000330837	-0.0345146	0.872797
MSTRG.44410.1	black	0.589339	0.00244218	0.299255	0.155439	0.409013	0.0471928	-0.39246	0.0578373	-0.261228	0.217583	-0.339123	0.104991	-0.350884	0.0927348	-0.581989	0.00284993	-0.260329	0.219229	-0.620504	0.00121634	-0.112581	0.600446	0.0931179	0.66518	0.513151	0.0103351	0.719071	7.52e-05	0.947603	2.21e-12	0.664311	0.000399648	0.622034	0.0011732	0.415903	0.0432422	0.345885	0.0978068	0.689395	0.00019429	0.0404025	0.851315
MSTRG.9681.1	black	0.3323	0.112627	0.154842	0.470021	-0.102278	0.634389	-0.561693	0.004287	-0.0167938	0.937919	0.0189175	0.930086	-0.0825668	0.701308	-0.0674402	0.754199	0.0511803	0.812268	-0.599347	0.00196744	-0.351827	0.0918006	-0.382091	0.065394	0.448802	0.0278187	0.416407	0.0429638	0.473804	0.0193432	0.481224	0.0172789	0.24871	0.241234	-0.0979077	0.64901	-0.0812391	0.705901	0.113054	0.598907	0.184697	0.387591
MSTRG.12307.2	black	0.493323	0.0143001	0.481945	0.0170883	0.334799	0.109785	-0.331541	0.113502	-0.355879	0.0878657	-0.268698	0.204235	-0.349342	0.0942775	-0.608454	0.00160615	-0.287907	0.172489	-0.575588	0.00325071	-0.11086	0.606061	0.122421	0.568766	0.519532	0.00927193	0.645598	0.000656551	0.930907	4.28e-11	0.691841	0.000180418	0.612672	0.00145906	0.263908	0.212728	0.272157	0.198246	0.662553	0.000419323	0.00570846	0.97888
MSTRG.45859.2	black	0.445049	0.0293144	0.17864	0.403614	0.266807	0.207561	-0.396735	0.0549259	-0.199216	0.350688	-0.434279	0.0339673	-0.447488	0.028335	-0.457169	0.0247032	-0.0791596	0.713114	-0.571097	0.0035595	0.020892	0.922809	0.0845428	0.694491	0.248205	0.242222	0.574472	0.00332523	0.800082	2.7e-06	0.482098	0.0170479	0.659318	0.000457751	0.156433	0.465412	0.197031	0.356105	0.503523	0.0121284	-0.0176427	0.934787
MSTRG.42483.3	black	0.538025	0.00669008	0.265711	0.209505	0.333042	0.111778	-0.246295	0.245983	-0.338005	0.106216	-0.370208	0.0749597	-0.429473	0.0362238	-0.619707	0.00123934	-0.334432	0.110199	-0.472731	0.0196577	-0.0954481	0.657295	0.156162	0.466196	0.30096	0.152984	0.676898	0.000280663	0.859323	7.56e-08	0.642496	0.000710626	0.535435	0.00701056	0.343856	0.099923	0.195224	0.36062	0.573342	0.00340213	-0.140108	0.513772
MSTRG.38870.2	black	0.723122	6.55e-05	0.351427	0.0921958	0.104882	0.62574	-0.265131	0.210538	-0.329998	0.115294	-0.341707	0.102201	-0.400334	0.0525639	-0.712102	9.5e-05	-0.47287	0.0196169	-0.521061	0.00903112	-0.285013	0.177038	0.081082	0.706445	0.620332	0.00122127	0.849665	1.5e-07	0.952499	7.68e-13	0.814663	1.26e-06	0.485295	0.016225	0.133891	0.532804	0.142135	0.507636	0.45088	0.0270168	0.0179969	0.933481
MSTRG.435.4	black	0.591367	0.00233884	0.0452289	0.833782	-0.0287827	0.893793	-0.301596	0.152075	-0.283162	0.179991	-0.327304	0.118473	-0.442839	0.0302252	-0.488018	0.0155497	-0.198146	0.353335	-0.46962	0.0205931	-0.125291	0.559667	0.052674	0.806888	0.503647	0.0121037	0.672641	0.000316886	0.720661	7.12e-05	0.480758	0.0174029	0.518409	0.00945218	-0.0950554	0.658621	-0.125164	0.560068	0.173389	0.417798	-0.107936	0.615653
MSTRG.38660.1	black	0.0823413	0.702087	0.369659	0.0754262	0.203302	0.340688	-0.348532	0.0950962	-0.32302	0.123657	0.279252	0.186338	0.313861	0.135292	-0.235038	0.26892	-0.0602271	0.77982	-0.526031	0.00828399	-0.225432	0.289536	-0.122348	0.568996	0.107387	0.617463	0.200623	0.347224	0.525592	0.00834784	0.487483	0.0156803	0.331798	0.113206	0.236533	0.265796	0.442581	0.0303328	0.520192	0.00916747	0.03944	0.85482
MSTRG.10741.3	black	0.126601	0.555536	0.54188	0.00623566	-0.200658	0.34714	-0.0817695	0.704065	-0.200658	0.34714	-0.200658	0.34714	-0.289772	0.169602	-0.35601	0.0877408	-0.106661	0.619856	-0.226204	0.287843	0.0638018	0.767093	0.163675	0.444743	0.420455	0.0407783	0.213291	0.31697	0.422884	0.0395096	0.241553	0.255485	0.414752	0.0438834	-0.0820924	0.702948	-0.119897	0.57682	0.108961	0.612286	0.0782087	0.716421
MSTRG.3399.4	black	0.455348	0.0253562	-0.0808889	0.707114	0.460159	0.0236604	0.342954	0.100875	-0.456527	0.0249317	-0.340848	0.103122	-0.417202	0.0425275	-0.806488	1.94e-06	-0.566785	0.00387896	0.0982957	0.647706	0.337241	0.107058	0.720365	7.2e-05	0.391834	0.0582736	0.511021	0.0107117	0.605329	0.00172312	0.264819	0.211096	0.47917	0.0178316	0.254957	0.229229	0.359168	0.0847653	0.470124	0.0204389	-0.130309	0.543918
MSTRG.3399.3	black	0.348074	0.095561	0.131239	0.541021	0.496781	0.0135307	0.102731	0.63288	-0.437507	0.032515	-0.371767	0.0736477	-0.460435	0.0235661	-0.790827	4.23e-06	-0.403368	0.0506348	-0.174794	0.413976	0.318086	0.129832	0.614323	0.00140471	0.325276	0.120907	0.467714	0.0211836	0.772781	9.6e-06	0.36762	0.0771771	0.706566	0.000113747	0.265198	0.210419	0.390041	0.0595368	0.626308	0.00105959	-0.144062	0.50184
MSTRG.3399.1	black	0.439706	0.0315544	0.00913539	0.966207	0.139949	0.514254	0.345961	0.0977274	-0.369508	0.0755544	-0.26342	0.213607	-0.381554	0.0658049	-0.704564	0.000121304	-0.508101	0.0112461	0.127613	0.552353	0.270035	0.201905	0.64304	0.000700867	0.553001	0.00506704	0.458922	0.0240876	0.477315	0.0183428	0.151135	0.480843	0.396702	0.0549479	0.120493	0.574914	0.021637	0.920065	0.204689	0.337334	-0.0274903	0.898538
MSTRG.29489.1	black	-0.348647	0.0949798	-0.343656	0.100133	-0.297312	0.15827	0.403483	0.0505632	0.300674	0.153394	-0.116327	0.588298	-0.072744	0.735518	0.509305	0.0110231	0.162208	0.448888	0.657105	0.000485747	0.0945382	0.66037	-0.0924654	0.667394	-0.358006	0.0858508	-0.491943	0.014617	-0.84354	2.26e-07	-0.53517	0.0070441	-0.676908	0.000280587	-0.27753	0.189182	-0.315367	0.133327	-0.640381	0.000749656	-0.0456777	0.832155
MSTRG.45600.1	black	0.660645	0.000441631	0.290512	0.168464	0.250641	0.237481	-0.211114	0.322052	-0.362859	0.0813856	-0.35328	0.0903746	-0.425634	0.0381109	-0.741026	3.44e-05	-0.474381	0.0191759	-0.477331	0.0183383	-0.189101	0.376172	0.175718	0.411474	0.639849	0.000759754	0.788934	4.63e-06	0.95602	3.35e-13	0.78397	5.83e-06	0.530593	0.00764417	0.235075	0.268842	0.248627	0.241396	0.545174	0.00586821	-0.0104873	0.96121
MSTRG.45600.3	black	0.526788	0.00817486	0.415449	0.0434947	0.361085	0.0829974	-0.356873	0.0869195	-0.356033	0.0877184	-0.318853	0.128857	-0.35665	0.0871314	-0.620895	0.0012052	-0.25836	0.22286	-0.618752	0.00126738	-0.0788911	0.714047	0.137326	0.522246	0.470456	0.0203382	0.665777	0.000383852	0.965562	2.37e-14	0.676174	0.000286561	0.667032	0.000370766	0.375682	0.0704296	0.322284	0.124565	0.69879	0.000145609	-0.0594465	0.782606
MSTRG.35561.4	black	0.398533	0.0537361	0.391206	0.0587137	0.278767	0.187137	-0.286032	0.175427	-0.334457	0.110171	-0.339584	0.104489	-0.371978	0.0734714	-0.566212	0.00392317	-0.325504	0.120631	-0.501245	0.0125882	-0.247686	0.243239	0.0275658	0.89826	0.497898	0.0132895	0.580429	0.00294349	0.853688	1.13e-07	0.792557	3.9e-06	0.455095	0.0254479	0.0571499	0.790819	0.19874	0.351862	0.570317	0.00361554	-0.0330829	0.878034
MSTRG.35561.3	black	0.75762	1.81e-05	-0.0293186	0.891827	0.123835	0.564272	-0.380993	0.0662365	-0.0656781	0.760436	-0.107467	0.617199	-0.185934	0.384365	-0.249639	0.239424	-0.142181	0.507498	-0.467784	0.0211614	-0.2293	0.281119	-0.107049	0.618575	0.52433	0.00853367	0.725469	6.03e-05	0.580697	0.00292727	0.371466	0.0738993	0.278246	0.187996	0.274749	0.193837	0.191726	0.369459	0.270355	0.20135	0.264434	0.211784
MSTRG.1279.1	black	-0.384023	0.063932	-0.385621	0.062741	-0.350619	0.0929985	0.42772	0.0370765	0.363482	0.0808257	0.363077	0.0811895	0.412105	0.0453863	0.585081	0.00267187	0.104174	0.628084	0.68394	0.000228623	-0.0407799	0.849942	-0.150234	0.483493	-0.4053	0.0494355	-0.544561	0.00593514	-0.956979	2.64e-13	-0.582941	0.00279407	-0.828943	5.6e-07	-0.319734	0.127745	-0.326033	0.119995	-0.675178	0.000294841	0.0625863	0.771414
MSTRG.18728.2	black	0.321577	0.125441	0.424961	0.0384493	0.351549	0.0920746	-0.42913	0.0363897	-0.113264	0.598222	-0.220853	0.299703	-0.251233	0.236338	-0.342103	0.101778	-0.109959	0.609013	-0.586517	0.00259245	-0.196608	0.35716	-0.0746235	0.728932	0.185855	0.38457	0.454139	0.025797	0.738122	3.83e-05	0.601047	0.00189515	0.441374	0.030841	0.430352	0.0358027	0.122989	0.566958	0.635709	0.000842479	0.0441275	0.837776
MSTRG.11019.1	black	-0.458201	0.0243391	-0.359619	0.0843474	-0.303333	0.149613	0.290505	0.168476	0.509707	0.0109494	0.128158	0.550642	0.227332	0.285382	0.671678	0.000325623	0.298808	0.156087	0.596428	0.00209695	0.101871	0.635743	-0.183691	0.390228	-0.452989	0.0262225	-0.615273	0.00137421	-0.944761	3.9e-12	-0.660787	0.000439937	-0.682275	0.000240096	-0.324371	0.122005	-0.285695	0.175959	-0.645108	0.000664848	0.18578	0.384765
MSTRG.47677.1	black	0.399871	0.0528635	0.365928	0.0786535	0.330113	0.11516	-0.402808	0.0509866	-0.40106	0.0520973	-0.232557	0.274152	-0.274793	0.193762	-0.605427	0.00171935	-0.144672	0.500011	-0.675634	0.000291022	0.0163961	0.939386	0.165254	0.440301	0.40437	0.0500099	0.551761	0.00518748	0.952291	8.05e-13	0.582062	0.00284563	0.812071	1.45e-06	0.282931	0.180361	0.349883	0.0937338	0.669073	0.000350308	-0.0798179	0.710828
MSTRG.34607.2	black	0.410539	0.0462942	0.437601	0.0324733	0.405037	0.0495978	-0.252031	0.234802	-0.415918	0.0432341	-0.235646	0.267646	-0.284982	0.177087	-0.587756	0.00252551	-0.331988	0.112987	-0.517856	0.00954202	-0.181384	0.396312	0.0932897	0.664598	0.396435	0.0551267	0.571259	0.00354792	0.868526	3.76e-08	0.746318	2.82e-05	0.477886	0.0181842	0.436308	0.0330485	0.367184	0.0775554	0.715729	8.42e-05	-0.151937	0.478491
MSTRG.23758.1	black	0.485507	0.0161713	0.378307	0.0683326	0.148627	0.488237	-0.42519	0.0383339	-0.369661	0.0754249	-0.255991	0.22728	-0.313824	0.135341	-0.595575	0.00213619	-0.182894	0.392323	-0.681898	0.000242768	-0.103844	0.629182	0.0689877	0.748734	0.449074	0.0277125	0.626699	0.0010497	0.939827	9.75e-12	0.653951	0.000528222	0.727863	5.55e-05	0.151985	0.478351	0.228526	0.28279	0.521255	0.00900105	-0.0149838	0.944599
MSTRG.3637.1	black	0.442023	0.0305668	0.415348	0.0435505	0.406342	0.0487982	-0.376811	0.0695213	-0.410571	0.046276	-0.299187	0.155537	-0.365624	0.0789208	-0.624327	0.00111102	-0.208392	0.328473	-0.649164	0.000598803	-0.0357068	0.86844	0.159312	0.457136	0.470043	0.0204637	0.603452	0.0017968	0.979123	1.03e-16	0.653248	0.000538115	0.746282	2.82e-05	0.389557	0.0598811	0.354466	0.0892231	0.735011	4.3e-05	-0.0652899	0.761812
MSTRG.38787.18	black	0.636424	0.000827669	0.299977	0.154396	0.16727	0.434665	-0.244155	0.250242	-0.244155	0.250242	-0.244155	0.250242	-0.256481	0.226362	-0.532345	0.00740964	-0.436458	0.0329813	-0.425987	0.0379343	-0.358064	0.0857964	-0.0186302	0.931145	0.50523	0.0117929	0.736594	4.05e-05	0.786739	5.13e-06	0.774447	8.93e-06	0.261356	0.21735	0.0133774	0.950531	0.204609	0.337528	0.461582	0.0231771	0.0526484	0.80698
MSTRG.38787.14	black	0.661614	0.000430175	0.437476	0.0325287	0.244018	0.250516	-0.314715	0.134175	-0.315573	0.13306	-0.30187	0.151685	-0.35615	0.0876071	-0.632922	0.00090244	-0.449157	0.0276801	-0.554407	0.00493329	-0.364238	0.0801496	-0.00602398	0.977713	0.616101	0.00134811	0.815854	1.18e-06	0.94644	2.8e-12	0.872845	2.66e-08	0.402732	0.051035	0.276198	0.191401	0.19089	0.371589	0.584655	0.00269582	0.0224688	0.917002
MSTRG.24173.1	black	-0.368442	0.0764675	-0.236414	0.266044	-0.201733	0.344509	0.561898	0.00426992	0.292818	0.164958	0.114139	0.59538	0.173982	0.416182	0.400632	0.0523724	-0.0488761	0.820583	0.784129	5.79e-06	0.0712151	0.740888	0.0303215	0.888149	-0.388201	0.0608552	-0.486093	0.0160246	-0.841778	2.53e-07	-0.476958	0.0184426	-0.776919	8.01e-06	-0.249302	0.240079	-0.228827	0.28214	-0.516615	0.00974609	0.0538936	0.802502
MSTRG.32742.1	black	0.61066	0.0015277	0.422897	0.0395026	0.272366	0.197888	-0.352617	0.0910232	-0.309561	0.141018	-0.322135	0.124749	-0.367367	0.0773966	-0.636499	0.000826113	-0.382354	0.0651938	-0.593852	0.00221724	-0.276463	0.190959	0.0291078	0.892601	0.595925	0.00212001	0.779279	7.21e-06	0.970387	4.61e-15	0.824333	7.33e-07	0.516509	0.00976373	0.193783	0.364246	0.221334	0.298624	0.605558	0.0017143	0.0115653	0.957226
MSTRG.43792.1	black	-0.37991	0.0670754	-0.342262	0.101609	-0.325653	0.120451	0.509775	0.0109371	0.27704	0.189997	0.133954	0.532609	0.183783	0.389987	0.441494	0.0307903	0.0570229	0.791274	0.746142	2.84e-05	0.149412	0.485916	0.0184506	0.931808	-0.398549	0.0537251	-0.519423	0.00928935	-0.87737	1.82e-08	-0.56968	0.00366193	-0.695958	0.000159012	-0.308286	0.142747	-0.311623	0.13825	-0.6513	0.000566355	-0.0275176	0.898438
MSTRG.33836.1	black	-0.495909	0.0137213	-0.407659	0.0480013	-0.233658	0.271821	0.257098	0.225207	0.407581	0.0480479	0.379864	0.0671116	0.457341	0.0246423	0.74648	2.8e-05	0.33986	0.10419	0.54828	0.00553842	0.0267784	0.901153	-0.238256	0.262227	-0.506345	0.0115781	-0.658465	0.000468366	-0.976858	3.16e-16	-0.689739	0.000192284	-0.725612	6e-05	-0.263295	0.213833	-0.232284	0.274731	-0.576756	0.00317418	0.0601798	0.779988
MSTRG.7319.1	black	0.305748	0.146237	0.336876	0.107463	0.26804	0.205388	-0.373653	0.072084	-0.235288	0.268395	0.202928	0.341598	0.266359	0.208354	-0.308961	0.141829	-0.156387	0.465545	-0.568633	0.00373917	-0.286506	0.174681	-0.110541	0.607105	0.247319	0.243961	0.387038	0.0616996	0.639559	0.000765306	0.558216	0.00458592	0.334889	0.109683	0.314278	0.134746	0.443502	0.0299495	0.588999	0.00245989	0.033025	0.878246
MSTRG.17310.3	black	0.278144	0.188165	0.167549	0.433887	0.494305	0.014078	-0.0243641	0.910028	-0.349614	0.0940046	-0.33063	0.114557	-0.379613	0.0673073	-0.669343	0.000347677	-0.236141	0.266614	-0.2688	0.204056	0.373719	0.0720299	0.553536	0.00501576	0.22802	0.283886	0.380088	0.0669368	0.749656	2.48e-05	0.278212	0.188052	0.772095	9.89e-06	0.325236	0.120956	0.414881	0.0438116	0.666703	0.000374155	-0.0837131	0.697351
MSTRG.32208.1	black	0.526548	0.00820937	0.394635	0.0563415	0.360416	0.0836115	-0.197235	0.355597	-0.403875	0.0503183	-0.475036	0.0189874	-0.567138	0.00385189	-0.680425	0.000253442	-0.393869	0.0568648	-0.457073	0.0247372	-0.1302	0.544258	0.176264	0.41	0.532302	0.00741524	0.689479	0.000193797	0.921684	1.63e-10	0.754057	2.09e-05	0.521703	0.00893169	0.392446	0.0578472	0.243225	0.252107	0.638352	0.000788813	-0.0556668	0.796135
MSTRG.13458.1	black	0.64788	0.000619071	0.351378	0.0922443	0.324473	0.121881	-0.168929	0.430054	-0.369505	0.0755575	-0.309748	0.140764	-0.351851	0.0917765	-0.743362	3.15e-05	-0.520634	0.00909783	-0.439593	0.0316031	-0.207021	0.331737	0.195843	0.359069	0.587098	0.00256087	0.790326	4.33e-06	0.946016	3.04e-12	0.784803	5.61e-06	0.476862	0.0184695	0.268863	0.203946	0.291803	0.166495	0.620541	0.00121528	-0.0325866	0.879851
MSTRG.5431.2	black	0.173463	0.417596	0.0842993	0.69533	0.497159	0.0134487	-0.495093	0.0139018	-0.111978	0.602412	-0.157766	0.461572	-0.149426	0.485876	-0.0949304	0.659043	0.215624	0.31158	-0.586001	0.00262074	0.0600062	0.780608	-0.0758854	0.72452	0.207451	0.330711	0.221628	0.297966	0.538543	0.0066274	0.250555	0.237647	0.521907	0.00890014	0.545027	0.00588417	0.353948	0.0897241	0.605203	0.001728	-0.0858834	0.689879
MSTRG.37450.1	black	-0.443187	0.0300803	-0.353592	0.0900704	-0.22868	0.282456	0.428556	0.0366677	0.37385	0.0719216	0.500161	0.0128119	0.57139	0.00353861	0.533866	0.00721089	0.0927514	0.666424	0.645649	0.000655677	0.0112685	0.958322	-0.0705217	0.743328	-0.443793	0.0298294	-0.584159	0.00272392	-0.897791	2.71e-09	-0.591336	0.00234037	-0.730809	5e-05	-0.276658	0.190633	-0.173829	0.416599	-0.525702	0.0083318	0.124591	0.561878
MSTRG.36627.3	black	0.633488	0.000889969	0.138254	0.519412	0.437602	0.0324732	-0.302408	0.150921	-0.28899	0.170809	-0.29056	0.168392	-0.296685	0.159192	-0.55286	0.00508056	-0.278069	0.188289	-0.509048	0.0110705	-0.053907	0.802454	0.153757	0.473173	0.563618	0.0041287	0.713229	9.15e-05	0.857036	8.93e-08	0.550341	0.00532828	0.558286	0.00457973	0.298112	0.1571	0.445414	0.0291663	0.637058	0.000814721	0.00852013	0.968482
MSTRG.36627.6	black	0.555995	0.00478591	0.401072	0.0520894	0.28301	0.180234	-0.279641	0.1857	-0.328241	0.117359	-0.224953	0.29059	-0.286756	0.174288	-0.59893	0.00198551	-0.447638	0.0282756	-0.511434	0.0106378	-0.367596	0.077198	-0.0154565	0.942854	0.482408	0.0169669	0.707761	0.000109434	0.879471	1.52e-08	0.874953	2.23e-08	0.339471	0.104612	0.310101	0.140289	0.183822	0.389884	0.594693	0.00217735	-0.0333285	0.877135
MSTRG.36627.5	black	0.571745	0.00351346	0.253762	0.231494	0.29771	0.157688	-0.360636	0.0834087	-0.334449	0.110181	-0.378568	0.0681268	-0.433671	0.0342465	-0.557502	0.00464946	-0.183176	0.391582	-0.586975	0.00256754	-0.0368564	0.864242	0.139295	0.516241	0.553171	0.00505072	0.671733	0.000325117	0.895436	3.45e-09	0.539224	0.00654586	0.672676	0.000316573	0.34117	0.102777	0.215157	0.312653	0.566357	0.00391192	-0.0659014	0.759645
MSTRG.18.2	black	0.679724	0.000258657	0.292668	0.165184	0.0273574	0.899026	-0.266899	0.207399	-0.266899	0.207399	-0.228595	0.282641	-0.276149	0.191483	-0.529187	0.00783679	-0.363072	0.0811941	-0.460347	0.0235961	-0.292947	0.164763	0.0028361	0.989506	0.865904	4.61e-08	0.747516	2.69e-05	0.778852	7.35e-06	0.657325	0.000482899	0.369586	0.0754887	-0.0356097	0.868794	0.140442	0.512757	0.316929	0.131311	0.138601	0.518355
MSTRG.18.3	black	0.563545	0.00413457	0.218516	0.304976	0.0979241	0.648954	-0.291642	0.166739	-0.158549	0.459323	-0.126769	0.555005	-0.139492	0.515642	-0.367582	0.07721	-0.199022	0.351166	-0.454752	0.0255726	-0.203401	0.340448	-0.021332	0.921188	0.829473	5.43e-07	0.588787	0.00247098	0.631873	0.000925938	0.435203	0.0335464	0.366795	0.0778943	0.109868	0.609308	0.22968	0.2803	0.312165	0.137529	0.10447	0.627102
MSTRG.18.6	black	0.417442	0.0423965	0.291346	0.167191	0.176834	0.408461	-0.202321	0.343074	-0.331445	0.113613	-0.255709	0.227812	-0.305616	0.14642	-0.652627	0.000546976	-0.326491	0.119444	-0.445073	0.0293048	-0.0593862	0.782822	0.226206	0.28784	0.436263	0.0330686	0.55864	0.00454858	0.840363	2.77e-07	0.604514	0.00175479	0.607487	0.0016416	0.02498	0.907763	0.047063	0.827139	0.476303	0.0186268	-0.103494	0.630342
MSTRG.32734.1	black	0.245177	0.248201	-0.0657598	0.760146	-0.321305	0.125779	0.0921836	0.668352	-0.116762	0.586894	0.553225	0.0050455	0.408096	0.0477391	-0.244871	0.248811	-0.334566	0.110048	0.00953739	0.964721	-0.247759	0.243097	0.0714966	0.739899	0.295367	0.161141	0.263079	0.214223	0.118385	0.58167	0.148128	0.489715	-0.021549	0.920389	-0.432812	0.034644	-0.217351	0.307625	-0.203452	0.340326	0.186995	0.38161
MSTRG.7110.1	black	0.338875	0.105262	0.388219	0.0608421	0.405802	0.0491273	-0.119608	0.577745	-0.414842	0.043833	-0.307473	0.143859	-0.357166	0.0866428	-0.759687	1.66e-05	-0.318401	0.129431	-0.422247	0.0398393	0.174141	0.41575	0.43145	0.0352816	0.398203	0.0539529	0.495472	0.0138177	0.905276	1.22e-09	0.519429	0.00928841	0.791434	4.11e-06	0.277744	0.188827	0.384784	0.0633628	0.690673	0.000186929	-0.0693262	0.74754
MSTRG.1041.1	black	0.403399	0.0506154	0.436104	0.0331398	0.338714	0.105437	-0.0867195	0.687008	-0.416138	0.0431125	-0.455032	0.0254709	-0.494045	0.0141365	-0.788722	4.68e-06	-0.388026	0.0609812	-0.379644	0.0672833	0.115116	0.592213	0.40326	0.050703	0.428802	0.0365482	0.556895	0.004704	0.909208	7.79e-10	0.60019	0.00193129	0.711717	9.62e-05	0.242485	0.253597	0.340837	0.103134	0.632552	0.000910664	-0.0706864	0.742749
MSTRG.26076.1	black	0.753221	2.16e-05	0.291079	0.167598	0.159263	0.457277	-0.33441	0.110224	-0.314687	0.134212	-0.30893	0.141872	-0.3821	0.0653876	-0.653288	0.000537535	-0.427846	0.0370146	-0.573688	0.00337846	-0.321744	0.125234	0.0200027	0.926086	0.69501	0.000163737	0.877843	1.75e-08	0.956346	3.09e-13	0.807427	1.85e-06	0.473751	0.0193586	0.185167	0.386364	0.132466	0.537213	0.476107	0.0186821	0.0395611	0.854379
MSTRG.22546.3	black	-0.248926	0.240812	0.505639	0.0117137	0.333831	0.11088	-0.28145	0.182752	-0.139229	0.51644	0.234664	0.269704	0.268303	0.204927	-0.0586623	0.785408	0.107665	0.616545	-0.393894	0.056848	-0.0564853	0.7932	-0.0805076	0.708435	-0.129014	0.547964	-0.0737784	0.731891	0.339678	0.104388	0.292589	0.165304	0.306021	0.145859	0.0222605	0.917769	0.359756	0.0842202	0.567855	0.00379746	-0.103912	0.628954
MSTRG.12261.1	black	-0.371664	0.0737336	-0.31212	0.13759	0.31777	0.130234	0.530043	0.00771907	-0.0154661	0.942819	0.470187	0.0204198	0.526005	0.00828774	0.0489372	0.820362	-0.0802557	0.709309	0.556279	0.00475992	0.439168	0.0317875	0.471218	0.0201081	-0.336697	0.107661	-0.459138	0.0240124	-0.451141	0.0269175	-0.54037	0.00641051	-0.165753	0.438901	0.158726	0.458816	0.309987	0.140442	0.0552542	0.797615	-0.0766113	0.721987
MSTRG.41150.1	black	0.359716	0.0842569	0.366805	0.077886	0.36619	0.078424	-0.479637	0.0177045	-0.320762	0.126456	-0.405404	0.0493713	-0.464991	0.0220507	-0.502972	0.0122382	-0.0176189	0.934875	-0.709286	0.000104142	0.0569533	0.791524	0.0976181	0.649983	0.369727	0.075368	0.520096	0.00918254	0.920723	1.85e-10	0.534992	0.00706662	0.824261	7.36e-07	0.33155	0.113492	0.313543	0.13571	0.66692	0.000371915	-0.0700528	0.744979
MSTRG.11262.4	black	0.643422	0.000694087	0.395871	0.0555052	0.162645	0.447651	-0.318178	0.129714	-0.288605	0.171404	-0.21169	0.320701	-0.214987	0.313046	-0.534278	0.00715782	-0.356972	0.0868258	-0.513303	0.0103086	-0.281679	0.18238	-0.0173347	0.935923	0.546526	0.00572262	0.763939	1.4e-05	0.828127	5.88e-07	0.704328	0.000122221	0.398357	0.0538515	-0.0263288	0.902804	0.290065	0.169151	0.465555	0.0218688	0.00595688	0.977961
MSTRG.10700.1	black	-0.382066	0.0654134	-0.375892	0.0702598	-0.368128	0.0767379	0.297319	0.15826	0.400693	0.0523331	0.378508	0.0681743	0.429568	0.0361784	0.685761	0.000216616	0.208918	0.327228	0.579314	0.00301201	-0.101389	0.637352	-0.278918	0.186887	-0.400256	0.0526141	-0.542811	0.00612993	-0.9564	3.05e-13	-0.574706	0.0033095	-0.829123	5.54e-07	-0.32798	0.117668	-0.342193	0.101683	-0.678771	0.000265908	0.0790964	0.713334
MSTRG.54375.1	black	0.720925	7.06e-05	0.244329	0.249893	0.0244619	0.909668	0.0950345	0.658692	-0.318441	0.12938	-0.420139	0.0409457	-0.529769	0.00775652	-0.684947	0.000221914	-0.710005	0.000101724	-0.0929411	0.66578	-0.38417	0.0638214	0.148545	0.488479	0.647488	0.000625374	0.812508	1.42e-06	0.678221	0.000270165	0.779843	7.03e-06	0.0518611	0.809815	-0.0476942	0.824855	-0.105608	0.623335	0.226775	0.286597	-0.0050676	0.981251
MSTRG.48705.1	black	0.490387	0.0149811	0.522554	0.00880104	0.148031	0.490003	-0.354326	0.0893581	-0.33331	0.111473	-0.338144	0.106063	-0.385467	0.0628547	-0.638818	0.000779669	-0.299783	0.154676	-0.611328	0.0015046	-0.187817	0.379482	0.0548055	0.799226	0.493754	0.0142023	0.66191	0.000426731	0.950342	1.24e-12	0.779081	7.28e-06	0.615773	0.00135841	0.0941575	0.661658	0.262646	0.215005	0.543806	0.00601854	-0.000963258	0.996436
MSTRG.6159.1	black	0.584837	0.00268557	0.3126	0.136954	-0.0868357	0.68661	-0.327054	0.118771	-0.327054	0.118771	-0.327054	0.118771	-0.442211	0.0304878	-0.636625	0.000823536	-0.288905	0.17094	-0.565495	0.00397908	-0.166014	0.438171	0.07333	0.733462	0.525349	0.00838347	0.714588	8.74e-05	0.878236	1.69e-08	0.661277	0.000434138	0.619408	0.00124806	-0.0337452	0.87561	-0.0321766	0.881352	0.27089	0.200426	-0.00957113	0.964596
MSTRG.33450.4	black	0.706877	0.000112609	0.115274	0.591702	0.233817	0.271487	-0.305586	0.146461	-0.281705	0.182338	-0.317298	0.130838	-0.346817	0.0968454	-0.576359	0.00319999	-0.288968	0.170843	-0.524418	0.00852066	-0.105715	0.62298	0.11727	0.585258	0.688311	0.000200728	0.738091	3.84e-05	0.847638	1.72e-07	0.564332	0.00407125	0.55323	0.00504504	0.316519	0.131838	0.333958	0.110735	0.46936	0.0206726	0.0431036	0.841493
MSTRG.16241.1	black	0.566013	0.00393863	0.288132	0.172139	0.242448	0.253674	-0.240238	0.25816	-0.403003	0.0508639	-0.339092	0.105025	-0.418356	0.0419005	-0.74055	3.5e-05	-0.348607	0.0950194	-0.523088	0.00872002	-0.0140117	0.948189	0.264365	0.211908	0.531417	0.00753306	0.701096	0.000135433	0.960948	9.26e-14	0.637509	0.000805606	0.717791	7.85e-05	0.195282	0.360475	0.263355	0.213724	0.551144	0.00524822	-0.0519235	0.80959
MSTRG.10875.1	black	0.361801	0.0823441	0.285625	0.176069	0.138024	0.520113	-0.101448	0.637154	-0.10512	0.624948	-0.788439	4.74e-06	-0.799034	2.84e-06	-0.360877	0.0831878	-0.218452	0.305121	-0.1603	0.454313	-0.0273066	0.899212	0.0461809	0.830332	0.351116	0.0925036	0.4371	0.0326955	0.489851	0.0151081	0.498343	0.0131946	0.210408	0.323709	0.0899526	0.675947	0.0620485	0.773328	0.238819	0.261067	0.0280963	0.896313
MSTRG.33371.1	black	0.632284	0.000916656	0.296755	0.159088	0.158282	0.460087	-0.353028	0.0906209	-0.287697	0.172816	-0.248321	0.241994	-0.306823	0.144751	-0.570348	0.00361334	-0.388129	0.0609072	-0.583571	0.00275761	-0.409854	0.0466958	-0.0874562	0.684482	0.656514	0.000493472	0.782916	6.12e-06	0.888518	6.75e-09	0.8486	1.61e-07	0.381744	0.0656594	0.271729	0.19898	0.206545	0.332876	0.474036	0.0192759	0.121442	0.571883
MSTRG.33371.2	black	0.610122	0.00154652	0.409188	0.0470892	0.256867	0.22564	-0.316128	0.132342	-0.382469	0.0651062	-0.293128	0.16449	-0.361627	0.0825022	-0.674444	0.000301078	-0.39658	0.0550293	-0.585466	0.00265036	-0.242842	0.252877	0.0750536	0.727427	0.572833	0.00343729	0.77245	9.74e-06	0.97375	1.24e-15	0.801191	2.55e-06	0.545187	0.0058667	0.256478	0.226367	0.233101	0.272999	0.597994	0.0020266	-0.10579	0.622734
MSTRG.38064.1	black	0.491729	0.0146664	0.32877	0.116735	0.319057	0.1286	-0.29414	0.16297	-0.338533	0.105636	-0.113869	0.596257	-0.170996	0.424352	-0.61724	0.00131291	-0.275439	0.192675	-0.552643	0.00510154	-0.0432146	0.84109	0.200863	0.346636	0.498253	0.0132137	0.613764	0.0014229	0.892476	4.62e-09	0.567642	0.0038136	0.663494	0.000408692	0.288446	0.171652	0.346917	0.0967428	0.630742	0.000951855	0.0371762	0.863074
MSTRG.44629.4	black	0.721462	6.93e-05	0.0430179	0.841805	0.0266269	0.901709	-0.165639	0.439222	-0.377783	0.068747	-0.376293	0.0699373	-0.471864	0.0199149	-0.540193	0.00643123	-0.301638	0.152016	-0.348707	0.0949185	-0.0897629	0.676594	0.157639	0.461936	0.69368	0.000170563	0.758892	1.72e-05	0.709274	0.000104184	0.445661	0.0290663	0.446622	0.0286798	-0.0302156	0.888538	0.0544394	0.800541	0.212127	0.319681	-0.0182038	0.932718
MSTRG.44629.1	black	0.219924	0.301791	0.475589	0.0188294	0.488561	0.0154178	-0.159977	0.455236	-0.267815	0.205783	-0.069269	0.747742	-0.0276142	0.898083	-0.539933	0.00646184	-0.340136	0.103891	-0.381681	0.0657076	-0.0920095	0.668943	0.169171	0.429385	0.185721	0.38492	0.383976	0.063967	0.730615	5.03e-05	0.629583	0.000979073	0.421759	0.0400931	0.404993	0.0496245	0.490082	0.0150533	0.757614	1.81e-05	-0.0192667	0.928799
MSTRG.44629.2	black	0.434664	0.0337911	0.104184	0.628054	-0.0214963	0.920583	-0.170251	0.426402	-0.114498	0.594217	-0.232083	0.275158	-0.278423	0.187704	-0.430664	0.0356541	-0.213551	0.316367	-0.309373	0.141272	-0.046803	0.82808	0.13273	0.536396	0.476845	0.0184741	0.499735	0.0129006	0.561801	0.00427796	0.350011	0.0936056	0.424112	0.0388802	-0.113524	0.597378	-0.15173	0.479098	0.16666	0.436365	0.149165	0.486646
MSTRG.12730.1	black	0.631575	0.000932708	0.260034	0.21977	-0.110715	0.606536	-0.367596	0.0771977	-0.299835	0.154601	-0.320836	0.126363	-0.438462	0.0320952	-0.534136	0.00717602	-0.176713	0.408788	-0.571775	0.00351133	-0.100519	0.640256	0.0511342	0.812434	0.586257	0.00260666	0.69632	0.000157242	0.804008	2.21e-06	0.507861	0.0112911	0.628167	0.00101321	-0.015042	0.944384	-0.0284613	0.894973	0.204281	0.33832	-0.0364145	0.865855
MSTRG.25817.1	black	0.268938	0.203816	0.278476	0.187616	0.426196	0.0378297	-0.131487	0.54025	-0.420137	0.0409467	-0.313217	0.136139	-0.389244	0.0601051	-0.719891	7.31e-05	-0.218922	0.304055	-0.416157	0.0431018	0.30481	0.147542	0.484769	0.0163581	0.272184	0.1982	0.415775	0.0433135	0.861325	6.52e-08	0.394557	0.0563948	0.874322	2.35e-08	0.285295	0.176591	0.363133	0.0811387	0.674073	0.000304276	-0.0933563	0.664372
MSTRG.41922.1	black	0.353988	0.0896861	-0.107728	0.616339	-0.101112	0.638277	0.280018	0.185083	0.0259541	0.904182	-0.218469	0.305081	-0.171701	0.422414	-0.549071	0.00545699	-0.456825	0.0248255	0.174206	0.415574	0.152982	0.475433	0.454005	0.0258464	0.201891	0.344122	0.379137	0.0676799	0.290363	0.168693	0.113186	0.598476	0.247792	0.243031	-0.441106	0.0309546	-0.0393278	0.855229	-0.0694597	0.74707	0.12989	0.545226
MSTRG.11760.1	black	0.199219	0.35068	0.305362	0.146773	0.566965	0.00386516	-0.527682	0.00804757	-0.0551399	0.798026	0.0457408	0.831926	0.102352	0.634143	-0.204544	0.337685	0.0489706	0.820241	-0.667644	0.000364521	-0.144158	0.501553	-0.100254	0.641144	0.277931	0.188518	0.340973	0.102988	0.69549	0.000161331	0.450557	0.0271403	0.527655	0.00805132	0.27212	0.198309	0.539251	0.00654267	0.793852	3.66e-06	0.178549	0.403857
MSTRG.6540.1	black	0.514803	0.0100506	0.405523	0.0492987	0.315688	0.13291	-0.330365	0.114866	-0.444564	0.0295126	-0.303683	0.14912	-0.395665	0.0556437	-0.675936	0.000288522	-0.305676	0.146337	-0.613002	0.00144805	-0.116636	0.5873	0.145124	0.498658	0.560738	0.00436741	0.677235	0.000277959	0.989615	4.98e-20	0.734703	4.34e-05	0.673501	0.000309256	0.346763	0.0969009	0.283069	0.18014	0.658205	0.000471651	-0.0466595	0.828599
MSTRG.24132.1	black	-0.464366	0.0222538	-0.423434	0.0392264	-0.103027	0.631894	0.295029	0.161644	0.198422	0.35265	0.0252103	0.906916	0.0526111	0.807115	0.336771	0.107579	0.317101	0.131091	0.457069	0.0247386	0.453363	0.0260834	0.213785	0.315824	-0.506297	0.0115873	-0.542548	0.00615963	-0.596425	0.0020971	-0.700034	0.000140041	-0.0992459	0.644519	-0.449175	0.0276733	-0.195852	0.359048	-0.383667	0.0641991	-0.162107	0.449174
MSTRG.31994.1	black	0.435671	0.0333346	0.442802	0.0302405	0.396218	0.0552715	-0.377773	0.0687552	-0.349622	0.0939957	-0.32201	0.124904	-0.345861	0.0978309	-0.593895	0.00221522	-0.26353	0.213409	-0.630582	0.00095558	-0.175396	0.412346	0.0581136	0.78737	0.442423	0.0303988	0.61512	0.00137908	0.960662	1e-13	0.778914	7.33e-06	0.606594	0.00167492	0.316376	0.132022	0.336708	0.107649	0.732287	4.74e-05	-0.0177915	0.934238
MSTRG.199.1	black	-0.236979	0.26487	-0.236979	0.26487	-0.231868	0.275616	-0.141607	0.509232	0.411461	0.045758	0.708564	0.00010662	0.808656	1.74e-06	0.641493	0.00072891	0.311459	0.138469	0.0705029	0.743394	-0.258849	0.221954	-0.452099	0.0265555	-0.262732	0.21485	-0.340284	0.103731	-0.577446	0.0031297	-0.3518	0.0918272	-0.504291	0.0119766	-0.207053	0.331661	-0.154454	0.471147	-0.336491	0.10789	0.480685	0.0174225
MSTRG.15339.1	black	0.213639	0.316162	0.227467	0.285087	-0.132924	0.535793	-0.239021	0.260653	-0.242906	0.25275	-0.206143	0.333838	-0.300545	0.153579	-0.430666	0.035653	-0.102791	0.632679	-0.414123	0.0442371	-0.0249496	0.907874	0.0726838	0.735729	0.155558	0.467945	0.287826	0.172616	0.570217	0.00362277	0.429925	0.0360067	0.519489	0.00927887	-0.0139653	0.94836	-0.129161	0.547504	0.145897	0.496348	-0.0776241	0.718456
MSTRG.28900.1	black	0.13797	0.52028	0.4277	0.0370862	0.273677	0.195652	-0.389065	0.0602331	-0.163116	0.446319	-0.440861	0.0310588	-0.52415	0.0085605	-0.228546	0.282747	-0.0340513	0.874491	-0.491038	0.0148278	-0.25148	0.235862	-0.188772	0.377019	0.264096	0.21239	0.3344	0.110235	0.60879	0.00159398	0.635374	0.000849503	0.312686	0.136839	0.181191	0.396821	0.148873	0.487509	0.496852	0.0135152	0.158154	0.460454
MSTRG.47041.1	black	0.630321	0.000961661	0.254064	0.230921	0.144302	0.501119	0.194207	0.363178	-0.473132	0.0195397	-0.438503	0.0320769	-0.558138	0.0045928	-0.938167	1.31e-11	-0.73003	5.14e-05	-0.107758	0.616239	-0.0377942	0.860819	0.482447	0.0169566	0.582249	0.00283456	0.747971	2.65e-05	0.827602	6.06e-07	0.685354	0.000219252	0.420758	0.0406184	0.195154	0.360797	0.0913113	0.671318	0.376091	0.0700992	-0.103951	0.628824
MSTRG.30222.1	black	0.352942	0.0907051	0.668636	0.000354597	0.16697	0.435499	-0.281642	0.182441	-0.281642	0.182441	-0.281642	0.182441	-0.316941	0.131296	-0.573383	0.00339933	-0.397199	0.0546169	-0.510664	0.0107758	-0.369835	0.0752763	-0.0536539	0.803363	0.353771	0.0898965	0.569332	0.00368748	0.850254	1.44e-07	0.914528	4.11e-10	0.348773	0.0948514	0.144813	0.499589	0.119759	0.577261	0.569736	0.00365783	-0.0021916	0.991891
MSTRG.12073.1	black	0.54175	0.00625056	0.394242	0.0566093	0.334751	0.10984	-0.364968	0.079501	-0.364968	0.079501	-0.364968	0.079501	-0.422223	0.0398515	-0.657288	0.000483374	-0.291381	0.167138	-0.629322	0.000985289	-0.121485	0.571747	0.119769	0.577231	0.533241	0.00729201	0.702428	0.000129846	0.996444	3.89e-25	0.734869	4.32e-05	0.672709	0.000316278	0.329768	0.115563	0.289151	0.17056	0.666031	0.000381169	-0.0305849	0.887184
MSTRG.50351.1	black	0.648982	0.00060163	0.338236	0.105962	0.158398	0.459755	-0.302234	0.151168	-0.380451	0.0666553	-0.317598	0.130453	-0.404055	0.0502061	-0.688217	0.000201296	-0.36676	0.0779246	-0.559364	0.00448537	-0.162366	0.448441	0.136946	0.523409	0.644836	0.000669494	0.781794	6.44e-06	0.959269	1.46e-13	0.709896	0.000102089	0.615286	0.00137381	0.106181	0.621441	0.152921	0.475613	0.486971	0.0158064	-0.01484	0.94513
MSTRG.26375.1	black	0.545178	0.00586769	0.34707	0.0965864	0.305898	0.146029	-0.425807	0.0380241	-0.362704	0.0815252	-0.331536	0.113507	-0.404801	0.0497433	-0.597794	0.00203549	-0.240261	0.258114	-0.673578	0.000308584	-0.169614	0.428161	0.041601	0.846955	0.493591	0.0142392	0.706938	0.00011239	0.981427	2.87e-17	0.745297	2.93e-05	0.65109	0.000569484	0.308411	0.142577	0.275681	0.192269	0.636555	0.000824962	0.0137031	0.949328
MSTRG.39370.2	black	0.665882	0.000382742	0.193456	0.365073	0.104962	0.625472	-0.405364	0.0493961	-0.249363	0.239961	-0.157875	0.461257	-0.233126	0.272946	-0.545621	0.00581974	-0.241104	0.256395	-0.623607	0.00113024	-0.193071	0.366047	0.0341827	0.87401	0.57438	0.00333141	0.75242	2.22e-05	0.874807	2.26e-08	0.592628	0.00227646	0.597155	0.00206403	0.184704	0.387573	0.156841	0.464236	0.415281	0.0435883	0.139023	0.517067
MSTRG.39370.4	black	0.446885	0.0285747	0.458051	0.0243919	0.11332	0.598042	-0.153567	0.473728	-0.238804	0.261098	-0.233167	0.272859	-0.250865	0.237047	-0.549772	0.00538563	-0.501578	0.01252	-0.354258	0.0894245	-0.449478	0.0275558	-0.0433336	0.840658	0.523228	0.00869881	0.604045	0.00177326	0.733902	4.47e-05	0.875132	2.2e-08	0.164728	0.441778	-0.0687948	0.749415	0.0633135	0.768828	0.429267	0.0363234	0.025999	0.904017
MSTRG.1281.1	black	-0.398177	0.0539701	-0.268879	0.203919	-0.229694	0.28027	-0.16783	0.433107	0.522426	0.00882067	0.46384	0.022426	0.566697	0.00388568	0.910179	6.95e-10	0.523488	0.00865962	0.14375	0.502776	-0.25211	0.23465	-0.610028	0.00154984	-0.381772	0.0656377	-0.538268	0.00666062	-0.80058	2.63e-06	-0.475269	0.0189206	-0.673246	0.0003115	-0.226542	0.287105	-0.203532	0.34013	-0.440852	0.0310627	0.201432	0.345244
MSTRG.32308.3	black	0.702455	0.000129734	0.273192	0.196477	0.0723379	0.736943	-0.210569	0.323331	-0.220543	0.300399	-0.220543	0.300399	-0.272506	0.197648	-0.525015	0.0084325	-0.517168	0.00965466	-0.403928	0.0502852	-0.526011	0.00828687	-0.126449	0.556015	0.747829	2.66e-05	0.78719	5.02e-06	0.729977	5.15e-05	0.836947	3.44e-07	0.101636	0.636529	0.376149	0.0700532	0.0602827	0.779621	0.32677	0.11911	0.105284	0.624407
MSTRG.32308.5	black	0.450122	0.0273071	0.446358	0.0287857	0.275014	0.19339	-0.374337	0.0715225	-0.243101	0.252357	-0.260402	0.219093	-0.258714	0.222204	-0.593313	0.00224318	-0.315907	0.132627	-0.615215	0.00137605	-0.256575	0.226185	0.0105756	0.960883	0.48453	0.0164187	0.632616	0.000909226	0.926369	8.43e-11	0.792115	3.98e-06	0.538796	0.00659702	0.25274	0.233444	0.185353	0.385878	0.620809	0.00120763	0.0808578	0.707222
MSTRG.20625.3	black	0.563216	0.00416132	0.0668913	0.75614	0.317305	0.130829	-0.307467	0.143866	-0.200806	0.346776	-0.223873	0.292974	-0.267841	0.205737	-0.304758	0.147615	-0.221646	0.297927	-0.438143	0.0322349	-0.29924	0.155461	-0.118423	0.581548	0.449775	0.0274407	0.589775	0.00241962	0.598765	0.0019927	0.544248	0.00596956	0.187316	0.380778	0.661251	0.000434442	0.150701	0.482119	0.437905	0.0323395	-0.0622533	0.772599
MSTRG.37546.3	black	0.48821	0.0155029	0.125185	0.559999	0.528867	0.00788124	-0.324076	0.122364	-0.265499	0.209881	-0.113941	0.596023	-0.127081	0.554024	-0.396856	0.054845	-0.185531	0.385416	-0.5168	0.00971543	-0.12178	0.570805	0.0514434	0.81132	0.456461	0.0249554	0.576829	0.00316949	0.722409	6.71e-05	0.45901	0.0240568	0.440693	0.0311307	0.700699	0.000137139	0.426881	0.0374897	0.683948	0.000228569	0.0100918	0.962672
MSTRG.37210.5	black	0.502065	0.012421	0.271495	0.199382	0.392915	0.0575218	-0.325418	0.120736	-0.325471	0.120671	-0.331503	0.113546	-0.358209	0.0856609	-0.605146	0.00173017	-0.2672	0.206867	-0.570537	0.00359967	-0.0970836	0.651781	0.12428	0.562862	0.521528	0.00895876	0.624644	0.00110266	0.913484	4.67e-10	0.674593	0.000299799	0.619893	0.00123392	0.361012	0.0830637	0.359969	0.0840232	0.649695	0.000590588	-0.0696052	0.746557
MSTRG.37210.3	black	0.506559	0.0115371	0.344443	0.099307	0.09607	0.655196	-0.39986	0.0528706	-0.210827	0.322724	-0.141363	0.509968	-0.23527	0.268434	-0.336451	0.107935	-0.162068	0.449285	-0.555384	0.0048422	-0.300205	0.154068	-0.116807	0.586749	0.523359	0.00867904	0.616756	0.00132778	0.69241	0.000177316	0.538885	0.00658629	0.364337	0.0800607	0.268031	0.205404	0.0888314	0.679776	0.387536	0.061337	0.0242439	0.91047
MSTRG.37210.2	black	0.3623	0.0818906	0.516746	0.00972437	0.0296632	0.890563	-0.303192	0.149812	-0.233	0.273212	-0.211647	0.320802	-0.225858	0.2886	-0.451119	0.0269261	-0.34528	0.0984341	-0.485429	0.016191	-0.464401	0.0222426	-0.182011	0.394652	0.356705	0.0870789	0.520961	0.00904671	0.717917	7.82e-05	0.876303	2e-08	0.217233	0.307895	-0.0400686	0.85253	0.0643994	0.764971	0.387573	0.0613103	0.0092721	0.965702
MSTRG.37210.1	black	0.63923	0.000771652	0.403532	0.0505323	0.10697	0.618837	-0.307292	0.144107	-0.379508	0.0673895	-0.16322	0.446026	-0.25193	0.234996	-0.590069	0.00240453	-0.437936	0.0323259	-0.531014	0.00758725	-0.402548	0.0511506	-0.0585805	0.785701	0.555206	0.00485866	0.793132	3.79e-06	0.875136	2.2e-08	0.861151	6.61e-08	0.344735	0.0990018	0.0487316	0.821104	0.114025	0.59575	0.449161	0.0276785	0.0450341	0.834488
MSTRG.524.1	black	-0.323168	0.123476	-0.391799	0.0582981	-0.345254	0.0984611	0.630052	0.000967969	0.322028	0.124882	0.212981	0.317691	0.253632	0.231743	0.378342	0.068305	-0.0910078	0.672351	0.844353	2.14e-07	0.0524481	0.807701	0.0650624	0.762618	-0.343568	0.100226	-0.476269	0.0186365	-0.904849	1.28e-09	-0.550741	0.00528827	-0.801071	2.56e-06	-0.348964	0.0946587	-0.346234	0.0974459	-0.686911	0.000209319	0.0716178	0.739473
MSTRG.19100.1	black	0.457516	0.0245804	0.557821	0.00462098	0.154463	0.471121	-0.342362	0.101503	-0.293262	0.164289	-0.178841	0.403076	-0.181486	0.396041	-0.564693	0.0040424	-0.376195	0.0700161	-0.578581	0.00305777	-0.379516	0.0673826	-0.0706653	0.742823	0.427254	0.0373054	0.642842	0.000704402	0.877953	1.74e-08	0.871859	2.88e-08	0.390979	0.0588736	0.131363	0.540636	0.20914	0.3267	0.56227	0.00423904	0.0545442	0.800164
MSTRG.3988.2	black	0.364333	0.0800649	0.488184	0.0155091	0.450729	0.0270747	-0.396039	0.0553923	-0.434227	0.0339911	-0.193343	0.365357	-0.253761	0.231497	-0.547798	0.00558856	-0.165851	0.438628	-0.649076	0.000600174	-0.0493938	0.818713	0.109377	0.610918	0.435715	0.0333148	0.531022	0.00758608	0.919898	2.07e-10	0.624967	0.00109418	0.69448	0.000166426	0.435119	0.0335842	0.427639	0.0371159	0.772514	9.71e-06	-0.091889	0.669353
MSTRG.21868.6	black	0.51976	0.0092357	0.367903	0.0769322	0.328827	0.116668	-0.336641	0.107724	-0.359043	0.0848823	-0.36559	0.0789511	-0.414784	0.0438656	-0.617463	0.0013061	-0.276918	0.1902	-0.576816	0.00317032	-0.106153	0.621534	0.132273	0.537809	0.48726	0.0157352	0.677139	0.000278727	0.943325	5.13e-12	0.678031	0.000271655	0.636251	0.000831226	0.189388	0.375436	0.276111	0.191548	0.639421	0.00076797	-0.0787534	0.714526
MSTRG.21868.4	black	0.533997	0.00719394	0.325795	0.12028	0.333639	0.111098	-0.272343	0.197928	-0.319851	0.127598	-0.221622	0.297981	-0.262013	0.216154	-0.55917	0.00450221	-0.359604	0.0843614	-0.515116	0.00999756	-0.263832	0.212866	0.0173947	0.935702	0.597202	0.00206191	0.658684	0.000465624	0.82836	5.8e-07	0.731496	4.88e-05	0.400316	0.0525756	0.535089	0.00705428	0.323346	0.123257	0.589903	0.00241304	-0.0208669	0.922902
MSTRG.15246.1	black	0.27434	0.194528	0.185639	0.385133	0.530636	0.0076383	-0.0589224	0.784478	-0.440369	0.0312693	-0.153006	0.475364	-0.211558	0.321012	-0.636893	0.000818066	-0.224272	0.29209	-0.312654	0.136882	0.326216	0.119774	0.509804	0.0109318	0.239029	0.260637	0.377258	0.0691646	0.750544	2.39e-05	0.293565	0.163833	0.753186	2.16e-05	0.312062	0.137667	0.555556	0.00482625	0.722598	6.67e-05	-0.0348068	0.871729
MSTRG.37062.1	black	0.57971	0.00298752	0.379281	0.0675664	0.275238	0.193013	-0.257097	0.22521	-0.358106	0.0857575	-0.318146	0.129755	-0.384331	0.0637011	-0.724607	6.22e-05	-0.396645	0.0549858	-0.539658	0.00649435	-0.13796	0.520308	0.185888	0.384484	0.637676	0.000802267	0.729154	5.3e-05	0.976621	3.53e-16	0.735331	4.25e-05	0.628728	0.000999571	0.237934	0.262893	0.267418	0.206482	0.599668	0.00195362	0.00611727	0.977368
MSTRG.14841.4	black	0.816565	1.14e-06	0.155344	0.468562	0.120566	0.574681	-0.217744	0.30673	-0.355216	0.0885005	-0.177961	0.405433	-0.260443	0.219018	-0.617459	0.00130622	-0.500823	0.0126748	-0.437268	0.0326208	-0.374207	0.0716294	0.0204982	0.92426	0.669346	0.000347648	0.869973	3.35e-08	0.825317	6.93e-07	0.754881	2.02e-05	0.299957	0.154425	0.157629	0.461965	0.207621	0.330306	0.372488	0.0730465	-0.0241856	0.910684
MSTRG.14841.5	black	0.689979	0.000190896	0.402478	0.0511948	-0.108213	0.614744	-0.260951	0.21809	-0.258897	0.221864	-0.247876	0.242867	-0.34491	0.0988196	-0.636294	0.000830335	-0.47903	0.0178697	-0.479625	0.0177079	-0.398299	0.0538899	-0.0291276	0.892528	0.548611	0.00550421	0.808989	1.71e-06	0.843982	2.19e-07	0.82857	5.72e-07	0.348532	0.0950961	-0.0958274	0.656014	-0.0240807	0.91107	0.259724	0.220339	0.0349553	0.871186
MSTRG.15987.1	black	-0.411505	0.0457325	-0.361742	0.0823973	-0.385995	0.0624652	0.339817	0.104236	0.406277	0.0488377	0.106952	0.618894	0.152248	0.477579	0.639396	0.000768456	0.245562	0.247436	0.624259	0.00111283	0.0283801	0.895271	-0.193472	0.365032	-0.420633	0.0406843	-0.570237	0.00362138	-0.944645	3.98e-12	-0.616621	0.00133195	-0.735134	4.28e-05	-0.358968	0.0849514	-0.373792	0.0719693	-0.717418	7.95e-05	0.0684085	0.750778
MSTRG.18750.1	black	-0.437266	0.0326217	-0.42994	0.0359999	-0.199312	0.35045	0.291925	0.166309	0.308064	0.143051	0.282374	0.181257	0.363834	0.0805104	0.683616	0.000230816	0.295746	0.160579	0.570699	0.00358798	0.0548737	0.798981	-0.196768	0.35676	-0.434456	0.0338861	-0.594828	0.00217099	-0.929338	5.44e-11	-0.642966	0.000702185	-0.706104	0.000115452	-0.264772	0.21118	-0.117863	0.583348	-0.557553	0.00464489	0.0629647	0.770068
MSTRG.23129.1	black	0.385148	0.0630916	0.237676	0.263425	0.249362	0.239962	-0.0446812	0.835768	-0.470283	0.0203905	-0.345099	0.0986225	-0.459627	0.0238435	-0.805091	2.09e-06	-0.340173	0.10385	-0.343397	0.100407	0.25488	0.229374	0.509412	0.0110035	0.362362	0.0818345	0.512427	0.0104618	0.854448	1.07e-07	0.439032	0.0318462	0.810206	1.6e-06	0.209196	0.326569	0.247882	0.242854	0.50778	0.0113063	-0.0702002	0.74446
MSTRG.23129.2	black	0.547572	0.00561219	0.306238	0.145559	0.30669	0.144935	-0.228711	0.282391	-0.247449	0.243705	-0.378681	0.0680378	-0.397972	0.0541051	-0.706818	0.000112826	-0.394636	0.056341	-0.476781	0.0184921	-0.0827584	0.700646	0.21796	0.306239	0.454188	0.0257791	0.70252	0.000129467	0.931266	4.05e-11	0.691963	0.000179748	0.61099	0.00151626	0.126263	0.5566	0.226293	0.287648	0.586969	0.00256787	0.0100176	0.962946
MSTRG.8881.1	black	-0.348466	0.0951627	-0.342552	0.101301	-0.339536	0.104541	0.0461966	0.830275	0.453365	0.0260828	0.386428	0.0621462	0.4393	0.03173	0.812252	1.44e-06	0.375837	0.0703047	0.356093	0.087661	-0.177952	0.405457	-0.472921	0.0196018	-0.370149	0.0750097	-0.500031	0.0128389	-0.883885	1.03e-08	-0.523988	0.0085847	-0.764553	1.36e-05	-0.287912	0.172482	-0.306585	0.145079	-0.609899	0.00155437	0.099048	0.645182
MSTRG.43254.1	black	0.4951	0.0139004	0.402428	0.0512264	0.288727	0.171215	-0.473542	0.0194196	-0.345619	0.0980822	-0.20229	0.34315	-0.259592	0.220582	-0.563015	0.00417773	-0.179221	0.40206	-0.729742	5.19e-05	-0.151814	0.478851	0.0290541	0.892798	0.499858	0.012875	0.6477	0.000621944	0.97184	2.67e-15	0.688012	0.000202538	0.705129	0.000119127	0.277584	0.189093	0.303544	0.149315	0.649584	0.000592299	0.0251044	0.907305
MSTRG.57571.1	black	0.479936	0.0176237	0.413418	0.0446359	0.414778	0.0438692	-0.391041	0.0588299	-0.378554	0.0681375	-0.323555	0.123001	-0.380644	0.0665062	-0.611503	0.00149862	-0.23771	0.263354	-0.649004	0.0006013	-0.0890531	0.679018	0.111612	0.603604	0.464749	0.0221294	0.646554	0.000640603	0.979619	7.9e-17	0.702473	0.000129658	0.685022	0.000221417	0.398025	0.0540698	0.366639	0.0780305	0.738243	3.82e-05	-0.05277	0.806543
MSTRG.2393.2	black	0.529334	0.00781649	0.394103	0.0567049	-0.118008	0.582879	-0.0434806	0.840125	-0.162575	0.44785	-0.417598	0.0423117	-0.477295	0.0183485	-0.701118	0.000135342	-0.549882	0.00537454	-0.259706	0.220372	-0.271652	0.199113	0.13501	0.529353	0.590786	0.00236804	0.681827	0.00024327	0.743109	3.18e-05	0.752238	2.24e-05	0.319979	0.127437	-0.201623	0.344777	-0.185963	0.384291	0.172471	0.420304	0.0903953	0.674437
MSTRG.2393.3	black	0.73206	4.78e-05	0.071704	0.73917	-0.0166056	0.938613	-0.0620267	0.773405	-0.282271	0.181424	-0.338346	0.105841	-0.413418	0.0446359	-0.706137	0.00011533	-0.52109	0.00902661	-0.288421	0.171691	-0.20018	0.348314	0.204196	0.338525	0.636498	0.000826137	0.810014	1.62e-06	0.768186	1.17e-05	0.622732	0.00115398	0.397286	0.0545588	-0.152584	0.476596	0.0206275	0.923783	0.196094	0.358443	-0.0407314	0.850118
MSTRG.7488.1	black	0.458681	0.0241713	0.348154	0.0954799	0.364317	0.0800787	-0.111785	0.603041	-0.559257	0.00449463	-0.152263	0.477537	-0.303882	0.14884	-0.726303	5.86e-05	-0.403963	0.0502635	-0.403597	0.0504915	0.0223357	0.917492	0.344999	0.0987268	0.483596	0.0166582	0.602487	0.00183573	0.875918	2.06e-08	0.586417	0.00259788	0.614548	0.00139744	0.373408	0.0722858	0.313813	0.135355	0.646548	0.000640709	-0.0540305	0.80201
MSTRG.16701.1	black	0.609153	0.00158091	0.281727	0.182302	0.0876718	0.683744	-0.072355	0.736883	-0.35406	0.089616	-0.466491	0.0215696	-0.583902	0.00273863	-0.611939	0.00148376	-0.497264	0.0134261	-0.293011	0.164667	-0.339261	0.104841	0.0730672	0.734384	0.619448	0.00124688	0.722191	6.76e-05	0.749212	2.52e-05	0.763183	1.44e-05	0.230085	0.279428	0.139173	0.516612	0.0316387	0.883322	0.33813	0.106078	-0.049595	0.817986
MSTRG.20170.2	black	0.588223	0.00250067	0.457448	0.0246045	0.278244	0.187999	-0.228271	0.283343	-0.295558	0.160857	-0.350858	0.0927601	-0.382274	0.0652547	-0.643264	0.000696889	-0.465004	0.0220466	-0.467165	0.0213561	-0.280557	0.184203	0.0619	0.773857	0.556013	0.00478429	0.722751	6.63e-05	0.887396	7.49e-09	0.831927	4.68e-07	0.375694	0.0704196	0.42501	0.0384249	0.26314	0.214113	0.60234	0.00184175	0.0864638	0.687886
MSTRG.6390.1	black	0.564783	0.0040353	0.357189	0.0866212	0.0714961	0.7399	-0.398334	0.0538664	-0.315694	0.132903	-0.363477	0.0808303	-0.454625	0.0256192	-0.613466	0.00143269	-0.233874	0.271365	-0.635581	0.000845158	-0.140199	0.513496	0.0647512	0.763723	0.533702	0.00723211	0.70827	0.000107641	0.935282	2.13e-11	0.668037	0.000360566	0.679547	0.000259995	0.080197	0.709513	0.0636437	0.767654	0.424908	0.0384764	0.0299974	0.889337
MSTRG.28119.3	black	0.519625	0.00925724	0.184528	0.388033	0.375112	0.0708913	-0.156089	0.466406	-0.250593	0.237573	-0.250992	0.236801	-0.241976	0.254626	-0.688976	0.000196759	-0.421788	0.0400781	-0.410802	0.0461408	-0.0538316	0.802725	0.271724	0.19899	0.456908	0.0247958	0.642211	0.000715775	0.859795	7.31e-08	0.614826	0.00138849	0.553691	0.00500105	0.202238	0.343275	0.314717	0.134172	0.612347	0.00146995	0.0258544	0.904548
MSTRG.28119.2	black	0.390461	0.0592387	0.290183	0.16897	0.42755	0.0371596	-0.144614	0.500185	-0.125659	0.558505	-0.18942	0.375352	-0.174572	0.41458	-0.450483	0.0271685	-0.275709	0.192221	-0.337163	0.107145	-0.0793179	0.712564	0.161297	0.451476	0.392866	0.0575555	0.500523	0.0127368	0.657512	0.000480488	0.441622	0.030736	0.382527	0.0650621	0.424149	0.0388611	0.405263	0.0494583	0.617317	0.00131056	0.0675933	0.753658
MSTRG.28948.1	black	0.472839	0.019626	0.231837	0.275681	-0.101627	0.636558	-0.296411	0.159595	-0.424275	0.0387969	0.0246342	0.909034	-0.135324	0.528387	-0.244145	0.250261	-0.192138	0.368411	-0.417841	0.0421796	-0.394174	0.0566557	-0.223977	0.292742	0.400829	0.0522458	0.554343	0.00493937	0.491718	0.014669	0.531206	0.00756145	0.117134	0.585693	-0.0697647	0.745994	-0.176565	0.409185	0.11135	0.604462	-0.208462	0.328307
MSTRG.11316.2	black	0.514132	0.0101654	0.0931864	0.664948	0.373481	0.0722252	-0.363759	0.0805774	-0.269367	0.203068	-0.420713	0.040642	-0.468424	0.020962	-0.369012	0.0759786	-0.131816	0.53923	-0.512898	0.0103793	-0.135581	0.527596	-0.0457952	0.831729	0.373109	0.0725322	0.615132	0.00137871	0.707175	0.000111532	0.524481	0.00851131	0.420911	0.0405377	0.3547	0.0889975	0.225625	0.289113	0.484327	0.0164706	-0.227026	0.286048
MSTRG.6035.2	black	0.573365	0.00340059	-0.0085078	0.968528	0.322619	0.124152	-0.177764	0.405962	-0.28536	0.176488	-0.170678	0.425226	-0.23404	0.271016	-0.430518	0.0357236	-0.264704	0.211301	-0.359392	0.0845576	-0.0982811	0.647755	0.0997171	0.64294	0.548745	0.00549042	0.594382	0.00219204	0.607793	0.00163028	0.403096	0.0508057	0.335893	0.108557	0.67717	0.000278481	0.296429	0.159568	0.41959	0.0412378	-0.0364983	0.865549
MSTRG.3312.1	black	-0.152145	0.477882	-0.238306	0.262124	-0.432682	0.0347045	-0.203743	0.339621	0.486133	0.0160146	0.598459	0.00200608	0.715662	8.44e-05	0.737484	3.92e-05	0.331264	0.113823	0.0163816	0.93944	-0.488922	0.0153307	-0.671563	0.000326674	-0.107456	0.617233	-0.269021	0.20367	-0.62745	0.00103089	-0.281646	0.182433	-0.661746	0.000428636	-0.305258	0.146918	-0.318306	0.129551	-0.534925	0.00707515	0.170364	0.42609
MSTRG.36274.1	black	-0.148071	0.489884	-0.211285	0.321651	-0.211285	0.321651	-0.211285	0.321651	-0.211285	0.321651	-0.0872779	0.685093	-0.212388	0.319072	0.454639	0.0256139	0.491393	0.0147447	-0.0838886	0.696745	-0.015091	0.944204	-0.32522	0.120975	-0.128653	0.549094	-0.208942	0.32717	-0.288269	0.171927	-0.261396	0.217277	-0.089673	0.676901	-0.148773	0.487806	-0.203679	0.339776	-0.320108	0.127275	-0.246628	0.245324
MSTRG.12829.1	black	0.689216	0.000195339	0.292256	0.165808	0.226341	0.287543	-0.312789	0.136703	-0.309453	0.141164	-0.366858	0.0778392	-0.422309	0.0398069	-0.671541	0.000326884	-0.389297	0.0600668	-0.563859	0.00410923	-0.224501	0.291585	0.0874416	0.684532	0.613144	0.00144333	0.822185	8.29e-07	0.96585	2.17e-14	0.767209	1.22e-05	0.552487	0.00511668	0.200819	0.346744	0.208881	0.327313	0.534087	0.00718239	-0.00349838	0.987056
MSTRG.44954.1	black	0.647093	0.000631782	0.290552	0.168403	0.298883	0.155979	-0.115312	0.59158	-0.351283	0.092338	-0.431144	0.0354261	-0.482368	0.0169772	-0.792138	3.98e-06	-0.526071	0.0082782	-0.388471	0.0606598	-0.109311	0.611137	0.275286	0.192932	0.564391	0.00406654	0.780481	6.83e-06	0.942009	6.57e-12	0.749233	2.52e-05	0.529025	0.00785931	0.250099	0.23853	0.271154	0.199971	0.570576	0.00359686	0.0237076	0.912443
MSTRG.14967.3	black	0.399897	0.0528467	0.318015	0.129922	0.212872	0.317945	-0.0688092	0.749364	-0.410917	0.0460738	-0.324504	0.121844	-0.403185	0.05075	-0.732643	4.68e-05	-0.307986	0.143157	-0.332505	0.112393	0.249083	0.240505	0.464039	0.0223607	0.336735	0.107619	0.501557	0.0125244	0.801885	2.46e-06	0.390484	0.0592229	0.75472	2.03e-05	0.152309	0.477401	0.234469	0.270113	0.483069	0.0167946	-0.0666919	0.756846
MSTRG.14967.2	black	0.471493	0.0200257	0.134742	0.530179	0.571056	0.0035624	-0.314426	0.134553	-0.375679	0.0704316	-0.236559	0.265743	-0.247789	0.243038	-0.546506	0.00572477	-0.226929	0.28626	-0.541937	0.0062291	-0.00644152	0.976169	0.16637	0.437174	0.42161	0.040171	0.570582	0.00359645	0.860398	6.99e-08	0.57955	0.00299738	0.601119	0.00189216	0.530113	0.00770952	0.502044	0.0124252	0.759838	1.65e-05	-0.0960598	0.65523
MSTRG.11987.1	black	-0.338175	0.106029	-0.34724	0.096412	-0.344161	0.0996021	0.059351	0.782947	0.542329	0.00618445	0.23743	0.263935	0.362241	0.0819447	0.801637	2.49e-06	0.36942	0.0756298	0.372546	0.0729983	-0.198188	0.35323	-0.4779	0.0181802	-0.364172	0.0802082	-0.492777	0.0144247	-0.884444	9.82e-09	-0.522762	0.00876935	-0.768358	1.16e-05	-0.331284	0.113799	-0.312511	0.137072	-0.63388	0.000881434	0.136016	0.526262
MSTRG.38240.1	black	0.5784	0.00306909	0.374187	0.0716458	0.264671	0.211359	-0.421856	0.0400427	-0.388164	0.0608814	-0.269364	0.203072	-0.350712	0.0929053	-0.608618	0.00160017	-0.279811	0.185421	-0.679874	0.000257535	-0.23344	0.272282	0.0149929	0.944566	0.558718	0.00454172	0.739045	3.7e-05	0.987433	4.02e-19	0.780692	6.77e-06	0.613554	0.00142981	0.275332	0.192855	0.236095	0.26671	0.611196	0.00150913	-0.0368666	0.864204
MSTRG.21885.1	black	0.444029	0.0297318	0.20492	0.336777	0.237901	0.262961	-0.620338	0.0012211	-0.4163	0.0430228	-0.149721	0.485004	-0.278376	0.18778	-0.273759	0.195513	0.117114	0.585759	-0.808756	1.73e-06	-0.168097	0.432364	-0.165321	0.440112	0.476776	0.0184936	0.532366	0.00740681	0.801792	2.47e-06	0.498028	0.0132618	0.651374	0.000565257	0.353577	0.0900846	0.238728	0.261255	0.515492	0.00993388	-0.161608	0.45059
MSTRG.24177.1	black	0.551127	0.00524991	0.391191	0.0587242	0.19278	0.366783	-0.264194	0.212215	-0.371608	0.0737804	-0.282922	0.180376	-0.359481	0.0844754	-0.674712	0.000298784	-0.394039	0.0567485	-0.519953	0.0092051	-0.209011	0.327007	0.117376	0.584914	0.586267	0.00260611	0.708571	0.000106595	0.931742	3.76e-11	0.774296	8.99e-06	0.548378	0.00552826	7.69e-05	0.999715	0.202155	0.343479	0.527868	0.00802116	-0.0236727	0.912571
MSTRG.36397.1	black	0.605536	0.00171513	0.390921	0.0589141	0.269689	0.202508	-0.417024	0.0426248	-0.325087	0.121136	-0.3004	0.153787	-0.374426	0.0714501	-0.581718	0.00286602	-0.291912	0.16633	-0.656897	0.00048845	-0.248483	0.241678	-0.00753277	0.972133	0.548988	0.00546547	0.758532	1.74e-05	0.963559	4.38e-14	0.778528	7.46e-06	0.556669	0.00472441	0.288538	0.171508	0.213343	0.316849	0.605059	0.00173354	-0.00680835	0.974812
MSTRG.32903.1	black	0.61994	0.00123258	0.391048	0.0588249	0.285277	0.176619	-0.347654	0.0959889	-0.323945	0.122525	-0.312492	0.137096	-0.35938	0.0845686	-0.633071	0.000899145	-0.393275	0.0572733	-0.597231	0.00206061	-0.313183	0.136183	0.0104903	0.961199	0.550779	0.00528448	0.78267	6.19e-06	0.967157	1.42e-14	0.846595	1.84e-07	0.483541	0.0166723	0.304831	0.147512	0.232064	0.275199	0.61944	0.00124711	-0.00861036	0.968148
MSTRG.33934.1	black	0.479696	0.0176887	0.478721	0.0179541	0.310779	0.139378	-0.397314	0.0545402	-0.375678	0.070433	-0.272727	0.19727	-0.341958	0.101933	-0.620865	0.00120602	-0.285141	0.176835	-0.663938	0.00040375	-0.203086	0.341213	0.0452717	0.833626	0.498796	0.0130983	0.661004	0.000437356	0.986581	8.22e-19	0.795737	3.34e-06	0.622282	0.00116632	0.337666	0.106588	0.276226	0.191355	0.682952	0.000235374	-0.0252981	0.906593
MSTRG.39392.4	black	0.300048	0.154294	0.3776	0.0688924	0.431609	0.0352068	-0.469927	0.0204991	-0.287752	0.17273	-0.325673	0.120428	-0.3465	0.0971715	-0.43229	0.0348872	-0.0172187	0.936351	-0.669962	0.000341702	-0.0069895	0.974142	0.0451902	0.833922	0.460544	0.023529	0.455659	0.0252436	0.864647	5.08e-08	0.556403	0.00474863	0.72765	5.59e-05	0.161512	0.450865	0.415999	0.0431895	0.704252	0.00012252	0.0402598	0.851834
MSTRG.39392.1	black	0.820651	9.05e-07	0.167667	0.433559	0.096382	0.654144	-0.161027	0.452242	-0.269195	0.203367	-0.255616	0.227986	-0.305657	0.146363	-0.570744	0.00358476	-0.471007	0.0201715	-0.344361	0.0993931	-0.267901	0.205632	0.0822259	0.702486	0.61354	0.00143025	0.868608	3.73e-08	0.748805	2.56e-05	0.612612	0.00146107	0.281054	0.183394	0.0566665	0.792551	0.206485	0.333019	0.328461	0.1171	0.00416606	0.984586
MSTRG.46867.1	black	0.00181279	0.993292	0.458932	0.024084	0.652314	0.000551493	-0.293006	0.164674	-0.293006	0.164674	-0.293006	0.164674	-0.246843	0.244899	-0.437094	0.032698	-0.0670537	0.755566	-0.504776	0.0118815	0.0987639	0.646135	0.159639	0.4562	0.124363	0.5626	0.20485	0.336945	0.754032	2.09e-05	0.543053	0.00610266	0.633719	0.000884926	0.43466	0.0337932	0.632315	0.000915976	0.891676	4.99e-09	-0.0445769	0.836146
MSTRG.5140.1	black	0.493781	0.0141962	0.355439	0.0882861	0.349123	0.0944987	-0.382373	0.0651789	-0.363251	0.0810329	-0.380772	0.0664069	-0.43866	0.0320083	-0.635434	0.00084823	-0.204018	0.338954	-0.640459	0.000748175	-0.000325846	0.998794	0.167487	0.434061	0.472099	0.019845	0.642509	0.000710377	0.977746	2.06e-16	0.632846	0.000904126	0.766662	1.25e-05	0.335352	0.109163	0.306865	0.144694	0.662085	0.000424706	-0.0406986	0.850237
MSTRG.35979.4	black	0.575887	0.00323097	0.342549	0.101304	0.233464	0.272232	-0.327875	0.117794	-0.331344	0.11373	-0.314078	0.135007	-0.361941	0.0822162	-0.657716	0.000477877	-0.292741	0.165075	-0.57916	0.00302158	-0.0763802	0.722793	0.162763	0.447318	0.589914	0.00241247	0.699568	0.000142103	0.950795	1.12e-12	0.655934	0.000501151	0.681286	0.000247153	0.170141	0.426706	0.225354	0.289708	0.559564	0.00446803	0.0247274	0.908692
MSTRG.4701.2	black	-0.502933	0.0122461	-0.27548	0.192606	-0.204439	0.337937	-0.0417173	0.846531	0.22038	0.300764	0.252932	0.233077	0.247766	0.243084	0.765145	1.33e-05	0.588686	0.00247626	0.199331	0.350404	0.065684	0.760415	-0.343343	0.100463	-0.485036	0.0162904	-0.612185	0.00147542	-0.741084	3.43e-05	-0.602447	0.00183738	-0.400012	0.0527719	-0.317549	0.130517	-0.172568	0.42004	-0.431327	0.0353399	-0.237695	0.263386
MSTRG.55301.1	black	0.176408	0.40961	0.45639	0.0249807	0.601398	0.00188054	-0.253169	0.232623	-0.336319	0.108082	-0.247155	0.244285	-0.276801	0.190395	-0.503819	0.0120697	-0.109429	0.610748	-0.472865	0.0196182	0.189357	0.375516	0.288767	0.171154	0.274966	0.193471	0.34335	0.100456	0.790151	4.37e-06	0.416303	0.0430213	0.715134	8.59e-05	0.406826	0.0485038	0.512708	0.0104125	0.838768	3.07e-07	0.0189578	0.929938
MSTRG.5143.2	black	0.3232	0.123436	0.425632	0.038112	0.424396	0.0387354	-0.315212	0.133528	0.0217368	0.919697	-0.280685	0.183995	-0.14696	0.493182	-0.377075	0.0693107	-0.310115	0.14027	-0.468161	0.0210439	-0.375845	0.0702982	-0.141404	0.509846	0.361672	0.082461	0.471794	0.0199357	0.702434	0.000129821	0.794808	3.5e-06	0.194436	0.362602	0.394578	0.0563802	0.355262	0.0884566	0.676962	0.000280147	0.130288	0.543983
MSTRG.5143.3	black	0.154399	0.471307	0.541278	0.00630484	0.466976	0.0214157	-0.21338	0.316763	-0.233629	0.271883	-0.216683	0.309151	-0.156387	0.465546	-0.485025	0.0162931	-0.280235	0.184729	-0.432316	0.034875	-0.150484	0.482757	0.0542089	0.801369	0.190296	0.373109	0.344959	0.0987683	0.728542	5.42e-05	0.718536	7.66e-05	0.384038	0.0639206	0.395298	0.0558915	0.443235	0.0300604	0.744669	3e-05	-0.107396	0.617433
MSTRG.5143.1	black	0.147516	0.491531	0.450403	0.0271991	0.533682	0.00723471	-0.290329	0.168746	-0.141779	0.508713	-0.0584552	0.786149	0.0775815	0.718605	-0.480238	0.0175425	-0.191609	0.369757	-0.520761	0.0090781	-0.0204502	0.924437	0.135444	0.528018	0.182332	0.393805	0.308247	0.142801	0.758016	1.78e-05	0.550292	0.00533316	0.56528	0.00399595	0.410918	0.0460732	0.51381	0.0102208	0.814375	1.28e-06	-0.0710047	0.741629
MSTRG.5888.9	black	0.442453	0.0303864	0.393295	0.0572592	0.474337	0.0191886	-0.401901	0.0515606	-0.352934	0.0907124	-0.259259	0.221196	-0.297494	0.158004	-0.510034	0.0108899	-0.18775	0.379656	-0.639147	0.000773274	-0.127002	0.554273	0.0511573	0.812351	0.449638	0.0274936	0.580409	0.00294475	0.907498	9.48e-10	0.666845	0.000372693	0.590637	0.00237557	0.570389	0.00361039	0.37723	0.0691868	0.772386	9.77e-06	-0.0692831	0.747692
MSTRG.5888.5	black	0.746956	2.75e-05	0.300677	0.15339	0.261317	0.217421	-0.319098	0.128548	-0.266451	0.20819	-0.268313	0.204909	-0.318901	0.128797	-0.542381	0.00617858	-0.411007	0.0460214	-0.515678	0.00990265	-0.358579	0.0853146	-0.0270998	0.899972	0.645086	0.000665211	0.838759	3.07e-07	0.868441	3.78e-08	0.764772	1.35e-05	0.330398	0.114828	0.285633	0.176057	0.21472	0.313662	0.543659	0.00603489	0.0752841	0.726621
MSTRG.5888.6	black	0.623228	0.00114047	0.472885	0.0196123	0.249806	0.239098	-0.341328	0.102607	-0.271433	0.19949	-0.319035	0.128628	-0.342619	0.101229	-0.60715	0.0016541	-0.394331	0.0565485	-0.577044	0.00315556	-0.318557	0.129232	-0.00338642	0.98747	0.597883	0.00203152	0.771593	1.01e-05	0.941413	7.33e-12	0.834433	4.02e-07	0.444231	0.0296491	0.297302	0.158284	0.237033	0.264758	0.605417	0.00171974	0.0570819	0.791063
MSTRG.5888.7	black	0.117363	0.584957	0.406881	0.0484708	0.558785	0.00453583	-0.400238	0.0526262	-0.226933	0.286252	-0.285391	0.17644	-0.270258	0.20152	-0.426584	0.0376368	-0.0386674	0.857636	-0.613808	0.00142146	0.000319029	0.99882	0.0697616	0.746005	0.243319	0.251917	0.290843	0.167959	0.801368	2.53e-06	0.567218	0.00384579	0.668115	0.000359781	0.467365	0.021293	0.443502	0.0299495	0.806747	1.92e-06	-0.0269903	0.900374
MSTRG.54588.1	black	0.741493	3.38e-05	0.211871	0.320279	0.0522596	0.80838	-0.23034	0.278881	-0.362647	0.0815769	-0.297524	0.157959	-0.408852	0.0472884	-0.690945	0.000185395	-0.429299	0.0363081	-0.479286	0.0178	-0.216361	0.309889	0.142571	0.506321	0.677486	0.000275954	0.847616	1.72e-07	0.899841	2.19e-09	0.674366	0.00030175	0.523646	0.00863582	0.0508228	0.813556	0.0462066	0.830239	0.354675	0.0890208	0.0167365	0.938131
MSTRG.25006.2	black	-0.193978	0.363755	-0.154661	0.470546	0.0165483	0.938825	0.364183	0.0801984	-0.153246	0.474664	-0.0299141	0.889643	-0.101406	0.637294	0.18393	0.389601	-0.0398455	0.853343	0.457786	0.0244849	0.0790463	0.713508	0.0456069	0.832412	-0.281689	0.182364	-0.2346	0.269837	-0.424492	0.0386871	-0.176995	0.408028	-0.443602	0.0299081	0.0554888	0.796773	0.0256026	0.905473	-0.193853	0.364069	-0.198166	0.353284
MSTRG.29224.1	black	-0.334682	0.109917	-0.338704	0.105449	-0.319969	0.12745	-0.114211	0.595148	0.477864	0.0181902	0.332862	0.111984	0.397384	0.054494	0.893815	4.05e-09	0.503622	0.0121087	0.222342	0.296371	-0.207186	0.331343	-0.583591	0.00275644	-0.361714	0.0824227	-0.48493	0.0163172	-0.842465	2.42e-07	-0.515624	0.00991169	-0.699186	0.000143818	-0.288561	0.171473	-0.287515	0.173101	-0.581579	0.00287425	0.163178	0.446145
MSTRG.42994.1	black	0.39243	0.0578581	0.305064	0.147187	0.351032	0.0925872	0.0315518	0.88364	-0.494419	0.0140523	-0.428535	0.0366781	-0.522788	0.00876543	-0.867521	4.07e-08	-0.449135	0.0276887	-0.285719	0.175921	0.212942	0.317782	0.536861	0.00683254	0.438147	0.0322333	0.538821	0.00659396	0.885823	8.66e-09	0.539327	0.00653353	0.735526	4.22e-05	0.357096	0.086709	0.296469	0.159511	0.598603	0.00199979	-0.111949	0.602505
MSTRG.33738.1	black	0.36128	0.0828191	0.570144	0.00362813	0.24589	0.246786	-0.432243	0.0349093	-0.315606	0.133017	-0.15011	0.483858	-0.180125	0.399653	-0.484037	0.0165449	-0.260848	0.218278	-0.664871	0.000393545	-0.372827	0.0727653	-0.134517	0.530873	0.372898	0.0727067	0.555233	0.00485616	0.872929	2.64e-08	0.854774	1.05e-07	0.428567	0.0366626	0.309872	0.140597	0.246325	0.245923	0.641382	0.000730958	-0.0969077	0.652373
MSTRG.31395.1	black	0.569988	0.00363941	0.411447	0.0457663	0.279289	0.186278	-0.388642	0.060537	-0.370665	0.0745732	-0.326968	0.118874	-0.402888	0.0509365	-0.627578	0.00102772	-0.314918	0.13391	-0.648245	0.000613248	-0.243274	0.252009	0.0288316	0.893614	0.543772	0.00602225	0.736064	4.13e-05	0.98863	1.34e-19	0.806983	1.9e-06	0.585143	0.00266839	0.298642	0.156329	0.239586	0.259493	0.630323	0.000961623	-0.0365	0.865543
MSTRG.17746.2	black	0.350537	0.0930801	0.354837	0.0888648	0.275474	0.192616	-0.464845	0.0220982	-0.436781	0.0328373	-0.226557	0.28707	-0.326803	0.11907	-0.529166	0.00783975	-0.0340962	0.874327	-0.715507	8.48e-05	0.0417331	0.846474	0.115443	0.591153	0.383968	0.0639732	0.502942	0.0122442	0.914882	3.93e-10	0.526638	0.00819637	0.844486	2.12e-07	0.261783	0.216572	0.288276	0.171916	0.610158	0.00154527	-0.0785871	0.715104
MSTRG.14063.1	black	0.465578	0.0218614	0.420305	0.0408577	0.369313	0.0757214	-0.374901	0.0710631	-0.371231	0.0740968	-0.377545	0.0689366	-0.429788	0.0360725	-0.638652	0.000782926	-0.223006	0.294894	-0.640118	0.000754623	-0.0360089	0.867336	0.154482	0.471065	0.481885	0.0171041	0.629341	0.000984838	0.986176	1.14e-18	0.672252	0.000320388	0.741316	3.4e-05	0.359064	0.0848624	0.325891	0.120164	0.700402	0.000138431	-0.0466994	0.828455
MSTRG.48944.1	black	0.690217	0.000189527	0.323163	0.123482	0.223513	0.293769	-0.408202	0.0476759	-0.294274	0.162769	-0.301025	0.152891	-0.35787	0.0859787	-0.591227	0.00234585	-0.325739	0.120348	-0.644063	0.000682842	-0.294119	0.163001	-0.0133943	0.950469	0.63004	0.000968267	0.82343	7.72e-07	0.963933	3.92e-14	0.773384	9.35e-06	0.53016	0.007703	0.223297	0.294249	0.184029	0.389342	0.548233	0.00554329	-0.0162431	0.939951
MSTRG.12245.1	black	0.501546	0.0125266	0.370437	0.0747663	0.329879	0.115433	-0.398499	0.0537583	-0.406487	0.04871	-0.289355	0.170244	-0.385296	0.0629821	-0.6067	0.00167091	-0.228603	0.282625	-0.666737	0.00037381	-0.123477	0.56541	0.0864625	0.68789	0.495982	0.0137053	0.663057	0.000413599	0.973041	1.66e-15	0.702331	0.000130247	0.680313	0.000254264	0.391496	0.0585101	0.28853	0.17152	0.665604	0.000385683	-0.0198514	0.926643
MSTRG.41049.2	black	0.609025	0.0015855	0.414008	0.0443023	0.337328	0.106962	-0.325914	0.120137	-0.294413	0.162562	-0.288984	0.170818	-0.302863	0.150276	-0.612261	0.00147284	-0.42027	0.0408761	-0.564977	0.00401989	-0.335625	0.108858	-0.00426624	0.984215	0.582638	0.00281173	0.76904	1.13e-05	0.940784	8.21e-12	0.862203	6.11e-08	0.416504	0.0429105	0.336337	0.108062	0.314523	0.134426	0.657725	0.000477754	0.0304762	0.887582
MSTRG.41049.1	black	0.663403	0.000409711	0.408464	0.0475192	0.236891	0.265053	-0.334458	0.11017	-0.2876	0.172968	-0.322602	0.124173	-0.339067	0.105052	-0.638831	0.000779415	-0.431561	0.0352296	-0.575628	0.00324805	-0.343946	0.099828	-0.00687716	0.974558	0.647148	0.000630886	0.814796	1.25e-06	0.955525	3.78e-13	0.860003	7.2e-08	0.441754	0.0306804	0.206572	0.332812	0.210997	0.322325	0.565618	0.00396941	-0.0133598	0.950596
MSTRG.45844.1	black	-0.311645	0.138221	-0.306564	0.145109	-0.30393	0.148773	-0.211141	0.321987	0.425401	0.0382279	0.482553	0.0169288	0.54026	0.00642331	0.923761	1.22e-10	0.535489	0.00700372	0.0922147	0.668246	-0.322882	0.123828	-0.676995	0.000279882	-0.330395	0.114831	-0.451303	0.0268559	-0.784996	5.56e-06	-0.46138	0.0232452	-0.686357	0.000212806	-0.244938	0.248678	-0.259608	0.220553	-0.513575	0.0102615	0.114342	0.594723
MSTRG.7939.1	black	0.635963	0.000837181	-0.0172634	0.936187	0.297157	0.158499	-0.0949924	0.658834	-0.268227	0.20506	-0.00792788	0.970672	-0.0931176	0.665181	-0.42922	0.0363462	-0.396717	0.0549376	-0.214008	0.315307	-0.169955	0.42722	0.154117	0.472126	0.501281	0.0125808	0.646334	0.000644248	0.574401	0.00333001	0.424496	0.0386849	0.200908	0.346526	0.0659905	0.759329	0.206954	0.331899	0.408059	0.0477615	0.16517	0.440536
MSTRG.31194.2	black	0.446189	0.0288535	0.394197	0.0566401	0.376264	0.0699602	-0.286254	0.175077	-0.391701	0.0583667	-0.434314	0.0339511	-0.481621	0.0171737	-0.683831	0.000229354	-0.29304	0.164623	-0.552896	0.00507713	-0.0256576	0.905271	0.202357	0.342985	0.392371	0.0578989	0.607803	0.00162992	0.960233	1.13e-13	0.701956	0.000131804	0.687613	0.000204971	0.395175	0.0559752	0.337195	0.10711	0.690247	0.000189356	-0.0528955	0.806091
MSTRG.7939.4	black	0.759966	1.64e-05	0.216243	0.310158	0.0436281	0.839589	-0.305387	0.146738	-0.136118	0.525949	-0.174758	0.414075	-0.202487	0.342669	-0.472668	0.0196763	-0.418191	0.0419898	-0.463802	0.0224385	-0.439492	0.0316471	-0.1093	0.611173	0.72372	6.41e-05	0.855587	9.91e-08	0.740943	3.45e-05	0.682428	0.000239023	0.218232	0.30562	0.143042	0.504903	-0.0528995	0.806077	0.288434	0.17167	0.199573	0.349807
MSTRG.683.1	black	0.240255	0.258125	0.580156	0.00296015	0.0873168	0.68496	-0.474409	0.0191679	-0.130444	0.543497	-0.497788	0.0133131	-0.481552	0.0171921	-0.354466	0.0892226	-0.0238096	0.912067	-0.624859	0.001097	-0.154528	0.470932	-0.147213	0.492431	0.256412	0.22649	0.414889	0.0438068	0.744813	2.98e-05	0.657274	0.000483563	0.523267	0.0086929	0.162738	0.447388	0.119512	0.578053	0.438151	0.0322313	0.0543253	0.800951
MSTRG.29319.1	black	0.522341	0.00883358	0.378852	0.0679031	0.32788	0.117787	-0.32014	0.127235	-0.474235	0.0192182	-0.305829	0.146124	-0.395211	0.0559506	-0.657184	0.000484718	-0.305617	0.146419	-0.602246	0.00184557	-0.137199	0.522636	0.123053	0.566754	0.56772	0.00380767	0.678614	0.000267118	0.969284	6.86e-15	0.740112	3.56e-05	0.632776	0.000905668	0.399404	0.0531664	0.317502	0.130577	0.653959	0.000528108	-0.0906512	0.673565
MSTRG.25517.1	black	0.506816	0.0114882	0.41385	0.0443916	0.289375	0.170213	-0.197954	0.35381	-0.283902	0.178805	-0.327328	0.118444	-0.370676	0.0745644	-0.653691	0.00053185	-0.487762	0.0156121	-0.433563	0.0342963	-0.30214	0.151301	0.0650202	0.762768	0.398116	0.0540104	0.691582	0.000181845	0.865969	4.59e-08	0.853117	1.18e-07	0.35647	0.0873025	0.302486	0.15081	0.151515	0.479729	0.578982	0.00303261	-0.0174811	0.935383
MSTRG.15381.1	black	-0.439067	0.0318312	-0.325184	0.121018	-0.255058	0.229039	0.168413	0.431485	0.356099	0.0876556	0.345169	0.0985495	0.386363	0.0621942	0.77698	7.99e-06	0.347201	0.0964514	0.463993	0.0223759	-0.0946832	0.659879	-0.358522	0.0853681	-0.428246	0.0368191	-0.583655	0.00275277	-0.922018	1.55e-10	-0.571334	0.00354257	-0.770968	1.04e-05	-0.245465	0.247629	-0.276649	0.190648	-0.556407	0.00474821	0.0937813	0.662931
MSTRG.11764.1	black	-0.54007	0.00644567	-0.429415	0.0362521	-0.157399	0.462628	0.517812	0.00954914	0.285593	0.17612	0.237494	0.263803	0.295127	0.161497	0.525623	0.00834338	0.190462	0.372684	0.757382	1.83e-05	0.286186	0.175185	0.0928151	0.666207	-0.535056	0.00705846	-0.698166	0.000148476	-0.954898	4.39e-13	-0.756251	1.91e-05	-0.617625	0.00130117	-0.240643	0.257334	-0.182771	0.392648	-0.541001	0.00633694	-0.0154784	0.942773
MSTRG.1325.3	black	0.309711	0.140815	0.334743	0.109848	0.388845	0.0603911	-0.34371	0.100076	0.209635	0.325531	-0.172798	0.419412	0.00618855	0.977104	-0.209975	0.324729	-0.114832	0.593134	-0.462685	0.0228075	-0.212739	0.318254	-0.137776	0.520871	0.36657	0.078091	0.399388	0.0531768	0.545751	0.00580566	0.476377	0.0186059	0.245588	0.247384	0.392342	0.0579197	0.416324	0.0430098	0.569332	0.00368744	0.242801	0.252961
MSTRG.33281.1	black	-0.400272	0.0526042	-0.362313	0.0818794	-0.2951	0.161537	0.0463498	0.82972	0.509253	0.0110328	0.475732	0.0187885	0.568887	0.00372028	0.832566	4.5e-07	0.401853	0.0515911	0.358385	0.0854957	-0.142888	0.505368	-0.444921	0.0293667	-0.420829	0.0405808	-0.562065	0.00425602	-0.913053	4.93e-10	-0.594459	0.00218838	-0.737761	3.88e-05	-0.282837	0.180512	-0.247735	0.243144	-0.576241	0.00320775	0.150472	0.482792
MSTRG.31541.1	black	-0.05221	0.808558	-0.306056	0.14581	-0.315049	0.13374	-0.184414	0.388332	0.568569	0.00374393	0.323535	0.123026	0.512826	0.0103917	0.685749	0.000216691	0.293784	0.163504	0.0564212	0.79343	-0.429769	0.0360818	-0.618001	0.00128983	-0.0757446	0.725012	-0.176395	0.409644	-0.58299	0.00279119	-0.28456	0.177757	-0.634323	0.00087186	-0.290607	0.168319	-0.257433	0.224583	-0.501374	0.0125618	-0.00829162	0.969327
MSTRG.6997.1	black	-0.312396	0.137223	-0.30989	0.140573	-0.312396	0.137223	0.314576	0.134357	0.44271	0.0302787	0.625229	0.00108736	0.67445	0.000301023	0.475514	0.0188506	0.0317394	0.882953	0.501622	0.0125111	-0.146797	0.493668	-0.148616	0.488268	-0.333744	0.110979	-0.440511	0.0312086	-0.768832	1.14e-05	-0.466574	0.0215433	-0.688917	0.000197106	-0.295139	0.161479	-0.269637	0.202597	-0.518419	0.00945063	0.269329	0.203134
MSTRG.16642.1	black	0.356281	0.0874824	0.332145	0.112806	0.273181	0.196496	-0.209638	0.325524	-0.419933	0.0410554	-0.29705	0.158655	-0.399225	0.0532834	-0.698497	0.00014695	-0.236707	0.265434	-0.489214	0.0152604	0.136869	0.523646	0.345742	0.0979548	0.333893	0.110809	0.511112	0.0106953	0.891501	5.08e-09	0.50434	0.0119669	0.809393	1.67e-06	0.140183	0.513543	0.220757	0.299918	0.576423	0.00319585	-0.116126	0.588946
MSTRG.39738.2	black	0.295106	0.161528	0.15098	0.481298	0.42636	0.0377482	-0.174489	0.414803	-0.174489	0.414803	-0.174489	0.414803	-0.097293	0.651076	-0.249692	0.239319	-0.0159087	0.941185	-0.28337	0.179657	0.174329	0.415238	0.165963	0.438313	0.305882	0.146051	0.296488	0.159482	0.458082	0.024381	0.158551	0.459317	0.437397	0.0325636	0.0613648	0.775763	0.680896	0.00024998	0.503201	0.0121924	-0.0546654	0.799729
MSTRG.12697.2	black	0.428027	0.036926	0.307208	0.144223	0.452043	0.0265766	-0.360077	0.0839239	-0.267981	0.205492	-0.418146	0.0420139	-0.389655	0.0598112	-0.551932	0.00517071	-0.140096	0.513807	-0.578669	0.00305221	0.104599	0.626677	0.175746	0.411398	0.435841	0.0332582	0.547729	0.00559579	0.873799	2.46e-08	0.517134	0.00966029	0.728676	5.39e-05	0.451707	0.0267031	0.483707	0.0166295	0.683706	0.000230203	-0.021399	0.920941
MSTRG.25930.2	black	-0.0323312	0.880786	0.446197	0.0288503	0.520628	0.00909877	-0.1666	0.436533	-0.275526	0.19253	-0.242325	0.253922	-0.200908	0.346526	-0.417917	0.0421382	-0.18676	0.382218	-0.371612	0.0737777	-0.0556551	0.796177	0.0889405	0.679403	0.080784	0.707477	0.147301	0.49217	0.619612	0.00124209	0.617544	0.00130363	0.381176	0.0660958	0.555953	0.00478972	0.479116	0.0178463	0.745712	2.88e-05	-0.055408	0.797063
MSTRG.11384.1	black	-0.458809	0.0241268	-0.363398	0.0809008	-0.276018	0.191704	0.224049	0.292584	0.414765	0.0438763	0.303363	0.149571	0.379063	0.0677374	0.752465	2.22e-05	0.339031	0.105092	0.525404	0.00837531	-0.00970415	0.964105	-0.287853	0.172573	-0.470659	0.0202768	-0.620739	0.00120962	-0.959435	1.4e-13	-0.639024	0.000775666	-0.745007	2.96e-05	-0.28304	0.180185	-0.246458	0.24566	-0.603338	0.00180137	0.0751252	0.727177
MSTRG.2602.1	black	0.521268	0.00899899	0.361357	0.0827487	-0.209737	0.32529	-0.312866	0.136602	-0.306165	0.14566	-0.301571	0.152111	-0.42657	0.0376437	-0.590039	0.00240606	-0.275311	0.19289	-0.538661	0.00661318	-0.227084	0.285921	0.0110124	0.959269	0.540963	0.00634136	0.648129	0.000615097	0.810001	1.62e-06	0.675225	0.000294445	0.545266	0.00585814	-0.106502	0.620379	-0.122781	0.56762	0.167317	0.434533	0.0212449	0.921509
MSTRG.22932.1	black	0.644256	0.000679492	0.35748	0.0863458	-0.140269	0.513283	-0.312259	0.137405	-0.300011	0.154347	-0.312259	0.137405	-0.413535	0.0445696	-0.630365	0.000960636	-0.348029	0.0956068	-0.545629	0.00581881	-0.262049	0.216088	0.0211708	0.921782	0.555934	0.00479153	0.749139	2.53e-05	0.864632	5.08e-08	0.72459	6.22e-05	0.517279	0.00963643	-0.039485	0.854656	-0.0595265	0.782321	0.241232	0.256136	-0.00186424	0.993102
MSTRG.2093.2	black	0.722415	6.71e-05	0.233778	0.271569	0.288179	0.172066	-0.287828	0.172612	-0.294871	0.161879	-0.329985	0.115309	-0.360002	0.0839928	-0.604354	0.00176105	-0.439748	0.0315364	-0.500122	0.01282	-0.320939	0.126235	0.0236225	0.912756	0.611202	0.00150893	0.831499	4.8e-07	0.898944	2.41e-09	0.798051	2.98e-06	0.374993	0.0709884	0.232091	0.275141	0.20662	0.332695	0.548002	0.00556732	0.0258951	0.904398
MSTRG.1351.1	black	0.616088	0.00134853	0.326686	0.11921	0.277742	0.188831	-0.0192116	0.929002	-0.39464	0.0563379	-0.349074	0.094548	-0.434315	0.0339509	-0.787584	4.93e-06	-0.627133	0.00103879	-0.29541	0.161078	-0.235113	0.268762	0.238682	0.26135	0.660117	0.000447979	0.751773	2.28e-05	0.877769	1.76e-08	0.828051	5.9e-07	0.35807	0.0857909	0.250035	0.238654	0.25867	0.222285	0.539573	0.00650433	0.0202186	0.92529
MSTRG.17869.1	black	-0.347252	0.0963995	-0.394512	0.0564255	-0.329775	0.115555	-0.0344846	0.872906	0.49591	0.0137213	0.419765	0.0411447	0.504742	0.0118882	0.878789	1.62e-08	0.468705	0.0208747	0.28096	0.183546	-0.194777	0.361743	-0.527171	0.00812011	-0.390149	0.0594598	-0.512987	0.0103636	-0.890444	5.62e-09	-0.582634	0.00281197	-0.723171	6.53e-05	-0.287465	0.173179	-0.283145	0.180018	-0.606758	0.00166874	0.11831	0.581909
MSTRG.17220.1	black	0.539393	0.00652576	0.255447	0.228304	0.341908	0.101986	-0.169957	0.427212	-0.402957	0.0508927	-0.423296	0.0392973	-0.481027	0.0173313	-0.764961	1.34e-05	-0.354623	0.089071	-0.4565	0.0249416	0.0968313	0.652631	0.360491	0.0835421	0.506318	0.0115832	0.658164	0.000472166	0.943558	4.91e-12	0.582445	0.00282308	0.737716	3.89e-05	0.344341	0.0994141	0.32194	0.12499	0.611849	0.00148681	-0.0758149	0.724767
MSTRG.35551.1	black	-0.283704	0.179122	-0.281456	0.182742	-0.283704	0.179122	0.59255	0.00228026	0.088364	0.681374	0.584484	0.0027055	0.617053	0.00131862	0.177601	0.406398	-0.213609	0.316232	0.691363	0.000183059	0.0442789	0.837227	0.170183	0.42659	-0.305664	0.146354	-0.392422	0.0578637	-0.691135	0.000184331	-0.429406	0.0362564	-0.61357	0.00142928	-0.268784	0.204084	-0.234589	0.269862	-0.495971	0.0137077	-0.110674	0.606672
MSTRG.27502.1	black	0.175835	0.411157	0.268866	0.203941	0.331056	0.114063	-0.585893	0.00262669	-0.38321	0.0645443	0.030066	0.889086	-0.0107929	0.96008	-0.178376	0.404321	0.213471	0.316553	-0.775185	8.65e-06	-0.0587206	0.7852	-0.15103	0.481152	0.186005	0.38418	0.285515	0.176243	0.675584	0.00029144	0.394261	0.0565964	0.63326	0.000894985	0.512088	0.0105217	0.438566	0.0320495	0.615674	0.00136154	-0.132537	0.536994
MSTRG.68404.1	black	0.491084	0.0148169	0.385625	0.0627385	0.239966	0.258716	-0.371935	0.0735077	-0.371935	0.0735077	-0.37014	0.0750177	-0.444247	0.0296422	-0.643408	0.000694344	-0.197592	0.354709	-0.633788	0.000883416	0.00260251	0.990371	0.170859	0.424726	0.48475	0.0163628	0.639681	0.000762966	0.963011	5.15e-14	0.610156	0.00154531	0.784126	5.79e-06	0.219797	0.302077	0.252763	0.2334	0.576491	0.00319143	-0.053699	0.803201
MSTRG.6599.7	black	-0.188535	0.377629	0.380286	0.0667831	-0.0863658	0.688222	-0.225964	0.288368	0.140452	0.512727	-0.0798927	0.710569	0.0235527	0.913013	0.350129	0.0934879	0.275427	0.192695	-0.129907	0.545171	-0.195652	0.359548	-0.387288	0.0615176	-0.204435	0.337946	-0.185839	0.384613	-0.143083	0.50478	0.0405395	0.850816	-0.193072	0.366043	-0.0124047	0.954124	0.00740501	0.972605	-0.00984709	0.963576	-0.0565332	0.793029
MSTRG.5102.3	black	0.251472	0.235877	0.365612	0.0789317	0.563772	0.00411626	-0.288783	0.171129	-0.402297	0.0513095	-0.249059	0.240553	-0.306137	0.145699	-0.499982	0.0128491	-0.183704	0.390194	-0.518466	0.00944302	-0.0431733	0.841241	0.130799	0.542391	0.297872	0.157451	0.409192	0.047087	0.807019	1.89e-06	0.599855	0.0019456	0.558943	0.00452203	0.65152	0.000563104	0.448496	0.0279381	0.797093	3.13e-06	-0.0570547	0.79116
MSTRG.5102.2	black	0.538097	0.00668128	0.413557	0.0445573	0.0772364	0.719807	-0.397005	0.054746	-0.18806	0.378854	-0.350381	0.0932356	-0.407807	0.0479121	-0.430341	0.0358078	-0.184571	0.387921	-0.571648	0.00352033	-0.205334	0.335779	-0.0749942	0.727635	0.583877	0.00274003	0.660039	0.000448934	0.776922	8.01e-06	0.621744	0.00118128	0.450155	0.0272944	0.302566	0.150697	0.054723	0.799522	0.385966	0.0624863	0.122274	0.569231
MSTRG.6233.1	black	0.410216	0.0464833	0.299129	0.155622	0.443838	0.0298108	-0.250839	0.237097	-0.378686	0.0680335	-0.387857	0.0611037	-0.445179	0.0292617	-0.700546	0.000137805	-0.259554	0.220653	-0.530764	0.007621	0.0907673	0.67317	0.312431	0.137178	0.433554	0.0343004	0.568723	0.00373249	0.952269	8.09e-13	0.577766	0.00310926	0.786843	5.11e-06	0.362234	0.0819505	0.34741	0.0962381	0.714722	8.7e-05	-0.0356612	0.868606
MSTRG.30243.2	black	0.690884	0.000185739	0.215663	0.311489	0.154719	0.470377	-0.326751	0.119133	-0.326751	0.119133	-0.326751	0.119133	-0.397082	0.0546947	-0.60223	0.00184623	-0.255724	0.227782	-0.549587	0.00540436	-0.0486573	0.821373	0.151233	0.480556	0.633398	0.000891936	0.75707	1.85e-05	0.882645	1.15e-08	0.536441	0.0068846	0.650262	0.000581936	0.114104	0.595494	0.218453	0.305119	0.429176	0.0363674	-0.00771981	0.971441
MSTRG.30243.3	black	0.720184	7.24e-05	0.326719	0.119171	0.10097	0.63875	-0.33661	0.107758	-0.33661	0.107758	-0.33661	0.107758	-0.433309	0.0344134	-0.657384	0.000482133	-0.368595	0.0763362	-0.582107	0.00284293	-0.234482	0.270086	0.0626229	0.771284	0.655295	0.000509741	0.84105	2.65e-07	0.947942	2.06e-12	0.729683	5.2e-05	0.558793	0.00453517	0.18172	0.39542	0.0787186	0.714647	0.430624	0.0356728	-0.00893929	0.966932
MSTRG.41562.3	black	0.63115	0.000942424	0.365925	0.0786566	0.258234	0.223092	-0.340352	0.103657	-0.344155	0.099609	-0.344155	0.099609	-0.41601	0.0431833	-0.654323	0.000523049	-0.376338	0.0699009	-0.589174	0.00245073	-0.248216	0.2422	0.0615726	0.775023	0.593008	0.00225792	0.787628	4.92e-06	0.976038	4.61e-16	0.796912	3.15e-06	0.545012	0.00588583	0.242505	0.253558	0.164626	0.442064	0.583021	0.00278939	-0.0174921	0.935343
MSTRG.41562.1	black	0.561474	0.00430532	0.0174987	0.935319	0.47559	0.018829	-0.252937	0.233066	-0.252937	0.233066	-0.252937	0.233066	-0.295928	0.160309	-0.45551	0.0252974	-0.272857	0.197048	-0.426705	0.0375768	-0.141449	0.50971	0.085796	0.69018	0.318797	0.128928	0.671673	0.000325668	0.72287	6.6e-05	0.502366	0.0123601	0.39059	0.0591478	0.505879	0.0116675	0.266938	0.20733	0.584957	0.00267883	-0.0997672	0.642772
MSTRG.41562.4	black	0.605635	0.00171137	0.417383	0.0424288	0.249849	0.239014	-0.346198	0.097483	-0.346198	0.097483	-0.346198	0.097483	-0.413644	0.044508	-0.651896	0.000557576	-0.350563	0.0930542	-0.596008	0.00211622	-0.204581	0.337595	0.0801095	0.709816	0.525952	0.00829555	0.763234	1.44e-05	0.97553	5.8e-16	0.768194	1.17e-05	0.579112	0.00302456	0.239381	0.259914	0.18487	0.387141	0.595012	0.00216238	-0.0292794	0.891971
MSTRG.41562.5	black	0.604391	0.00175961	0.408157	0.0477026	0.273377	0.196162	-0.347017	0.0966402	-0.349822	0.0937955	-0.347719	0.095922	-0.414009	0.0443015	-0.653482	0.000534793	-0.352838	0.0908064	-0.59987	0.00194494	-0.213446	0.316611	0.0778056	0.717824	0.584805	0.00268734	0.763275	1.44e-05	0.983452	8.14e-18	0.780325	6.88e-06	0.579489	0.00300116	0.245868	0.246828	0.201065	0.346141	0.610452	0.00153496	-0.017103	0.936778
MSTRG.21349.1	black	0.259231	0.221249	0.41859	0.041774	0.565475	0.00398067	-0.180628	0.398315	-0.299543	0.155023	-0.484873	0.0163317	-0.484161	0.0165131	-0.612729	0.00145714	-0.181036	0.397233	-0.429095	0.0364067	0.220109	0.301375	0.360222	0.0837902	0.313197	0.136165	0.415333	0.0435591	0.84225	2.45e-07	0.452656	0.0263464	0.752339	2.23e-05	0.394412	0.0564933	0.489835	0.0151119	0.791115	4.17e-06	-0.0477346	0.824709
MSTRG.11271.2	black	0.356858	0.0869342	0.461892	0.0230728	0.076075	0.723858	-0.214318	0.31459	-0.282007	0.181849	-0.281062	0.183381	-0.332019	0.112951	-0.65712	0.00048555	-0.283923	0.178773	-0.453582	0.0260026	0.0129288	0.952188	0.236132	0.266631	0.370785	0.0744724	0.523174	0.00870699	0.832653	4.48e-07	0.572012	0.00349462	0.679805	0.00025805	-0.153862	0.47287	0.143491	0.503555	0.427223	0.0373206	0.0436791	0.839404
MSTRG.27480.1	black	0.118078	0.582655	0.398235	0.0539317	0.427011	0.0374255	-0.666753	0.00037364	-0.187902	0.379264	-0.366296	0.0783306	-0.318584	0.129198	-0.152279	0.477488	0.323877	0.122607	-0.795488	3.38e-06	0.0955859	0.656829	-0.134124	0.532083	0.167323	0.434515	0.239943	0.258762	0.721523	6.92e-05	0.386026	0.0624422	0.752851	2.19e-05	0.400001	0.0527793	0.465818	0.0217845	0.691162	0.000184181	-0.0363646	0.866037
MSTRG.11478.1	black	-0.443876	0.0297951	-0.338912	0.105221	-0.17077	0.424973	0.362272	0.0819167	0.283852	0.178885	0.468688	0.0208799	0.524443	0.00851692	0.615231	0.00137555	0.170648	0.425308	0.603627	0.00178981	-0.00694723	0.974298	-0.145083	0.498781	-0.476597	0.0185439	-0.593091	0.00225389	-0.907665	9.3e-10	-0.588081	0.00250819	-0.759117	1.7e-05	-0.216173	0.310318	-0.130197	0.544266	-0.476274	0.0186349	0.0721992	0.73743
MSTRG.44099.1	black	0.684686	0.000223635	0.175178	0.412935	0.250407	0.237933	-0.0922865	0.668002	-0.415477	0.043479	-0.340747	0.103231	-0.463839	0.0224263	-0.642529	0.000710021	-0.514593	0.0100864	-0.32447	0.121885	-0.270232	0.201565	0.126804	0.554897	0.662612	0.000418652	0.798908	2.86e-06	0.801122	2.56e-06	0.742007	3.32e-05	0.289047	0.17072	0.2291	0.28155	0.147426	0.491797	0.445927	0.028959	-0.0848103	0.69357
MSTRG.8246.1	black	0.604035	0.00177365	0.444835	0.0294016	0.183775	0.390007	-0.343899	0.0998774	-0.320446	0.126851	-0.287249	0.173516	-0.343666	0.100123	-0.662474	0.000420234	-0.408131	0.0477183	-0.600172	0.00193207	-0.319748	0.127727	0.013521	0.950001	0.594058	0.00220742	0.773485	9.31e-06	0.974783	8.04e-16	0.866115	4.54e-08	0.508584	0.0111563	0.171372	0.423316	0.187798	0.379531	0.554058	0.00496621	0.0489159	0.820439
MSTRG.45930.1	black	0.497847	0.0133006	0.312718	0.136797	0.42027	0.0408765	-0.371008	0.0742845	-0.323341	0.123263	-0.316108	0.132367	-0.354024	0.0896507	-0.601919	0.00185898	-0.25748	0.224496	-0.615316	0.00137285	-0.106659	0.619864	0.114471	0.594304	0.442475	0.0303771	0.658987	0.000461848	0.950356	1.24e-12	0.679063	0.000263666	0.645878	0.000651839	0.415273	0.0435923	0.345324	0.0983879	0.709415	0.000103705	0.0034519	0.987228
MSTRG.45930.5	black	0.180692	0.398146	0.671136	0.000330625	-0.141971	0.508131	-0.141971	0.508131	-0.141971	0.508131	-0.141971	0.508131	-0.185536	0.385401	-0.30393	0.148773	-0.221299	0.298702	-0.276015	0.191708	-0.26911	0.203515	-0.0962337	0.654644	0.476987	0.0184346	0.279625	0.185727	0.432494	0.034792	0.52841	0.00794504	0.149643	0.485235	-0.0228082	0.915752	-0.0907709	0.673158	0.154789	0.470173	0.0333139	0.877189
MSTRG.33502.1	black	0.231645	0.276092	0.265803	0.20934	0.288933	0.170897	-0.814749	1.25e-06	0.00267031	0.99012	-0.229078	0.281597	-0.194774	0.361751	-0.00140343	0.994807	0.357231	0.0865809	-0.871708	2.92e-08	-0.167359	0.434416	-0.36577	0.0787921	0.279335	0.186202	0.350079	0.093538	0.668755	0.000353427	0.405133	0.0495383	0.61034	0.00153888	0.146251	0.495293	0.251044	0.236702	0.529749	0.00775933	0.145999	0.496046
MSTRG.275.2	black	0.501071	0.0126239	0.366318	0.0783117	0.281091	0.183334	-0.316592	0.131744	-0.397205	0.0546126	-0.320246	0.127102	-0.394327	0.0565516	-0.699987	0.000140248	-0.284402	0.178008	-0.597029	0.0020697	-0.0239307	0.911622	0.211606	0.320899	0.49946	0.0129584	0.655264	0.00051016	0.981162	3.35e-17	0.659779	0.000452093	0.750178	2.43e-05	0.275945	0.191826	0.264079	0.212422	0.617011	0.00131992	-0.0166635	0.9384
MSTRG.32293.1	black	0.680762	0.000250963	0.210275	0.324024	0.263721	0.213065	-0.297794	0.157565	-0.329758	0.115575	-0.316514	0.131844	-0.345852	0.0978411	-0.622431	0.00116224	-0.300375	0.153823	-0.529521	0.00779071	-0.0647648	0.763674	0.168971	0.42994	0.652439	0.000549687	0.764059	1.39e-05	0.899638	2.24e-09	0.573621	0.00338301	0.625248	0.00108685	0.125209	0.559924	0.333274	0.111513	0.517041	0.00967562	0.0131102	0.951518
MSTRG.7180.1	black	-0.157465	0.462436	0.340619	0.103369	0.619803	0.00123653	-0.356242	0.0875196	-0.132733	0.536386	-0.187654	0.379904	-0.130691	0.542729	0.00400661	0.985176	0.251627	0.235577	-0.457188	0.0246963	0.0270032	0.900327	-0.0962702	0.654521	-0.0597747	0.781434	-0.050028	0.816423	0.393537	0.0570926	0.257362	0.224715	0.371059	0.0742412	0.513303	0.0103086	0.638004	0.000795713	0.746429	2.81e-05	0.0194555	0.928103
MSTRG.47325.1	black	-0.403229	0.0507223	-0.336689	0.10767	-0.102811	0.632613	-0.0217491	0.919652	0.533989	0.00719498	0.1487	0.488021	0.271087	0.200086	0.82333	7.77e-07	0.480483	0.0174766	0.281956	0.181932	-0.09273	0.666496	-0.444445	0.0295609	-0.408994	0.0472038	-0.539804	0.00647699	-0.806675	1.93e-06	-0.546709	0.00570318	-0.63368	0.000885772	-0.0924236	0.667537	-0.18024	0.399346	-0.407889	0.047863	0.216276	0.310084
MSTRG.30035.1	black	0.666497	0.000376298	0.323781	0.122725	0.22016	0.30126	-0.210349	0.323849	-0.402592	0.0511233	-0.34096	0.103002	-0.41961	0.0412271	-0.763891	1.4e-05	-0.484871	0.0163322	-0.490494	0.0149556	-0.193437	0.36512	0.182796	0.392583	0.659496	0.00045556	0.802759	2.36e-06	0.974448	9.28e-16	0.791483	4.1e-06	0.549682	0.00539473	0.218484	0.305048	0.217067	0.308274	0.536858	0.00683295	-0.00934563	0.96543
MSTRG.1905.2	black	0.619387	0.00124867	0.431395	0.0353078	0.0796412	0.711442	-0.243688	0.251177	-0.270064	0.201856	-0.271325	0.199675	-0.339493	0.104589	-0.593973	0.00221147	-0.498058	0.0132553	-0.463706	0.0224702	-0.479921	0.0176277	-0.0876408	0.68385	0.655662	0.000504798	0.78214	6.34e-06	0.830688	5.05e-07	0.900029	2.15e-09	0.242665	0.253235	0.16223	0.448826	0.0433908	0.84045	0.392998	0.0574644	0.0240518	0.911176
MSTRG.44634.3	black	0.640393	0.00074942	0.343437	0.100364	0.119374	0.578494	-0.297639	0.157791	-0.316595	0.13174	-0.268974	0.203754	-0.340009	0.104029	-0.634622	0.000865443	-0.435464	0.0334284	-0.539155	0.00655402	-0.370671	0.074568	-0.000781027	0.99711	0.715051	8.61e-05	0.777442	7.83e-06	0.91535	3.71e-10	0.85038	1.43e-07	0.416055	0.0431583	0.148448	0.488767	0.0779617	0.717281	0.462972	0.0227123	0.0857899	0.6902
MSTRG.44634.2	black	0.626983	0.00104255	0.269472	0.202884	0.3687	0.0762461	-0.365458	0.079067	-0.374259	0.0715864	-0.156637	0.464822	-0.205569	0.335216	-0.586507	0.002593	-0.291018	0.167692	-0.617782	0.00129643	-0.181151	0.396929	0.0835461	0.697927	0.59105	0.0023547	0.746171	2.83e-05	0.936964	1.6e-11	0.662526	0.000419636	0.591594	0.00232748	0.314452	0.134518	0.367849	0.0769792	0.657143	0.000485262	-0.0195694	0.927683
MSTRG.41252.1	black	0.525321	0.00838754	0.323594	0.122953	0.126264	0.556596	-0.359771	0.0842065	-0.359771	0.0842065	-0.359771	0.0842065	-0.450969	0.026983	-0.633971	0.000879446	-0.190217	0.373311	-0.612854	0.00145296	0.00440466	0.983703	0.168836	0.430313	0.514229	0.0101488	0.64646	0.000642161	0.924457	1.11e-10	0.565543	0.00397534	0.774345	8.97e-06	0.15056	0.482534	0.16028	0.454371	0.458943	0.0240804	-0.0422964	0.844426
MSTRG.4393.1	black	-0.59046	0.00238458	-0.484095	0.01653	-0.013884	0.94866	0.248734	0.241187	0.293872	0.163372	0.112014	0.602295	0.174959	0.413527	0.660333	0.000445377	0.521112	0.00902321	0.507589	0.0113421	0.464784	0.022118	0.022924	0.915327	-0.557286	0.00466878	-0.76433	1.37e-05	-0.877433	1.81e-08	-0.875192	2.19e-08	-0.339976	0.104064	-0.0525306	0.807404	0.00975362	0.963922	-0.405603	0.0492495	-0.00409306	0.984856
MSTRG.21145.3	black	0.513251	0.0103178	0.505667	0.0117084	0.192327	0.367932	-0.374842	0.0711105	-0.243212	0.252134	-0.157817	0.461425	-0.14994	0.484359	-0.520782	0.00907473	-0.372748	0.0728314	-0.58716	0.00255753	-0.402362	0.0512684	-0.128979	0.548071	0.4152	0.043633	0.688451	0.000199888	0.851312	1.34e-07	0.865638	4.71e-08	0.334365	0.110275	0.243536	0.251482	0.230133	0.279325	0.548719	0.0054931	-0.0202317	0.925242
MSTRG.37812.2	black	0.415004	0.0437428	0.458531	0.0242236	0.439072	0.0318288	-0.396604	0.0550132	-0.327841	0.117834	-0.33097	0.114163	-0.371576	0.0738073	-0.575537	0.00325407	-0.197713	0.354408	-0.641858	0.000722206	-0.0724605	0.736513	0.10458	0.62674	0.443266	0.0300474	0.585669	0.00263907	0.951266	1.01e-12	0.672733	0.000316064	0.688773	0.000197961	0.388306	0.0607794	0.390298	0.0593543	0.759112	1.7e-05	0.0137017	0.949333
MSTRG.6571.1	black	0.383932	0.064	0.308982	0.141801	0.238468	0.26179	-0.323841	0.122652	-0.359658	0.0843113	0.23331	0.272557	0.210925	0.322494	-0.332395	0.112519	-0.260645	0.218649	-0.523202	0.00870276	-0.406622	0.0486278	-0.159539	0.456487	0.420118	0.0409568	0.473438	0.0194501	0.634644	0.000864967	0.665785	0.000383767	0.199639	0.349644	0.414984	0.0437536	0.390821	0.0589844	0.535633	0.00698557	0.0183298	0.932253
MSTRG.23894.1	black	-0.647735	0.00062139	-0.20984	0.325048	-0.279663	0.185664	0.604308	0.00176288	0.0345763	0.872571	0.128146	0.55068	0.0559686	0.795053	0.178684	0.403496	0.111703	0.603308	0.68592	0.000215593	0.475205	0.0189388	0.366826	0.0778671	-0.559847	0.00444358	-0.71974	7.35e-05	-0.701345	0.000134374	-0.639168	0.000772858	-0.224243	0.292155	-0.27913	0.186539	-0.20341	0.340428	-0.490877	0.0148655	-0.00722704	0.973264
MSTRG.14606.2	black	0.743877	3.09e-05	0.307572	0.143723	0.0920815	0.668699	-0.251417	0.235982	-0.302697	0.150512	-0.281478	0.182706	-0.349216	0.094405	-0.679882	0.000257475	-0.486952	0.0158111	-0.489987	0.0150758	-0.323432	0.123152	0.0632278	0.769133	0.677962	0.000272195	0.868988	3.62e-08	0.917972	2.66e-10	0.796989	3.14e-06	0.430126	0.0359105	-0.0114137	0.957786	0.121273	0.572423	0.413804	0.0444172	0.0719275	0.738384
MSTRG.25984.1	black	0.402406	0.0512407	0.331905	0.113082	0.487582	0.0156562	-0.174701	0.414229	-0.433899	0.0341412	-0.267256	0.206768	-0.329281	0.116133	-0.726205	5.88e-05	-0.329518	0.115856	-0.463259	0.0226173	0.10459	0.626704	0.371517	0.0738568	0.395792	0.055558	0.554298	0.00494359	0.930209	4.76e-11	0.572498	0.00346063	0.735773	4.18e-05	0.362244	0.0819416	0.400813	0.052256	0.761299	1.56e-05	-0.0813809	0.70541
MSTRG.22482.1	black	0.628056	0.00101595	0.0935054	0.663866	0.389813	0.0596992	-0.336299	0.108104	-0.336123	0.108301	-0.18518	0.38633	-0.23058	0.278367	-0.43548	0.033421	-0.192707	0.366969	-0.519871	0.0092181	-0.122393	0.568854	0.0630706	0.769692	0.695575	0.000160907	0.694608	0.000165774	0.785242	5.5e-06	0.497535	0.0133676	0.497253	0.0134284	0.178958	0.402763	0.431006	0.0354918	0.567428	0.00382983	0.00749415	0.972276
MSTRG.28542.1	black	-0.31868	0.129077	-0.0929822	0.66564	-0.257847	0.223812	-0.310661	0.139536	0.487577	0.0156574	0.487067	0.0157828	0.582892	0.00279692	0.874155	2.39e-08	0.484142	0.0165179	-0.0239716	0.911471	-0.425932	0.0379616	-0.749186	2.52e-05	-0.339162	0.104949	-0.411652	0.0456475	-0.65149	0.000563556	-0.259007	0.221662	-0.664914	0.000393083	-0.188031	0.378929	-0.171992	0.421616	-0.356554	0.0872229	0.292418	0.165563
MSTRG.14092.14	black	0.874253	2.37e-08	0.0602584	0.779708	-0.136181	0.525755	-0.209175	0.326617	-0.209175	0.326617	-0.153996	0.472478	-0.234884	0.269242	-0.4314	0.0353053	-0.456098	0.0250857	-0.342883	0.100949	-0.477593	0.0182656	-0.118328	0.581851	0.78571	5.38e-06	0.873729	2.47e-08	0.624351	0.00111039	0.639992	0.000757035	0.0690388	0.748554	-0.047367	0.826038	-0.0536545	0.803361	0.0909131	0.672673	0.119463	0.57821
MSTRG.30122.4	black	0.50059	0.0127229	-0.12036	0.575338	0.458054	0.0243909	-0.0557845	0.795713	-0.220995	0.299384	0.116676	0.587171	0.0314149	0.884142	-0.256658	0.22603	-0.340158	0.103867	-0.157346	0.462781	-0.253386	0.23221	0.0367251	0.864721	0.487386	0.0157043	0.513147	0.0103359	0.39351	0.0571113	0.351675	0.0919508	-0.00534567	0.980222	0.452962	0.0262324	0.382298	0.0652364	0.447123	0.0284798	-0.0712549	0.740749
MSTRG.30122.5	black	0.622265	0.0011668	-0.145719	0.49688	0.405754	0.0491569	-0.345861	0.0978318	-0.150032	0.484088	0.0698451	0.745711	0.00621058	0.977023	-0.101068	0.638425	-0.13579	0.526956	-0.405505	0.0493094	-0.327791	0.117894	-0.190677	0.372134	0.413031	0.0448562	0.634593	0.000866068	0.46225	0.0229528	0.362461	0.0817448	0.0618619	0.773992	0.377451	0.0690112	0.273734	0.195556	0.432452	0.0348117	-0.0285774	0.894547
MSTRG.30122.3	black	-0.409207	0.0470776	-0.225845	0.288629	-0.0645913	0.76429	-0.339046	0.105075	0.39691	0.0548091	0.333232	0.111561	0.443839	0.0298104	0.74726	2.72e-05	0.698852	0.000145326	-0.119961	0.576616	0.0960947	0.655113	-0.408021	0.0477843	-0.516751	0.00972356	-0.503539	0.0121253	-0.54025	0.00642449	-0.606313	0.00168552	-0.140621	0.512216	0.193129	0.3659	-0.0780026	0.717138	-0.209953	0.324782	0.139606	0.515296
MSTRG.33768.6	black	0.67292	0.00031439	0.22302	0.294864	0.300068	0.154265	-0.370583	0.0746425	-0.222249	0.296579	-0.251523	0.235778	-0.266448	0.208196	-0.558093	0.00459678	-0.312565	0.137	-0.582791	0.0028028	-0.210139	0.324343	0.0269197	0.900634	0.481715	0.0171488	0.775528	8.52e-06	0.880433	1.4e-08	0.658169	0.0004721	0.508946	0.0110893	0.326333	0.119633	0.315381	0.133308	0.55471	0.00490492	0.000581876	0.997847
MSTRG.1726.1	black	-0.285623	0.176073	-0.284975	0.177098	-0.2761	0.191567	-0.242475	0.253618	0.355674	0.0880615	0.322984	0.123702	0.353005	0.0906435	0.910288	6.86e-10	0.572834	0.00343723	0.0557433	0.795861	-0.296213	0.159889	-0.679903	0.000257315	-0.301145	0.152719	-0.417363	0.0424395	-0.729543	5.23e-05	-0.426184	0.0378359	-0.632863	0.000903741	-0.210403	0.323721	-0.247972	0.242678	-0.484457	0.0164374	0.0838103	0.697015
MSTRG.7619.1	black	0.478893	0.0179072	0.490995	0.0148379	0.178023	0.405267	-0.345066	0.0986567	-0.332852	0.111995	-0.320344	0.126979	-0.382711	0.0649218	-0.618429	0.00127698	-0.351252	0.0923689	-0.597898	0.00203083	-0.297383	0.158167	-0.0204719	0.924357	0.555109	0.00486765	0.671873	0.000323832	0.92603	8.85e-11	0.859795	7.31e-08	0.497024	0.013478	0.248147	0.242335	0.22435	0.291919	0.543804	0.00601878	0.0303165	0.888168
MSTRG.26170.1	black	0.61634	0.00134066	0.3913	0.0586475	0.23317	0.272854	-0.314873	0.13397	-0.376963	0.0694	-0.317881	0.130092	-0.395512	0.055747	-0.701671	0.000132995	-0.3942	0.0566382	-0.584276	0.00271731	-0.205838	0.33457	0.109973	0.608965	0.595431	0.00214286	0.774054	9.08e-06	0.991214	7.97e-21	0.790962	4.21e-06	0.592301	0.00229249	0.254165	0.23073	0.200494	0.347542	0.578091	0.00308864	-0.00878761	0.967493
MSTRG.21406.1	black	-0.361202	0.08289	-0.352598	0.0910416	-0.337971	0.106253	0.584553	0.00270156	0.29736	0.1582	0.0949614	0.658939	0.125966	0.557534	0.421449	0.0402552	-0.020461	0.924397	0.813159	1.37e-06	0.0637014	0.767449	0.018276	0.932452	-0.371246	0.0740841	-0.508365	0.011197	-0.907137	9.88e-10	-0.540885	0.00635041	-0.788518	4.72e-06	-0.320577	0.126687	-0.348519	0.0951088	-0.681335	0.0002468	0.0252256	0.906859
MSTRG.15324.3	black	0.583572	0.00275754	0.416631	0.0428406	0.308617	0.142297	-0.336806	0.10754	-0.397882	0.0541644	-0.12798	0.551201	-0.223795	0.293146	-0.551343	0.00522856	-0.356985	0.0868136	-0.569822	0.00365151	-0.312436	0.137171	-0.00385406	0.98574	0.449209	0.0276601	0.730037	5.14e-05	0.893847	4.04e-09	0.780563	6.81e-06	0.419811	0.0411201	0.254588	0.229927	0.263043	0.214288	0.641443	0.000729819	-0.0496634	0.817739
MSTRG.15324.1	black	0.539581	0.00650338	0.397002	0.0547476	0.339816	0.104238	-0.421355	0.0403048	-0.368503	0.0764156	-0.187944	0.379153	-0.24942	0.23985	-0.545833	0.00579684	-0.226011	0.288265	-0.662811	0.000416391	-0.171122	0.424003	0.0401905	0.852087	0.465096	0.0220169	0.68367	0.000230449	0.943783	4.7e-12	0.692415	0.000177289	0.609405	0.0015719	0.318471	0.129342	0.290179	0.168976	0.682675	0.000237293	-0.0258264	0.904651
MSTRG.15324.5	black	0.287032	0.173857	0.149835	0.48467	0.492599	0.0144655	-0.438922	0.0318942	-0.278581	0.187443	-0.248825	0.241008	-0.278053	0.188316	-0.378901	0.0678646	0.0786791	0.714785	-0.64733	0.000627919	0.152017	0.478257	0.134882	0.529748	0.427639	0.0371161	0.374373	0.0714933	0.768634	1.15e-05	0.316606	0.131725	0.780711	6.76e-06	0.621769	0.00118058	0.44458	0.029506	0.688508	0.000199545	-0.00783322	0.971022
MSTRG.14209.2	black	0.493217	0.0143242	0.255545	0.228119	0.481921	0.0170946	-0.223278	0.29429	-0.305274	0.146895	-0.368995	0.0759931	-0.383848	0.0640632	-0.504926	0.0118521	-0.249863	0.238988	-0.433206	0.0344611	-0.0457679	0.831828	0.157227	0.463122	0.538381	0.00664695	0.555224	0.00485703	0.770148	1.08e-05	0.530972	0.00759293	0.470555	0.0203082	0.662223	0.000423115	0.379731	0.0672153	0.671126	0.00033072	-0.00925127	0.965779
MSTRG.15571.1	black	-0.459275	0.0239652	-0.0104002	0.961532	-0.106617	0.620001	-0.304147	0.14847	0.681944	0.000242442	0.143074	0.504809	0.264843	0.211052	0.602003	0.00185554	0.53416	0.00717302	-0.0938563	0.662677	0.034214	0.873896	-0.38341	0.0643928	-0.410306	0.0464305	-0.487176	0.015756	-0.414601	0.0439681	-0.332344	0.112578	-0.141719	0.508895	-0.000278137	0.998971	-0.157578	0.462111	-0.155404	0.468388	0.460146	0.0236649
MSTRG.16169.1	black	0.591348	0.00233979	0.330669	0.114512	0.300229	0.154033	-0.502593	0.0123143	-0.30733	0.144055	-0.224374	0.291866	-0.266497	0.208109	-0.482525	0.0169361	-0.226846	0.28644	-0.712581	9.35e-05	-0.318744	0.128996	-0.12588	0.557807	0.553416	0.0050272	0.723959	6.36e-05	0.925715	9.26e-11	0.79574	3.34e-06	0.496852	0.0135152	0.340217	0.103803	0.291539	0.166896	0.61291	0.00145111	-0.0198501	0.926648
MSTRG.86.2	black	0.719585	7.39e-05	0.399537	0.0530804	0.0803426	0.709008	-0.243129	0.252299	-0.329548	0.115821	-0.339237	0.104867	-0.419986	0.0410271	-0.694654	0.00016554	-0.505296	0.0117801	-0.48964	0.0151584	-0.351888	0.0917398	0.0446086	0.836031	0.641716	0.000724806	0.869069	3.6e-08	0.931869	3.68e-11	0.852847	1.2e-07	0.40826	0.0476408	0.0562769	0.793947	0.0835182	0.698023	0.427066	0.0373981	0.0153042	0.943417
MSTRG.86.1	black	0.664057	0.000402435	0.334288	0.110362	0.0812004	0.706035	-0.272362	0.197895	-0.314651	0.134259	-0.292922	0.164801	-0.357656	0.0861805	-0.657661	0.000478579	-0.468645	0.0208935	-0.514417	0.0101166	-0.368	0.0768482	-0.00160055	0.994078	0.530201	0.00769739	0.804516	2.15e-06	0.897319	2.85e-09	0.857524	8.62e-08	0.392377	0.0578949	0.12954	0.546317	0.0916981	0.670002	0.418275	0.0419444	-0.00091431	0.996617
MSTRG.45467.1	black	0.567869	0.00379646	0.363882	0.0804673	0.167772	0.433266	-0.314715	0.134176	-0.370575	0.0746492	-0.247334	0.243932	-0.333382	0.111391	-0.691582	0.000181844	-0.318154	0.129745	-0.595936	0.0021195	-0.111067	0.605386	0.165044	0.440889	0.552477	0.00511762	0.705424	0.000118003	0.962697	5.64e-14	0.671402	0.000328162	0.691912	0.000180031	0.194655	0.362051	0.182971	0.392121	0.525816	0.00831526	0.00259825	0.990386
MSTRG.28812.1	black	0.498026	0.0132622	0.182151	0.394282	0.400593	0.0523972	-0.567192	0.00384778	-0.369355	0.0756855	-0.0673236	0.754611	-0.0967502	0.652904	-0.358053	0.0858069	0.00776841	0.971262	-0.780497	6.83e-06	-0.119651	0.577606	-0.0609665	0.777183	0.392849	0.0575673	0.587629	0.00253234	0.854463	1.07e-07	0.503174	0.0121979	0.663685	0.000406565	0.432783	0.0346574	0.417859	0.0421696	0.676829	0.000281226	-0.116732	0.586991
MSTRG.4266.2	black	0.44648	0.0287366	0.33678	0.107569	0.40547	0.049331	-0.33532	0.109199	-0.279831	0.185389	-0.42654	0.037659	-0.453318	0.0261001	-0.63144	0.000935775	-0.239917	0.258817	-0.570464	0.0036049	0.014928	0.944805	0.187782	0.379572	0.485042	0.0162888	0.604672	0.00174862	0.937434	1.48e-11	0.633677	0.000885836	0.711316	9.74e-05	0.38491	0.0632684	0.333947	0.110749	0.681435	0.000246078	0.0710617	0.741428
MSTRG.26340.1	black	-0.369052	0.075944	-0.369052	0.075944	-0.369052	0.075944	0.237123	0.264571	0.358498	0.0853907	0.364816	0.0796351	0.387723	0.0612014	0.725783	5.97e-05	0.262606	0.215079	0.524476	0.00851211	-0.131691	0.539619	-0.335017	0.10954	-0.389035	0.0602545	-0.52903	0.00785851	-0.940667	8.39e-12	-0.560604	0.00437882	-0.819396	9.71e-07	-0.324487	0.121863	-0.345413	0.0982961	-0.670586	0.000335781	0.0962566	0.654567
MSTRG.52333.1	black	0.565615	0.00396966	0.362451	0.0817545	0.344741	0.0989958	-0.383068	0.0646516	-0.376188	0.0700215	-0.304867	0.147462	-0.363891	0.0804591	-0.635352	0.000849955	-0.28667	0.174424	-0.641557	0.000727718	-0.147124	0.492695	0.0930847	0.665293	0.553133	0.00505437	0.707808	0.000109268	0.987038	5.63e-19	0.734251	4.42e-05	0.651441	0.000564277	0.331827	0.113172	0.341866	0.102031	0.668419	0.000356749	0.00381279	0.985893
MSTRG.11078.1	black	0.750045	2.44e-05	0.279061	0.186652	-0.00430508	0.984072	-0.289359	0.170238	-0.297973	0.157304	-0.264153	0.212288	-0.339893	0.104154	-0.616992	0.00132051	-0.389902	0.0596355	-0.522971	0.00873767	-0.284283	0.178198	0.0288756	0.893452	0.563837	0.00411094	0.840261	2.79e-07	0.864918	4.97e-08	0.701163	0.000135151	0.457228	0.0246823	0.0397015	0.853867	0.138922	0.517375	0.330162	0.115102	0.00625775	0.976849
MSTRG.26634.1	black	-0.45975	0.0238012	-0.387929	0.0610515	-0.362699	0.0815298	0.219834	0.301994	0.42798	0.0369488	0.282382	0.181244	0.336762	0.107589	0.714157	8.87e-05	0.361189	0.082902	0.520385	0.00913695	0.0637876	0.767143	-0.238694	0.261326	-0.458175	0.0243484	-0.618787	0.00126634	-0.936789	1.65e-11	-0.66328	0.000411091	-0.651715	0.000560241	-0.379739	0.0672086	-0.330237	0.115015	-0.674171	0.000303425	0.185217	0.386234
MSTRG.26769.3	black	0.421476	0.0402412	-0.0228799	0.915489	0.0729679	0.734732	0.113775	0.596561	-0.422494	0.0397114	-0.423918	0.0389788	-0.554911	0.00488613	-0.750886	2.36e-05	-0.331185	0.113913	-0.137495	0.521731	0.343739	0.100046	0.586312	0.00260363	0.357844	0.0860033	0.476013	0.0187088	0.653901	0.000528912	0.218164	0.305775	0.710189	0.000101114	0.0264541	0.902344	0.0331916	0.877636	0.212422	0.318993	-0.192238	0.368159
MSTRG.9648.2	black	0.730268	5.09e-05	0.205223	0.336049	-0.189216	0.375878	-0.185204	0.386269	-0.22035	0.300832	-0.246032	0.246503	-0.297549	0.157924	-0.548315	0.00553477	-0.417371	0.0424356	-0.37215	0.073328	-0.318142	0.129761	8.37e-05	0.99969	0.721501	6.92e-05	0.783032	6.09e-06	0.689317	0.000194746	0.614113	0.00141151	0.29497	0.161732	-0.155897	0.466962	0.000663618	0.997545	0.0857644	0.690288	0.0571552	0.7908
MSTRG.9648.3	black	0.850467	1.42e-07	-0.0219264	0.918999	0.00141744	0.994755	-0.0238243	0.912013	-0.23065	0.278216	-0.22973	0.280193	-0.295313	0.161221	-0.625443	0.00108178	-0.607729	0.00163263	-0.191834	0.369185	-0.339961	0.10408	0.117417	0.584783	0.68413	0.00022734	0.869441	3.5e-08	0.670549	0.000336123	0.650132	0.000583905	0.154108	0.472151	-0.114727	0.593473	0.040268	0.851805	0.156945	0.463935	0.0884114	0.681212
MSTRG.9648.1	black	0.544659	0.00592437	0.0974355	0.650597	0.393107	0.0573895	-0.21863	0.304718	-0.204116	0.338718	-0.306599	0.14506	-0.344109	0.0996574	-0.517433	0.00961122	-0.24907	0.240532	-0.379654	0.0672749	0.0312451	0.884764	0.236706	0.265436	0.546289	0.00574794	0.620362	0.0012204	0.752714	2.2e-05	0.41066	0.0462238	0.555835	0.00480057	0.0469292	0.827623	0.268368	0.204814	0.532145	0.00743611	0.0821856	0.702625
MSTRG.35557.1	black	0.431706	0.035161	0.470699	0.0202646	0.447441	0.0283539	-0.344096	0.0996707	-0.352596	0.0910438	-0.327264	0.11852	-0.352649	0.0909919	-0.610675	0.00152719	-0.290694	0.168187	-0.600599	0.00191398	-0.144019	0.501969	0.0954625	0.657246	0.509175	0.011047	0.613615	0.0014278	0.958198	1.93e-13	0.762972	1.45e-05	0.599424	0.00196412	0.409254	0.0470503	0.409969	0.0466283	0.77174	1e-05	0.000650792	0.997592
MSTRG.16102.2	black	-0.514792	0.0100525	-0.0398065	0.853485	-0.15523	0.468893	0.190637	0.372236	0.272524	0.197617	-0.165012	0.44098	-0.130039	0.544761	0.428463	0.0367131	0.365886	0.0786902	0.35215	0.0914816	0.291468	0.167005	-0.0236226	0.912756	-0.450988	0.0269759	-0.568075	0.0037809	-0.574626	0.00331482	-0.486521	0.015918	-0.229346	0.281018	-0.283257	0.179838	-0.170048	0.426962	-0.334882	0.109692	0.00991733	0.963317
MSTRG.45706.1	black	0.406741	0.0485556	0.417128	0.0425682	0.277065	0.189955	-0.495319	0.0138517	-0.343062	0.100761	-0.0826006	0.701191	-0.105458	0.623831	-0.506447	0.0115585	-0.144378	0.500892	-0.734156	4.43e-05	-0.166939	0.435586	-0.0190094	0.929747	0.38519	0.0630603	0.565169	0.00400472	0.921055	1.77e-10	0.690332	0.000188868	0.668297	0.000357964	0.224994	0.290498	0.366016	0.0785758	0.652663	0.000546465	0.0334637	0.87664
MSTRG.2605.1	black	0.12787	0.551547	0.401298	0.051945	0.441233	0.0309009	-0.312746	0.13676	-0.167364	0.434403	-0.197253	0.355552	-0.14692	0.493302	-0.2407	0.257218	0.0687568	0.749549	-0.439433	0.0316724	0.164557	0.442259	0.130733	0.542595	0.0632581	0.769025	0.227076	0.28594	0.56874	0.00373121	0.235438	0.268081	0.550263	0.00533612	0.234986	0.269028	0.32102	0.126133	0.65773	0.000477692	-0.163666	0.444768
MSTRG.577.1	black	0.380026	0.0669856	0.519014	0.00935474	0.232585	0.274091	-0.294425	0.162544	-0.340689	0.103293	-0.247569	0.24347	-0.288348	0.171803	-0.653099	0.00054023	-0.297773	0.157596	-0.553393	0.00502942	-0.0970898	0.65176	0.156977	0.463843	0.400552	0.0524237	0.559024	0.00451497	0.921001	1.78e-10	0.704964	0.00011976	0.65647	0.000494055	0.0894419	0.67769	0.236654	0.265544	0.605571	0.00171381	-0.0486815	0.821285
MSTRG.33313.2	black	-0.19116	0.3709	-0.150214	0.483553	-0.172899	0.419136	-0.112668	0.600161	0.147377	0.491944	-0.00695816	0.974258	0.00647621	0.97604	0.544894	0.00589869	0.353557	0.0901044	0.0737624	0.731947	-0.129061	0.547817	-0.403622	0.0504763	-0.186604	0.382624	-0.275189	0.193096	-0.466171	0.0216716	-0.262096	0.216003	-0.399532	0.0530836	-0.129882	0.545251	-0.179366	0.401674	-0.325204	0.120994	-0.195371	0.360252
MSTRG.2605.4	black	0.633491	0.000889903	0.381524	0.0658282	0.203968	0.339076	-0.330275	0.114971	-0.20327	0.340765	-0.229463	0.280766	-0.25533	0.228526	-0.539834	0.0064735	-0.372917	0.0726907	-0.523197	0.00870343	-0.309574	0.140999	-0.012076	0.955339	0.680789	0.000250767	0.755514	1.97e-05	0.865134	4.89e-08	0.763531	1.42e-05	0.393878	0.0568585	0.0503615	0.81522	0.186344	0.383299	0.522303	0.0088394	0.181253	0.396658
MSTRG.8749.1	black	0.0703804	0.743826	0.311862	0.137932	0.164133	0.443452	-0.43135	0.035329	-0.392235	0.0579938	0.210302	0.323959	0.159457	0.456722	-0.3186	0.129178	0.104856	0.625824	-0.653132	0.000539752	0.0514536	0.811283	0.0478231	0.824388	0.13033	0.543852	0.192925	0.366417	0.642071	0.000718324	0.306441	0.145278	0.718835	7.58e-05	0.22412	0.292427	0.295454	0.161012	0.497048	0.0134727	-0.0610861	0.776756
MSTRG.35929.1	black	0.243452	0.251651	0.288151	0.17211	0.311168	0.138858	-0.666793	0.000373223	-0.242254	0.254064	-0.304536	0.147925	-0.34689	0.0967709	-0.253422	0.232142	0.272246	0.198094	-0.827347	6.15e-07	0.0895269	0.6774	-0.0677432	0.753128	0.291851	0.166423	0.365975	0.0786121	0.79506	3.45e-06	0.361327	0.0827761	0.859705	7.36e-08	0.292642	0.165225	0.319252	0.128353	0.587265	0.00255185	-0.0336339	0.876018
MSTRG.11050.2	black	-0.392759	0.0576296	-0.384413	0.0636398	-0.298272	0.156867	0.333215	0.11158	0.412633	0.0450834	0.269313	0.203162	0.349914	0.0937034	0.650972	0.000571234	0.192032	0.36868	0.620999	0.00120223	-0.0449868	0.834659	-0.219545	0.302646	-0.407984	0.047806	-0.550528	0.00530954	-0.943752	4.73e-12	-0.581177	0.00289833	-0.803617	2.25e-06	-0.294464	0.162485	-0.295911	0.160334	-0.637225	0.000811341	0.141725	0.508876
MSTRG.38867.4	black	0.644766	0.000670681	0.0768354	0.721205	0.104535	0.626889	-0.074155	0.730572	-0.16144	0.451068	-0.028293	0.895591	-0.0827624	0.700632	-0.345451	0.0982567	-0.39676	0.0549089	-0.148639	0.488201	-0.245411	0.247737	0.0167395	0.938119	0.468006	0.0210922	0.619856	0.00123501	0.433354	0.0343924	0.430255	0.0358489	0.0291149	0.892575	0.103785	0.629377	0.209281	0.326368	0.205538	0.335289	0.165263	0.440275
MSTRG.3199.1	black	0.35735	0.0864691	0.246503	0.245572	0.375645	0.070459	-0.151911	0.478567	-0.386212	0.0623048	-0.362843	0.0813998	-0.418017	0.0420842	-0.71364	9.02e-05	-0.220626	0.300212	-0.423146	0.0393746	0.290572	0.168373	0.461057	0.0233544	0.374577	0.0713271	0.481475	0.0172123	0.864371	5.19e-08	0.383072	0.064648	0.866641	4.36e-08	0.230911	0.277659	0.382172	0.0653321	0.615248	0.00137502	-0.0632835	0.768935
MSTRG.18860.1	black	0.535897	0.00695241	0.262094	0.216007	0.473324	0.0194835	-0.374149	0.0716763	-0.401792	0.0516301	-0.27811	0.188221	-0.329027	0.116432	-0.603793	0.00178324	-0.23245	0.274379	-0.634066	0.000877393	-0.06509	0.762521	0.143056	0.504862	0.467731	0.0211782	0.671863	0.000323929	0.96527	2.6e-14	0.642661	0.000707641	0.68737	0.00020647	0.425402	0.0382275	0.397224	0.0546003	0.744658	3e-05	-0.105013	0.625305
MSTRG.9063.1	black	-0.373995	0.0718031	-0.372834	0.0727599	-0.376425	0.0698314	0.400221	0.0526369	0.395574	0.0557053	0.254049	0.230949	0.315105	0.133668	0.605888	0.00170166	0.137888	0.520529	0.670566	0.000335965	-0.0424873	0.843733	-0.181837	0.395113	-0.391746	0.0583351	-0.533484	0.00726031	-0.952709	7.32e-13	-0.571495	0.00353115	-0.824551	7.24e-07	-0.349816	0.093801	-0.358218	0.0856526	-0.701795	0.000132475	0.105578	0.623434
MSTRG.4690.1	black	-0.420765	0.0406147	-0.381069	0.0661778	-0.25824	0.223082	0.104011	0.628627	0.44081	0.031081	0.335838	0.108618	0.392842	0.0575724	0.805625	2.03e-06	0.405323	0.0494216	0.409557	0.0468708	-0.101268	0.637754	-0.386525	0.0620748	-0.417804	0.0421998	-0.575877	0.00323158	-0.911138	6.2e-10	-0.613656	0.00142644	-0.715142	8.58e-05	-0.293238	0.164325	-0.275294	0.192919	-0.574225	0.0033419	0.116968	0.586231
MSTRG.18362.1	black	0.473565	0.019413	0.385587	0.0627663	0.413445	0.0446208	-0.337284	0.107011	-0.393323	0.05724	-0.297821	0.157525	-0.358319	0.0855579	-0.651649	0.000561203	-0.270472	0.201149	-0.616291	0.00134219	-0.0738954	0.731481	0.167587	0.433781	0.48961	0.0151656	0.632002	0.000923011	0.982221	1.78e-17	0.692769	0.000175388	0.696843	0.000154712	0.410272	0.0464506	0.363439	0.0808643	0.739283	3.67e-05	-0.0304609	0.887638
MSTRG.21719.2	black	0.202071	0.343683	0.469289	0.0206946	0.0676774	0.753361	0.0346051	0.872466	-0.456296	0.0250146	-0.343575	0.100219	-0.430833	0.0355739	-0.810537	1.57e-06	-0.408388	0.0475648	-0.273066	0.196693	0.142763	0.505744	0.438934	0.0318892	0.240667	0.257286	0.385857	0.0625671	0.774094	9.07e-06	0.550157	0.00534682	0.671794	0.000324561	0.165165	0.440549	0.0943154	0.661124	0.397612	0.0543428	-0.181421	0.396213
MSTRG.45343.1	black	0.588111	0.00250662	0.484676	0.0163816	0.243448	0.25166	-0.209292	0.326343	-0.279038	0.18669	-0.295095	0.161546	-0.335176	0.10936	-0.613842	0.00142034	-0.507778	0.0113067	-0.424847	0.0385073	-0.362215	0.0819681	0.0250095	0.907654	0.536378	0.00689244	0.757632	1.81e-05	0.855866	9.72e-08	0.849295	1.54e-07	0.284418	0.177983	0.194451	0.362563	0.155107	0.46925	0.563471	0.00414057	0.0411622	0.848551
MSTRG.19171.1	black	-0.442921	0.0301909	-0.368608	0.0763249	-0.224544	0.29149	0.457007	0.0247607	0.391572	0.0584567	0.139979	0.514162	0.210626	0.323198	0.562521	0.00421826	0.145447	0.497692	0.723014	6.57e-05	0.111437	0.604177	-0.059424	0.782686	-0.427674	0.0370986	-0.592738	0.00227107	-0.937118	1.56e-11	-0.616948	0.00132185	-0.747018	2.74e-05	-0.251631	0.235571	-0.238849	0.261006	-0.587659	0.00253071	0.0933561	0.664372
MSTRG.1356.1	black	0.301438	0.152301	0.438155	0.0322295	0.172679	0.419735	-0.365648	0.0789003	-0.35573	0.0880083	-0.066145	0.758782	-0.054463	0.800456	-0.50074	0.0126921	-0.196855	0.356543	-0.606714	0.00167039	-0.194184	0.363235	-0.00619258	0.97709	0.286496	0.174697	0.460997	0.0233749	0.805554	2.04e-06	0.677475	0.000276042	0.548997	0.00546449	0.0961581	0.654899	0.358965	0.0849545	0.55134	0.00522883	-0.00259467	0.9904
MSTRG.16132.2	black	0.728668	5.39e-05	0.247217	0.244162	0.103919	0.628932	-0.294979	0.161717	-0.314812	0.134049	-0.32727	0.118512	-0.406357	0.048789	-0.636808	0.000819789	-0.383696	0.0641771	-0.52289	0.00875	-0.235654	0.267629	0.0778728	0.71759	0.79994	2.71e-06	0.829335	5.47e-07	0.905359	1.21e-09	0.70147	0.000133846	0.512137	0.0105129	0.0617114	0.774528	0.103171	0.631416	0.396495	0.0550863	0.0698492	0.745697
MSTRG.13375.2	black	0.0577603	0.788634	0.220894	0.29961	0.169226	0.429234	-0.385354	0.0629387	-0.177983	0.405375	0.255442	0.228315	0.202571	0.342466	-0.120871	0.573706	0.134493	0.530946	-0.509802	0.0109322	-0.0287854	0.893783	-0.0738672	0.73158	0.0755969	0.725528	0.0879089	0.682932	0.418619	0.0417585	0.248394	0.241851	0.439443	0.0316683	0.334571	0.110042	0.341512	0.102409	0.40812	0.0477248	0.193533	0.364878
MSTRG.13375.1	black	0.292018	0.166169	0.164799	0.441578	-0.125787	0.558101	-0.354256	0.089426	-0.124319	0.562741	-0.489902	0.015096	-0.516455	0.00977264	-0.223808	0.293117	0.0920563	0.668784	-0.444777	0.0294255	-0.024725	0.9087	-0.0744267	0.72962	0.294432	0.162533	0.377371	0.0690747	0.478812	0.0179292	0.247662	0.243288	0.486767	0.0158569	-0.24687	0.244846	-0.14447	0.500615	0.0314834	0.883891	-0.276168	0.191452
MSTRG.30960.1	black	0.629334	0.000984993	0.394242	0.0566096	0.208541	0.32812	-0.376269	0.0699562	-0.339511	0.104568	-0.250288	0.238163	-0.315914	0.132618	-0.639648	0.000763605	-0.364032	0.0803331	-0.639042	0.000775299	-0.29605	0.160128	0.0137961	0.948985	0.627221	0.00103659	0.778574	7.44e-06	0.979484	8.49e-17	0.818027	1.05e-06	0.543458	0.00605729	0.267137	0.206978	0.225253	0.289929	0.575337	0.00326733	0.0437771	0.839048
MSTRG.6558.1	black	0.630828	0.000949854	0.397575	0.0543676	0.212121	0.319695	-0.319398	0.128169	-0.321149	0.125973	-0.321926	0.125007	-0.388176	0.0608733	-0.647015	0.000633042	-0.435193	0.0335509	-0.558064	0.00459939	-0.332548	0.112344	0.0102488	0.962091	0.548318	0.00553444	0.79542	3.39e-06	0.947354	2.32e-12	0.861967	6.22e-08	0.440693	0.0311305	0.224999	0.290489	0.1331	0.535249	0.550217	0.00534075	0.012619	0.953333
MSTRG.20145.2	black	0.720927	7.06e-05	0.228642	0.28254	0.191706	0.369511	-0.221321	0.298653	-0.429991	0.0359755	-0.229585	0.280505	-0.335208	0.109325	-0.680808	0.000250625	-0.441571	0.0307577	-0.478769	0.017941	-0.208375	0.328513	0.153783	0.473098	0.687606	0.000205018	0.823713	7.6e-07	0.907451	9.53e-10	0.693251	0.000172822	0.497427	0.0133907	0.128653	0.549093	0.139498	0.515623	0.474673	0.0190917	-0.0684515	0.750626
MSTRG.20145.1	black	0.53083	0.00761204	0.431435	0.0352886	0.353344	0.090312	-0.31452	0.134429	-0.361396	0.082713	-0.311414	0.13853	-0.36936	0.0756814	-0.680806	0.000250638	-0.362325	0.0818685	-0.587849	0.00252058	-0.169974	0.427166	0.128653	0.549092	0.523128	0.0087139	0.701955	0.000131808	0.989876	3.77e-20	0.779827	7.04e-06	0.608962	0.00158778	0.343863	0.0999153	0.302266	0.151122	0.693106	0.000173587	0.00449443	0.983371
MSTRG.7025.2	black	0.651899	0.000557532	0.26731	0.206673	0.0789379	0.713885	-0.421867	0.0400371	-0.123267	0.566076	-0.207415	0.330798	-0.266028	0.208941	-0.470205	0.0204143	-0.284779	0.17741	-0.628858	0.000996427	-0.406833	0.0484999	-0.136835	0.523749	0.604438	0.00175776	0.742556	3.25e-05	0.821982	8.39e-07	0.715047	8.61e-05	0.389804	0.0597052	0.368854	0.076114	0.0822422	0.70243	0.402653	0.0510847	0.118618	0.580919
MSTRG.7025.4	black	0.760192	1.63e-05	0.0326594	0.879584	0.25058	0.237598	-0.268311	0.204912	-0.239126	0.260436	-0.299086	0.155684	-0.314339	0.134666	-0.567983	0.00378782	-0.362518	0.0816938	-0.46786	0.0211377	-0.199676	0.349553	0.0685379	0.750321	0.655104	0.000512332	0.801374	2.53e-06	0.816343	1.15e-06	0.623927	0.00112166	0.434357	0.0339313	0.173664	0.417048	0.30773	0.143507	0.425024	0.0384178	0.0112977	0.958215
MSTRG.20809.1	black	-0.472374	0.0197632	-0.372979	0.0726399	-0.155224	0.468911	0.0141069	0.947837	0.328465	0.117095	0.736399	4.08e-05	0.780935	6.69e-06	0.747692	2.67e-05	0.44929	0.0276284	0.241983	0.254613	-0.0200202	0.926022	-0.309042	0.141719	-0.467914	0.0211208	-0.606596	0.00167482	-0.795203	3.43e-06	-0.647057	0.000632369	-0.500767	0.0126864	-0.154904	0.469839	-0.111438	0.604172	-0.38527	0.0630009	0.124484	0.562217
MSTRG.25655.1	black	0.190904	0.371555	0.359763	0.0842136	0.513988	0.0101901	-0.438137	0.0322375	-0.393237	0.0572995	-0.244068	0.250417	-0.226908	0.286305	-0.409351	0.0469927	0.029696	0.890443	-0.666733	0.00037385	0.0561499	0.794403	0.0624981	0.771728	0.286822	0.174186	0.3553	0.0884199	0.815026	1.24e-06	0.507901	0.0112835	0.733274	4.57e-05	0.413983	0.0443161	0.603398	0.00179896	0.772371	9.77e-06	-0.0610885	0.776748
MSTRG.11975.1	black	0.516096	0.0098325	0.418268	0.0419481	0.125886	0.55779	-0.361647	0.0824837	-0.365716	0.0788402	-0.365716	0.0788402	-0.453671	0.0259694	-0.662285	0.000422405	-0.255437	0.228323	-0.626406	0.00105711	-0.0936984	0.663212	0.119941	0.576678	0.516432	0.00977649	0.672617	0.000317103	0.962126	6.65e-14	0.689241	0.000195196	0.717335	7.97e-05	0.161643	0.450491	0.154609	0.470695	0.495715	0.0137641	-0.0264491	0.902363
MSTRG.10254.1	black	0.560655	0.00437445	0.382023	0.0654462	0.106948	0.618908	-0.290288	0.168808	-0.368871	0.0760994	-0.343816	0.0999645	-0.437055	0.0327152	-0.706896	0.00011254	-0.376624	0.0696716	-0.565066	0.00401283	-0.192634	0.367152	0.108785	0.612862	0.574039	0.00335455	0.71272	9.3e-05	0.94976	1.4e-12	0.774041	9.09e-06	0.598954	0.00198447	0.253069	0.232814	0.107985	0.615493	0.465763	0.0218021	-0.0109723	0.959417
MSTRG.18346.2	black	0.207259	0.33117	0.428533	0.0366792	0.4321	0.034976	-0.421301	0.0403331	-0.364648	0.0797847	-0.367132	0.077601	-0.412429	0.0452005	-0.52416	0.00855908	-0.00249733	0.99076	-0.667294	0.00036808	0.155559	0.46794	0.184863	0.387159	0.22555	0.289276	0.376875	0.0694706	0.899699	2.23e-09	0.506619	0.0115258	0.86932	3.53e-08	0.387311	0.0615004	0.398773	0.0535784	0.752062	2.26e-05	-0.0706607	0.742839
MSTRG.17074.1	black	0.204278	0.338327	0.464624	0.0221701	-0.12839	0.549917	-0.277373	0.189443	-0.277373	0.189443	-0.277373	0.189443	-0.378166	0.0684438	-0.515559	0.00992273	-0.144937	0.499218	-0.479858	0.0176448	-0.0187198	0.930815	0.103692	0.629686	0.143503	0.503518	0.355118	0.0885944	0.697917	0.000149631	0.52131	0.0089925	0.607975	0.00162361	-0.0327842	0.879127	-0.12961	0.546098	0.257511	0.224438	-0.0191768	0.92913
MSTRG.17074.2	black	0.365452	0.0790727	0.575815	0.00323568	0.00721767	0.973298	-0.338135	0.106073	-0.338135	0.106073	-0.338135	0.106073	-0.429533	0.0361953	-0.631611	0.000931877	-0.252444	0.23401	-0.591703	0.00232205	-0.132663	0.536603	0.0785809	0.715126	0.411219	0.0458987	0.549222	0.00544152	0.900737	1.99e-09	0.728477	5.43e-05	0.653606	0.000533052	0.0467255	0.82836	0.018948	0.929974	0.435452	0.0334337	-0.0059178	0.978106
MSTRG.18452.3	black	0.366455	0.0781915	-0.238725	0.261261	0.0678499	0.752751	-0.278368	0.187795	-0.333947	0.110748	0.0541182	0.801695	-0.026563	0.901944	0.0225704	0.916628	0.139025	0.517062	-0.301976	0.151534	-0.0539317	0.802365	-0.121982	0.570163	0.352103	0.0915284	0.279569	0.185818	0.218012	0.30612	0.0540247	0.802031	0.192318	0.367955	-0.106267	0.621156	0.261359	0.217344	0.0612591	0.77614	-0.0992418	0.644532
MSTRG.44127.1	black	0.530313	0.00768225	0.33692	0.107413	0.293881	0.163359	-0.256067	0.227139	-0.362358	0.0818384	-0.348415	0.0952145	-0.3865	0.0620935	-0.717109	8.04e-05	-0.346651	0.0970158	-0.522339	0.00883394	-0.0330312	0.878223	0.235344	0.268278	0.513381	0.0102951	0.675222	0.000294475	0.957895	2.09e-13	0.672012	0.000322564	0.691215	0.000183881	0.13791	0.520461	0.33687	0.107469	0.602647	0.00182923	-0.0189892	0.929822
MSTRG.39941.1	black	0.261399	0.217271	0.226587	0.287006	0.469592	0.0206014	0.276054	0.191643	-0.441578	0.0307545	-0.376229	0.0699887	-0.431493	0.0352613	-0.874052	2.41e-08	-0.547016	0.00567063	-0.0139388	0.948458	0.355558	0.0881728	0.718978	7.54e-05	0.277642	0.188997	0.387165	0.0616069	0.713058	9.2e-05	0.398341	0.0538617	0.602228	0.0018463	0.411493	0.0457395	0.360252	0.0837621	0.614206	0.00140849	-0.114561	0.594011
MSTRG.12818.1	black	0.121883	0.570478	0.361737	0.082402	0.538172	0.00667224	-0.192748	0.366864	-0.298535	0.156484	-0.0632976	0.768885	-0.0601712	0.780019	-0.564902	0.0040258	-0.182608	0.393076	-0.450523	0.0271531	0.135922	0.526549	0.324406	0.121962	0.231484	0.276435	0.292525	0.165401	0.775047	8.7e-06	0.430931	0.0355272	0.715663	8.44e-05	0.267868	0.205691	0.499588	0.0129314	0.78833	4.76e-06	-0.010998	0.959322
MSTRG.28226.4	black	0.416252	0.0430494	0.35548	0.0882474	-0.0787605	0.714502	-0.0884692	0.681014	-0.237796	0.263178	-0.436246	0.0330761	-0.536451	0.00688331	-0.57004	0.00363567	-0.388064	0.0609541	-0.298179	0.157002	-0.223632	0.293506	0.0728357	0.735196	0.295196	0.161395	0.592182	0.00229832	0.65648	0.000493925	0.634753	0.000862642	0.31607	0.132417	-0.0281398	0.896153	-0.15045	0.482858	0.18609	0.383958	-0.121734	0.570953
MSTRG.6612.1	black	0.52325	0.00869547	0.43666	0.0328913	0.382318	0.0652206	-0.34007	0.103962	-0.382368	0.0651827	-0.306052	0.145815	-0.366039	0.0785557	-0.636795	0.00082007	-0.342612	0.101237	-0.596387	0.00209883	-0.200112	0.348479	0.0822748	0.702317	0.540627	0.00638047	0.692009	0.000179496	0.975164	6.81e-16	0.797987	2.99e-06	0.565617	0.00396948	0.360669	0.0833787	0.300628	0.15346	0.712256	9.45e-05	-0.0131589	0.951338
MSTRG.61351.1	black	0.664733	0.000395049	0.206846	0.332156	0.139532	0.515519	-0.309924	0.140528	-0.312826	0.136655	-0.221496	0.298261	-0.267097	0.207048	-0.571837	0.00350698	-0.306267	0.145518	-0.527332	0.00809712	-0.196874	0.356495	0.0671961	0.755062	0.639803	0.000760634	0.740252	3.54e-05	0.845043	2.04e-07	0.620226	0.00122432	0.52718	0.00811882	-0.0336388	0.876	0.19399	0.363724	0.405199	0.0494978	0.00733352	0.97287
MSTRG.39840.1	black	0.223981	0.292734	0.0799004	0.710542	0.416317	0.0430134	0.225468	0.289456	-0.422385	0.0397678	-0.451825	0.0266585	-0.524615	0.00849154	-0.798889	2.86e-06	-0.350763	0.0928548	-0.0364362	0.865776	0.551771	0.00518646	0.772204	9.84e-06	0.18761	0.380016	0.317299	0.130836	0.655324	0.000509344	0.171075	0.424134	0.767589	1.2e-05	0.308184	0.142887	0.311813	0.137998	0.51288	0.0103824	-0.122709	0.567848
MSTRG.51170.2	black	0.814129	1.3e-06	-0.0387925	0.85718	0.0823308	0.702123	-0.189562	0.374988	-0.203852	0.339355	-0.186809	0.382092	-0.232935	0.273349	-0.470926	0.020196	-0.430275	0.0358395	-0.327738	0.117956	-0.328564	0.116978	0.000946907	0.996496	0.436039	0.0331691	0.818143	1.04e-06	0.652038	0.000555515	0.581369	0.0028868	0.176885	0.408324	0.0483155	0.822608	0.0754407	0.726074	0.252546	0.233815	-0.0059645	0.977933
MSTRG.45422.1	black	0.506099	0.0116252	0.430347	0.0358049	0.280131	0.184898	-0.457785	0.0244855	-0.398277	0.0539042	-0.288376	0.17176	-0.377178	0.0692284	-0.574633	0.0033144	-0.187387	0.380595	-0.713897	8.95e-05	-0.158644	0.459049	0.0299445	0.889532	0.512494	0.01045	0.666522	0.000376031	0.983385	8.5e-18	0.716861	8.1e-05	0.693485	0.000171586	0.285278	0.176618	0.258792	0.222059	0.642172	0.000716484	-0.0444052	0.836769
MSTRG.28402.1	black	0.486457	0.0159338	0.338983	0.105144	0.488356	0.0154673	-0.279672	0.185649	-0.373009	0.0726147	-0.156147	0.466238	-0.209683	0.325418	-0.596854	0.00207761	-0.315389	0.133299	-0.544389	0.00595407	-0.133622	0.533635	0.155601	0.467817	0.451951	0.0266112	0.632695	0.000907475	0.899152	2.36e-09	0.63529	0.000851279	0.566275	0.00391823	0.434711	0.0337699	0.430152	0.0358981	0.761678	1.53e-05	-0.0885262	0.680819
MSTRG.26802.1	black	-0.172916	0.419089	-0.259699	0.220386	-0.283065	0.180147	-0.0586253	0.78554	-0.0248497	0.908242	0.0450271	0.834513	-0.0342276	0.873846	0.594234	0.00219906	0.406177	0.0488987	0.1419	0.508345	-0.132941	0.535742	-0.397507	0.0544123	-0.158238	0.460214	-0.281246	0.183082	-0.538484	0.0066345	-0.331845	0.113151	-0.434497	0.0338673	-0.240844	0.256924	-0.241141	0.25632	-0.467184	0.0213502	-0.0134742	0.950174
MSTRG.8588.1	black	0.171157	0.423909	0.305355	0.146783	0.43102	0.035485	-0.685335	0.000219373	-0.292309	0.165728	-0.0796165	0.711527	-0.132876	0.535943	-0.202336	0.343038	0.293087	0.164552	-0.855603	9.9e-08	0.069796	0.745884	-0.0810759	0.706466	0.218457	0.305109	0.294562	0.162339	0.778275	7.54e-06	0.353523	0.0901372	0.831619	4.77e-07	0.39563	0.0556677	0.423072	0.0394125	0.718883	7.57e-05	-0.00496528	0.981629
MSTRG.9248.1	black	0.361294	0.0828059	0.47842	0.0180369	0.171346	0.423388	-0.471971	0.0198829	-0.317608	0.130441	-0.331725	0.11329	-0.384564	0.0635266	-0.500249	0.0127937	-0.127032	0.554178	-0.701672	0.000132992	-0.205216	0.336065	-0.0595961	0.782072	0.482299	0.0169952	0.538265	0.00666096	0.904214	1.37e-09	0.741416	3.39e-05	0.637387	0.000808065	0.147119	0.492709	0.193622	0.364654	0.54706	0.00566607	-0.0143898	0.946792
MSTRG.4419.1	black	0.265502	0.209876	0.546979	0.00567457	0.0877154	0.683594	-0.515577	0.00991965	-0.163064	0.446468	-0.323704	0.122819	-0.334857	0.10972	-0.446882	0.0285761	-0.0346336	0.872362	-0.714359	8.81e-05	-0.101969	0.635418	-0.0580278	0.787677	0.329275	0.116141	0.451998	0.0265935	0.851811	1.29e-07	0.639667	0.000763234	0.699991	0.00014023	0.0945151	0.660448	0.11355	0.597294	0.489386	0.0152191	0.132156	0.538173
MSTRG.876.1	black	0.30444	0.148058	0.584781	0.00268874	0.256298	0.226706	-0.278952	0.186831	-0.26263	0.215034	-0.259893	0.220028	-0.253919	0.231195	-0.511997	0.0105377	-0.311145	0.138889	-0.487161	0.0157596	-0.249929	0.23886	-0.000877864	0.996752	0.272696	0.197324	0.469231	0.0207125	0.795862	3.32e-06	0.795345	3.41e-06	0.384401	0.0636485	0.161251	0.451607	0.261219	0.2176	0.628539	0.00100415	0.00773396	0.971389
MSTRG.20373.1	black	0.55107	0.00525556	0.3932	0.0573252	0.0243632	0.910031	-0.286611	0.174516	-0.296284	0.159784	-0.323688	0.122839	-0.390418	0.0592697	-0.646976	0.000633691	-0.348547	0.0950809	-0.507391	0.0113795	-0.163611	0.444921	0.100298	0.640998	0.472513	0.0197221	0.706542	0.000113834	0.876904	1.9e-08	0.699638	0.000141795	0.567561	0.00381974	-0.118078	0.582655	0.0506407	0.814213	0.371443	0.0739187	0.0877851	0.683356
MSTRG.955.1	black	0.526057	0.00828029	0.426255	0.0378004	0.330438	0.114781	-0.38541	0.0628972	-0.376822	0.0695129	-0.288503	0.171563	-0.359543	0.0844175	-0.632667	0.00090809	-0.286431	0.174799	-0.652192	0.000553264	-0.161768	0.450136	0.0794443	0.712125	0.528758	0.00789636	0.691377	0.000182983	0.989638	4.86e-20	0.758387	1.75e-05	0.643647	0.000690127	0.368796	0.0761639	0.30017	0.154118	0.680279	0.000254517	-0.00602286	0.977717
MSTRG.955.2	black	0.462095	0.0230045	0.288896	0.170954	0.460424	0.0235699	-0.364186	0.0801954	-0.3487	0.0949254	-0.334467	0.11016	-0.377493	0.068978	-0.583546	0.00275907	-0.215122	0.312735	-0.601744	0.0018662	-0.0352332	0.87017	0.148504	0.4886	0.444715	0.0294505	0.621689	0.00118282	0.93525	2.14e-11	0.625943	0.00106891	0.679931	0.00025711	0.364438	0.0799714	0.374261	0.071585	0.727873	5.55e-05	-0.0203533	0.924794
MSTRG.29947.1	black	-0.452662	0.0263445	-0.319108	0.128534	0.186618	0.382588	0.38737	0.0614575	0.228698	0.282419	0.427867	0.037004	0.560651	0.00437483	0.230512	0.278513	0.100713	0.639611	0.478238	0.018087	0.404027	0.0502233	0.290111	0.16908	-0.4293	0.0363073	-0.546982	0.00567429	-0.548026	0.00556477	-0.603629	0.00178977	-0.185337	0.385921	-0.0897028	0.676799	0.308944	0.141853	-0.0795637	0.71171	-0.0670033	0.755744
MSTRG.42280.1	black	0.300089	0.154234	0.00418508	0.984516	0.739389	3.66e-05	-0.236024	0.266858	-0.133852	0.532923	-0.236024	0.266858	-0.115398	0.5913	-0.256529	0.226272	-0.027829	0.897294	-0.336791	0.107557	0.174036	0.416037	0.178932	0.402835	0.12751	0.552675	0.33765	0.106606	0.545094	0.00587687	0.221093	0.299165	0.454657	0.0256076	0.3243	0.122091	0.72412	6.32e-05	0.756683	1.88e-05	-0.0967331	0.652961
MSTRG.2659.1	black	0.111762	0.603116	0.536763	0.00684459	0.558005	0.00460459	-0.355266	0.0884523	-0.290421	0.168604	-0.200474	0.347591	-0.179327	0.401779	-0.327079	0.118741	-0.0345251	0.872758	-0.531674	0.00749866	-0.0266801	0.901514	0.0451514	0.834062	0.337854	0.106382	0.254126	0.230804	0.711013	9.84e-05	0.521041	0.00903434	0.522919	0.00874557	0.395536	0.0557306	0.482213	0.0170178	0.825749	6.76e-07	0.0442214	0.837436
MSTRG.26381.1	black	0.396241	0.0552562	0.606539	0.00167699	-0.0351366	0.870523	-0.268012	0.205437	-0.220609	0.300249	-0.274155	0.194841	-0.301429	0.152313	-0.555987	0.00478665	-0.410114	0.0465435	-0.480277	0.017532	-0.406507	0.0486976	-0.0995547	0.643484	0.393068	0.0574159	0.564736	0.00403899	0.781292	6.59e-06	0.901214	1.9e-09	0.283905	0.178802	0.108905	0.61247	0.0484121	0.822259	0.385216	0.0630411	0.116644	0.587274
MSTRG.10390.1	black	0.128158	0.550643	0.215598	0.31164	0.437639	0.0324566	-0.256892	0.225593	-0.47135	0.0200685	0.116434	0.587953	0.113674	0.59689	-0.467234	0.0213343	-0.0394144	0.854913	-0.51476	0.010058	0.192415	0.367709	0.264584	0.211517	0.1872	0.381077	0.243255	0.252047	0.690773	0.000186363	0.292227	0.165851	0.747132	2.73e-05	0.393577	0.0570651	0.57049	0.00360305	0.671426	0.000327938	-0.127196	0.553663
MSTRG.26200.2	black	0.446056	0.028907	0.473283	0.0194954	0.300725	0.153321	-0.205264	0.335948	-0.170154	0.426671	-0.456025	0.0251118	-0.471067	0.0201534	-0.616213	0.00134461	-0.402681	0.0510671	-0.437417	0.0325546	-0.246251	0.246069	0.084112	0.695975	0.513613	0.0102549	0.617769	0.00129682	0.854537	1.07e-07	0.785151	5.52e-06	0.424307	0.0387808	0.186924	0.381794	0.248508	0.241628	0.594644	0.00217966	0.10975	0.609695
MSTRG.42983.1	black	0.110146	0.608397	0.524522	0.00850531	0.540311	0.00641733	-0.396532	0.0550616	-0.364025	0.0803394	-0.199602	0.349736	-0.21708	0.308244	-0.441239	0.0308981	-0.0921215	0.668563	-0.631092	0.000943763	-0.0883727	0.681344	0.0290676	0.892748	0.227403	0.285228	0.325641	0.120466	0.834578	3.98e-07	0.670271	0.000338758	0.605219	0.00172736	0.478091	0.0181276	0.458112	0.0243705	0.854413	1.08e-07	-0.0672217	0.754972
MSTRG.26200.1	black	0.419045	0.0415296	0.493976	0.0141521	0.252214	0.234451	-0.498071	0.0132526	-0.31135	0.138615	-0.00922704	0.965868	-0.030564	0.88726	-0.318194	0.129694	-0.188422	0.377922	-0.675518	0.000291991	-0.477688	0.0182392	-0.273077	0.196674	0.428328	0.0367791	0.580636	0.00293092	0.789401	4.53e-06	0.821036	8.85e-07	0.288006	0.172336	0.199197	0.350734	0.282234	0.181483	0.617752	0.00129734	0.0463396	0.829757
MSTRG.11466.1	black	0.515271	0.00997133	0.324971	0.121277	0.391796	0.0582998	-0.234064	0.270965	-0.435984	0.0331941	-0.413832	0.0444017	-0.466628	0.0215259	-0.696971	0.0001541	-0.30139	0.15237	-0.497708	0.0133303	0.0698485	0.745699	0.289936	0.169349	0.448605	0.0278953	0.630911	0.000947938	0.936606	1.7e-11	0.60077	0.00190677	0.707742	0.000109503	0.357943	0.0859109	0.370309	0.074874	0.671044	0.000331481	-0.086539	0.687628
MSTRG.48153.1	black	-0.319422	0.128138	-0.308102	0.142998	-0.265214	0.21039	-0.156623	0.464863	0.552583	0.00510739	0.646386	0.00064338	0.741613	3.37e-05	0.830114	5.22e-07	0.431745	0.0351426	0.127271	0.553428	-0.27544	0.192674	-0.563796	0.00411426	-0.340696	0.103287	-0.45504	0.0254678	-0.755852	1.94e-05	-0.471533	0.0200137	-0.639738	0.000761872	-0.244462	0.249628	-0.201552	0.344951	-0.453565	0.0260088	0.294354	0.162651
MSTRG.27737.1	black	-0.372537	0.0730063	-0.369373	0.0756698	-0.338379	0.105804	0.488836	0.0153513	0.354343	0.089342	0.077469	0.718997	0.131791	0.539305	0.505225	0.011794	0.0856304	0.690749	0.741463	3.39e-05	0.0547894	0.799284	-0.058589	0.78567	-0.380351	0.0667326	-0.524308	0.00853707	-0.915624	3.59e-10	-0.576887	0.00316574	-0.760337	1.62e-05	-0.350797	0.0928216	-0.340405	0.1036	-0.686514	0.000211817	0.014545	0.946219
MSTRG.24526.2	black	-0.389691	0.0597858	-0.375714	0.0704033	-0.321878	0.125067	0.533633	0.00724101	0.326971	0.118869	0.221867	0.297431	0.257279	0.22487	0.475284	0.0189162	0.0475301	0.825448	0.751151	2.34e-05	0.0577358	0.788722	-0.0151287	0.944065	-0.39815	0.0539876	-0.535857	0.00695744	-0.912022	5.58e-10	-0.580285	0.00295225	-0.758273	1.76e-05	-0.329277	0.116138	-0.30839	0.142605	-0.649741	0.000589876	0.03036	0.888008
MSTRG.17261.1	black	0.454648	0.0256108	0.328778	0.116726	0.373461	0.072242	0.0711969	0.740953	-0.456013	0.0251162	-0.432608	0.0347388	-0.484205	0.0165017	-0.870813	3.13e-08	-0.593294	0.00224406	-0.234866	0.26928	0.00575775	0.978698	0.435105	0.0335908	0.483837	0.0165961	0.619091	0.00125736	0.878969	1.59e-08	0.712334	9.42e-05	0.525444	0.00836948	0.315272	0.133451	0.320383	0.12693	0.613634	0.00142718	-0.0755223	0.725789
MSTRG.7105.1	black	0.490536	0.0149457	0.308474	0.142491	0.469587	0.0206029	-0.38455	0.0635372	-0.358881	0.0850328	-0.334578	0.110034	-0.377531	0.0689472	-0.591585	0.00232791	-0.201505	0.345064	-0.630496	0.000957571	-0.0328397	0.878924	0.154185	0.471929	0.453545	0.0260162	0.635487	0.000847123	0.961396	8.18e-14	0.623423	0.00113518	0.715467	8.49e-05	0.392838	0.0575754	0.377241	0.069178	0.750077	2.44e-05	-0.0109144	0.959631
MSTRG.35902.1	black	0.37998	0.0670214	0.384637	0.063472	0.257968	0.223586	-0.290315	0.168768	-0.417061	0.0426049	-0.50025	0.0127934	-0.58516	0.00266743	-0.666157	0.000379843	-0.182701	0.392832	-0.556003	0.00478513	0.102995	0.632	0.246056	0.246455	0.422073	0.0399295	0.535277	0.00703051	0.924532	1.1e-10	0.584018	0.00273199	0.803424	2.28e-06	0.277456	0.189306	0.240896	0.256818	0.567172	0.00384934	-0.110142	0.608412
MSTRG.5944.1	black	-0.431762	0.0351346	-0.434465	0.033882	0.0246415	0.909007	0.354025	0.0896501	0.149602	0.485355	-0.21233	0.319207	-0.175503	0.412056	0.366688	0.077988	0.390873	0.0589479	0.532051	0.00744859	0.674124	0.000303831	0.299323	0.155341	-0.444217	0.0296546	-0.588612	0.00248017	-0.657394	0.000482005	-0.839099	3e-07	-0.080832	0.707311	-0.026288	0.902955	0.0519727	0.809413	-0.33491	0.10966	-0.102717	0.632926
MSTRG.13958.1	black	0.659534	0.000455088	0.192937	0.366385	0.124139	0.563309	-0.209262	0.326413	-0.419355	0.0413633	-0.396276	0.0552327	-0.515936	0.00985927	-0.671679	0.00032561	-0.333681	0.11105	-0.448453	0.0279552	-0.0596112	0.782018	0.212515	0.318775	0.624078	0.00111764	0.754517	2.05e-05	0.869394	3.51e-08	0.578123	0.0030866	0.613156	0.00144294	0.0541482	0.801587	0.118924	0.579938	0.371498	0.0738727	-0.105402	0.624017
MSTRG.39676.3	black	0.280903	0.183639	0.584111	0.00272666	0.153445	0.474083	-0.377338	0.0691011	-0.350899	0.0927201	-0.171694	0.422433	-0.254849	0.229433	-0.305815	0.146144	-0.066376	0.757964	-0.533661	0.00723737	-0.155376	0.468469	-0.0856016	0.690848	0.38626	0.0622697	0.4261	0.0378779	0.674411	0.000301357	0.558739	0.0045399	0.422433	0.039743	-0.015386	0.943115	0.193449	0.36509	0.48075	0.0174052	-0.115281	0.591678
MSTRG.36488.1	black	0.300012	0.154345	0.35886	0.0850526	0.355159	0.0885548	-0.616689	0.00132984	-0.187153	0.381199	-0.0967202	0.653005	-0.118983	0.57975	-0.0653851	0.761474	0.117738	0.583749	-0.741196	3.42e-05	-0.351503	0.09212	-0.371786	0.0736316	0.348293	0.0953378	0.422151	0.0398893	0.635117	0.000854923	0.557025	0.00469226	0.319659	0.127839	0.532993	0.00732444	0.249084	0.240504	0.602149	0.00184956	-0.135528	0.52776
MSTRG.7977.2	black	0.0996216	0.64326	0.768796	1.14e-05	0.0420149	0.84545	-0.189524	0.375086	-0.191276	0.370606	-0.214454	0.314275	-0.188578	0.377519	-0.455942	0.0251416	-0.291933	0.166297	-0.385596	0.0627596	-0.262655	0.21499	-0.0448114	0.835296	0.161994	0.449496	0.301656	0.15199	0.636157	0.000833177	0.753508	2.13e-05	0.291128	0.167523	-0.020674	0.923612	0.205495	0.335393	0.444893	0.0293781	0.106693	0.619751
MSTRG.41786.1	black	0.731499	4.88e-05	0.315814	0.132747	0.125865	0.557855	-0.197707	0.354424	-0.363284	0.0810027	-0.354649	0.0890462	-0.463385	0.0225756	-0.702815	0.00012826	-0.508443	0.0111825	-0.433052	0.0345324	-0.268132	0.205226	0.108066	0.615228	0.645714	0.00065459	0.859155	7.66e-08	0.906288	1.09e-09	0.801008	2.57e-06	0.413459	0.044613	0.108245	0.614637	0.127301	0.553334	0.419858	0.0410951	-0.00102915	0.996192
MSTRG.16910.1	black	-0.312562	0.137004	-0.431082	0.0354555	-0.392197	0.0580205	0.118546	0.581153	0.429511	0.0362058	0.414519	0.0440142	0.456168	0.0250602	0.788164	4.8e-06	0.334061	0.110619	0.421882	0.0400294	-0.178161	0.404896	-0.423877	0.039	-0.329235	0.116188	-0.483141	0.0167758	-0.923433	1.28e-10	-0.580199	0.00295753	-0.790022	4.4e-06	-0.334684	0.109914	-0.367694	0.077113	-0.692603	0.000176278	0.12346	0.565462
MSTRG.21645.1	black	0.385651	0.062719	0.419908	0.0410687	0.347074	0.0965824	-0.401784	0.051635	-0.368835	0.0761304	-0.373991	0.0718059	-0.427693	0.0370893	-0.606043	0.00169575	-0.131429	0.540432	-0.665861	0.000382961	0.0426861	0.84301	0.167098	0.435145	0.424268	0.0388007	0.547409	0.00562927	0.960804	9.64e-14	0.597167	0.00206348	0.817995	1.05e-06	0.357716	0.0861238	0.330082	0.115196	0.681215	0.000247665	-0.0671342	0.755281
MSTRG.40196.1	black	0.719531	7.4e-05	0.43434	0.0339393	-0.0453422	0.833371	-0.319077	0.128573	-0.307765	0.143459	-0.309375	0.141269	-0.395628	0.0556687	-0.646954	0.00063404	-0.428593	0.0366498	-0.554187	0.00495408	-0.358592	0.0853021	-0.0208889	0.922821	0.677108	0.000278973	0.85133	1.34e-07	0.916742	3.11e-10	0.822864	7.98e-07	0.443054	0.0301353	-0.00114656	0.995758	0.0110628	0.959083	0.332952	0.111881	0.0197753	0.926924
MSTRG.27565.2	black	0.343916	0.0998598	0.646542	0.000640807	0.281709	0.182332	-0.416349	0.0429962	-0.364192	0.0801905	-0.252367	0.234157	-0.290005	0.169243	-0.52544	0.00837014	-0.200727	0.346971	-0.667535	0.000365626	-0.215027	0.312953	-0.0262856	0.902963	0.466783	0.0214769	0.541967	0.00622577	0.919015	2.32e-10	0.779554	7.12e-06	0.579077	0.00302669	0.292988	0.164702	0.319666	0.12783	0.68855	0.000199293	0.0396557	0.854034
MSTRG.7250.1	black	0.254345	0.230387	0.223694	0.293368	0.420545	0.0407308	-0.406628	0.0486244	-0.350296	0.0933208	0.0190399	0.929635	-0.0178284	0.934102	-0.462659	0.0228163	-0.0140031	0.94822	-0.643683	0.000689492	0.127741	0.551952	0.190328	0.373026	0.29402	0.16315	0.376887	0.0694612	0.802374	2.4e-06	0.361197	0.0828944	0.80768	1.83e-06	0.416867	0.0427114	0.375078	0.0709187	0.68493	0.000222023	-0.113522	0.597385
MSTRG.17799.2	black	0.453999	0.0258486	0.461589	0.0231746	0.357929	0.0859235	-0.365543	0.0789921	-0.373313	0.0723641	-0.369085	0.0759156	-0.417376	0.0424326	-0.647583	0.000623828	-0.244066	0.250419	-0.633244	0.000895335	-0.0558836	0.795358	0.147718	0.490931	0.458018	0.0244035	0.621178	0.00119717	0.988197	2.02e-19	0.704795	0.000120409	0.721748	6.86e-05	0.330003	0.115289	0.327933	0.117725	0.705851	0.000116397	-0.0503481	0.815269
MSTRG.46509.1	black	0.419892	0.0410768	0.368102	0.0767603	0.299795	0.154658	-0.137767	0.5209	-0.474278	0.0192056	-0.433378	0.0343816	-0.527728	0.00804098	-0.800123	2.69e-06	-0.360423	0.0836051	-0.440257	0.0313173	0.110601	0.606909	0.380846	0.0663499	0.432737	0.0346789	0.583131	0.002783	0.943863	4.63e-12	0.618094	0.00128702	0.763295	1.43e-05	0.305522	0.146551	0.271687	0.199053	0.600567	0.00191531	-0.0942879	0.661216
MSTRG.13499.1	black	0.193867	0.364034	0.40709	0.048344	0.345278	0.0984362	-0.40872	0.0473671	-0.361847	0.0823025	-0.422871	0.0395162	-0.465787	0.0217942	-0.501863	0.0124621	-0.0181103	0.933063	-0.639391	0.000768546	0.0844613	0.694772	0.116365	0.588175	0.21787	0.306443	0.371878	0.0735548	0.860312	7.03e-08	0.56635	0.0039125	0.783841	5.86e-06	0.316695	0.131612	0.368707	0.07624	0.661169	0.000435409	-0.068701	0.749746
MSTRG.45032.1	black	0.627946	0.00101864	0.346066	0.0976195	0.134623	0.530546	-0.138131	0.519787	-0.401099	0.0520724	-0.402252	0.0513378	-0.480042	0.0175951	-0.796939	3.15e-06	-0.480304	0.0175247	-0.420642	0.0406795	-0.0886255	0.68048	0.272987	0.196827	0.624529	0.00110568	0.758824	1.72e-05	0.93902	1.13e-11	0.711335	9.74e-05	0.595342	0.00214698	0.150649	0.482272	0.179553	0.401177	0.45931	0.0239528	-0.0166495	0.938452
MSTRG.2936.2	black	0.757668	1.81e-05	0.274819	0.19372	-0.181019	0.397278	-0.180104	0.399708	-0.234318	0.270432	-0.30818	0.142892	-0.371169	0.0741491	-0.643123	0.000699389	-0.502659	0.0123011	-0.38128	0.0660158	-0.335491	0.109008	0.0258669	0.904502	0.698265	0.000148018	0.857213	8.82e-08	0.76371	1.41e-05	0.691966	0.000179731	0.322509	0.124287	-0.0731662	0.734037	-0.102578	0.633388	0.101116	0.638264	-0.0468531	0.827898
MSTRG.13152.1	black	0.698985	0.000144725	0.251621	0.235589	0.293789	0.163497	-0.300236	0.154024	-0.362769	0.0814668	-0.301085	0.152806	-0.336377	0.108018	-0.659425	0.000456424	-0.397829	0.0541993	-0.548554	0.00551008	-0.21904	0.303788	0.0963644	0.654204	0.625389	0.00108319	0.825202	6.97e-07	0.95019	1.28e-12	0.739547	3.64e-05	0.529503	0.00779311	0.213051	0.317527	0.271735	0.198971	0.568108	0.00377847	-0.0564186	0.793439
MSTRG.13152.3	black	0.688777	0.000197939	0.321753	0.125223	0.142219	0.507383	-0.286806	0.17421	-0.309841	0.140639	-0.351244	0.0923774	-0.424383	0.0387425	-0.676473	0.000284112	-0.431148	0.0354243	-0.533965	0.00719811	-0.286716	0.174352	0.0668221	0.756385	0.664919	0.000393026	0.817105	1.1e-06	0.946954	2.52e-12	0.808752	1.73e-06	0.494355	0.0140667	0.0993233	0.644259	0.138443	0.518837	0.473312	0.019487	0.0345241	0.872762
MSTRG.678.1	black	0.340958	0.103005	0.357626	0.086209	0.392721	0.0576564	-0.415251	0.0436045	-0.396856	0.0548455	-0.377075	0.0693107	-0.429416	0.0362513	-0.559506	0.00447305	-0.0516262	0.810661	-0.66466	0.000395841	0.13217	0.53813	0.187858	0.379377	0.314706	0.134186	0.483682	0.0166359	0.923711	1.23e-10	0.516265	0.00980433	0.855592	9.91e-08	0.379752	0.0671986	0.377508	0.0689657	0.69664	0.000155689	-0.127866	0.551559
MSTRG.21692.1	black	0.554364	0.00493736	0.404668	0.0498255	-0.0224176	0.917191	-0.264025	0.212519	-0.245923	0.24672	0.0780286	0.717048	0.0525481	0.807341	-0.499896	0.0128672	-0.502327	0.0123681	-0.47836	0.0180533	-0.618959	0.00126127	-0.198408	0.352684	0.634553	0.000866914	0.706302	0.000114718	0.727822	5.56e-05	0.88562	8.82e-09	0.110971	0.605701	0.0827956	0.700517	0.0532546	0.804799	0.326985	0.118853	0.0568873	0.79176
MSTRG.19327.1	black	-0.365033	0.0794433	-0.405213	0.0494893	-0.109289	0.611207	0.669622	0.00034497	0.21282	0.318066	0.0197426	0.927044	0.0516624	0.810531	0.308285	0.142748	-0.0723169	0.737017	0.856986	8.97e-08	0.212955	0.317752	0.200271	0.348091	-0.399388	0.0531774	-0.507785	0.0113053	-0.822775	8.02e-07	-0.545669	0.00581457	-0.683548	0.000231281	-0.15273	0.476171	-0.188596	0.377473	-0.484236	0.0164939	-0.00540013	0.980021
MSTRG.41315.1	black	-0.350196	0.0934212	-0.350196	0.0934212	-0.350196	0.0934212	0.516343	0.00979133	0.428802	0.0365486	0.356564	0.0872127	0.44341	0.0299877	0.426777	0.037541	-0.0438841	0.83866	0.739468	3.65e-05	-0.0161584	0.940264	-0.019577	0.927655	-0.368405	0.0764991	-0.493496	0.0142607	-0.882307	1.19e-08	-0.532629	0.00737221	-0.773554	9.28e-06	-0.367346	0.0774146	-0.323494	0.123076	-0.64919	0.000598392	0.191793	0.369288
MSTRG.28447.1	black	0.108871	0.612579	0.404117	0.0501674	0.408221	0.0476641	-0.455617	0.0252588	-0.332014	0.112956	0.0404619	0.851099	0.0556029	0.796364	-0.386043	0.0624299	0.0359548	0.867534	-0.688292	0.000200841	0.0215578	0.920357	0.0673278	0.754597	0.136105	0.525988	0.263645	0.213203	0.778213	7.56e-06	0.456217	0.0250427	0.740714	3.48e-05	0.291071	0.16761	0.463952	0.0223892	0.743817	3.1e-05	0.000573446	0.997878
MSTRG.36973.1	black	0.587689	0.00252911	0.270186	0.201644	0.202589	0.342422	-0.356165	0.0875923	-0.356223	0.0875373	-0.359657	0.0843122	-0.437266	0.0326217	-0.635964	0.000837169	-0.216812	0.308856	-0.602249	0.00184547	0.000437485	0.998381	0.177518	0.406623	0.522313	0.00883795	0.699181	0.000143838	0.935901	1.92e-11	0.564625	0.00404782	0.751869	2.27e-05	0.168321	0.431743	0.223041	0.294818	0.503637	0.0121058	-0.0512236	0.812112
MSTRG.39313.1	black	0.695423	0.000161665	0.377913	0.0686439	0.157519	0.46228	-0.289576	0.169903	-0.334131	0.11054	-0.326819	0.119052	-0.396838	0.0548569	-0.694425	0.000166711	-0.455962	0.0251342	-0.545119	0.00587414	-0.301703	0.151923	0.0600335	0.780511	0.664758	0.000394771	0.841692	2.54e-07	0.967918	1.1e-14	0.836128	3.62e-07	0.489191	0.0152658	0.129733	0.545715	0.158765	0.458702	0.499276	0.012997	0.028296	0.89558
MSTRG.29718.1	black	0.355723	0.0880145	0.562957	0.00418248	0.175976	0.410776	-0.245167	0.248221	-0.308874	0.141948	-0.379336	0.0675237	-0.440544	0.0311944	-0.537117	0.00680096	-0.356353	0.0874133	-0.454487	0.0256696	-0.321508	0.125526	-0.0415846	0.847014	0.299402	0.155226	0.531361	0.00754053	0.784143	5.78e-06	0.849065	1.56e-07	0.323671	0.122859	0.171576	0.422757	0.128966	0.548112	0.508883	0.0111008	-0.0948958	0.659161
MSTRG.29718.3	black	0.481262	0.0172689	0.492334	0.0145264	0.225428	0.289546	-0.331109	0.114002	-0.289939	0.169345	-0.29828	0.156855	-0.335739	0.108729	-0.553444	0.00502453	-0.365945	0.078639	-0.556221	0.00476525	-0.358803	0.0851052	-0.0732732	0.733661	0.542033	0.00621824	0.648074	0.000615973	0.86359	5.5e-08	0.868351	3.81e-08	0.368027	0.0768251	0.408448	0.0475288	0.231587	0.276214	0.565881	0.00394891	0.0243546	0.910063
MSTRG.29718.2	black	0.589086	0.00245534	0.410008	0.0466057	0.182529	0.393286	-0.430778	0.0356	-0.305359	0.146778	-0.295163	0.161444	-0.377107	0.0692855	-0.485241	0.0162384	-0.316001	0.132506	-0.619113	0.00125671	-0.42962	0.0361532	-0.179731	0.400701	0.548674	0.00549776	0.757963	1.78e-05	0.873744	2.47e-08	0.879626	1.5e-08	0.346478	0.0971942	0.222392	0.29626	0.146506	0.494534	0.500348	0.012773	0.025292	0.906615
MSTRG.36577.6	black	0.326916	0.118935	0.545244	0.00586052	0.328794	0.116707	-0.490039	0.0150635	-0.283099	0.180092	-0.199647	0.349625	-0.215747	0.311296	-0.417175	0.0425426	-0.0766652	0.721799	-0.704899	0.000120008	-0.172649	0.419818	-0.0539208	0.802404	0.329262	0.116157	0.515238	0.00997678	0.86911	3.59e-08	0.64101	0.000737859	0.618718	0.00126838	0.192732	0.366904	0.309413	0.141218	0.691988	0.000179611	-0.120368	0.575313
MSTRG.36577.5	black	0.646507	0.000641394	-0.103333	0.630877	0.164131	0.443456	-0.220371	0.300784	-0.145187	0.49847	-0.103449	0.630491	-0.145255	0.498268	-0.340463	0.103537	-0.284172	0.178376	-0.331001	0.114127	-0.246377	0.24582	-0.0307638	0.886528	0.249676	0.239352	0.711961	9.54e-05	0.533287	0.00728593	0.403678	0.0504411	0.193171	0.365792	0.235064	0.268865	0.154146	0.472043	0.25655	0.226233	-0.00512069	0.981054
MSTRG.14085.1	black	-0.522659	0.00878506	-0.321256	0.12584	-0.262481	0.215305	0.314626	0.134291	0.492677	0.0144477	0.0148053	0.945258	0.133322	0.534563	0.583508	0.00276126	0.324405	0.121964	0.594406	0.00219088	0.283902	0.178805	-0.0481408	0.82324	-0.564403	0.00406556	-0.661778	0.00042827	-0.880217	1.43e-08	-0.686015	0.000214988	-0.514407	0.0101182	-0.300507	0.153634	-0.241445	0.255704	-0.580508	0.00293869	0.132426	0.537336
MSTRG.13079.1	black	-0.479859	0.0176446	-0.383455	0.0643592	-0.141617	0.509202	0.638116	0.00079349	0.187731	0.379704	0.442213	0.0304871	0.470318	0.0203799	0.273672	0.195661	-0.0228191	0.915712	0.778812	7.36e-06	0.318939	0.128748	0.299557	0.155002	-0.479134	0.0178412	-0.618008	0.00128961	-0.810127	1.61e-06	-0.677788	0.000273566	-0.499002	0.0130547	-0.184652	0.387709	-0.111535	0.603856	-0.446554	0.0287071	0.0929169	0.665862
MSTRG.43831.1	black	0.212512	0.318782	0.431665	0.0351804	0.32412	0.122311	-0.574419	0.00332882	-0.397259	0.0545769	-0.274978	0.193451	-0.382774	0.064874	-0.312153	0.137546	0.157196	0.463211	-0.773012	9.51e-06	0.0135709	0.949816	-0.060975	0.777152	0.299982	0.154389	0.367239	0.077508	0.809468	1.66e-06	0.489649	0.0151564	0.751533	2.3e-05	0.445666	0.0290642	0.300193	0.154085	0.642061	0.000718501	-0.114999	0.592591
MSTRG.13548.1	black	0.532431	0.00739824	0.447637	0.0282763	0.114001	0.59583	-0.274557	0.194162	-0.196258	0.358033	-0.301224	0.152607	-0.301172	0.152681	-0.607892	0.00162666	-0.401118	0.0520602	-0.495782	0.0137493	-0.285512	0.176247	0.0256162	0.905423	0.441749	0.0306824	0.658572	0.000467021	0.856423	9.34e-08	0.80175	2.48e-06	0.420726	0.0406353	0.0664499	0.757702	0.192942	0.366372	0.481935	0.0170908	0.128937	0.548204
MSTRG.24810.2	black	0.51494	0.0100274	0.236966	0.264898	0.558822	0.00453256	-0.367354	0.0774083	-0.348404	0.0952255	-0.287294	0.173445	-0.313061	0.136344	-0.570688	0.00358879	-0.223989	0.292716	-0.605079	0.00173277	-0.0359713	0.867473	0.148847	0.487587	0.474436	0.01916	0.636174	0.000832823	0.930536	4.53e-11	0.611398	0.00150222	0.655827	0.000502588	0.545589	0.00582322	0.489627	0.0151616	0.793736	3.68e-06	-0.0241399	0.910852
MSTRG.5115.8	black	0.765584	1.3e-05	0.14871	0.487991	0.057255	0.790443	-0.192365	0.367836	-0.245898	0.246769	-0.12746	0.552833	-0.167283	0.434628	-0.490183	0.0150293	-0.437606	0.0324713	-0.347727	0.0959138	-0.327079	0.118741	0.00612285	0.977347	0.517981	0.00952157	0.770012	1.08e-05	0.676348	0.000285131	0.616613	0.00133218	0.198568	0.35229	0.0223652	0.917383	0.156789	0.464385	0.292967	0.164733	-0.000188374	0.999303
MSTRG.5115.3	black	0.618948	0.00126158	0.365085	0.0793969	0.0380864	0.859754	-0.224533	0.291514	-0.274427	0.194381	-0.238095	0.262559	-0.28997	0.169297	-0.540421	0.00640449	-0.460247	0.0236303	-0.412682	0.0450556	-0.418122	0.0420269	-0.0531825	0.805059	0.625675	0.00107579	0.704299	0.000122335	0.767242	1.22e-05	0.830152	5.21e-07	0.215943	0.310846	0.0173001	0.936051	0.0804477	0.708643	0.37135	0.0739968	0.0910921	0.672064
MSTRG.5115.1	black	0.562282	0.00423802	0.388256	0.0608155	-0.0898221	0.676392	-0.176923	0.408221	-0.264146	0.212301	-0.188539	0.377618	-0.299391	0.155242	-0.628204	0.00101231	-0.520897	0.00905682	-0.417308	0.0424698	-0.460232	0.0236356	-0.0398251	0.853417	0.627484	0.00103004	0.717014	8.06e-05	0.777867	7.68e-06	0.859978	7.21e-08	0.250348	0.238047	0.134481	0.530983	-0.0923782	0.667691	0.258745	0.222147	0.146193	0.495465
MSTRG.5115.5	black	0.840701	2.71e-07	0.0661979	0.758595	0.0451876	0.833931	-0.268294	0.204943	-0.1313	0.540834	-0.245735	0.247093	-0.282342	0.181309	-0.482449	0.016956	-0.441001	0.0309995	-0.402637	0.0510946	-0.40911	0.0471355	-0.0687779	0.749474	0.674698	0.000298904	0.880625	1.38e-08	0.725476	6.03e-05	0.668908	0.000351922	0.197718	0.354395	-0.0634884	0.768206	-0.0476588	0.824983	0.24091	0.256791	0.0583125	0.786659
MSTRG.5115.4	black	0.692104	0.00017898	0.339747	0.104312	-0.031631	0.88335	-0.230721	0.278066	-0.275812	0.192049	-0.286472	0.174734	-0.350064	0.093553	-0.620684	0.00121119	-0.503031	0.0122266	-0.446308	0.0288054	-0.43706	0.0327131	-0.0385942	0.857902	0.767125	1.22e-05	0.80181	2.47e-06	0.83488	3.91e-07	0.860695	6.84e-08	0.281018	0.183452	-0.0159546	0.941016	0.0275997	0.898136	0.303372	0.149558	0.106015	0.621989
MSTRG.31544.4	black	-0.265176	0.210458	-0.109375	0.610926	0.175269	0.412689	-0.290951	0.167794	0.492106	0.0145792	0.439896	0.0314727	0.640228	0.000752546	0.655813	0.000502774	0.449163	0.0276779	-0.0975829	0.650101	-0.0883104	0.681557	-0.435883	0.0332394	-0.26636	0.208352	-0.329884	0.115428	-0.420616	0.0406935	-0.348983	0.0946394	-0.309537	0.14105	0.237073	0.264675	0.189196	0.375927	0.0377196	0.861092	0.185489	0.385524
MSTRG.24830.2	black	0.273072	0.196682	0.431218	0.0353915	0.6208	0.00120788	-0.451611	0.0267395	-0.211908	0.320192	-0.229989	0.279635	-0.165327	0.440096	-0.407856	0.047883	-0.0712584	0.740736	-0.663066	0.000413504	-0.0549931	0.798552	0.0320626	0.881769	0.302084	0.151381	0.430634	0.0356683	0.854515	1.07e-07	0.591338	0.00234025	0.622997	0.00114674	0.537623	0.00673889	0.591623	0.00232605	0.903884	1.42e-09	0.0396436	0.854078
MSTRG.3143.2	black	0.406395	0.048766	0.585326	0.00265817	0.224483	0.291624	-0.289293	0.17034	-0.261914	0.216334	-0.320845	0.126352	-0.359199	0.0847366	-0.623504	0.00113301	-0.38442	0.0636344	-0.53922	0.00654627	-0.298246	0.156904	0.0312901	0.884599	0.501607	0.0125142	0.60638	0.001683	0.911088	6.24e-10	0.855502	9.97e-08	0.467461	0.0212629	0.20423	0.338442	0.127608	0.552368	0.61063	0.00152875	0.064901	0.763191
MSTRG.3052.5	black	0.177674	0.406204	0.446877	0.028578	0.488642	0.0153982	-0.319286	0.128309	-0.314405	0.134579	-0.279058	0.186657	-0.293036	0.164629	-0.433217	0.0344559	-0.0682628	0.751292	-0.543541	0.00604803	0.0683863	0.750856	0.1266	0.55554	0.138102	0.519875	0.312634	0.136909	0.744374	3.03e-05	0.484926	0.0163181	0.608454	0.00160612	0.761955	1.52e-05	0.443631	0.0298962	0.764749	1.35e-05	-0.0979162	0.648981
MSTRG.3052.4	black	0.638826	0.00077951	0.410966	0.0460456	0.194263	0.363036	-0.248702	0.241248	-0.31631	0.132107	-0.402928	0.0509114	-0.45931	0.0239528	-0.733536	4.53e-05	-0.455473	0.0253109	-0.51331	0.0103075	-0.211971	0.320045	0.13842	0.518907	0.604957	0.0017375	0.793913	3.65e-06	0.97369	1.28e-15	0.802169	2.43e-06	0.545005	0.00588653	0.185193	0.386297	0.143469	0.50362	0.530892	0.00760364	-0.00804322	0.970245
MSTRG.10940.1	black	-0.291743	0.166586	-0.236506	0.265853	-0.250708	0.23735	-0.165301	0.440169	0.6154	0.0013702	0.0157125	0.941909	0.129694	0.545837	0.799093	2.83e-06	0.487439	0.0156913	0.169961	0.427202	-0.133598	0.53371	-0.537477	0.00675679	-0.325942	0.120104	-0.41081	0.0461366	-0.702667	0.000128866	-0.426799	0.0375303	-0.568582	0.00374295	-0.294955	0.161753	-0.260337	0.219214	-0.484662	0.0163853	0.215567	0.311711
MSTRG.4989.1	black	0.361291	0.0828085	0.466953	0.021423	0.498363	0.0131903	-0.377182	0.0692251	-0.311546	0.138353	-0.291169	0.16746	-0.273701	0.195612	-0.554748	0.00490134	-0.220419	0.300677	-0.619872	0.00123453	-0.105864	0.622488	0.0860735	0.689226	0.332972	0.111858	0.541764	0.00624897	0.930086	4.85e-11	0.712461	9.38e-05	0.619985	0.00123128	0.383423	0.0643834	0.450287	0.0272437	0.821205	8.77e-07	-0.0212924	0.921334
MSTRG.6899.1	black	0.454337	0.0257244	0.415183	0.0436429	0.314474	0.134489	-0.394498	0.056435	-0.340298	0.103716	-0.3238	0.122702	-0.375305	0.0707343	-0.632607	0.000909446	-0.210909	0.322533	-0.657744	0.000477514	-0.0439435	0.838444	0.139489	0.51565	0.465091	0.0220184	0.623697	0.00112781	0.981447	2.83e-17	0.667485	0.000366136	0.756635	1.88e-05	0.299203	0.155514	0.304795	0.147562	0.663119	0.000412905	0.0305807	0.887199
MSTRG.18638.2	black	0.688042	0.000202353	0.320233	0.127118	0.240208	0.258222	-0.335073	0.109476	-0.274274	0.19464	-0.326572	0.119347	-0.368413	0.0764922	-0.583193	0.00277942	-0.429889	0.036024	-0.552983	0.00506872	-0.412022	0.0454343	-0.0656935	0.760381	0.719436	7.43e-05	0.822646	8.08e-07	0.912911	5.01e-10	0.877338	1.83e-08	0.347809	0.0958302	0.258515	0.222572	0.176351	0.409762	0.535182	0.00704248	0.102779	0.632721
MSTRG.18638.1	black	0.646964	0.000633887	0.348992	0.0946306	0.217193	0.307986	-0.332844	0.112004	-0.345503	0.0982025	-0.315728	0.132859	-0.384836	0.0633237	-0.670867	0.00033314	-0.384505	0.063571	-0.584778	0.00268887	-0.230203	0.279177	0.07896	0.713808	0.558137	0.00459291	0.801567	2.5e-06	0.974309	9.84e-16	0.778279	7.54e-06	0.564677	0.00404369	0.164325	0.44291	0.183014	0.392008	0.548174	0.00554942	-0.0351737	0.870387
MSTRG.16682.1	black	0.409887	0.0466764	0.52272	0.00877583	0.0189773	0.929866	-0.39013	0.0594737	-0.0967882	0.652775	-0.349982	0.0936349	-0.33429	0.11036	-0.414997	0.0437463	-0.261439	0.217199	-0.540304	0.00641824	-0.43155	0.0352345	-0.201184	0.345849	0.392868	0.0575546	0.572623	0.00345187	0.744517	3.02e-05	0.802304	2.41e-06	0.303996	0.14868	-0.0879141	0.682914	0.0432854	0.840833	0.368581	0.0763484	0.157239	0.463088
MSTRG.3483.2	black	-0.133372	0.534407	-0.476718	0.0185099	-0.200933	0.346466	-0.246318	0.245936	0.199416	0.350195	0.419892	0.041077	0.372637	0.0729233	0.791626	4.07e-06	0.549776	0.00538516	-0.0065103	0.975914	-0.214137	0.315008	-0.546501	0.00572535	-0.110352	0.607724	-0.275617	0.192376	-0.602853	0.0018209	-0.479799	0.0176608	-0.446056	0.0289069	-0.211221	0.3218	-0.238741	0.261228	-0.44335	0.0300125	-0.00408718	0.984878
MSTRG.47177.1	black	0.388088	0.0609366	0.134574	0.530697	0.303889	0.14883	-0.0193761	0.928395	-0.40792	0.0478444	-0.275538	0.192509	-0.330315	0.114924	-0.742911	3.21e-05	-0.282611	0.180875	-0.294067	0.16308	0.356841	0.08695	0.559257	0.00449467	0.301264	0.152549	0.469176	0.0207294	0.770188	1.07e-05	0.273265	0.196353	0.815558	1.2e-06	0.226402	0.287409	0.352946	0.0907003	0.502602	0.0123125	-0.0973733	0.650806
MSTRG.8920.1	black	0.222923	0.29508	0.279162	0.186487	0.459059	0.02404	-0.524335	0.00853304	-0.31887	0.128836	-0.228123	0.283664	-0.274045	0.195029	-0.405912	0.0490604	0.130288	0.543982	-0.733034	4.61e-05	0.196069	0.358505	0.128344	0.550061	0.236394	0.266086	0.358956	0.0849627	0.842403	2.43e-07	0.36668	0.0779946	0.908487	8.46e-10	0.400276	0.0526013	0.430381	0.0357888	0.718595	7.64e-05	-0.0586264	0.785537
MSTRG.1857.2	black	0.646974	0.000633715	0.251588	0.235653	-0.0272272	0.899504	-0.216158	0.310354	-0.289128	0.170596	-0.284329	0.178124	-0.36414	0.0802365	-0.60621	0.00168942	-0.483459	0.0166936	-0.428784	0.036557	-0.414757	0.0438811	-0.052539	0.807374	0.430873	0.0355549	0.777123	7.94e-06	0.778449	7.48e-06	0.825493	6.86e-07	0.263706	0.213092	0.117066	0.585915	-0.00330088	0.987787	0.262414	0.215426	-0.0483013	0.822659
MSTRG.20872.4	black	0.613952	0.00141675	0.43154	0.0352393	-0.0591849	0.783541	-0.363013	0.0812473	-0.228381	0.283105	-0.222207	0.296674	-0.299875	0.154543	-0.521641	0.00894119	-0.257524	0.224414	-0.566285	0.00391748	-0.241204	0.256193	-0.0176579	0.934731	0.601236	0.00188728	0.712877	9.26e-05	0.812893	1.39e-06	0.612205	0.00147476	0.514173	0.0101584	-0.0893012	0.67817	0.0453859	0.833213	0.28994	0.169343	0.0584071	0.786321
MSTRG.10559.1	black	0.324689	0.121618	0.412781	0.0449988	0.0604618	0.778982	-0.330369	0.114861	-0.346365	0.097311	-0.325827	0.120241	-0.413215	0.0447517	-0.612987	0.00144855	-0.192235	0.368165	-0.582997	0.00279081	-0.044241	0.837365	0.123206	0.566268	0.282993	0.180261	0.492435	0.0145031	0.863744	5.44e-08	0.635773	0.000841135	0.705311	0.000118433	0.14748	0.491637	0.0867894	0.686769	0.437565	0.0324894	-0.0481831	0.823087
MSTRG.8423.1	black	0.584652	0.00269596	0.357304	0.0865121	0.329021	0.116439	-0.334449	0.11018	-0.384802	0.0633495	-0.354949	0.0887572	-0.434356	0.0339317	-0.656938	0.000487917	-0.343791	0.0999908	-0.598169	0.00201884	-0.196365	0.357765	0.0897462	0.676651	0.574846	0.00330005	0.739136	3.69e-05	0.981086	3.5e-17	0.781101	6.64e-06	0.587212	0.00255472	0.349262	0.094358	0.251373	0.236068	0.640273	0.000751688	-0.0516882	0.810437
MSTRG.27056.1	black	0.45077	0.0270589	0.52796	0.00800819	0.434109	0.034045	-0.367099	0.0776295	-0.317322	0.130807	-0.349652	0.0939664	-0.35721	0.0866011	-0.538475	0.0066356	-0.245692	0.247177	-0.596635	0.00208753	-0.156373	0.465585	0.046742	0.8283	0.459094	0.0240278	0.599883	0.00194441	0.915455	3.66e-10	0.730739	5.01e-05	0.546752	0.00569868	0.395332	0.0558685	0.398698	0.0536278	0.761918	1.52e-05	-0.019244	0.928882
MSTRG.20467.2	black	0.505056	0.0118269	0.482659	0.0169012	0.352334	0.0913013	-0.275134	0.193188	-0.370601	0.0746271	-0.228642	0.282539	-0.280906	0.183634	-0.575796	0.00323695	-0.404703	0.0498038	-0.514572	0.0100901	-0.320839	0.126359	0.00931834	0.965531	0.584333	0.00271405	0.669605	0.000345133	0.883121	1.11e-08	0.835798	3.69e-07	0.370205	0.0749625	0.326668	0.119232	0.293247	0.164311	0.674046	0.000304509	0.00372212	0.986228
MSTRG.12426.2	black	0.294225	0.162844	0.303301	0.149658	0.504706	0.0118951	-0.518946	0.00936568	-0.298529	0.156493	-0.0820396	0.70313	-0.136754	0.523997	-0.336538	0.107838	0.0493376	0.818915	-0.705238	0.000118711	0.00220085	0.991857	0.0260495	0.903831	0.387132	0.0616313	0.434764	0.0337455	0.808064	1.79e-06	0.427871	0.037002	0.705411	0.000118052	0.470851	0.0202187	0.406893	0.0484636	0.754639	2.04e-05	0.00669881	0.975217
MSTRG.12426.1	black	0.672251	0.000320395	0.423852	0.0390127	0.145774	0.496715	-0.221786	0.297614	-0.362574	0.0816429	-0.349109	0.0945124	-0.42805	0.0369148	-0.697457	0.00015179	-0.529954	0.00773117	-0.479409	0.0177665	-0.377072	0.0693132	0.0303843	0.887919	0.625377	0.00108351	0.826476	6.47e-07	0.925135	1.01e-10	0.904391	1.34e-09	0.359492	0.0844649	0.218057	0.306018	0.126323	0.556409	0.485684	0.0161269	-0.0116441	0.956935
MSTRG.16065.1	black	0.421326	0.0403197	0.547625	0.00560666	0.367258	0.0774913	-0.34947	0.094149	-0.344881	0.0988498	-0.342409	0.101452	-0.379826	0.0671408	-0.614218	0.0014081	-0.305411	0.146704	-0.606941	0.0016619	-0.198743	0.351855	0.0567429	0.792277	0.475676	0.0188045	0.617571	0.00130282	0.960071	1.18e-13	0.811527	1.49e-06	0.572227	0.00347955	0.348579	0.0950487	0.292417	0.165565	0.724088	6.33e-05	-0.0229668	0.915169
MSTRG.37568.1	black	0.300046	0.154296	0.230533	0.278468	0.256129	0.227023	-0.0874701	0.684435	-0.331065	0.114053	-0.198652	0.352081	-0.218764	0.304413	-0.611359	0.00150353	-0.20204	0.343758	-0.310169	0.140197	0.294936	0.161782	0.431848	0.0350944	0.30224	0.151159	0.387708	0.0612121	0.686195	0.000213837	0.2575	0.224458	0.739906	3.59e-05	0.00997973	0.963086	0.445213	0.029248	0.460203	0.0236453	-0.0822741	0.702319
MSTRG.21238.2	black	0.749367	2.51e-05	0.196531	0.357351	-0.0201658	0.925485	-0.296503	0.15946	-0.263989	0.212583	-0.254425	0.230237	-0.379134	0.0676818	-0.549826	0.0053802	-0.382834	0.0648289	-0.488561	0.0154178	-0.353275	0.0903791	-0.0340071	0.874653	0.674177	0.000303374	0.856992	8.96e-08	0.812736	1.4e-06	0.703799	0.000124304	0.367292	0.0774621	-0.0606149	0.778436	-0.0843667	0.695098	0.25203	0.234803	0.0505382	0.814583
MSTRG.25729.1	black	0.350768	0.0928502	0.274149	0.194852	0.13874	0.517931	-0.260675	0.218593	-0.136467	0.524877	0.296304	0.159754	0.367806	0.0770161	-0.295386	0.161113	-0.317752	0.130257	-0.42957	0.0361775	-0.487265	0.015734	-0.181995	0.394695	0.291804	0.166494	0.427686	0.037093	0.533647	0.00723925	0.639746	0.000761725	0.0747722	0.728412	0.160042	0.45505	0.288534	0.171514	0.434301	0.0339572	0.125914	0.557701
MSTRG.8798.1	black	0.603823	0.00178204	0.332812	0.112041	0.299445	0.155165	-0.371562	0.0738193	-0.362213	0.0819697	-0.236389	0.266096	-0.294561	0.162342	-0.618409	0.00127758	-0.31378	0.135398	-0.625299	0.00108552	-0.210015	0.324634	0.0661238	0.758857	0.646771	0.000637049	0.75208	2.25e-05	0.963793	4.09e-14	0.72491	6.15e-05	0.598742	0.00199368	0.249944	0.23883	0.316634	0.13169	0.61779	0.0012962	0.0369503	0.863899
MSTRG.40729.1	black	0.653894	0.000529009	0.322146	0.124736	0.209945	0.3248	-0.378476	0.0681994	-0.333512	0.111242	-0.208574	0.328043	-0.284293	0.178183	-0.610428	0.00153579	-0.296916	0.158852	-0.633106	0.000898356	-0.19045	0.372713	0.0683208	0.751088	0.658555	0.000467235	0.761612	1.54e-05	0.946753	2.63e-12	0.682674	0.000237306	0.609114	0.00158233	0.281261	0.183058	0.270416	0.201245	0.548347	0.00553147	0.0827231	0.700768
MSTRG.21303.1	black	0.634102	0.000876616	0.350623	0.0929941	0.261043	0.217921	-0.367703	0.0771055	-0.386929	0.0617793	-0.29957	0.154984	-0.38138	0.0659388	-0.631214	0.00094096	-0.341942	0.10195	-0.629512	0.000980745	-0.253878	0.231274	0.0304094	0.887827	0.586759	0.00257925	0.779701	7.08e-06	0.972259	2.27e-15	0.788599	4.7e-06	0.550408	0.00532157	0.351058	0.0925618	0.227275	0.285506	0.591889	0.00231283	-0.0467311	0.82834
MSTRG.17066.1	black	0.324126	0.122304	0.356066	0.0876874	0.423893	0.0389919	-0.431935	0.0350537	-0.372509	0.0730293	-0.195292	0.360449	-0.241289	0.256019	-0.554278	0.00494543	-0.0741446	0.730608	-0.692967	0.000174329	0.0760113	0.724081	0.174492	0.414796	0.347627	0.0960159	0.480499	0.0174722	0.932435	3.37e-11	0.525987	0.00829048	0.846468	1.86e-07	0.372356	0.0731562	0.409116	0.0471319	0.7451	2.95e-05	-0.0495668	0.818088
MSTRG.3897.1	black	0.152009	0.478279	0.31889	0.12881	0.568302	0.00376389	0.00240037	0.991118	-0.473479	0.0194381	-0.216097	0.310492	-0.306559	0.145115	-0.696419	0.000156759	-0.289632	0.169817	-0.272127	0.198298	0.309181	0.141532	0.545729	0.00580809	0.246367	0.24584	0.315082	0.133697	0.772472	9.73e-06	0.379929	0.067061	0.734558	4.37e-05	0.385701	0.0626818	0.403052	0.0508334	0.770426	1.06e-05	-0.0948653	0.659264
MSTRG.61.1	black	0.479309	0.0177936	0.504787	0.0118793	0.24811	0.242408	-0.333325	0.111455	-0.380845	0.0663506	-0.253769	0.23148	-0.342765	0.101075	-0.663189	0.000412113	-0.343369	0.100436	-0.60232	0.00184254	-0.207204	0.331301	0.0895311	0.677385	0.507966	0.0112713	0.668044	0.000360489	0.974817	7.92e-16	0.799486	2.78e-06	0.603785	0.00178353	0.241482	0.255627	0.228919	0.28194	0.63165	0.000931005	0.0635284	0.768064
MSTRG.1373.1	black	-0.493527	0.0142536	-0.337395	0.106888	-0.155302	0.468686	0.668181	0.000359124	0.266279	0.208496	0.0736493	0.732343	0.0995285	0.643572	0.140445	0.512747	-0.0171504	0.936603	0.793604	3.71e-06	0.466966	0.0214188	0.442263	0.0304658	-0.448627	0.0278867	-0.590326	0.00239138	-0.700845	0.000136512	-0.673484	0.000309406	-0.29257	0.165332	-0.375184	0.0708327	-0.217426	0.307454	-0.458541	0.0242201	0.144023	0.501957
MSTRG.26975.1	black	0.532366	0.00740677	0.48495	0.0163121	0.128995	0.548023	-0.26688	0.207431	-0.256229	0.226834	-0.118832	0.580234	-0.167946	0.432784	-0.486052	0.0160347	-0.455364	0.0253502	-0.459886	0.0237542	-0.528777	0.00789379	-0.161047	0.452185	0.584656	0.00269574	0.692506	0.000176802	0.763799	1.41e-05	0.903354	1.51e-09	0.149351	0.486097	0.0226598	0.916299	0.123881	0.564127	0.451661	0.0267204	0.0305325	0.887376
MSTRG.26975.9	black	0.2037	0.339725	0.15793	0.461099	0.076652	0.721845	-0.430792	0.035593	-0.0889877	0.679241	0.138805	0.517732	0.108046	0.615291	-0.0366047	0.86516	0.05348	0.803989	-0.538052	0.00668677	-0.339684	0.10438	-0.308037	0.143087	0.323514	0.123052	0.30276	0.150423	0.392589	0.0577474	0.361357	0.082749	0.182575	0.393163	0.383993	0.0639538	0.100006	0.641973	0.284896	0.177224	0.0894762	0.677573
MSTRG.36674.1	black	0.587323	0.00254874	0.44285	0.0302205	0.138257	0.519404	-0.312841	0.136634	-0.345755	0.0979407	-0.366787	0.0779012	-0.436132	0.0331273	-0.690149	0.000189917	-0.380532	0.0665927	-0.570664	0.00359049	-0.198637	0.352119	0.0847897	0.693641	0.498923	0.0130714	0.756186	1.92e-05	0.95892	1.6e-13	0.785946	5.32e-06	0.578972	0.00303325	0.17786	0.405704	0.159407	0.456864	0.497729	0.0133258	-0.0342248	0.873856
MSTRG.2280.9	black	0.593264	0.00224552	0.153478	0.473987	0.366212	0.0784047	-0.360933	0.0831367	-0.2889	0.170948	-0.256402	0.22651	-0.302086	0.151377	-0.572559	0.00345634	-0.262655	0.21499	-0.588848	0.00246778	-0.121386	0.572061	0.112259	0.601494	0.446927	0.0285579	0.694374	0.000166969	0.901171	1.9e-09	0.611215	0.00150849	0.598672	0.00199678	0.441196	0.0309165	0.287926	0.172461	0.629057	0.000991628	0.0252017	0.906947
MSTRG.22674.1	black	0.674878	0.000297376	0.381692	0.065699	0.173429	0.41769	-0.335163	0.109375	-0.335163	0.109375	-0.335163	0.109375	-0.391272	0.0586672	-0.651635	0.000561405	-0.371023	0.0742719	-0.584925	0.00268063	-0.245325	0.247908	0.0480961	0.823402	0.664092	0.000402052	0.79847	2.92e-06	0.957353	2.4e-13	0.78268	6.18e-06	0.543951	0.00600241	0.148829	0.487639	0.23551	0.26793	0.510105	0.010877	-0.000696339	0.997423
MSTRG.4766.2	black	0.343738	0.100047	0.193356	0.365325	-0.309583	0.140988	-0.258734	0.222167	-0.166126	0.437859	-0.186545	0.382777	-0.270379	0.201309	-0.121547	0.571549	0.0388448	0.856989	-0.317258	0.130889	-0.121079	0.573039	-0.1353	0.528462	0.30382	0.148928	0.33362	0.111119	0.30202	0.151471	0.199771	0.34932	0.229142	0.28146	-0.132993	0.535581	-0.282354	0.18129	-0.1296	0.546132	-0.135034	0.529281
MSTRG.12989.1	black	0.190935	0.371476	0.707502	0.000110358	0.166191	0.437677	-0.293407	0.16407	-0.23219	0.27493	-0.201872	0.344168	-0.193368	0.365294	-0.476733	0.0185057	-0.303464	0.149429	-0.503886	0.0120564	-0.33825	0.105947	-0.0892894	0.678211	0.302654	0.150572	0.400212	0.0526431	0.758157	1.77e-05	0.850401	1.42e-07	0.329461	0.115923	0.129615	0.546084	0.230747	0.27801	0.577458	0.00312893	0.0669287	0.756008
MSTRG.3505.1	black	0.550864	0.00527608	0.257783	0.223931	0.333178	0.111624	-0.40096	0.0521614	-0.20347	0.340281	-0.329632	0.115722	-0.31775	0.13026	-0.553851	0.00498582	-0.263567	0.213342	-0.622043	0.00117296	-0.188166	0.378582	0.0165007	0.939001	0.452682	0.0263367	0.695275	0.000162403	0.902893	1.58e-09	0.697901	0.000149707	0.558731	0.00454053	0.406817	0.0485096	0.325486	0.120654	0.611053	0.00151408	0.0616274	0.774827
MSTRG.48669.1	black	0.717572	7.91e-05	0.117793	0.583571	0.0133862	0.950499	-0.302916	0.150202	-0.302916	0.150202	-0.302916	0.150202	-0.416666	0.0428215	-0.62511	0.00109045	-0.38355	0.064287	-0.522339	0.00883389	-0.274186	0.194789	0.033767	0.875531	0.595928	0.00211989	0.827216	6.2e-07	0.860584	6.89e-08	0.700718	0.000137057	0.476229	0.0186478	0.101503	0.636973	-0.0401139	0.852366	0.285656	0.176021	0.0146562	0.945809
MSTRG.41580.1	black	0.539537	0.00650863	0.306259	0.14553	-0.0528323	0.806318	-0.480055	0.0175917	-0.292268	0.165789	-0.187426	0.380492	-0.263897	0.212749	-0.359186	0.084749	-0.12095	0.573453	-0.655866	0.00050206	-0.382264	0.0652622	-0.209824	0.325086	0.430039	0.0359524	0.649094	0.000599898	0.75618	1.92e-05	0.647041	0.000632625	0.426807	0.0375263	-0.10233	0.634215	0.0333546	0.87704	0.281582	0.182537	-0.05251	0.807478
MSTRG.18836.1	black	-0.510774	0.010756	-0.346769	0.0968947	-0.457962	0.0244232	0.385627	0.0627369	0.370767	0.0744878	0.0449107	0.834935	0.0435396	0.83991	0.446158	0.0288658	0.288776	0.171139	0.603359	0.00180055	0.346014	0.0976735	0.0811939	0.706057	-0.502311	0.0123712	-0.639913	0.000758528	-0.833586	4.23e-07	-0.738835	3.73e-05	-0.362538	0.081676	-0.424875	0.0384928	-0.420805	0.0405937	-0.732435	4.71e-05	0.178711	0.403426
MSTRG.14040.1	black	0.317781	0.13022	0.350901	0.0927174	0.422793	0.0395565	-0.249074	0.240524	-0.462136	0.0229908	-0.219074	0.303711	-0.298269	0.156872	-0.683273	0.000233158	-0.206877	0.332082	-0.546374	0.00573891	0.162208	0.44889	0.34347	0.100329	0.338446	0.105732	0.469681	0.0205743	0.918723	2.41e-10	0.509714	0.0109482	0.836606	3.51e-07	0.419546	0.0412615	0.39481	0.0562223	0.725879	5.95e-05	-0.0989051	0.645661
MSTRG.20796.1	black	-0.0508664	0.813399	-0.753361	2.14e-05	-0.203806	0.339468	0.234879	0.269253	0.263946	0.21266	0.163721	0.444612	0.182863	0.392406	0.445259	0.029229	0.269749	0.202403	0.430007	0.0359674	0.220568	0.300343	0.0225052	0.916868	-0.155805	0.467227	-0.28915	0.170561	-0.676766	0.000281732	-0.747925	2.65e-05	-0.322615	0.124156	-0.28977	0.169605	-0.152713	0.47622	-0.590827	0.00236599	-0.0263376	0.902772
MSTRG.19854.1	black	0.699151	0.000143973	0.332877	0.111967	-0.0434472	0.840246	-0.322447	0.124364	-0.252229	0.234422	-0.275133	0.193189	-0.347471	0.0961758	-0.520135	0.0091764	-0.376898	0.0694518	-0.499094	0.0130353	-0.391579	0.0584519	-0.107689	0.616466	0.610037	0.00154952	0.818437	1.02e-06	0.793295	3.76e-06	0.767212	1.22e-05	0.318613	0.129161	-0.076248	0.723255	0.166732	0.436165	0.273826	0.1954	0.136252	0.525537
MSTRG.46685.1	black	0.454686	0.0255968	0.301279	0.152528	0.331928	0.113056	-0.309745	0.140769	-0.334957	0.109607	-0.577073	0.00315372	-0.63823	0.000791232	-0.631227	0.000940676	-0.174807	0.413942	-0.550337	0.00532873	0.0948026	0.659475	0.226032	0.28822	0.458626	0.0241906	0.58895	0.00246241	0.920603	1.88e-10	0.567044	0.0038591	0.770992	1.04e-05	0.317197	0.130966	0.297953	0.157333	0.596748	0.00208245	-0.0682528	0.751328
MSTRG.27942.1	black	0.673724	0.000307302	0.346805	0.0968583	0.225348	0.28972	-0.267524	0.206295	-0.36062	0.0834232	-0.357588	0.0862439	-0.435894	0.0332342	-0.706998	0.000112169	-0.45183	0.0266567	-0.520731	0.00908266	-0.241442	0.25571	0.112972	0.599174	0.605175	0.00172905	0.823082	7.88e-07	0.96807	1.05e-14	0.802536	2.38e-06	0.515583	0.00991864	0.181459	0.396112	0.16675	0.436114	0.540965	0.00634111	-0.0311052	0.885277
MSTRG.10295.2	black	0.486456	0.0159342	0.475927	0.0187333	-0.0129307	0.952181	-0.283572	0.179334	-0.14021	0.513461	-0.289857	0.16947	-0.321128	0.126	-0.469648	0.0205843	-0.411305	0.0458484	-0.462485	0.0228741	-0.547313	0.00563938	-0.183557	0.390581	0.505517	0.0117374	0.646251	0.000645623	0.745179	2.94e-05	0.894716	3.7e-09	0.164206	0.443246	-0.0491299	0.819666	-0.0692778	0.747711	0.34952	0.0940981	0.0834135	0.698384
MSTRG.47132.3	black	0.504539	0.0119277	0.267708	0.205971	0.357886	0.0859638	-0.335582	0.108905	-0.406143	0.0489191	-0.28539	0.17644	-0.353721	0.0899455	-0.61367	0.00142598	-0.231582	0.276224	-0.583516	0.00276075	-0.0320455	0.881832	0.156779	0.464415	0.489286	0.0152432	0.621089	0.00119969	0.911712	5.79e-10	0.615382	0.00137077	0.689629	0.000192921	0.315341	0.13336	0.374009	0.0717911	0.619954	0.00123216	-0.089306	0.678154
MSTRG.34619.1	black	0.331414	0.113649	0.363575	0.0807417	0.321999	0.124917	-0.18932	0.375609	-0.443371	0.030004	-0.437518	0.0325101	-0.514259	0.0101435	-0.739186	3.69e-05	-0.237874	0.263016	-0.48074	0.017408	0.20451	0.337765	0.382986	0.0647137	0.354796	0.0889046	0.484497	0.0164273	0.91434	4.21e-10	0.524747	0.00847201	0.846104	1.9e-07	0.324044	0.122404	0.3129	0.136557	0.616667	0.00133052	-0.121595	0.571394
MSTRG.11462.1	black	-0.339958	0.104083	-0.335835	0.108622	-0.326816	0.119055	-0.0737874	0.731859	0.430981	0.0355035	0.35008	0.0935373	0.408011	0.0477899	0.883459	1.07e-08	0.481229	0.0172776	0.250395	0.237957	-0.210766	0.322869	-0.567814	0.00380058	-0.363011	0.0812484	-0.491231	0.0147827	-0.857054	8.92e-08	-0.516226	0.00981082	-0.726025	5.92e-05	-0.283298	0.179772	-0.293782	0.163507	-0.590431	0.00238606	0.104811	0.625973
MSTRG.46459.1	black	0.569728	0.00365838	0.448423	0.0279668	0.259089	0.221511	-0.370687	0.0745547	-0.351201	0.0924201	-0.342486	0.101371	-0.407464	0.0481185	-0.639051	0.000775133	-0.343438	0.100363	-0.622915	0.00114897	-0.247566	0.243476	0.0339304	0.874933	0.540788	0.00636164	0.741704	3.36e-05	0.984022	5.55e-18	0.825114	7.01e-07	0.56304	0.0041757	0.233423	0.272317	0.200243	0.348159	0.614396	0.00140235	-0.0207595	0.923297
MSTRG.19406.1	black	0.513919	0.010202	0.336183	0.108233	0.3582	0.0856695	-0.408645	0.0474113	-0.277538	0.189168	-0.29922	0.15549	-0.325827	0.120242	-0.538723	0.00660578	-0.196367	0.357761	-0.63151	0.000934177	-0.110108	0.608523	0.0751059	0.727244	0.41231	0.0452689	0.644822	0.000669726	0.919825	2.09e-10	0.639339	0.000769556	0.64468	0.000672162	0.177966	0.405419	0.334423	0.110209	0.66611	0.00038034	0.0113373	0.958069
MSTRG.40939.1	black	0.549798	0.00538297	0.338443	0.105735	0.338624	0.105536	-0.462135	0.0229912	-0.370252	0.0749225	-0.396004	0.0554158	-0.461639	0.0231578	-0.540268	0.00642242	-0.159879	0.455514	-0.689651	0.000192794	-0.104409	0.627305	0.0287694	0.893842	0.509631	0.0109634	0.68735	0.000206593	0.956696	2.83e-13	0.677693	0.000274319	0.67192	0.000323405	0.383916	0.0640116	0.30735	0.144027	0.642759	0.000705885	-0.0514651	0.811241
MSTRG.2429.6	black	0.575467	0.00325869	0.279963	0.185172	-0.0721651	0.73755	-0.32068	0.126559	-0.320247	0.127101	-0.271604	0.199195	-0.373069	0.0725652	-0.579355	0.00300944	-0.228095	0.283724	-0.531965	0.00746	-0.0948522	0.659308	0.106861	0.619195	0.531947	0.00746232	0.67054	0.000336216	0.817606	1.07e-06	0.532856	0.00734234	0.6362	0.000832282	-0.112105	0.601997	0.0543176	0.800978	0.259296	0.221128	0.0252687	0.906701
MSTRG.33381.2	black	0.421895	0.0400225	0.427396	0.0372356	0.185295	0.38603	-0.498165	0.0132325	-0.28286	0.180475	-0.329457	0.115928	-0.381328	0.0659789	-0.526196	0.0082601	-0.0928246	0.666175	-0.724093	6.33e-05	-0.0825714	0.701292	0.0170265	0.93706	0.449235	0.0276498	0.580989	0.00290964	0.933525	2.83e-11	0.640761	0.000742506	0.756086	1.92e-05	0.13844	0.518845	0.235479	0.267996	0.549757	0.00538709	0.00424477	0.984295
MSTRG.29581.4	black	0.179566	0.40114	0.540246	0.00642496	0.26639	0.208299	-0.439924	0.0314604	-0.330624	0.114565	-0.286136	0.175263	-0.358019	0.085839	-0.393191	0.0573315	0.0416075	0.846931	-0.635325	0.000850532	0.0469241	0.827641	0.0581472	0.78725	0.280433	0.184404	0.317474	0.130613	0.780371	6.87e-06	0.48504	0.0162893	0.71434	8.82e-05	0.333669	0.111064	0.213579	0.316302	0.612291	0.00147185	-0.0594299	0.782666
MSTRG.48493.4	black	0.504978	0.011842	0.149028	0.487051	0.310987	0.1391	-0.3279	0.117764	-0.3279	0.117764	-0.0421764	0.844862	-0.0762166	0.723364	-0.392593	0.0577453	-0.253003	0.23294	-0.52283	0.0087591	-0.314347	0.134656	-0.0800856	0.709899	0.425043	0.0384082	0.565764	0.00395801	0.701013	0.000135789	0.633371	0.000892528	0.291789	0.166516	0.610484	0.00153385	0.345679	0.0980202	0.549109	0.00545302	0.009265	0.965728
MSTRG.48493.5	black	0.0968737	0.652488	0.0710158	0.74159	0.684752	0.000223198	-0.13598	0.526371	-0.337435	0.106844	-0.114416	0.594481	-0.149073	0.486918	-0.410735	0.04618	-0.0826626	0.700977	-0.339114	0.105001	0.220819	0.299779	0.303368	0.149563	0.208304	0.328683	0.193487	0.364993	0.578043	0.00309167	0.238502	0.261721	0.575006	0.00328934	0.793086	3.8e-06	0.549759	0.00538692	0.739077	3.7e-05	-0.113868	0.596261
MSTRG.6545.3	black	0.373571	0.0721511	0.300249	0.154004	0.536427	0.00688633	-0.296153	0.159977	-0.37259	0.0729618	-0.273542	0.195882	-0.321754	0.125221	-0.512285	0.0104868	-0.277194	0.189741	-0.505534	0.011734	-0.17117	0.423872	0.067221	0.754974	0.341878	0.102019	0.539469	0.00651668	0.829396	5.45e-07	0.699294	0.00014333	0.452282	0.0264865	0.501136	0.0126105	0.30401	0.148661	0.753778	2.11e-05	-0.104582	0.626732
MSTRG.6545.2	black	0.464972	0.022057	0.188674	0.377271	0.0585161	0.785931	-0.274554	0.194167	-0.271938	0.198622	-0.232675	0.273901	-0.329829	0.115492	-0.411449	0.0457651	-0.151923	0.478531	-0.418068	0.0420561	-0.0578362	0.788363	0.0942787	0.661248	0.193779	0.364257	0.562056	0.00425672	0.648955	0.000602059	0.381812	0.0656077	0.482587	0.0169201	-0.0535963	0.803571	-0.0630829	0.769648	0.299438	0.155174	-0.124458	0.562298
MSTRG.20729.1	black	0.411036	0.0460048	0.359458	0.0844964	0.339732	0.104329	-0.397583	0.0543619	-0.385977	0.0624784	-0.402823	0.0509777	-0.470414	0.0203509	-0.598658	0.00199736	-0.11294	0.599277	-0.652527	0.000548424	0.0724634	0.736503	0.18126	0.39664	0.452184	0.0265232	0.561256	0.00432365	0.951394	9.84e-13	0.563978	0.00409961	0.832231	4.6e-07	0.297223	0.1584	0.326163	0.119838	0.648789	0.000604665	-0.0700856	0.744864
MSTRG.11842.1	black	-0.43157	0.0352249	-0.41007	0.0465692	-0.328174	0.11744	0.473296	0.0194917	0.373466	0.0722375	0.250727	0.237313	0.307491	0.143834	0.559189	0.00450054	0.126026	0.557345	0.735187	4.27e-05	0.0765412	0.722231	-0.0659641	0.759422	-0.436631	0.0329039	-0.592928	0.00226184	-0.969936	5.44e-15	-0.641277	0.000732902	-0.766788	1.24e-05	-0.344302	0.0994544	-0.323696	0.122828	-0.682641	0.000237532	0.0648481	0.763379
MSTRG.15769.1	black	0.266482	0.208136	0.401615	0.0517425	0.391051	0.0588227	-0.559057	0.0045121	-0.298012	0.157247	-0.224548	0.291481	-0.25758	0.224308	-0.398454	0.0537878	0.0548982	0.798893	-0.785084	5.54e-06	-0.0132631	0.950954	-0.0164921	0.939032	0.334614	0.109993	0.417996	0.0420953	0.874434	2.33e-08	0.548815	0.00548323	0.767947	1.18e-05	0.509426	0.0110009	0.387544	0.0613311	0.721084	7.02e-05	-0.0288834	0.893424
MSTRG.15261.1	black	0.201957	0.343961	0.293091	0.164547	0.586999	0.00256623	-0.388448	0.0606768	-0.365111	0.0793744	-0.351099	0.0925207	-0.378243	0.068383	-0.49342	0.014278	0.0455912	0.832469	-0.625713	0.00107483	0.277113	0.189874	0.266388	0.208302	0.215533	0.311789	0.339759	0.104299	0.856159	9.51e-08	0.366355	0.0782786	0.903602	1.47e-09	0.546885	0.00568452	0.519774	0.0092335	0.821246	8.75e-07	-0.120609	0.574542
MSTRG.3106.1	black	0.526597	0.00820228	0.423472	0.039207	0.0400245	0.852691	-0.355587	0.0881451	-0.35289	0.0907552	-0.345002	0.0987235	-0.446216	0.0288426	-0.646996	0.000633364	-0.254324	0.230427	-0.613878	0.00141919	-0.118379	0.581688	0.103483	0.630378	0.547205	0.00565077	0.677287	0.000277542	0.93571	1.98e-11	0.670631	0.000335356	0.694205	0.000167842	0.0752086	0.726885	0.0575109	0.789527	0.419334	0.0413745	-0.0193515	0.928486
MSTRG.2661.2	black	0.39965	0.0530066	0.539514	0.00651135	0.370093	0.0750574	-0.329194	0.116236	-0.367028	0.0776911	-0.353861	0.089809	-0.406183	0.048895	-0.64571	0.000654665	-0.295841	0.160438	-0.5956	0.00213501	-0.122811	0.567524	0.12078	0.573995	0.455833	0.0251807	0.598002	0.00202625	0.968515	8.98e-15	0.768556	1.15e-05	0.637047	0.000814926	0.352677	0.0909644	0.283318	0.17974	0.724074	6.33e-05	-0.0421393	0.844997
MSTRG.2661.3	black	0.378181	0.068432	0.652327	0.000551313	0.240256	0.258123	-0.277195	0.189738	-0.326932	0.118916	-0.326932	0.118916	-0.380911	0.0662997	-0.631006	0.000945745	-0.382309	0.0652281	-0.528145	0.00798216	-0.262026	0.21613	0.0392179	0.855629	0.443108	0.030113	0.602952	0.00181689	0.908628	8.33e-10	0.858619	7.96e-08	0.473928	0.0193072	0.206426	0.333159	0.169549	0.428341	0.621733	0.00118158	-0.015843	0.941428
MSTRG.2661.4	black	0.625512	0.00108002	0.363264	0.0810208	0.340111	0.103918	-0.306721	0.144892	-0.308245	0.142803	-0.276358	0.191135	-0.321554	0.12547	-0.587799	0.00252324	-0.408485	0.0475068	-0.537008	0.00681443	-0.329456	0.115928	0.00172341	0.993623	0.655105	0.000512319	0.782313	6.29e-06	0.903824	1.43e-09	0.800254	2.67e-06	0.398873	0.053513	0.34668	0.0969863	0.247334	0.243932	0.61386	0.00141975	0.0197478	0.927025
MSTRG.1038.1	black	0.254829	0.229472	0.347779	0.0958611	0.546776	0.00569609	-0.357122	0.0866841	-0.384307	0.0637189	-0.200763	0.346882	-0.250051	0.238623	-0.558048	0.00460081	-0.0924137	0.66757	-0.622433	0.00116216	0.132495	0.537121	0.242951	0.252658	0.308856	0.141972	0.413647	0.0445064	0.895286	3.5e-09	0.484502	0.0164259	0.820419	9.16e-07	0.544555	0.00593577	0.447432	0.0283573	0.824133	7.42e-07	-0.0305802	0.887201
MSTRG.8121.1	black	0.479825	0.0176536	0.393991	0.0567811	0.343374	0.10043	-0.446709	0.028645	-0.406438	0.0487395	-0.249678	0.239346	-0.329907	0.1154	-0.578939	0.0030353	-0.168527	0.431169	-0.709234	0.000104318	-0.0843962	0.694996	0.0811794	0.706107	0.47609	0.018687	0.632403	0.000914006	0.977951	1.86e-16	0.664722	0.000395166	0.735069	4.29e-05	0.376039	0.0701416	0.340946	0.103016	0.690789	0.000186274	-0.030716	0.886703
MSTRG.12273.2	black	0.0365602	0.865323	0.601869	0.00186105	0.372327	0.0731805	-0.263584	0.213311	-0.138401	0.518965	-0.240089	0.258465	-0.214303	0.314624	-0.42627	0.0377932	-0.160509	0.453719	-0.462692	0.0228054	-0.0718609	0.738619	0.0644854	0.764666	0.228599	0.282633	0.214482	0.314211	0.697297	0.000152545	0.630156	0.000965533	0.469103	0.0207518	0.381914	0.0655292	0.341255	0.102685	0.702739	0.000128568	0.196911	0.356404
MSTRG.5568.2	black	-0.0318197	0.882659	0.618409	0.00127758	0.475441	0.0188716	-0.13353	0.533918	-0.337614	0.106646	-0.194549	0.362317	-0.236066	0.266771	-0.429397	0.0362608	-0.102398	0.633989	-0.33303	0.111792	0.216555	0.309444	0.273344	0.196218	0.0323337	0.880776	0.141782	0.508703	0.604915	0.00173914	0.364264	0.0801257	0.557037	0.00469122	0.57844	0.00306659	0.473409	0.0194585	0.741399	3.39e-05	-0.00450204	0.983343
MSTRG.20288.2	black	0.436248	0.0330754	-0.232372	0.274545	-0.0404525	0.851133	-0.126355	0.556308	-0.232372	0.274545	-0.232372	0.274545	-0.344748	0.0989879	-0.393288	0.0572647	-0.126026	0.557345	-0.253709	0.231595	0.0924641	0.667399	0.185303	0.386009	0.0888842	0.679595	0.450356	0.0272173	0.444167	0.0296752	0.158936	0.458214	0.447213	0.0284442	0.162074	0.449269	-0.0495895	0.818006	0.0356478	0.868655	-0.118824	0.580259
MSTRG.10713.1	black	0.435776	0.0332874	0.304228	0.148356	0.311615	0.138261	-0.392763	0.0576269	-0.374525	0.0713695	-0.391349	0.0586129	-0.464761	0.0221254	-0.606212	0.00168933	-0.124078	0.563504	-0.647296	0.000628473	0.0636912	0.767486	0.183845	0.389825	0.45325	0.0261254	0.580429	0.00294353	0.945145	3.61e-12	0.553417	0.00502713	0.82989	5.29e-07	0.283169	0.17998	0.290259	0.168853	0.610663	0.00152759	-0.0653278	0.761678
MSTRG.13199.13	black	0.865669	4.7e-08	-0.0834987	0.69809	0.0863492	0.688279	-0.191654	0.369641	-0.296099	0.160056	-0.290936	0.167817	-0.373857	0.0719157	-0.587269	0.00255162	-0.441206	0.030912	-0.38739	0.0614434	-0.287873	0.172543	0.0767554	0.721484	0.792091	3.98e-06	0.897046	2.93e-09	0.777236	7.9e-06	0.610789	0.00152322	0.342517	0.101338	0.0208427	0.922991	0.0820159	0.703212	0.252588	0.233734	-0.00192532	0.992876
MSTRG.13199.10	black	0.629083	0.000991006	-0.0598504	0.781164	0.0788109	0.714326	-0.360906	0.0831616	-0.103205	0.631304	-0.127204	0.553639	-0.152615	0.476505	-0.263867	0.212803	-0.163969	0.443912	-0.473878	0.0193217	-0.306973	0.144545	-0.140388	0.512921	0.621442	0.00118973	0.580962	0.00291127	0.562904	0.00418679	0.457569	0.0245617	0.232368	0.274553	0.32201	0.124903	0.0709014	0.741992	0.25215	0.234574	0.106343	0.620907
MSTRG.13199.17	black	0.35042	0.0931965	0.134969	0.52948	0.452239	0.0265027	-0.378808	0.0679381	-0.391269	0.0586691	-0.304442	0.148056	-0.349431	0.0941883	-0.446588	0.0286935	-0.0491298	0.819666	-0.575399	0.00326318	0.0399104	0.853107	0.121509	0.571669	0.300117	0.154194	0.464678	0.0221525	0.803953	2.22e-06	0.485006	0.016298	0.685248	0.000219939	0.185109	0.386517	0.40202	0.0514852	0.653746	0.000531087	-0.149035	0.487031
MSTRG.10774.1	black	0.590245	0.00239556	0.494103	0.0141234	0.276914	0.190207	-0.335875	0.108577	-0.321453	0.125594	-0.302728	0.150467	-0.352419	0.0912173	-0.627462	0.00103059	-0.40372	0.050415	-0.581332	0.00288901	-0.313282	0.136053	0.0104123	0.961487	0.57943	0.00300483	0.756886	1.86e-05	0.956805	2.75e-13	0.851705	1.3e-07	0.461802	0.0231031	0.292925	0.164797	0.218564	0.304866	0.63062	0.000954692	0.0151923	0.94383
MSTRG.18668.1	black	0.471845	0.0199204	0.452378	0.0264508	0.387656	0.0612497	-0.343767	0.100017	-0.371881	0.0735529	-0.368087	0.0767732	-0.412615	0.0450937	-0.649111	0.000599632	-0.277878	0.188606	-0.605416	0.00171974	-0.080405	0.708791	0.147957	0.490222	0.489467	0.0151997	0.645711	0.000654638	0.983993	5.66e-18	0.720336	7.2e-05	0.680182	0.000255237	0.30531	0.146845	0.338926	0.105206	0.718572	7.65e-05	-0.0467595	0.828237
MSTRG.5960.1	black	0.129444	0.546618	0.499943	0.0128574	0.431108	0.0354435	-0.431606	0.0352082	-0.338089	0.106123	-0.0911404	0.671899	-0.0657851	0.760057	-0.439706	0.0315545	0.00058255	0.997844	-0.675623	0.000291114	0.0623154	0.772378	0.103188	0.631361	0.19782	0.354143	0.292488	0.165457	0.821674	8.54e-07	0.501683	0.0124987	0.760691	1.6e-05	0.385898	0.0625362	0.499806	0.0128859	0.780241	6.91e-06	-0.000753547	0.997212
MSTRG.2534.4	black	0.281012	0.183462	0.369912	0.0752112	0.319467	0.128081	-0.24364	0.251274	-0.257393	0.224657	-0.161071	0.452118	-0.212149	0.319631	-0.328793	0.116708	-0.276614	0.190707	-0.405833	0.0491087	-0.373638	0.0720959	-0.150598	0.482421	0.355963	0.087785	0.409126	0.0471256	0.585573	0.00264442	0.712578	9.35e-05	0.114855	0.593057	0.637937	0.00079705	0.199556	0.34985	0.532491	0.0073903	-0.0386927	0.857543
MSTRG.2534.7	black	0.138993	0.517161	0.659158	0.00045972	0.336129	0.108293	-0.308439	0.142539	-0.293218	0.164355	-0.333475	0.111285	-0.315728	0.132859	-0.540713	0.0063704	-0.146674	0.494034	-0.544047	0.00599176	0.029012	0.892952	0.15368	0.473397	0.284455	0.177925	0.339075	0.105043	0.83693	3.44e-07	0.610353	0.00153842	0.68213	0.000241124	0.152717	0.476207	0.295315	0.161218	0.699421	0.000142759	-0.0655181	0.761003
MSTRG.2534.8	black	0.31898	0.128696	0.59905	0.00198028	0.199381	0.350281	-0.250517	0.23772	-0.263069	0.21424	-0.160815	0.452846	-0.213632	0.316179	-0.473046	0.019565	-0.395952	0.0554507	-0.439201	0.031773	-0.430586	0.0356911	-0.0971075	0.651701	0.435094	0.0335957	0.515405	0.00994865	0.74081	3.47e-05	0.860616	6.88e-08	0.207661	0.330211	0.0823353	0.702108	0.0479097	0.824075	0.539743	0.0064842	0.0366529	0.864984
MSTRG.12998.3	black	0.607686	0.00163423	0.320121	0.127259	0.383874	0.0640435	-0.39405	0.0567409	-0.305958	0.145946	-0.0946851	0.659873	-0.135752	0.527073	-0.485661	0.0161328	-0.317695	0.13033	-0.624782	0.00109901	-0.383129	0.0646048	-0.0836359	0.697617	0.594713	0.00217644	0.738465	3.79e-05	0.884361	9.89e-09	0.774917	8.75e-06	0.385455	0.0628638	0.388166	0.0608804	0.353787	0.089881	0.67803	0.000271662	0.00247922	0.990827
MSTRG.47239.1	black	-0.552857	0.00508091	-0.419011	0.0415479	-0.200181	0.348309	0.383658	0.0642058	0.331256	0.113832	0.309729	0.14079	0.344711	0.0990265	0.650754	0.000574501	0.292348	0.165668	0.651745	0.000559795	0.163657	0.444791	-0.0756503	0.725342	-0.530964	0.00759391	-0.702505	0.000129529	-0.974289	9.93e-16	-0.729991	5.15e-05	-0.659473	0.000455839	-0.260755	0.218448	-0.222706	0.295563	-0.564813	0.00403286	0.0601155	0.780218
MSTRG.21707.1	black	0.34567	0.0980297	-0.243296	0.251964	0.661925	0.000426555	0.130271	0.544036	-0.169809	0.427621	-0.178216	0.40475	-0.0988522	0.645838	-0.331697	0.113321	-0.28093	0.183595	0.0517071	0.810369	0.188397	0.377985	0.370112	0.0750413	0.169181	0.429358	0.34402	0.0997505	0.322911	0.123791	0.0837736	0.697142	0.188595	0.377474	0.250965	0.236853	0.534242	0.00716248	0.521436	0.0089729	-0.0265683	0.901924
MSTRG.64180.1	black	0.573076	0.00342051	0.380793	0.0663908	0.361907	0.0822476	-0.25266	0.233596	-0.291226	0.167373	-0.324	0.122457	-0.353526	0.0901348	-0.629218	0.000987766	-0.459923	0.0237414	-0.482469	0.0169508	-0.300321	0.153901	0.0550865	0.798217	0.511495	0.0106269	0.728832	5.36e-05	0.902136	1.72e-09	0.838707	3.08e-07	0.377854	0.0686908	0.362991	0.081267	0.223331	0.294173	0.650953	0.00057153	0.00542554	0.979927
MSTRG.15950.1	black	0.606595	0.00167488	0.441659	0.0307202	0.146369	0.494943	-0.414517	0.0440153	-0.297693	0.157713	-0.240455	0.257717	-0.301627	0.152032	-0.610692	0.0015266	-0.335322	0.109197	-0.661847	0.000427469	-0.321419	0.125637	-0.029943	0.889537	0.610497	0.00153337	0.767506	1.2e-05	0.970183	4.97e-15	0.821445	8.65e-07	0.545944	0.00578493	0.131559	0.540027	0.158216	0.460278	0.528547	0.0079258	0.0530807	0.805425
MSTRG.9609.1	black	0.696447	0.000156626	0.258862	0.221929	0.145402	0.497829	-0.397098	0.0546841	-0.316429	0.131953	-0.341656	0.102255	-0.458231	0.0243286	-0.555428	0.00483808	-0.244459	0.249633	-0.604402	0.00175917	-0.16881	0.430385	0.0341971	0.873958	0.625487	0.00108065	0.805417	2.06e-06	0.9025	1.65e-09	0.630551	0.000956302	0.587808	0.00252275	0.15593	0.466867	0.147037	0.492955	0.43319	0.0344687	0.09673	0.652971
MSTRG.46027.9	black	0.501781	0.0124786	0.0232033	0.914298	0.447898	0.0281732	-0.210331	0.323891	-0.373475	0.07223	0.0200897	0.925765	-0.00878129	0.967516	-0.38899	0.0602869	-0.235977	0.266954	-0.355914	0.0878321	-0.0731638	0.734045	0.13401	0.532436	0.471054	0.0201574	0.571715	0.00351557	0.635635	0.000844033	0.393953	0.0568073	0.375197	0.0708221	0.114903	0.592902	0.431198	0.0354006	0.565138	0.00400716	-0.0793525	0.712444
MSTRG.46027.8	black	0.865448	4.78e-08	0.119485	0.578139	-0.0163152	0.939685	-0.0454538	0.832966	-0.32179	0.125176	-0.333507	0.111249	-0.410527	0.0463015	-0.687178	0.00020766	-0.616043	0.00134994	-0.25356	0.231878	-0.336603	0.107766	0.122877	0.567315	0.704894	0.000120028	0.919407	2.2e-10	0.761409	1.55e-05	0.721185	7e-05	0.218614	0.304753	-0.0135331	0.949956	0.0533346	0.804512	0.207765	0.329964	-0.0184769	0.931711
MSTRG.32788.2	black	0.658751	0.000464789	0.365636	0.0789102	0.235549	0.26785	-0.339654	0.104413	-0.255909	0.227434	-0.233229	0.272728	-0.232269	0.274762	-0.597615	0.00204342	-0.439079	0.0318258	-0.572699	0.00344663	-0.407398	0.0481584	-0.0552059	0.797789	0.566759	0.00388097	0.797001	3.14e-06	0.91449	4.13e-10	0.865586	4.73e-08	0.367928	0.0769104	0.275775	0.19211	0.263886	0.212768	0.568297	0.0037643	0.0750259	0.727524
MSTRG.32788.3	black	0.441438	0.0308138	0.191566	0.369867	0.200905	0.346534	0.00968431	0.964178	-0.427315	0.0372755	-0.130036	0.544771	-0.197858	0.354049	-0.751942	2.27e-05	-0.471832	0.0199244	-0.266891	0.207413	0.0250618	0.907462	0.402579	0.0511311	0.391575	0.0584545	0.556533	0.00473681	0.767669	1.19e-05	0.518791	0.00939051	0.557276	0.00466965	-0.0322872	0.880947	0.215458	0.31196	0.443942	0.029768	-0.138323	0.519203
MSTRG.19105.1	black	0.369276	0.0757527	0.194141	0.363344	0.453851	0.0259031	-0.361679	0.0824553	-0.290302	0.168787	-0.586921	0.00257045	-0.630165	0.00096533	-0.450528	0.0271513	0.03854	0.8581	-0.552122	0.00515212	0.239094	0.260502	0.212628	0.318513	0.354816	0.0888849	0.457344	0.0246411	0.799931	2.72e-06	0.345413	0.0982959	0.799258	2.81e-06	0.417361	0.042441	0.426152	0.0378517	0.634539	0.000867211	-0.083839	0.696916
MSTRG.33269.2	black	0.589591	0.00242914	0.442274	0.0304614	0.0176257	0.93485	-0.260497	0.218919	-0.362136	0.0820394	-0.310424	0.139855	-0.412552	0.0451301	-0.666664	0.000374563	-0.420806	0.0405933	-0.494929	0.0139383	-0.268044	0.205382	0.0521805	0.808665	0.598978	0.00198342	0.749559	2.49e-05	0.887061	7.73e-09	0.793149	3.79e-06	0.476863	0.0184693	0.0136965	0.949353	0.132731	0.536393	0.375504	0.0705733	0.10735	0.617584
MSTRG.22866.1	black	0.591359	0.00233924	0.421946	0.0399958	0.229102	0.281545	-0.351785	0.091842	-0.383069	0.0646504	-0.2765	0.190897	-0.361967	0.0821932	-0.649304	0.000596631	-0.349373	0.0942464	-0.612784	0.00145531	-0.23575	0.26743	0.0625644	0.771492	0.568709	0.00373354	0.757294	1.83e-05	0.979981	6.5e-17	0.790973	4.2e-06	0.578975	0.00303308	0.168153	0.432208	0.186466	0.382981	0.587778	0.00252433	-0.0104213	0.961454
MSTRG.27137.2	black	0.618411	0.00127752	0.302412	0.150915	0.0636455	0.767648	-0.34302	0.100805	-0.313487	0.135784	-0.25863	0.222359	-0.364142	0.0802352	-0.580555	0.00293586	-0.30804	0.143084	-0.573056	0.00342189	-0.271221	0.199855	0.00591355	0.978122	0.705747	0.000116788	0.72824	5.47e-05	0.872193	2.8e-08	0.707723	0.000109571	0.516163	0.00982128	0.135159	0.528897	0.0354222	0.869479	0.373582	0.0721423	0.0129994	0.951927
MSTRG.44085.1	black	-0.264564	0.211552	-0.351509	0.0921146	-0.20875	0.327625	-0.415807	0.0432954	0.513685	0.0102424	0.401573	0.0517694	0.502829	0.0122669	0.959089	1.53e-13	0.669695	0.000344272	-0.0954493	0.657291	-0.284942	0.17715	-0.739435	3.65e-05	-0.28949	0.170037	-0.405384	0.0493842	-0.667207	0.000368966	-0.449739	0.0274548	-0.513634	0.0102513	-0.230326	0.278912	-0.150256	0.483427	-0.406515	0.0486925	0.198583	0.352252
MSTRG.39816.1	black	0.268875	0.203926	0.600952	0.00189913	0.432574	0.0347545	-0.341208	0.102735	-0.338472	0.105703	-0.341208	0.102735	-0.362779	0.0814574	-0.585182	0.00266622	-0.228531	0.28278	-0.594924	0.00216652	-0.0825613	0.701327	0.109367	0.610953	0.357397	0.0864249	0.474191	0.019231	0.924883	1.04e-10	0.73792	3.86e-05	0.635204	0.000853085	0.393786	0.0569216	0.34956	0.0940586	0.789895	4.42e-06	-0.0277371	0.897631
MSTRG.37712.2	black	0.641453	0.000729642	0.227809	0.284344	0.36625	0.0783714	-0.32229	0.124557	-0.38081	0.066378	-0.29697	0.158772	-0.373326	0.0723534	-0.636392	0.000828328	-0.33726	0.107037	-0.563607	0.00412955	-0.136646	0.52433	0.133301	0.534627	0.55919	0.00450046	0.763803	1.4e-05	0.939887	9.65e-12	0.671709	0.000325334	0.584811	0.00268705	0.412733	0.0450266	0.252223	0.234434	0.619797	0.0012367	-0.0554134	0.797044
MSTRG.37712.3	black	0.740413	3.52e-05	0.101564	0.636768	0.204016	0.33896	-0.324123	0.122307	-0.376435	0.0698227	-0.237244	0.264321	-0.362607	0.0816132	-0.59067	0.00237393	-0.335567	0.108922	-0.552147	0.00514975	-0.219175	0.303483	0.0653635	0.761551	0.592832	0.0022665	0.835203	3.83e-07	0.884234	1e-08	0.646587	0.000640067	0.509168	0.0110483	0.2583	0.22297	0.0976334	0.649932	0.443537	0.0299351	-0.0891438	0.678708
MSTRG.3912.1	black	0.503451	0.0121426	0.456004	0.0251193	0.265603	0.209696	-0.380309	0.0667653	-0.369047	0.0759483	-0.317186	0.130981	-0.383842	0.0640677	-0.649375	0.00059552	-0.27325	0.196379	-0.655431	0.000507901	-0.141717	0.5089	0.0920574	0.66878	0.494974	0.0139283	0.67192	0.00032341	0.991717	4.18e-21	0.749192	2.52e-05	0.680432	0.000253385	0.29375	0.163555	0.275881	0.191932	0.637808	0.000799612	-0.0345785	0.872563
MSTRG.47652.1	black	0.484848	0.0163379	0.297195	0.158443	0.249403	0.239882	-0.130309	0.543917	-0.389071	0.0602292	-0.386251	0.0622762	-0.434222	0.0339933	-0.794832	3.49e-06	-0.377426	0.0690308	-0.412721	0.045033	0.117475	0.584596	0.394355	0.0565324	0.47558	0.0188318	0.622288	0.00116617	0.915617	3.59e-10	0.5574	0.00465858	0.755945	1.93e-05	0.150871	0.481618	0.255246	0.228683	0.527642	0.00805311	-0.0594182	0.782707
MSTRG.25734.1	black	0.535033	0.00706141	0.365366	0.0791484	0.362521	0.0816906	-0.364784	0.0796641	-0.378998	0.0677887	-0.269034	0.203648	-0.338869	0.105269	-0.636682	0.000822381	-0.269252	0.203267	-0.638211	0.000791599	-0.104821	0.625939	0.128245	0.550369	0.504104	0.0120134	0.682298	0.000239938	0.98079	4.14e-17	0.697489	0.000151639	0.67933	0.000261632	0.388214	0.0608455	0.360568	0.0834712	0.692826	0.000175082	-0.00226371	0.991624
MSTRG.2569.1	black	-0.425168	0.0383452	-0.366815	0.0778772	-0.319247	0.128359	0.589229	0.0024479	0.336676	0.107685	0.158251	0.460176	0.210183	0.324239	0.441395	0.0308321	0.0294474	0.891355	0.823325	7.77e-07	0.156999	0.46378	0.0674053	0.754322	-0.432906	0.0346001	-0.57625	0.00320715	-0.938574	1.22e-11	-0.629707	0.000976133	-0.733148	4.6e-05	-0.338923	0.10521	-0.318182	0.129709	-0.67011	0.000340289	0.0394425	0.854811
MSTRG.183.1	black	-0.231837	0.275681	-0.377379	0.0690684	-0.390267	0.0593761	0.475711	0.0187944	0.364303	0.0800914	0.374374	0.0714929	0.381155	0.0661116	0.446191	0.0288525	-0.0644344	0.764847	0.714548	8.76e-05	-0.0825396	0.701402	-0.0797582	0.711035	-0.319158	0.128472	-0.38614	0.0623579	-0.862552	5.95e-08	-0.482498	0.0169433	-0.831274	4.87e-07	-0.371118	0.0741916	-0.386304	0.0622371	-0.680261	0.00025465	0.212493	0.318826
MSTRG.23893.1	black	-0.558422	0.00456775	-0.220509	0.300475	-0.291427	0.167067	0.611352	0.00150378	0.116438	0.58794	-0.0113365	0.958071	-0.0281958	0.895947	0.0497593	0.817393	0.074673	0.728759	0.67693	0.00028041	0.606517	0.00167781	0.502825	0.0122678	-0.492643	0.0144554	-0.629667	0.000977073	-0.596076	0.00211308	-0.668446	0.000356483	-0.0517919	0.810064	-0.367082	0.0776442	-0.252533	0.23384	-0.493642	0.0142276	0.0407788	0.849945
MSTRG.22219.1	black	0.290093	0.169109	0.323244	0.123382	0.193226	0.365655	-0.561034	0.00434231	-0.279715	0.185579	-0.465044	0.0220337	-0.547272	0.00564371	-0.319738	0.12774	0.15486	0.469967	-0.720711	7.11e-05	0.0510919	0.812586	-0.0514522	0.811288	0.293965	0.163232	0.418439	0.0418556	0.776942	8e-06	0.447159	0.0284657	0.750948	2.36e-05	0.272821	0.19711	0.184022	0.389359	0.476642	0.0185314	-0.0339206	0.874969
MSTRG.5011.4	black	0.145353	0.497974	0.450908	0.0270064	-0.0315214	0.883752	-0.0638818	0.766809	-0.288361	0.171783	0.0972604	0.651186	0.068456	0.750611	-0.338379	0.105805	-0.198579	0.352261	-0.21703	0.308359	-0.0135903	0.949745	0.141082	0.510818	0.234054	0.270987	0.204306	0.338257	0.393099	0.0573944	0.274098	0.194938	0.276572	0.190777	0.140695	0.511991	0.111791	0.603021	0.261172	0.217685	0.071911	0.738443
MSTRG.7265.1	black	0.458209	0.0243363	0.398135	0.0539976	0.0857355	0.690387	-0.357246	0.0865671	-0.357246	0.0865671	-0.357246	0.0865671	-0.455166	0.0254222	-0.627529	0.00102893	-0.176549	0.40923	-0.609647	0.00156332	0.00580803	0.978512	0.160813	0.452851	0.466723	0.0214959	0.60478	0.0017444	0.911889	5.67e-10	0.571624	0.00352199	0.778938	7.32e-06	0.0835448	0.697931	0.116131	0.588931	0.440935	0.0310273	-0.0470726	0.827104
MSTRG.47283.1	black	0.636876	0.000818413	0.500761	0.0126876	0.18959	0.374916	-0.295954	0.160271	-0.29356	0.16384	-0.29957	0.154984	-0.348431	0.0951984	-0.622207	0.00116841	-0.476603	0.0185422	-0.525591	0.00834808	-0.408576	0.0474527	-0.0374634	0.862026	0.615954	0.00135272	0.802287	2.41e-06	0.918351	2.53e-10	0.903461	1.49e-09	0.340698	0.103284	0.197277	0.355493	0.142256	0.507271	0.542966	0.00611246	0.0400266	0.852684
MSTRG.42967.1	black	0.433593	0.0342821	0.54995	0.00536763	0.226971	0.286167	-0.447105	0.0284871	-0.188965	0.376523	-0.359462	0.0844928	-0.334862	0.109714	-0.488718	0.0153797	-0.225594	0.28918	-0.663228	0.000411672	-0.312973	0.136461	-0.121314	0.572293	0.554375	0.0049363	0.622435	0.0011621	0.893541	4.16e-09	0.814855	1.25e-06	0.487296	0.0157263	0.246648	0.245285	0.225777	0.288779	0.588218	0.00250097	0.000385883	0.998572
MSTRG.38293.2	black	0.468369	0.0209789	-0.16769	0.433494	0.352431	0.0912051	-0.342736	0.101106	-0.327913	0.117748	-0.222029	0.29707	-0.291668	0.166701	-0.407617	0.0480265	-0.0282759	0.895653	-0.532405	0.00740167	0.0926648	0.666718	0.164927	0.441217	0.447334	0.0283961	0.501216	0.0125941	0.703309	0.000126259	0.276853	0.190309	0.664725	0.000395134	0.409612	0.0468388	0.219224	0.303372	0.467589	0.0212227	-0.150122	0.483822
MSTRG.32510.1	black	-0.406908	0.0484544	-0.398643	0.053664	-0.26142	0.217232	0.444828	0.0294044	0.353669	0.0899953	0.330435	0.114785	0.397349	0.0545175	0.581608	0.00287253	0.116381	0.588122	0.698555	0.000146683	0.0120308	0.955506	-0.110869	0.606034	-0.432547	0.0347673	-0.566782	0.00387916	-0.95406	5.36e-13	-0.607843	0.00162847	-0.805745	2.02e-06	-0.261291	0.217468	-0.23883	0.261046	-0.609259	0.00157713	0.0360686	0.867118
MSTRG.12726.1	black	0.433519	0.0343166	0.189528	0.375076	0.456698	0.0248707	-0.332217	0.112723	-0.410619	0.046248	-0.243083	0.252393	-0.282413	0.181195	-0.61218	0.00147558	-0.170974	0.424412	-0.597155	0.00206405	0.0762384	0.723288	0.238579	0.261562	0.39525	0.0559244	0.558148	0.00459191	0.919738	2.11e-10	0.526145	0.00826745	0.788482	4.73e-06	0.3487	0.0949254	0.511606	0.0106071	0.713772	8.98e-05	-0.0512343	0.812073
MSTRG.18677.1	black	0.512701	0.0104137	0.478285	0.018074	0.115942	0.589541	-0.360325	0.0836945	-0.370937	0.0743437	-0.335913	0.108535	-0.411838	0.0455405	-0.657654	0.000478671	-0.308632	0.142277	-0.62397	0.00112051	-0.18976	0.37448	0.0613312	0.775883	0.490004	0.0150717	0.676983	0.000279981	0.962644	5.73e-14	0.784496	5.69e-06	0.625847	0.00107139	0.162062	0.449302	0.150985	0.481285	0.51585	0.00987372	-0.0146222	0.945934
MSTRG.14969.1	black	0.112659	0.600192	0.647549	0.000624378	0.345448	0.0982595	-0.376796	0.0695338	-0.343587	0.100206	-0.271953	0.198595	-0.271809	0.198844	-0.478385	0.0180465	-0.00565854	0.979065	-0.611864	0.00148628	0.130179	0.544324	0.15552	0.468052	0.239001	0.260694	0.297973	0.157303	0.820408	9.17e-07	0.48243	0.0169611	0.794863	3.49e-06	0.206277	0.333518	0.41814	0.0420173	0.704541	0.000121391	-0.0840304	0.696256
MSTRG.2252.2	black	0.0363502	0.866089	0.436002	0.0331859	0.461541	0.0231909	-0.294319	0.162703	-0.238379	0.261974	-0.0581358	0.787291	-0.0535423	0.803765	-0.215645	0.31153	0.0176497	0.934761	-0.423521	0.0391818	0.0249959	0.907704	0.0464302	0.829429	-0.0320678	0.88175	0.177404	0.406929	0.503984	0.012037	0.280221	0.184751	0.420718	0.0406395	0.512212	0.0104997	0.175981	0.410762	0.645311	0.000661389	-0.146141	0.495623
MSTRG.32334.1	black	-0.408346	0.0475896	-0.328812	0.116686	-0.366547	0.0781113	0.0130347	0.951797	0.462051	0.0230192	0.523054	0.00872513	0.534987	0.00706727	0.788541	4.72e-06	0.411249	0.0458813	0.286076	0.175358	-0.176846	0.408428	-0.438302	0.0321651	-0.408083	0.0477468	-0.548673	0.00549782	-0.846912	1.8e-07	-0.562636	0.00420882	-0.651884	0.000557761	-0.314631	0.134285	-0.317612	0.130436	-0.581912	0.00285451	0.220802	0.299817
MSTRG.1385.2	black	0.484058	0.0165395	0.476949	0.018445	0.234824	0.269369	-0.397509	0.0544112	-0.238695	0.261324	-0.112517	0.600653	-0.119215	0.579004	-0.515305	0.00996552	-0.354357	0.0893287	-0.636551	0.000825046	-0.453561	0.0260101	-0.141853	0.508488	0.522698	0.00877913	0.66131	0.00043374	0.879381	1.54e-08	0.882976	1.12e-08	0.359348	0.0845981	0.302769	0.150409	0.27085	0.200495	0.607964	0.00162403	0.0463814	0.829606
MSTRG.28827.1	black	0.391984	0.0581689	0.523625	0.00863907	0.415806	0.0432964	-0.357169	0.0866399	-0.36332	0.0809708	-0.353866	0.0898046	-0.39256	0.0577677	-0.613519	0.00143095	-0.230312	0.278941	-0.614802	0.00138924	-0.0530905	0.80539	0.141675	0.509027	0.431398	0.0353064	0.577284	0.00314012	0.964855	2.96e-14	0.697465	0.000151754	0.69282	0.000175112	0.323102	0.123557	0.361719	0.0824182	0.759082	1.71e-05	-0.0500489	0.816348
MSTRG.24656.1	black	0.562669	0.00420609	0.471362	0.0200651	0.0986552	0.6465	-0.31468	0.134221	-0.350974	0.0926448	-0.366107	0.0784963	-0.446723	0.0286393	-0.682318	0.000239799	-0.357778	0.0860651	-0.568749	0.00373053	-0.187291	0.380842	0.0864609	0.687896	0.522433	0.00881961	0.731765	4.83e-05	0.95174	9.11e-13	0.775076	8.69e-06	0.599496	0.001961	0.0545144	0.800271	0.119369	0.578511	0.467083	0.021382	-0.0385885	0.857923
MSTRG.47839.1	black	0.527603	0.00805864	0.536445	0.00688401	0.204222	0.338461	-0.393158	0.0573537	-0.260165	0.219529	-0.191737	0.369432	-0.213857	0.315657	-0.59036	0.00238968	-0.372124	0.0733501	-0.637929	0.000797212	-0.369421	0.0756292	-0.0636266	0.767715	0.533289	0.00728569	0.700664	0.000137291	0.942003	6.57e-12	0.882673	1.15e-08	0.455336	0.0253603	0.240764	0.257088	0.208908	0.327251	0.603512	0.00179444	0.0349168	0.871326
MSTRG.554.1	black	0.635553	0.000845743	0.451692	0.0267089	0.223533	0.293725	-0.297013	0.158709	-0.29911	0.155649	-0.290249	0.168868	-0.340108	0.103922	-0.61533	0.0013724	-0.472494	0.0197278	-0.526777	0.00817643	-0.407105	0.0483352	-0.033995	0.874697	0.59868	0.0019964	0.799161	2.82e-06	0.914237	4.26e-10	0.892697	4.52e-09	0.336389	0.108004	0.269316	0.203157	0.150263	0.483406	0.563079	0.0041725	0.0438039	0.838951
MSTRG.11257.2	black	0.400341	0.0525594	0.264008	0.21255	0.362667	0.0815587	-0.519604	0.00926052	-0.440574	0.0311817	-0.0965201	0.653679	-0.234331	0.270404	-0.388735	0.06047	0.0168274	0.937795	-0.737329	3.95e-05	-0.0418366	0.846098	0.00524258	0.980603	0.431046	0.0354729	0.528674	0.00790811	0.853476	1.15e-07	0.499992	0.012847	0.713389	9.1e-05	0.371182	0.0741382	0.329411	0.115982	0.65152	0.000563108	-0.0452789	0.8336
MSTRG.11257.4	black	0.0803519	0.708975	0.635295	0.000851154	0.28121	0.18314	-0.393017	0.0574511	-0.270292	0.20146	-0.292209	0.165879	-0.324062	0.122382	-0.405703	0.0491885	-0.0660979	0.758949	-0.607535	0.00163983	-0.135767	0.527025	-0.0294513	0.89134	0.262955	0.214447	0.275502	0.19257	0.767285	1.21e-05	0.656707	0.000490935	0.555536	0.00482816	0.420099	0.0409671	0.156635	0.464829	0.652669	0.000546376	-0.0177524	0.934382
MSTRG.23159.1	black	0.620539	0.00121533	0.348909	0.0947142	0.289283	0.170355	-0.336508	0.107872	-0.355664	0.0880711	-0.308254	0.142791	-0.375269	0.0707638	-0.671083	0.000331125	-0.368003	0.0768464	-0.592827	0.00226674	-0.202437	0.342792	0.10072	0.639587	0.576445	0.00319441	0.768649	1.15e-05	0.98615	1.16e-18	0.773563	9.28e-06	0.592215	0.00229671	0.253547	0.231904	0.272578	0.197526	0.617876	0.00129358	0.0273971	0.89888
MSTRG.45666.1	black	0.54415	0.00598037	0.423621	0.0391307	0.261815	0.216513	-0.349922	0.0936953	-0.353349	0.0903068	-0.355088	0.0886234	-0.416107	0.0431294	-0.644111	0.000682007	-0.285857	0.175702	-0.601547	0.00187434	-0.114552	0.59404	0.123458	0.56547	0.53821	0.00666766	0.702744	0.000128548	0.969957	5.4e-15	0.703871	0.00012402	0.664195	0.000400925	0.144802	0.499624	0.237438	0.263919	0.600415	0.00192174	-0.0389467	0.856618
MSTRG.45666.3	black	0.513608	0.0102558	0.611951	0.00148333	0.118876	0.580093	-0.32647	0.119469	-0.32647	0.119469	-0.32647	0.119469	-0.392501	0.0578087	-0.647429	0.000626319	-0.392962	0.0574894	-0.578774	0.00304566	-0.305777	0.146197	0.00773461	0.971387	0.555865	0.00479784	0.697841	0.000149986	0.947476	2.27e-12	0.873953	2.43e-08	0.489339	0.0152305	0.15664	0.464816	0.100457	0.640466	0.5367	0.00685245	0.0293714	0.891634
MSTRG.45666.2	black	0.738082	3.84e-05	0.393112	0.0573857	0.155378	0.468465	-0.291838	0.166442	-0.291838	0.166442	-0.291838	0.166442	-0.354897	0.0888076	-0.627016	0.00104172	-0.498154	0.0132348	-0.516073	0.00983646	-0.421906	0.0400168	-0.0384399	0.858465	0.687537	0.000205439	0.869515	3.48e-08	0.908911	8.06e-10	0.875445	2.14e-08	0.320994	0.126167	0.224258	0.292122	0.102972	0.632079	0.477615	0.0182594	0.0482941	0.822686
MSTRG.22345.1	black	0.568498	0.00374924	0.341661	0.10225	0.168801	0.43041	-0.392996	0.057466	-0.295402	0.161089	-0.234522	0.270003	-0.262743	0.214831	-0.608491	0.00160479	-0.261641	0.21683	-0.637796	0.000799865	-0.161742	0.450211	0.072318	0.737013	0.535891	0.00695317	0.713634	9.03e-05	0.938266	1.28e-11	0.660961	0.000437873	0.660511	0.000443236	0.0529552	0.805876	0.187547	0.38018	0.509003	0.0110788	-0.0209572	0.922569
MSTRG.15351.3	black	0.59064	0.00237541	0.272711	0.197298	0.209828	0.325075	-0.324118	0.122313	-0.303409	0.149506	-0.313999	0.135111	-0.338053	0.106163	-0.619688	0.0012399	-0.331228	0.113863	-0.55151	0.00521208	-0.185909	0.384429	0.0754187	0.726151	0.558561	0.00455548	0.729903	5.16e-05	0.912525	5.25e-10	0.724392	6.26e-05	0.561374	0.00431373	-0.0269789	0.900416	0.256153	0.226978	0.504466	0.0119422	-0.00805374	0.970207
MSTRG.15351.1	black	0.579021	0.00303018	0.176318	0.409852	0.430079	0.0359333	-0.317949	0.130006	-0.340814	0.103159	-0.263931	0.212687	-0.363786	0.0805534	-0.552701	0.0050959	-0.228782	0.282237	-0.541892	0.00623435	-0.0171622	0.93656	0.172311	0.420742	0.557778	0.00462481	0.675795	0.000289686	0.863461	5.56e-08	0.513023	0.0103574	0.619952	0.00123222	0.523689	0.00862945	0.306103	0.145745	0.638698	0.000782016	0.0211498	0.921859
MSTRG.21890.1	black	0.518018	0.00951565	0.423648	0.039117	0.311294	0.138689	-0.270739	0.200687	-0.345536	0.0981683	-0.353399	0.0902588	-0.407646	0.0480092	-0.709353	0.000103915	-0.366533	0.0781235	-0.552177	0.00514679	-0.110798	0.606266	0.181857	0.39506	0.496338	0.0136274	0.675467	0.00029242	0.975257	6.54e-16	0.744883	2.98e-05	0.635855	0.000839426	0.356089	0.087665	0.294041	0.163119	0.653326	0.000537007	-0.0281241	0.896211
MSTRG.11526.2	black	0.638549	0.000784945	0.0200015	0.92609	0.31788	0.130094	-0.243591	0.251371	-0.209605	0.325602	-0.241666	0.255256	-0.264426	0.211799	-0.383732	0.0641505	-0.244462	0.249628	-0.399541	0.0530777	-0.17937	0.401664	0.0214712	0.920676	0.78271	6.18e-06	0.639533	0.000765814	0.636568	0.000824701	0.450513	0.0271571	0.304162	0.148448	0.55614	0.00477262	0.314221	0.134821	0.427491	0.0371889	0.115815	0.589951
MSTRG.35694.1	black	0.216854	0.308759	0.28408	0.178522	0.471326	0.0200757	-0.135199	0.528771	-0.399175	0.0533161	-0.367659	0.0771437	-0.407201	0.0482773	-0.703451	0.000125691	-0.177715	0.406094	-0.417158	0.0425518	0.352712	0.0909297	0.493936	0.0141611	0.25955	0.22066	0.362428	0.0817746	0.851945	1.28e-07	0.37391	0.0718723	0.899789	2.2e-09	0.324557	0.121778	0.424896	0.0384823	0.706431	0.000114244	-0.0992147	0.644623
MSTRG.39205.1	black	0.587516	0.00253837	0.437873	0.0323536	0.154231	0.471795	-0.36424	0.0801477	-0.335764	0.108701	-0.332708	0.11216	-0.370295	0.074886	-0.619988	0.00123119	-0.354066	0.0896098	-0.604575	0.0017524	-0.293785	0.163503	-0.0136652	0.949468	0.568348	0.00376043	0.749663	2.48e-05	0.946321	2.86e-12	0.838396	3.14e-07	0.510026	0.0108914	0.0720128	0.738085	0.189376	0.375465	0.515988	0.00985065	-0.0699433	0.745365
MSTRG.8899.1	black	0.795409	3.39e-06	0.19742	0.355137	0.0443722	0.836888	0.0797812	0.710955	-0.317264	0.130881	-0.483752	0.0166181	-0.56633	0.00391403	-0.727507	5.62e-05	-0.663871	0.000404499	-0.135767	0.527026	-0.260539	0.218844	0.222471	0.296086	0.802989	2.33e-06	0.841766	2.53e-07	0.728164	5.49e-05	0.705312	0.000118429	0.187979	0.379064	0.0773453	0.719427	0.0384006	0.858608	0.239263	0.260156	0.0195367	0.927803
MSTRG.18995.1	black	0.208986	0.327065	0.494443	0.0140469	0.369939	0.0751881	-0.482255	0.0170068	-0.325941	0.120104	-0.318882	0.12882	-0.329292	0.116121	-0.466745	0.021489	0.031574	0.883559	-0.716609	8.17e-05	0.0741365	0.730637	0.0876803	0.683714	0.246592	0.245396	0.371891	0.0735443	0.8849	9.42e-09	0.529751	0.00775909	0.832193	4.61e-07	0.291488	0.166974	0.417011	0.042632	0.720612	7.14e-05	-0.0639866	0.766437
MSTRG.22519.1	black	0.321206	0.125902	0.35992	0.0840683	0.303999	0.148676	-0.541359	0.00629554	-0.279627	0.185723	-0.398263	0.0539133	-0.43013	0.0359086	-0.433409	0.0343673	0.0828884	0.700197	-0.750549	2.39e-05	0.0920709	0.668734	0.0498449	0.817084	0.34765	0.0959925	0.459656	0.0238334	0.881574	1.27e-08	0.477422	0.0183129	0.855549	9.94e-08	0.312768	0.136732	0.323951	0.122518	0.61332	0.0014375	-0.0370198	0.863645
MSTRG.14477.1	black	0.644914	0.000668155	0.36261	0.0816102	0.259552	0.220656	-0.277083	0.189925	-0.341901	0.101994	-0.357536	0.086293	-0.428669	0.0366131	-0.681446	0.000245997	-0.44323	0.0300623	-0.524404	0.00852277	-0.255946	0.227366	0.0889611	0.679332	0.609229	0.00157821	0.805664	2.03e-06	0.954739	4.56e-13	0.806895	1.9e-06	0.48771	0.0156248	0.261181	0.217669	0.152072	0.478096	0.566722	0.00388379	-0.00726812	0.973112
MSTRG.7413.1	black	-0.388017	0.0609877	-0.363083	0.0811841	-0.321227	0.125876	0.445636	0.0290762	0.428526	0.0366823	0.3713	0.0740392	0.464416	0.0222375	0.528374	0.00795011	0.0697794	0.745942	0.697128	0.00015335	0.0297135	0.890379	-0.0780051	0.717129	-0.409276	0.0470373	-0.543081	0.0060995	-0.923537	1.26e-10	-0.584857	0.00268443	-0.769444	1.11e-05	-0.337825	0.106414	-0.270134	0.201734	-0.633784	0.00088352	0.17439	0.415073
MSTRG.18869.1	black	0.261511	0.217067	0.379971	0.0670283	0.31308	0.136319	-0.516934	0.00969333	-0.412479	0.0451716	-0.198415	0.352667	-0.265289	0.210256	-0.460231	0.0236359	0.0472762	0.826367	-0.75875	1.73e-05	0.0509545	0.813082	0.067115	0.755349	0.298948	0.155884	0.417243	0.0425051	0.88682	7.9e-09	0.502532	0.0123267	0.850362	1.43e-07	0.331635	0.113393	0.326018	0.120012	0.655186	0.000511221	-0.0722317	0.737316
MSTRG.7289.1	black	0.515318	0.00996333	0.42639	0.0377335	0.337778	0.106466	-0.360145	0.0838605	-0.355135	0.0885787	-0.360145	0.0838605	-0.414313	0.04413	-0.637672	0.00080233	-0.272953	0.196885	-0.620395	0.00121945	-0.0999058	0.642309	0.12938	0.546819	0.536318	0.00689989	0.670287	0.000338604	0.976838	3.19e-16	0.702325	0.000130269	0.669649	0.000344708	0.380833	0.0663602	0.286089	0.175338	0.678294	0.000269603	-0.00709744	0.973743
MSTRG.50233.1	black	0.487678	0.0156327	0.346324	0.0973533	0.343396	0.100407	-0.378287	0.0683484	-0.375559	0.0705287	-0.370318	0.0748664	-0.43612	0.033133	-0.63977	0.000761272	-0.216324	0.309973	-0.644545	0.000674493	-0.0360808	0.867073	0.152316	0.477382	0.523703	0.00862739	0.641996	0.000719686	0.980075	6.17e-17	0.656892	0.000488514	0.751466	2.31e-05	0.354588	0.0891049	0.301143	0.152722	0.656159	0.000498159	-0.0442325	0.837395
MSTRG.50233.2	black	0.664262	0.000400182	0.205192	0.336121	0.192741	0.366881	-0.346686	0.0969806	-0.346686	0.0969806	-0.346686	0.0969806	-0.439852	0.0314913	-0.623194	0.00114138	-0.269929	0.202091	-0.589896	0.00241341	-0.110705	0.606568	0.127451	0.552861	0.626737	0.00104874	0.760117	1.63e-05	0.926171	8.68e-11	0.610339	0.00153891	0.650483	0.000578585	0.288713	0.171238	0.132525	0.537028	0.480208	0.0175505	-0.023517	0.913144
MSTRG.4226.2	black	-0.144862	0.499441	0.464915	0.0220753	0.593762	0.00222158	-0.195662	0.359524	-0.123774	0.564468	-0.0153177	0.943367	0.0847426	0.693803	-0.298312	0.156809	-0.0926997	0.666599	-0.362025	0.0821404	0.00801433	0.970352	0.105854	0.622522	-0.107354	0.617572	0.0214167	0.920876	0.523249	0.00869565	0.443845	0.0298078	0.385118	0.0631142	0.503672	0.0120989	0.472507	0.0197238	0.811838	1.47e-06	0.0953325	0.657685
MSTRG.46899.2	black	0.468645	0.0208933	0.386548	0.062058	0.178791	0.40321	-0.363551	0.0807631	-0.161904	0.449752	-0.339795	0.10426	-0.406275	0.0488389	-0.507127	0.0114293	-0.286729	0.17433	-0.556935	0.00470039	-0.305212	0.146981	-0.043271	0.840886	0.615529	0.00136611	0.631399	0.000936714	0.839861	2.86e-07	0.748055	2.64e-05	0.444701	0.0294565	0.107398	0.617425	0.027879	0.89711	0.491755	0.0146604	0.154063	0.472284
MSTRG.21544.1	black	0.570047	0.00363516	0.339857	0.104193	0.322235	0.124626	-0.426216	0.0378199	-0.332972	0.111858	-0.360839	0.0832226	-0.413684	0.044485	-0.56384	0.00411073	-0.228212	0.283471	-0.662611	0.000418667	-0.178658	0.403566	0.0146663	0.945772	0.62902	0.00099253	0.722757	6.63e-05	0.951923	8.74e-13	0.713343	9.11e-05	0.617911	0.00129252	0.345234	0.0984816	0.317873	0.130103	0.616918	0.00132277	0.00266616	0.990135
MSTRG.7066.1	black	0.563691	0.00412278	0.430054	0.0359449	0.314832	0.134022	-0.324018	0.122435	-0.353979	0.0896944	-0.383011	0.0646946	-0.437312	0.0326015	-0.671319	0.000328928	-0.325245	0.120944	-0.585309	0.00265911	-0.110969	0.605706	0.146514	0.49451	0.576876	0.00316642	0.7158	8.4e-05	0.981448	2.83e-17	0.719908	7.31e-05	0.645768	0.00065369	0.322956	0.123737	0.25169	0.235456	0.64356	0.000691649	-0.0294532	0.891334
MSTRG.47421.1	black	0.509494	0.0109885	0.374034	0.0717711	0.323205	0.123431	-0.311491	0.138426	-0.444702	0.0294559	-0.252595	0.233722	-0.367764	0.0770525	-0.626676	0.00105027	-0.265957	0.209067	-0.57723	0.00314356	-0.0712306	0.740834	0.15169	0.479215	0.410909	0.0460785	0.660364	0.000445007	0.924106	1.16e-10	0.648418	0.000610506	0.652553	0.000548039	0.390577	0.0591572	0.347608	0.0960351	0.633456	0.000890664	-0.0422753	0.844503
MSTRG.26527.2	black	0.164803	0.441566	0.285133	0.176847	0.28219	0.181554	-0.252776	0.233375	-0.25306	0.232833	-0.259244	0.221225	-0.278804	0.187076	-0.482761	0.0168747	-0.17328	0.418096	-0.469632	0.0205893	-0.0917052	0.669978	0.0876963	0.68366	0.208965	0.327115	0.316314	0.132102	0.717687	7.88e-05	0.61244	0.00146682	0.520647	0.00909594	0.257955	0.223611	0.219494	0.302762	0.553019	0.00506528	-0.0497012	0.817603
MSTRG.39632.1	black	0.221555	0.298129	0.348025	0.0956103	0.512986	0.0103638	-0.537397	0.00676656	-0.38245	0.0651207	-0.263424	0.2136	-0.326731	0.119157	-0.398869	0.0535159	0.0914506	0.670844	-0.752564	2.21e-05	0.0703838	0.743814	0.0550235	0.798443	0.306283	0.145497	0.385316	0.0629666	0.879073	1.58e-08	0.496072	0.0136857	0.825795	6.74e-07	0.458565	0.0242118	0.410031	0.0465919	0.789686	4.47e-06	-0.0703518	0.743926
MSTRG.28016.2	black	0.605256	0.00172592	0.198755	0.351827	0.0412096	0.848378	0.0959409	0.655632	-0.42725	0.0373074	-0.357644	0.0861914	-0.457917	0.0244389	-0.885445	8.96e-09	-0.596062	0.00211374	-0.203221	0.340886	0.0204235	0.924535	0.449607	0.0275057	0.590129	0.00240145	0.694068	0.000168549	0.816724	1.13e-06	0.597216	0.00206132	0.54467	0.00592317	0.0730411	0.734476	0.130041	0.544754	0.297357	0.158205	-0.0530571	0.80551
MSTRG.28016.1	black	0.607213	0.00165173	0.471199	0.0201138	0.0234795	0.913282	-0.289267	0.17038	-0.311933	0.137838	-0.306607	0.14505	-0.383783	0.0641119	-0.663454	0.000409134	-0.457224	0.0246836	-0.53906	0.00656537	-0.370358	0.0748326	-0.0215298	0.92046	0.597291	0.00205792	0.78046	6.84e-06	0.908499	8.45e-10	0.877152	1.86e-08	0.412773	0.0450037	0.17917	0.402198	0.0864014	0.6881	0.403454	0.0505812	0.0761096	0.723738
MSTRG.36200.1	black	0.340444	0.103558	0.598795	0.00199137	0.110871	0.606028	-0.315321	0.133386	-0.318718	0.129028	-0.318718	0.129028	-0.365485	0.0790434	-0.612344	0.00147005	-0.309512	0.141083	-0.564956	0.00402155	-0.22091	0.299574	0.0252016	0.906948	0.323748	0.122766	0.528475	0.00793586	0.883945	1.03e-08	0.825278	6.94e-07	0.53096	0.0075945	0.151501	0.479768	0.150855	0.481667	0.530894	0.00760336	-0.0135104	0.95004
MSTRG.21111.1	black	0.570816	0.0035796	0.371294	0.0740436	0.238832	0.261042	-0.376349	0.0698919	-0.406084	0.0489551	-0.155486	0.468152	-0.236609	0.265638	-0.621392	0.00119113	-0.297275	0.158325	-0.641538	0.000728081	-0.198626	0.352146	0.0726833	0.735731	0.527003	0.00814407	0.709793	0.000102432	0.958443	1.81e-13	0.717745	7.87e-05	0.623088	0.00114425	0.177622	0.406344	0.276878	0.190267	0.596061	0.00211374	0.00869447	0.967837
MSTRG.38271.2	black	0.67013	0.0003401	0.143294	0.504147	0.143944	0.502193	0.149461	0.485771	-0.234931	0.269144	-0.493129	0.0143442	-0.551588	0.00520446	-0.835422	3.78e-07	-0.680287	0.000254459	-0.0935342	0.663769	-0.0557008	0.796013	0.421538	0.0402089	0.588815	0.00246952	0.745312	2.93e-05	0.756875	1.86e-05	0.619667	0.00124048	0.351684	0.0919412	0.169411	0.428722	0.0113453	0.958039	0.326645	0.119259	0.0224949	0.916906
MSTRG.11995.1	black	0.288155	0.172103	0.428671	0.0366118	0.391051	0.0588224	-0.514444	0.0101119	-0.360133	0.0838718	-0.419591	0.0412373	-0.442527	0.0303553	-0.423476	0.039205	0.039364	0.855097	-0.722058	6.79e-05	0.0309829	0.885725	0.0129806	0.951997	0.331391	0.113675	0.442426	0.0303977	0.880414	1.4e-08	0.57521	0.00327579	0.756511	1.89e-05	0.398149	0.0539884	0.405514	0.0493042	0.70037	0.000138569	-0.0804117	0.708768
MSTRG.32904.1	black	0.51189	0.0105566	0.542958	0.00611337	0.191887	0.36905	-0.309749	0.140763	-0.321298	0.125787	-0.335513	0.108982	-0.388833	0.0603998	-0.650191	0.000583005	-0.412833	0.0449691	-0.566781	0.00387922	-0.322532	0.124258	0.00477525	0.982332	0.56468	0.00404349	0.699081	0.000144289	0.94562	3.29e-12	0.897117	2.91e-09	0.462745	0.0227876	0.201209	0.345789	0.195341	0.360327	0.575916	0.00322907	0.0186617	0.931029
MSTRG.20053.1	black	-0.289027	0.170751	-0.289027	0.170751	-0.282776	0.18061	-0.289027	0.170751	0.585665	0.00263931	0.369956	0.0751733	0.474043	0.0192738	0.937329	1.51e-11	0.569957	0.00364169	0.0340773	0.874396	-0.318938	0.12875	-0.71567	8.43e-05	-0.310045	0.140364	-0.423365	0.039262	-0.742002	3.32e-05	-0.4339	0.0341408	-0.642886	0.000703615	-0.242739	0.253086	-0.243389	0.251777	-0.486078	0.0160282	0.214829	0.31341
MSTRG.47331.1	black	-0.519771	0.00923401	-0.381677	0.0657105	-0.211571	0.320981	0.626385	0.00105765	0.321917	0.125019	0.116988	0.586164	0.175426	0.412264	0.403655	0.0504556	0.0687306	0.749641	0.843226	2.3e-07	0.306414	0.145315	0.185438	0.385657	-0.504355	0.0119639	-0.661472	0.000431837	-0.92518	1e-10	-0.701276	0.000134669	-0.615895	0.00135458	-0.275136	0.193185	-0.236182	0.266528	-0.583032	0.00278876	0.0209605	0.922557
MSTRG.17208.2	black	0.685002	0.00022155	0.120621	0.574505	0.00253888	0.990606	-0.212275	0.319334	-0.339072	0.105046	-0.261997	0.216183	-0.415703	0.0433532	-0.670482	0.000336761	-0.411085	0.0459766	-0.448981	0.0277489	-0.188196	0.378504	0.142031	0.507952	0.599303	0.00196932	0.779729	7.07e-06	0.832757	4.45e-07	0.634023	0.000878326	0.502394	0.0123545	0.219723	0.302244	-0.0217541	0.919634	0.27765	0.188984	0.0661816	0.758652
MSTRG.17208.1	black	0.73338	4.56e-05	0.183235	0.391427	0.191137	0.370959	-0.307333	0.14405	-0.337291	0.107003	-0.295317	0.161215	-0.383429	0.0643784	-0.607881	0.00162705	-0.38805	0.060964	-0.548881	0.00547641	-0.304144	0.148473	0.00962265	0.964406	0.632034	0.000922301	0.842892	2.35e-07	0.893409	4.22e-09	0.744473	3.02e-05	0.4419	0.0306185	0.263822	0.212884	0.170409	0.425966	0.449687	0.0274749	-0.0944873	0.660542
MSTRG.22627.1	black	0.429814	0.0360601	0.369442	0.0756111	0.138659	0.518177	-0.359548	0.084413	-0.36609	0.0785109	-0.364448	0.0799626	-0.455743	0.0252133	-0.634568	0.000866594	-0.167393	0.434321	-0.621575	0.00118601	0.0235362	0.913073	0.170268	0.426355	0.450424	0.0271911	0.574915	0.00329545	0.919311	2.23e-10	0.577187	0.00314636	0.796537	3.21e-06	0.212655	0.318449	0.169279	0.429086	0.483758	0.0166165	-0.0452078	0.833858
MSTRG.27227.1	black	0.232343	0.274605	0.378424	0.0682399	0.441623	0.0307354	-0.45828	0.0243114	-0.40101	0.0521293	-0.240883	0.256845	-0.327951	0.117704	-0.442849	0.030221	0.0127686	0.95278	-0.695182	0.00016287	0.0527604	0.806577	0.0858354	0.690044	0.251575	0.235679	0.396682	0.0549614	0.851347	1.33e-07	0.502813	0.0122702	0.762989	1.45e-05	0.587015	0.00256538	0.300908	0.153059	0.736206	4.11e-05	-0.13194	0.538843
MSTRG.939.2	black	0.588421	0.00249023	0.377842	0.0687003	0.0744998	0.729365	-0.281861	0.182085	-0.386001	0.0624605	-0.346347	0.0973297	-0.45528	0.0253806	-0.710369	0.00010052	-0.347026	0.0966307	-0.553575	0.00501207	-0.123864	0.564182	0.159794	0.455759	0.592271	0.00229394	0.728234	5.48e-05	0.944922	3.78e-12	0.691335	0.000183212	0.657694	0.000478157	0.162138	0.449087	0.0816921	0.704332	0.429541	0.0361913	-0.0300248	0.889237
MSTRG.939.1	black	0.414117	0.0442407	0.268557	0.204482	0.272326	0.197956	-0.103831	0.629224	-0.43402	0.0340859	-0.440358	0.0312742	-0.522357	0.00883115	-0.788	4.84e-06	-0.31945	0.128103	-0.397884	0.0541632	0.215167	0.31263	0.448308	0.0280118	0.438228	0.0321974	0.543391	0.00606481	0.891421	5.12e-09	0.491155	0.0148004	0.807461	1.85e-06	0.290078	0.169131	0.269351	0.203095	0.5396	0.00650122	-0.0818491	0.703789
MSTRG.12883.1	black	0.681145	0.000248168	0.308878	0.141942	0.0357843	0.868156	-0.195112	0.360902	-0.359401	0.0845494	-0.414476	0.0440386	-0.520612	0.00910139	-0.752454	2.22e-05	-0.467836	0.0211451	-0.455945	0.0251406	-0.194706	0.361922	0.170554	0.425567	0.653487	0.000534731	0.8147	1.26e-06	0.925987	8.91e-11	0.744765	2.99e-05	0.541828	0.00624167	0.0474207	0.825844	0.00773754	0.971376	0.355561	0.0881695	-0.00605214	0.977609
MSTRG.36475.1	black	0.835898	3.67e-07	0.147382	0.491928	-0.0983398	0.647558	-0.257181	0.225054	-0.185875	0.384517	-0.360169	0.083839	-0.42239	0.0397649	-0.575099	0.00328316	-0.437098	0.0326963	-0.432249	0.0349066	-0.360069	0.0839311	-0.0172448	0.936255	0.693311	0.000172505	0.910987	6.32e-10	0.79187	4.03e-06	0.688625	0.000198847	0.32329	0.123326	-0.0913733	0.671107	-0.0922777	0.668032	0.16723	0.434775	0.0984696	0.647122
MSTRG.17406.1	black	0.217747	0.306723	0.516479	0.00976877	0.127321	0.55327	-0.565608	0.00397021	-0.412058	0.0454136	-0.160376	0.454097	-0.266424	0.208238	-0.341062	0.102892	0.120769	0.574032	-0.768956	1.13e-05	-0.0320015	0.881993	-0.0693756	0.747366	0.270721	0.200719	0.369415	0.0756338	0.804865	2.11e-06	0.516191	0.00981673	0.74856	2.59e-05	0.19556	0.359778	0.220007	0.301605	0.527941	0.00801098	-0.0220847	0.918416
MSTRG.36754.1	black	0.553818	0.00498897	0.434244	0.0339833	0.295399	0.161093	-0.221877	0.297411	-0.418597	0.0417706	-0.306224	0.145578	-0.375196	0.0708229	-0.748247	2.62e-05	-0.454566	0.0256405	-0.506457	0.0115566	-0.169569	0.428285	0.186852	0.38198	0.571615	0.00352266	0.724712	6.19e-05	0.976303	4.09e-16	0.796326	3.25e-06	0.570411	0.00360878	0.303603	0.149232	0.252426	0.234044	0.631518	0.000934009	-0.0248579	0.908211
MSTRG.36754.2	black	0.451887	0.0266351	0.323772	0.122736	0.229269	0.281186	-0.585063	0.00267285	-0.182853	0.39243	-0.283228	0.179885	-0.284567	0.177747	-0.417974	0.042107	-0.0273495	0.899055	-0.797369	3.08e-06	-0.181187	0.396831	-0.103191	0.631349	0.488806	0.0153586	0.58199	0.00284988	0.905668	1.17e-09	0.632445	0.000913046	0.689004	0.000196594	0.238422	0.261886	0.214137	0.315008	0.572217	0.00348021	0.0570832	0.791058
MSTRG.3751.2	black	0.628568	0.00100345	0.144115	0.501682	0.276372	0.191111	-0.211261	0.321708	-0.360835	0.0832262	-0.3067	0.144921	-0.358252	0.0856207	-0.661835	0.000427606	-0.36785	0.0769784	-0.44855	0.0279169	-0.0437395	0.839185	0.231869	0.275614	0.455557	0.0252805	0.720078	7.27e-05	0.860749	6.81e-08	0.571957	0.00349853	0.570652	0.0035914	0.310511	0.139737	0.280438	0.184397	0.523107	0.00871707	-0.0135399	0.949931
MSTRG.38082.1	black	-0.322313	0.12453	-0.322313	0.12453	-0.322313	0.12453	0.520235	0.00916056	0.370917	0.0743609	0.0312821	0.884628	0.120936	0.573499	0.38842	0.0606968	-0.00899262	0.966735	0.758217	1.77e-05	0.127768	0.551865	0.0285659	0.894589	-0.341528	0.102393	-0.456934	0.0247868	-0.832189	4.61e-07	-0.502544	0.0123243	-0.704205	0.000122701	-0.315886	0.132654	-0.317526	0.130546	-0.640702	0.000743608	0.120405	0.575194
MSTRG.42445.2	black	0.517707	0.0095663	0.517019	0.00967923	0.0285507	0.894645	-0.304317	0.148231	-0.385319	0.062965	-0.275394	0.192751	-0.371937	0.0735057	-0.64891	0.000602761	-0.368166	0.0767052	-0.544289	0.00596511	-0.235123	0.268742	0.0469446	0.827567	0.546744	0.00569948	0.681211	0.000247694	0.902741	1.61e-09	0.794383	3.57e-06	0.5279	0.00801667	-0.0230796	0.914754	0.0797949	0.710908	0.424069	0.0389021	0.0378069	0.860773
MSTRG.42445.1	black	0.546124	0.00576558	0.389386	0.0600036	0.250829	0.237116	-0.322014	0.124899	-0.387115	0.0616437	-0.270528	0.201051	-0.34155	0.10237	-0.692605	0.000176264	-0.346648	0.0970195	-0.595191	0.00215404	-0.15357	0.473719	0.13813	0.51979	0.530145	0.00770514	0.708235	0.000107764	0.983054	1.05e-17	0.747292	2.72e-05	0.652722	0.000545614	0.194496	0.36245	0.264865	0.211013	0.600075	0.0019362	0.0152556	0.943596
MSTRG.3465.1	black	0.461114	0.0233351	0.578004	0.00309413	0.21572	0.311358	-0.503178	0.012197	-0.284446	0.177938	-0.174057	0.415979	-0.225761	0.288814	-0.447111	0.0284849	-0.229593	0.280486	-0.717493	7.93e-05	-0.420515	0.0407468	-0.199759	0.349349	0.464929	0.022071	0.63892	0.00077768	0.900713	2e-09	0.872051	2.84e-08	0.425152	0.038353	0.27289	0.196993	0.224713	0.291117	0.622346	0.00116456	0.0592982	0.783136
MSTRG.4855.1	black	0.56981	0.00365244	0.297078	0.158614	0.481857	0.0171115	-0.312525	0.137053	-0.306122	0.145718	-0.232592	0.274077	-0.245369	0.247821	-0.577427	0.00313095	-0.326898	0.118957	-0.535903	0.00695171	-0.150561	0.482531	0.112851	0.599566	0.488545	0.0154217	0.699746	0.000141314	0.903342	1.51e-09	0.676377	0.000284895	0.528581	0.00792113	0.265868	0.209224	0.446493	0.0287313	0.727379	5.64e-05	-0.0480829	0.823449
MSTRG.24761.1	black	0.557036	0.00469129	0.458207	0.0243372	0.224537	0.291505	-0.384871	0.0632976	-0.364918	0.0795446	-0.303359	0.149576	-0.374534	0.0713615	-0.644313	0.000678503	-0.31509	0.133687	-0.65381	0.000530186	-0.225438	0.289524	0.0396881	0.853916	0.553156	0.00505213	0.720878	7.07e-05	0.989865	3.81e-20	0.802639	2.37e-06	0.61026	0.00154169	0.277264	0.189623	0.242249	0.254075	0.60214	0.00184993	-0.0132591	0.950968
MSTRG.2069.1	black	0.403443	0.0505883	0.456065	0.0250973	0.215708	0.311386	-0.125673	0.558461	-0.395861	0.0555116	-0.443035	0.0301436	-0.506774	0.0114963	-0.797652	3.04e-06	-0.394721	0.0562827	-0.413294	0.0447065	0.0543309	0.800931	0.349269	0.0943515	0.416721	0.0427913	0.580672	0.00292875	0.926367	8.43e-11	0.658399	0.000469196	0.713689	9.01e-05	0.108614	0.613426	0.224448	0.291703	0.547955	0.00557217	-0.0177843	0.934265
MSTRG.15233.1	black	0.419446	0.0413149	0.365544	0.078992	0.22792	0.284103	-0.0573129	0.790236	-0.406638	0.048618	-0.551307	0.0052321	-0.609323	0.00157485	-0.794731	3.51e-06	-0.368988	0.0759994	-0.326496	0.119438	0.191348	0.370421	0.435535	0.0333963	0.390002	0.0595646	0.559821	0.00444582	0.870876	3.12e-08	0.551813	0.00518235	0.729738	5.19e-05	0.143177	0.504499	0.242432	0.253705	0.500273	0.0127887	-0.0590936	0.783867
MSTRG.23470.3	black	0.0562622	0.794	0.528506	0.00793161	0.307386	0.143978	-0.180934	0.397505	-0.243787	0.250979	0.0201407	0.925577	0.019244	0.928882	-0.265578	0.209742	-0.117107	0.58578	-0.34154	0.10238	-0.0873403	0.68488	-0.00829814	0.969303	0.0316134	0.883415	0.222037	0.297052	0.465412	0.0219149	0.422866	0.0395189	0.277341	0.189496	0.291286	0.167282	0.516429	0.00977705	0.537251	0.00678444	-0.102975	0.632068
MSTRG.30286.1	black	0.246593	0.245394	0.459258	0.023971	-0.133916	0.532727	-0.292011	0.16618	-0.290443	0.168571	-0.293369	0.164128	-0.402059	0.0514606	-0.557977	0.00460712	-0.20619	0.333725	-0.514523	0.0100984	-0.129028	0.54792	0.0465892	0.828853	0.262139	0.215926	0.428702	0.0365969	0.753938	2.1e-05	0.645197	0.000663322	0.578733	0.00304817	-0.0143605	0.946901	-0.105825	0.622618	0.256849	0.225674	0.0128776	0.952377
MSTRG.25800.1	black	0.0471157	0.826948	0.233589	0.271967	0.609306	0.00157544	-0.597805	0.00203499	-0.236922	0.264988	-0.0264131	0.902495	-0.0754101	0.726181	-0.124476	0.562244	0.311881	0.137907	-0.751953	2.27e-05	0.119642	0.577636	-0.0437324	0.83921	0.0816789	0.704378	0.166418	0.437041	0.661537	0.000431075	0.260631	0.218675	0.732577	4.69e-05	0.65461	0.000519085	0.543125	0.0060946	0.81907	9.88e-07	-0.00595007	0.977986
MSTRG.31784.1	black	0.69628	0.000157437	0.327849	0.117825	-0.189763	0.374473	-0.296438	0.159556	-0.296438	0.159556	-0.295438	0.161035	-0.418767	0.0416789	-0.632968	0.000901423	-0.405572	0.0492684	-0.524406	0.00852246	-0.350415	0.0932015	-0.0218941	0.919118	0.67578	0.000289808	0.817038	1.11e-06	0.853276	1.17e-07	0.764361	1.37e-05	0.439455	0.0316628	-0.0550969	0.79818	-0.131899	0.538972	0.175495	0.412078	0.0497137	0.817558
MSTRG.10867.1	black	0.342882	0.100951	0.327731	0.117965	0.30865	0.142252	-0.0560787	0.794658	-0.438044	0.0322783	-0.347083	0.0965724	-0.420437	0.0407877	-0.804941	2.11e-06	-0.341477	0.102448	-0.35944	0.0845131	0.24856	0.241526	0.498349	0.0131933	0.358527	0.0853637	0.486821	0.0158436	0.870833	3.13e-08	0.467121	0.02137	0.812131	1.44e-06	0.279297	0.186265	0.340114	0.103915	0.583174	0.00278052	-0.0557472	0.795847
MSTRG.10867.2	black	0.364996	0.0794755	-0.0294235	0.891443	0.441524	0.0307774	-0.130564	0.543124	-0.358868	0.0850452	-0.336797	0.107551	-0.392016	0.0581464	-0.566129	0.00392959	-0.125593	0.558713	-0.349061	0.094561	0.324232	0.122174	0.437114	0.0326891	0.385633	0.0627319	0.406073	0.0489623	0.710577	9.98e-05	0.223597	0.293583	0.765925	1.29e-05	0.287187	0.173613	0.317558	0.130505	0.548851	0.0054795	-0.142489	0.50657
MSTRG.49373.1	black	-0.451102	0.0269326	-0.425698	0.0380788	-0.15306	0.475207	0.166818	0.435925	0.401949	0.0515305	0.438765	0.0319627	0.516781	0.00971855	0.791892	4.02e-06	0.376148	0.0700537	0.458387	0.0242742	-0.0312231	0.884845	-0.314668	0.134236	-0.450247	0.027259	-0.61337	0.00143586	-0.938286	1.28e-11	-0.657784	0.000477	-0.72741	5.64e-05	-0.162801	0.44721	-0.150827	0.481749	-0.497594	0.0133548	0.0719598	0.738271
MSTRG.4116.2	black	0.153285	0.47455	0.307249	0.144166	0.0871594	0.6855	-0.457509	0.0245826	-0.354358	0.0893277	0.145627	0.497154	0.102892	0.632343	-0.276193	0.19141	0.0694264	0.747187	-0.649121	0.000599468	-0.0816291	0.70455	-0.0595649	0.782184	0.103083	0.63171	0.238057	0.262638	0.619253	0.0012526	0.391178	0.0587333	0.577475	0.00312788	0.30514	0.147082	0.143038	0.504917	0.434748	0.0337532	-0.068402	0.750801
MSTRG.4116.1	black	0.214112	0.315066	0.0190868	0.929462	0.480752	0.0174047	-0.379113	0.0676985	-0.361651	0.0824809	0.265978	0.209029	0.273123	0.196594	-0.242585	0.253395	0.0292213	0.892184	-0.55335	0.00503353	-0.0193293	0.928568	0.035809	0.868066	0.0185205	0.93155	0.293124	0.164497	0.585308	0.0026592	0.292567	0.165338	0.519052	0.00934861	0.295312	0.161222	0.525341	0.00838454	0.659906	0.00045054	-0.108044	0.615297
MSTRG.10419.1	black	0.404472	0.0499466	0.335866	0.108588	0.348413	0.0952162	-0.395018	0.056081	-0.317919	0.130044	-0.39742	0.05447	-0.427738	0.0370672	-0.598454	0.0020063	-0.103738	0.629532	-0.649309	0.000596551	0.10904	0.612025	0.202567	0.342474	0.403915	0.0502928	0.544352	0.00595817	0.93809	1.32e-11	0.521426	0.00897447	0.852624	1.22e-07	0.33754	0.106727	0.352439	0.0911976	0.650847	0.000573104	-0.0626061	0.771343
MSTRG.26136.1	black	0.521587	0.00894951	0.403707	0.0504229	0.229002	0.281762	-0.189107	0.376157	-0.306	0.145888	-0.217187	0.307998	-0.307336	0.144046	-0.535118	0.00705063	-0.453923	0.0258765	-0.386008	0.0624555	-0.381456	0.0658806	-0.0115872	0.957145	0.613045	0.0014466	0.705455	0.000117886	0.764014	1.39e-05	0.773609	9.26e-06	0.23719	0.264432	0.102629	0.633219	0.119288	0.578771	0.476587	0.0185468	-0.0342406	0.873799
MSTRG.32119.1	black	0.470283	0.0203908	0.454116	0.0258055	0.313272	0.136066	-0.330039	0.115246	-0.344974	0.098753	-0.32308	0.123584	-0.361473	0.082643	-0.657783	0.000477019	-0.319828	0.127626	-0.583738	0.002748	-0.122799	0.567562	0.123853	0.564218	0.477733	0.0182266	0.632846	0.000904116	0.96004	1.19e-13	0.759081	1.71e-05	0.631312	0.000938711	0.223287	0.29427	0.311173	0.138852	0.654338	0.000522834	-0.0631778	0.76931
MSTRG.17669.2	black	0.25841	0.222767	0.293281	0.164259	-0.078226	0.716361	-0.317046	0.131161	-0.317046	0.131161	-0.191267	0.370627	-0.317967	0.129983	-0.347623	0.0960202	-0.0432609	0.840922	-0.47921	0.0178206	-0.0625896	0.771402	0.0149195	0.944837	0.345078	0.0986446	0.366039	0.0785564	0.590266	0.00239445	0.388757	0.0604542	0.500277	0.0127879	0.13456	0.53074	-0.0803545	0.708966	0.228361	0.283147	0.0412739	0.848144
MSTRG.33083.1	black	0.44378	0.0298344	0.24031	0.258012	0.508388	0.0111926	-0.355655	0.0880798	-0.365393	0.0791247	-0.373179	0.0724746	-0.406804	0.0485174	-0.594799	0.00217236	-0.130244	0.544121	-0.602943	0.00181726	0.139377	0.51599	0.254119	0.230817	0.445542	0.0291142	0.564394	0.00406629	0.932348	3.42e-11	0.489025	0.0153059	0.823049	7.89e-07	0.410551	0.0462874	0.446554	0.028707	0.745146	2.95e-05	-0.083455	0.698241
MSTRG.21501.1	black	-0.453584	0.0260018	-0.266537	0.208038	-0.279791	0.185454	-0.281343	0.182925	0.585088	0.00267147	0.160326	0.454239	0.257695	0.224096	0.785577	5.41e-06	0.726983	5.72e-05	-0.00566074	0.979057	0.0924345	0.667499	-0.419458	0.0413084	-0.418916	0.0415989	-0.56335	0.00415039	-0.634425	0.000869653	-0.635139	0.000854465	-0.1753	0.412604	-0.31795	0.130005	-0.231825	0.275708	-0.454583	0.0256343	0.289132	0.170588
MSTRG.1634.1	black	0.61528	0.00137399	0.216076	0.310541	0.261057	0.217895	-0.260332	0.219222	-0.368932	0.0760471	-0.404645	0.0498399	-0.460952	0.0233899	-0.705045	0.000119448	-0.31166	0.138201	-0.519992	0.00919903	0.0152175	0.943737	0.248121	0.242386	0.580442	0.00294271	0.72075	7.1e-05	0.939423	1.05e-11	0.596732	0.00208317	0.715285	8.54e-05	0.197124	0.355872	0.297749	0.15763	0.524335	0.00853298	-0.0575869	0.789255
MSTRG.47510.1	black	0.467001	0.0214078	0.427477	0.0371954	0.296536	0.159411	-0.538475	0.0066356	-0.301616	0.152047	-0.398481	0.0537702	-0.427156	0.0373537	-0.470669	0.0202737	-0.0960357	0.655312	-0.755727	1.95e-05	-0.178481	0.404041	-0.0833961	0.698444	0.47156	0.0200057	0.622141	0.00117024	0.940587	8.51e-12	0.722229	6.75e-05	0.646539	0.000640859	0.349438	0.0941813	0.27582	0.192036	0.635399	0.000848978	-0.075442	0.72607
MSTRG.25975.1	black	0.598084	0.0020226	0.404617	0.0498571	0.2764	0.191065	-0.346423	0.0972509	-0.346423	0.0972509	-0.346423	0.0972509	-0.403387	0.0506233	-0.652208	0.000553042	-0.350447	0.0931704	-0.597406	0.00205276	-0.204928	0.336757	0.0828804	0.700225	0.579616	0.00299333	0.750154	2.43e-05	0.982368	1.63e-17	0.782112	6.35e-06	0.582072	0.00284501	0.212092	0.319762	0.220934	0.299521	0.61804	0.00128866	-0.00750583	0.972233
MSTRG.7233.2	black	0.191802	0.369266	0.588588	0.00248141	0.427004	0.037429	-0.236875	0.265087	-0.237942	0.262876	-0.239965	0.258718	-0.198829	0.351645	-0.445945	0.0289515	-0.273939	0.195208	-0.443227	0.0300634	-0.204013	0.338968	-0.00731547	0.972937	0.266495	0.208113	0.371613	0.0737765	0.70652	0.000113915	0.719238	7.48e-05	0.324166	0.122255	0.566849	0.00387404	0.504671	0.0119019	0.722075	6.79e-05	0.046341	0.829752
MSTRG.36994.1	black	-0.372993	0.0726277	-0.368064	0.0767936	-0.382475	0.0651015	0.157587	0.462085	0.46437	0.0222527	0.414624	0.0439555	0.475722	0.0187915	0.77261	9.67e-06	0.31385	0.135306	0.455216	0.025404	-0.161687	0.450367	-0.394177	0.0566539	-0.39454	0.056406	-0.535127	0.00704955	-0.935663	2e-11	-0.571089	0.00356005	-0.797893	3e-06	-0.339873	0.104176	-0.343952	0.0998215	-0.666462	0.000376658	0.160863	0.452709
MSTRG.15818.1	black	0.595228	0.00215228	0.384271	0.0637458	0.278286	0.187929	-0.385285	0.0629896	-0.304335	0.148206	-0.293806	0.163471	-0.344551	0.0991943	-0.627684	0.00102509	-0.316307	0.132111	-0.638988	0.000776365	-0.217197	0.307978	0.0526502	0.806974	0.610783	0.00152344	0.751752	2.28e-05	0.982105	1.91e-17	0.763025	1.45e-05	0.604645	0.00174968	0.23371	0.271711	0.23413	0.270826	0.61316	0.00144281	0.0010133	0.996251
MSTRG.16501.4	black	0.734454	4.38e-05	0.385671	0.0627041	-0.139601	0.51531	-0.205306	0.335848	-0.205306	0.335848	-0.205306	0.335848	-0.266823	0.207533	-0.518682	0.0094081	-0.520606	0.00910225	-0.37859	0.068109	-0.538039	0.00668836	-0.129723	0.545748	0.80563	2.03e-06	0.787644	4.92e-06	0.712252	9.45e-05	0.830514	5.1e-07	0.0926482	0.666774	-0.0360414	0.867217	-0.111937	0.602545	0.189974	0.373931	0.129336	0.546956
MSTRG.16501.2	black	0.218552	0.304894	-0.0155239	0.942606	0.0379914	0.8601	-0.274311	0.194578	-0.327328	0.118444	0.165601	0.439328	-0.039429	0.85486	-0.24946	0.239772	0.0317801	0.882804	-0.409843	0.0467026	0.0318783	0.882444	0.0889774	0.679277	0.0357362	0.868332	0.282342	0.181308	0.450952	0.0269895	0.155427	0.468324	0.493668	0.0142218	0.152659	0.476379	-0.0658594	0.759794	0.218256	0.305565	-0.17808	0.405114
MSTRG.16501.1	black	0.536165	0.00691899	0.312163	0.137532	0.320517	0.126762	-0.323518	0.123046	-0.396006	0.0554141	-0.380583	0.0665533	-0.454664	0.0256048	-0.682638	0.000237551	-0.260665	0.218611	-0.595265	0.00215059	0.00121365	0.995509	0.213473	0.316548	0.504126	0.012009	0.672314	0.000319825	0.976497	3.74e-16	0.631322	0.000938476	0.75382	2.11e-05	0.321152	0.125969	0.313832	0.13533	0.62806	0.00101583	-0.0439333	0.838481
MSTRG.11851.1	black	0.44555	0.0291113	0.321148	0.125974	0.27814	0.188171	-0.674851	0.000297608	-0.0966012	0.653405	-0.254691	0.229732	-0.2441	0.250351	-0.293143	0.164468	0.0703228	0.744029	-0.833669	4.21e-07	-0.204022	0.338946	-0.200431	0.347697	0.466945	0.0214254	0.570491	0.00360297	0.859688	7.36e-08	0.591312	0.00234156	0.65715	0.00048516	0.177938	0.405494	0.342456	0.101403	0.592429	0.00228618	0.210112	0.324407
MSTRG.26790.1	black	0.291823	0.166465	0.460707	0.0234733	0.310596	0.139623	-0.226973	0.286163	-0.266992	0.207234	-0.17124	0.423679	-0.183265	0.391347	-0.502552	0.0123227	-0.353214	0.0904387	-0.449018	0.0277342	-0.28847	0.171614	-0.0218855	0.91915	0.306687	0.144938	0.456925	0.0247899	0.733295	4.57e-05	0.788618	4.7e-06	0.29505	0.161612	0.480406	0.0174973	0.358178	0.0856899	0.614049	0.00141361	0.0481883	0.823068
MSTRG.11299.2	black	-0.559866	0.00444191	-0.235248	0.268479	-0.146423	0.494781	0.564961	0.00402119	0.31725	0.130899	0.05234	0.80809	0.129439	0.546634	0.411854	0.0455309	0.0591445	0.783685	0.775651	8.47e-06	0.208602	0.327976	0.0982257	0.647941	-0.449742	0.0274537	-0.664026	0.000402783	-0.857877	8.41e-08	-0.545387	0.00584499	-0.653457	0.000535156	-0.187621	0.379989	-0.22062	0.300225	-0.464728	0.022136	0.0626636	0.771139
MSTRG.38815.1	black	-0.452413	0.0264375	-0.400721	0.0523146	-0.0664545	0.757686	0.365048	0.0794296	0.276711	0.190545	0.395331	0.0558694	0.441772	0.0306725	0.625047	0.00109208	0.199875	0.349062	0.605799	0.00170506	0.0360351	0.86724	-0.12324	0.56616	-0.437376	0.032573	-0.605287	0.00172474	-0.901165	1.91e-09	-0.605635	0.00171134	-0.740271	3.54e-05	-0.0648328	0.763433	-0.0976962	0.64972	-0.416868	0.0427103	0.0527933	0.806459
MSTRG.19036.1	black	0.351398	0.0922245	0.228414	0.283033	0.343313	0.100495	-0.213054	0.317521	-0.382997	0.0647051	-0.415736	0.0433351	-0.474826	0.0190475	-0.683039	0.00023477	-0.17178	0.422197	-0.471667	0.0199738	0.28351	0.179433	0.404585	0.049877	0.331432	0.113628	0.480281	0.0175307	0.869223	3.56e-08	0.403654	0.0504557	0.875713	2.1e-08	0.296679	0.159201	0.298054	0.157185	0.586374	0.00260024	-0.135359	0.52828
MSTRG.13829.5	black	0.738991	3.71e-05	0.0810927	0.706408	0.296522	0.159432	-0.365632	0.0789142	-0.222906	0.295118	-0.312335	0.137304	-0.347142	0.0965125	-0.483235	0.0167516	-0.285279	0.176617	-0.52334	0.00868185	-0.233762	0.271603	-0.0120831	0.955313	0.652241	0.000552558	0.814138	1.3e-06	0.823687	7.61e-07	0.635204	0.00085309	0.428824	0.0365379	0.205027	0.33652	0.31621	0.132237	0.478938	0.0178949	0.162121	0.449135
MSTRG.13829.1	black	0.842162	2.47e-07	-0.0695028	0.746918	-0.0191633	0.92918	-0.187301	0.380815	-0.101878	0.635722	-0.26995	0.202053	-0.324338	0.122045	-0.46943	0.0206512	-0.426741	0.0375591	-0.313633	0.135592	-0.343631	0.100159	-0.0025943	0.990401	0.788591	4.7e-06	0.865718	4.68e-08	0.646991	0.000633432	0.542029	0.00621864	0.193617	0.364666	-0.102912	0.632277	-0.0818145	0.703909	0.125795	0.558074	0.185847	0.384592
MSTRG.2129.2	black	0.528927	0.00787288	0.469344	0.0206777	0.251769	0.235305	-0.353448	0.0902105	-0.353448	0.0902105	-0.353448	0.0902105	-0.411514	0.0457274	-0.658914	0.000462755	-0.330575	0.114621	-0.615596	0.001364	-0.19898	0.351269	0.071499	0.73989	0.533163	0.00730214	0.712259	9.45e-05	0.986521	8.64e-19	0.801706	2.48e-06	0.611552	0.00149692	0.200403	0.347766	0.246346	0.245882	0.614932	0.00138508	-0.0154137	0.943012
MSTRG.9969.3	black	0.476426	0.018592	0.440135	0.0313699	0.344445	0.0993054	-0.34089	0.103078	-0.326431	0.119516	-0.210323	0.32391	-0.204998	0.33659	-0.597212	0.00206147	-0.308207	0.142856	-0.61011	0.00154695	-0.214994	0.313028	0.0593545	0.782935	0.483035	0.0168032	0.619947	0.00123236	0.927571	7.07e-11	0.753106	2.17e-05	0.551782	0.0051854	0.392584	0.057751	0.392509	0.0578035	0.703802	0.000124292	-0.00552068	0.979575
MSTRG.30255.3	black	0.333268	0.11152	0.430791	0.0355935	0.2158	0.311174	-0.163803	0.444382	-0.334011	0.110676	-0.257378	0.224685	-0.337687	0.106565	-0.607211	0.00165181	-0.327084	0.118735	-0.38728	0.0615232	-0.0638141	0.767049	0.221879	0.297405	0.445924	0.0289602	0.503086	0.0122156	0.791967	4.01e-06	0.592662	0.00227479	0.539626	0.00649811	-0.0569266	0.791619	0.0675786	0.75371	0.515589	0.0099176	-0.0321904	0.881301
MSTRG.28779.1	black	0.500619	0.012717	0.427639	0.0371159	0.298202	0.156969	-0.4632	0.0226367	-0.341303	0.102633	-0.19253	0.367416	-0.232584	0.274093	-0.537737	0.006725	-0.225469	0.289454	-0.723265	6.51e-05	-0.270269	0.201499	-0.0522944	0.808255	0.525655	0.0083387	0.663028	0.000413932	0.954405	4.94e-13	0.776297	8.23e-06	0.581271	0.0028927	0.391641	0.0584083	0.300157	0.154136	0.664852	0.000393758	0.00859715	0.968197
MSTRG.47566.2	black	0.251894	0.235065	0.212718	0.318303	0.621443	0.00118971	-0.414987	0.0437523	-0.184568	0.387929	-0.274968	0.193467	-0.231533	0.276331	-0.405428	0.049357	0.0256705	0.905224	-0.61091	0.00151903	0.159664	0.45613	0.166741	0.436139	0.281512	0.18265	0.370896	0.0743788	0.79421	3.6e-06	0.376315	0.0699195	0.763988	1.39e-05	0.569427	0.00368047	0.582876	0.00279786	0.815199	1.22e-06	0.0486314	0.821467
MSTRG.16890.1	black	-0.360443	0.0835865	-0.397813	0.0542102	-0.333831	0.11088	0.416639	0.042836	0.393711	0.0569731	0.320981	0.126183	0.384922	0.0632599	0.591044	0.00235505	0.104144	0.628186	0.684856	0.00022251	-0.0458291	0.831606	-0.158798	0.458608	-0.396415	0.0551402	-0.523861	0.00860374	-0.950867	1.11e-12	-0.577061	0.00315446	-0.834607	3.98e-07	-0.347799	0.0958409	-0.320574	0.126692	-0.67004	0.000340959	0.0809152	0.707023
MSTRG.16890.2	black	-0.147585	0.491324	-0.147585	0.491324	-0.147585	0.491324	-0.147585	0.491324	0.722072	6.79e-05	-0.147585	0.491324	-0.00519568	0.980777	0.495421	0.0138291	0.291443	0.167044	0.0483026	0.822655	-0.205291	0.335885	-0.396631	0.0549955	-0.146787	0.493696	-0.219206	0.303412	-0.393484	0.0571293	-0.217924	0.306321	-0.350395	0.0932214	-0.161635	0.450515	-0.168912	0.430102	-0.27315	0.196549	0.429133	0.036388
MSTRG.8272.8	black	0.791272	4.14e-06	-0.151379	0.480126	-0.0722725	0.737173	0.119471	0.578185	-0.308909	0.1419	-0.180828	0.397784	-0.23885	0.261003	-0.610076	0.00154815	-0.580615	0.00293222	-0.0619063	0.773834	-0.206512	0.332954	0.235014	0.268968	0.796061	3.29e-06	0.777366	7.85e-06	0.535061	0.0070579	0.435803	0.0332751	0.15273	0.476172	-0.14292	0.505272	0.0766693	0.721784	0.0233564	0.913735	0.0604022	0.779195
MSTRG.8272.2	black	-0.239262	0.260157	0.568092	0.00377963	0.438928	0.0318917	-0.242439	0.253691	-0.212801	0.31811	-0.310189	0.140171	-0.292535	0.165385	-0.287791	0.17267	0.015647	0.942151	-0.401265	0.0519659	0.0669197	0.75604	0.0490319	0.82002	-0.0984453	0.647204	-0.0190025	0.929773	0.529357	0.00781324	0.472703	0.019666	0.459555	0.0238682	0.52362	0.00863974	0.372576	0.0729739	0.679345	0.000261518	-0.0182445	0.932568
MSTRG.8272.1	black	0.432483	0.0347969	-0.0223628	0.917392	0.382574	0.0650264	0.0509365	0.813147	-0.310019	0.140399	-0.309812	0.140679	-0.34785	0.095789	-0.559459	0.00447713	-0.308291	0.14274	-0.146672	0.49404	0.216944	0.308555	0.421694	0.0401273	0.310593	0.139628	0.418657	0.0417381	0.555099	0.00486861	0.235317	0.268336	0.453094	0.0261833	0.685665	0.000217231	0.324719	0.121582	0.457696	0.0245166	-0.086982	0.686108
MSTRG.8272.5	black	0.784249	5.76e-06	0.430754	0.0356112	-0.053376	0.804363	-0.238132	0.262484	-0.253302	0.23237	-0.252626	0.233661	-0.332257	0.112678	-0.590943	0.00236013	-0.518816	0.0093865	-0.439734	0.0315424	-0.463066	0.0226813	-0.0736917	0.732195	0.657484	0.000480853	0.890114	5.8e-09	0.807947	1.8e-06	0.814767	1.25e-06	0.222235	0.29661	0.0645863	0.764307	-0.0369719	0.86382	0.274058	0.195006	0.0149667	0.944663
MSTRG.18270.1	black	0.419346	0.0413681	0.538538	0.00662806	0.382107	0.0653821	-0.425524	0.0381662	-0.282739	0.18067	-0.24053	0.257564	-0.265658	0.209598	-0.476175	0.0186629	-0.267911	0.205615	-0.640715	0.000743364	-0.351208	0.0924128	-0.111676	0.603397	0.495504	0.0138107	0.609111	0.00158244	0.895812	3.32e-09	0.852109	1.27e-07	0.418882	0.041617	0.346923	0.0967369	0.311876	0.137913	0.726055	5.91e-05	0.0399438	0.852985
MSTRG.6583.2	black	0.361279	0.0828201	0.465465	0.0218978	0.166773	0.436051	-0.376265	0.0699599	-0.349598	0.09402	-0.108727	0.613054	-0.143109	0.504702	-0.538537	0.00662809	-0.246311	0.245951	-0.609964	0.00155209	-0.232421	0.274441	-0.00809419	0.970057	0.413896	0.0443651	0.53892	0.0065822	0.859145	7.66e-08	0.741161	3.42e-05	0.550811	0.0052813	-0.0460929	0.830651	0.196761	0.356778	0.533136	0.00730567	-0.0294412	0.891377
MSTRG.11785.1	black	0.443109	0.0301124	0.444397	0.029581	0.332468	0.112435	-0.257075	0.225251	-0.426396	0.0377302	-0.302894	0.150232	-0.37222	0.0732694	-0.732328	4.73e-05	-0.350849	0.0927692	-0.552167	0.00514778	-0.0557008	0.796013	0.228864	0.282059	0.481314	0.0172549	0.620894	0.00120522	0.98236	1.63e-17	0.726198	5.88e-05	0.695767	0.000159957	0.311299	0.138682	0.308858	0.141969	0.679039	0.00026385	-0.0322193	0.881196
MSTRG.15350.1	black	0.393269	0.0572771	0.429554	0.036185	0.143762	0.50274	-0.358778	0.085129	-0.370368	0.0748241	-0.326954	0.11889	-0.406148	0.0489162	-0.642058	0.00071856	-0.181786	0.395247	-0.623379	0.00113637	0.0104183	0.961465	0.168298	0.431806	0.434611	0.0338156	0.556331	0.00475514	0.928845	5.86e-11	0.607462	0.00164252	0.793818	3.67e-06	0.140346	0.513049	0.189185	0.375958	0.51095	0.0107244	-0.0335034	0.876495
MSTRG.41463.2	black	0.548121	0.00555491	0.378396	0.068262	0.219366	0.303051	-0.0516862	0.810445	-0.331793	0.113211	-0.252035	0.234794	-0.303481	0.149405	-0.711722	9.61e-05	-0.579965	0.00297182	-0.301635	0.15202	-0.257861	0.223785	0.163239	0.445973	0.423253	0.0393197	0.724852	6.16e-05	0.796235	3.26e-06	0.762062	1.51e-05	0.316258	0.132174	0.194276	0.363003	0.234277	0.270517	0.470481	0.0203306	-0.0661048	0.758924
MSTRG.41463.1	black	0.591664	0.00232401	0.226683	0.286797	0.177148	0.407618	0.0382732	0.859073	-0.356657	0.0871251	-0.399229	0.0532806	-0.47479	0.019058	-0.87386	2.45e-08	-0.56502	0.00401652	-0.254681	0.229752	0.0368408	0.864298	0.455207	0.0254072	0.596564	0.00209077	0.710491	0.000100119	0.875342	2.16e-08	0.600357	0.00192423	0.600345	0.00192472	0.0861182	0.689073	0.161606	0.450597	0.427888	0.0369941	0.0193198	0.928603
MSTRG.13718.1	black	0.55859	0.00455297	0.401537	0.0517927	0.220734	0.29997	-0.432485	0.0347962	-0.334976	0.109585	-0.220368	0.300792	-0.284498	0.177856	-0.544817	0.00590706	-0.310751	0.139416	-0.669447	0.000346666	-0.389862	0.0596638	-0.103031	0.631883	0.534649	0.00711025	0.728393	5.45e-05	0.939808	9.79e-12	0.864846	5e-08	0.460337	0.0235996	0.239412	0.25985	0.17749	0.406699	0.583844	0.00274193	0.00308526	0.988584
MSTRG.13718.2	black	0.771079	1.03e-05	0.234296	0.270478	0.0889071	0.679517	-0.290426	0.168597	-0.143212	0.504393	-0.209479	0.325899	-0.287088	0.173768	-0.452918	0.0262488	-0.448875	0.0277899	-0.435933	0.0332166	-0.50902	0.0110756	-0.160972	0.4524	0.640921	0.000739516	0.879461	1.52e-08	0.721993	6.81e-05	0.744843	2.98e-05	0.132547	0.536962	0.155022	0.469498	0.0365569	0.865335	0.306665	0.14497	0.112393	0.601059
MSTRG.46052.2	black	0.567527	0.00382229	0.336069	0.108361	0.416592	0.0428619	-0.326641	0.119265	-0.407041	0.0483738	-0.197332	0.355355	-0.245943	0.246681	-0.642063	0.00071846	-0.345702	0.0979956	-0.599359	0.00196691	-0.179455	0.401437	0.120681	0.574312	0.534843	0.00708563	0.709781	0.000102471	0.968189	1e-14	0.73174	4.83e-05	0.586352	0.00260145	0.388463	0.0606658	0.353767	0.0899002	0.726376	5.85e-05	-0.0546768	0.799688
MSTRG.11281.1	black	-0.480277	0.0175319	-0.418137	0.0420188	-0.238203	0.262338	0.669893	0.000342367	0.221413	0.298447	0.293897	0.163334	0.299803	0.154646	0.316547	0.131802	0.00386692	0.985693	0.844656	2.1e-07	0.329964	0.115334	0.276816	0.190371	-0.483329	0.0167273	-0.632321	0.000915824	-0.885307	9.08e-09	-0.719859	7.32e-05	-0.553216	0.00504639	-0.30874	0.14213	-0.22028	0.30099	-0.582664	0.00281022	0.00553648	0.979516
MSTRG.20863.1	black	-0.400154	0.0526803	-0.382572	0.0650277	-0.261797	0.216546	0.479474	0.0177487	0.280576	0.184171	0.490992	0.0148386	0.505701	0.0117019	0.495628	0.0137832	0.0442221	0.837433	0.681621	0.000244746	-0.0192371	0.928908	-0.047314	0.82623	-0.412345	0.0452484	-0.545329	0.00585131	-0.893665	4.11e-09	-0.575566	0.00325215	-0.756867	1.86e-05	-0.267353	0.206597	-0.246029	0.24651	-0.564264	0.0040767	0.0500701	0.816272
MSTRG.43934.1	black	0.680266	0.000254611	0.271017	0.200206	0.162307	0.448608	-0.111447	0.604144	-0.441454	0.030807	-0.284398	0.178015	-0.390532	0.0591889	-0.754963	2.01e-05	-0.542184	0.00620093	-0.362796	0.0814424	-0.200589	0.347308	0.211577	0.320966	0.612739	0.00145682	0.79241	3.92e-06	0.884719	9.57e-09	0.756205	1.91e-05	0.445544	0.0291135	0.0532838	0.804694	0.188533	0.377636	0.43774	0.0324123	-0.024937	0.90792
MSTRG.47778.1	black	0.635627	0.000844188	0.380995	0.0662351	0.142354	0.506978	-0.11787	0.583326	-0.360711	0.0833404	-0.284986	0.177081	-0.349651	0.0939671	-0.816362	1.15e-06	-0.589146	0.00245219	-0.407521	0.048084	-0.233242	0.272701	0.216655	0.309214	0.592241	0.00229544	0.788488	4.73e-06	0.942868	5.59e-12	0.827685	6.03e-07	0.478439	0.0180315	0.131086	0.541497	0.141213	0.510424	0.483333	0.0167262	0.0234422	0.913419
MSTRG.14030.1	black	0.529792	0.00775338	0.375424	0.0706379	0.32693	0.118919	-0.342436	0.101424	-0.358144	0.0857222	-0.270183	0.201649	-0.297946	0.157342	-0.577617	0.00311882	-0.292586	0.165309	-0.583292	0.00277367	-0.205163	0.336192	0.0432972	0.840791	0.611784	0.001489	0.656966	0.00048756	0.913669	4.57e-10	0.753323	2.15e-05	0.541283	0.00630426	0.189482	0.375193	0.38055	0.0665789	0.631071	0.000944242	-0.00504554	0.981332
MSTRG.14030.2	black	0.400415	0.0525119	0.419247	0.0414213	0.491569	0.0147037	-0.369688	0.0754015	-0.374489	0.0713989	-0.302536	0.150739	-0.338609	0.105553	-0.584734	0.00269136	-0.24325	0.252058	-0.622619	0.00115705	-0.126737	0.555107	0.0913444	0.671205	0.446456	0.0287464	0.589096	0.0024548	0.953312	6.38e-13	0.732827	4.65e-05	0.629807	0.000973761	0.412692	0.0450501	0.38363	0.0642272	0.79093	4.21e-06	-0.0355054	0.869175
MSTRG.7859.2	black	0.347136	0.0965179	0.286678	0.174412	0.404786	0.0497525	-0.121439	0.571892	-0.302762	0.150419	-0.234983	0.269034	-0.229667	0.280328	-0.336092	0.108335	-0.2222	0.296689	-0.235679	0.267578	-0.0395923	0.854265	0.111721	0.603251	0.314619	0.134301	0.450901	0.0270089	0.528444	0.00794027	0.391989	0.0581653	0.26162	0.216869	-0.00338539	0.987474	0.307357	0.144018	0.51209	0.0105212	-0.179188	0.402151
MSTRG.14884.1	black	0.598278	0.00201406	0.417887	0.0421547	0.311258	0.138737	-0.337175	0.107131	-0.295001	0.161685	-0.254199	0.230665	-0.299722	0.154764	-0.58898	0.00246085	-0.408887	0.0472673	-0.565715	0.00396186	-0.355277	0.088442	-0.0203716	0.924727	0.634659	0.000864652	0.754734	2.03e-05	0.927946	6.69e-11	0.855594	9.91e-08	0.403153	0.0507695	0.27199	0.198533	0.236364	0.266148	0.631401	0.000936688	0.0118256	0.956264
MSTRG.9727.1	black	-0.413785	0.0444279	-0.361168	0.0829213	-0.390822	0.0589842	0.431797	0.0351182	0.376309	0.0699241	0.286539	0.17463	0.332391	0.112523	0.586989	0.00256676	0.140521	0.512519	0.687961	0.000202845	0.000296616	0.998902	-0.133867	0.532877	-0.419885	0.0410808	-0.57135	0.00354145	-0.961471	8.01e-14	-0.606006	0.00169718	-0.79181	4.04e-06	-0.356872	0.086921	-0.363879	0.0804695	-0.705344	0.000118309	0.107757	0.616243
MSTRG.39407.1	black	0.510746	0.0107611	0.318742	0.128998	0.381819	0.065602	-0.20134	0.345468	-0.31002	0.140397	-0.36004	0.0839576	-0.380273	0.0667932	-0.703475	0.000125593	-0.377363	0.0690812	-0.467294	0.0213156	-0.0524017	0.807868	0.244052	0.250449	0.620838	0.00120679	0.663534	0.000408249	0.919132	2.28e-10	0.653779	0.000530624	0.628245	0.00101131	0.253505	0.231984	0.375531	0.0705517	0.636193	0.000832421	0.025554	0.905652
MSTRG.32107.1	black	0.446412	0.028764	0.316658	0.131659	0.360114	0.0838891	-0.51917	0.00932981	-0.271345	0.199641	-0.183711	0.390175	-0.229834	0.279968	-0.494285	0.0140825	-0.0707616	0.742484	-0.758967	1.71e-05	-0.0690547	0.748498	0.0403535	0.851493	0.450763	0.0270615	0.585611	0.00264233	0.938878	1.15e-11	0.570946	0.00357028	0.77078	1.05e-05	0.346901	0.0967591	0.342713	0.10113	0.68278	0.000236568	0.0164464	0.939201
MSTRG.48600.1	black	0.335132	0.109411	0.33749	0.106783	0.291872	0.166391	-0.0947711	0.659582	-0.466739	0.0214907	-0.332319	0.112606	-0.415635	0.043391	-0.796282	3.25e-06	-0.319694	0.127795	-0.401277	0.0519586	0.222879	0.295177	0.467984	0.0210991	0.359321	0.0846231	0.486095	0.0160241	0.892435	4.64e-09	0.496236	0.0136497	0.828323	5.81e-07	0.243926	0.2507	0.288035	0.172291	0.583416	0.00276652	-0.104308	0.62764
MSTRG.37254.2	black	0.524428	0.00851914	0.260808	0.21835	0.308833	0.142003	-0.605195	0.00172828	-0.240747	0.257121	-0.177009	0.407989	-0.214604	0.313929	-0.385292	0.0629849	-0.0970494	0.651896	-0.800282	2.67e-06	-0.329535	0.115836	-0.199445	0.350122	0.5005	0.0127415	0.67162	0.000326151	0.903371	1.5e-09	0.733496	4.54e-05	0.546216	0.0057558	0.319607	0.127904	0.287963	0.172403	0.618205	0.0012837	0.0875791	0.684061
MSTRG.37254.1	black	0.662542	0.000419457	-0.186525	0.382829	0.249175	0.240327	-0.273821	0.195409	-0.267092	0.207057	-0.225871	0.288572	-0.283265	0.179825	-0.463593	0.0225072	-0.30291	0.150211	-0.4489	0.0277801	-0.270623	0.200887	-0.00748925	0.972294	0.594537	0.00218471	0.726312	5.86e-05	0.715251	8.55e-05	0.5859	0.00262633	0.342865	0.100969	0.216982	0.308468	0.20629	0.333487	0.359724	0.0842495	-0.0312552	0.884727
MSTRG.13255.1	black	-0.366845	0.0778506	-0.429624	0.0361514	-0.286902	0.17406	0.583038	0.00278841	-0.102731	0.632881	0.306055	0.145812	0.23133	0.276762	0.0425042	0.843671	0.00765536	0.97168	0.626175	0.00106299	0.514305	0.0101357	0.481114	0.017308	-0.373012	0.072612	-0.495468	0.0138188	-0.576437	0.00319492	-0.676167	0.000286616	-0.107794	0.616121	-0.260167	0.219525	-0.24066	0.257299	-0.50304	0.0122246	-0.182383	0.393671
MSTRG.13370.3	black	0.512203	0.0105012	0.38644	0.0621378	0.333227	0.111567	-0.414524	0.0440116	-0.299804	0.154645	-0.309123	0.14161	-0.322266	0.124587	-0.581561	0.00287533	-0.190354	0.372961	-0.663044	0.000413746	-0.0722015	0.737422	0.101076	0.638397	0.466946	0.0214254	0.654642	0.000518647	0.951441	9.74e-13	0.617332	0.0013101	0.716657	8.16e-05	0.283092	0.180102	0.339465	0.104619	0.656584	0.000492554	0.00387534	0.985661
MSTRG.31991.1	black	0.468878	0.0208213	0.384192	0.0638049	0.223327	0.294182	-0.35776	0.0860824	-0.376091	0.0700996	-0.387535	0.0613379	-0.464997	0.0220489	-0.656365	0.000495444	-0.211195	0.321861	-0.62277	0.00115293	-0.00855568	0.968351	0.172184	0.421092	0.48825	0.0154931	0.62746	0.00103064	0.963511	4.44e-14	0.633979	0.000879279	0.776823	8.04e-06	0.202181	0.343414	0.224969	0.290554	0.563634	0.00412741	-0.0277701	0.89751
MSTRG.46948.1	black	0.268817	0.204026	0.390585	0.0591516	0.4782	0.0180974	-0.538914	0.00658287	-0.41641	0.0429626	-0.257731	0.224028	-0.32014	0.127235	-0.420909	0.0405387	0.0545404	0.800178	-0.769374	1.11e-05	0.0215589	0.920352	0.0306373	0.886992	0.345821	0.0978727	0.432062	0.0349941	0.90348	1.48e-09	0.546152	0.00576262	0.800983	2.58e-06	0.470223	0.020409	0.422926	0.039488	0.781071	6.65e-06	-0.128768	0.548733
MSTRG.35725.2	black	0.397139	0.0546567	0.452481	0.0264122	0.138543	0.51853	-0.418857	0.0416305	-0.254403	0.230277	-0.401497	0.0518178	-0.464683	0.0221508	-0.396268	0.055238	-0.0767894	0.721365	-0.604582	0.00175212	-0.167968	0.432721	-0.071466	0.740006	0.6354	0.000848946	0.498751	0.0131078	0.778537	7.45e-06	0.62128	0.00119429	0.532124	0.00743891	0.195019	0.361137	0.199211	0.350699	0.457035	0.0247509	0.0670824	0.755464
MSTRG.49048.2	black	-0.427711	0.0370807	-0.124275	0.562881	0.0456105	0.832399	-0.250685	0.237394	0.200556	0.34739	0.0312973	0.884573	0.092756	0.666408	0.7463	2.82e-05	0.697995	0.000149267	-0.0307065	0.886738	0.0945989	0.660164	-0.398824	0.0535453	-0.392165	0.0580423	-0.524156	0.00855967	-0.531477	0.00752504	-0.521301	0.00899392	-0.198564	0.352298	-0.0441622	0.837651	0.122716	0.567826	-0.147118	0.492714	-0.146583	0.494305
MSTRG.49048.1	black	-0.463599	0.0225052	-0.102471	0.633744	0.168004	0.432622	-0.198975	0.351282	0.106608	0.620032	0.0241003	0.910998	0.0659175	0.759588	0.686558	0.000211533	0.653241	0.000538209	-0.00107779	0.996012	0.140291	0.513216	-0.321238	0.125862	-0.451098	0.026934	-0.525652	0.00833914	-0.494269	0.014086	-0.503981	0.0120376	-0.171384	0.423284	0.0831497	0.699294	0.204622	0.337496	-0.037036	0.863586	-0.191206	0.370782
MSTRG.29894.1	black	0.620353	0.00122066	0.418824	0.0416481	0.276266	0.191288	-0.271192	0.199904	-0.378895	0.0678696	-0.348682	0.094944	-0.418583	0.0417782	-0.707524	0.000110277	-0.437356	0.0325818	-0.539624	0.00649835	-0.22499	0.290508	0.118926	0.579931	0.580178	0.00295883	0.77828	7.54e-06	0.979735	7.43e-17	0.813785	1.32e-06	0.531447	0.007529	0.306287	0.145491	0.216577	0.309393	0.611895	0.00148524	-0.0236531	0.912643
MSTRG.19966.1	black	0.709327	0.000104001	0.354443	0.0892449	0.121981	0.570166	-0.277729	0.188851	-0.30771	0.143534	-0.324502	0.121846	-0.387813	0.0611356	-0.669728	0.000343947	-0.474017	0.0192814	-0.517518	0.00959719	-0.353505	0.0901553	0.0264931	0.902201	0.618516	0.0012744	0.849633	1.5e-07	0.935438	2.07e-11	0.852676	1.22e-07	0.418597	0.0417705	0.0809202	0.707005	0.0913018	0.67135	0.458469	0.0242453	0.017045	0.936992
MSTRG.1350.1	black	0.0881324	0.682166	0.253688	0.231636	0.568773	0.00372874	0.246225	0.246121	-0.462866	0.0227476	-0.0942495	0.661346	-0.114146	0.595359	-0.696512	0.00015631	-0.470803	0.0202332	-0.0130052	0.951906	0.220394	0.300732	0.580768	0.00292296	0.206456	0.333088	0.211221	0.321801	0.587106	0.00256045	0.39104	0.05883	0.446447	0.0287498	0.307127	0.144333	0.53999	0.00645508	0.698921	0.000145015	-0.0519881	0.809357
MSTRG.34407.1	black	0.554591	0.004916	0.530945	0.00759651	0.138487	0.5187	-0.463872	0.0224154	-0.246444	0.245689	-0.334249	0.110406	-0.361499	0.0826186	-0.53392	0.00720386	-0.271513	0.199352	-0.675766	0.000289927	-0.323739	0.122776	-0.111188	0.60499	0.558343	0.00457467	0.722791	6.62e-05	0.936344	1.78e-11	0.841787	2.53e-07	0.498634	0.0131327	0.191669	0.369604	0.144655	0.500063	0.529777	0.00775551	0.105596	0.623376
MSTRG.8995.1	black	0.19242	0.367695	0.375262	0.0707692	0.490838	0.0148747	-0.628993	0.000993179	-0.229174	0.28139	-0.266707	0.207738	-0.265122	0.210554	-0.30661	0.145045	0.189882	0.374167	-0.81293	1.38e-06	0.0691742	0.748076	-0.0240132	0.911318	0.283982	0.178678	0.343694	0.100093	0.847175	1.77e-07	0.445713	0.0290451	0.840902	2.68e-07	0.387284	0.0615203	0.446715	0.0286426	0.776023	8.33e-06	-0.00600665	0.977777
MSTRG.17071.1	black	0.424966	0.0384469	0.353275	0.0903789	0.193985	0.363736	-0.367162	0.0775747	-0.36866	0.0762801	-0.36866	0.0762801	-0.455384	0.0253432	-0.629171	0.000988905	-0.152913	0.475635	-0.625579	0.00107828	0.0484119	0.82226	0.190206	0.373339	0.414918	0.0437906	0.573839	0.00336817	0.931173	4.11e-11	0.561513	0.00430206	0.817946	1.05e-06	0.194273	0.363012	0.184168	0.388977	0.531463	0.00752698	-0.0635425	0.768014
MSTRG.23073.1	black	0.525338	0.00838503	0.56787	0.00379638	0.156275	0.465869	-0.347164	0.0964898	-0.347164	0.0964898	-0.347164	0.0964898	-0.423024	0.0394374	-0.658632	0.000466279	-0.339984	0.104056	-0.606158	0.00169139	-0.209756	0.325247	0.0611859	0.7764	0.511455	0.010634	0.701544	0.00013353	0.968511	8.99e-15	0.797587	3.05e-06	0.590371	0.00238911	0.205916	0.334383	0.125849	0.557903	0.556343	0.00475405	-0.0171887	0.936462
MSTRG.18705.1	black	0.253857	0.231314	0.516478	0.00976881	0.511264	0.0106682	-0.260884	0.218211	-0.448779	0.0278276	-0.14376	0.502746	-0.211981	0.320022	-0.561987	0.00426245	-0.252999	0.232948	-0.515237	0.00997705	-0.054807	0.799221	0.17259	0.419979	0.406769	0.0485387	0.445678	0.0290593	0.85902	7.73e-08	0.650012	0.000585732	0.581876	0.00285664	0.397695	0.054288	0.410595	0.0462619	0.817705	1.07e-06	-0.00860552	0.968166
MSTRG.38315.2	black	0.494388	0.0140593	0.389447	0.05996	0.224855	0.290804	-0.681093	0.00024855	-0.118255	0.582088	-0.215996	0.310725	-0.259019	0.22164	-0.112374	0.60112	0.0138587	0.948754	-0.776633	8.11e-06	-0.534741	0.00709861	-0.468718	0.0208706	0.503782	0.012077	0.609736	0.00156015	0.72789	5.54e-05	0.734728	4.34e-05	0.255761	0.227714	0.273044	0.19673	0.140348	0.513044	0.521341	0.00898759	0.110599	0.606916
MSTRG.36968.3	black	0.630762	0.000951393	0.228838	0.282116	0.311777	0.138046	-0.327094	0.118723	-0.327094	0.118723	-0.327094	0.118723	-0.366084	0.0785169	-0.618358	0.00127912	-0.325359	0.120806	-0.557111	0.00468447	-0.143891	0.502354	0.112101	0.602009	0.53361	0.00724401	0.726849	5.75e-05	0.923161	1.33e-10	0.692043	0.000179313	0.567609	0.00381605	0.24636	0.245855	0.280335	0.184565	0.590385	0.0023884	-0.00957666	0.964576
MSTRG.36968.6	black	0.614139	0.00141067	0.355821	0.0879206	0.0630673	0.769703	-0.322626	0.124142	-0.322626	0.124142	-0.322626	0.124142	-0.424161	0.0388549	-0.651037	0.000570275	-0.393332	0.057234	-0.560275	0.00440685	-0.300251	0.154001	0.0182835	0.932424	0.601615	0.00187154	0.77946	7.15e-06	0.924402	1.12e-10	0.808036	1.79e-06	0.501883	0.0124579	0.0386073	0.857854	-0.00927362	0.965696	0.399573	0.0530568	0.00614473	0.977267
MSTRG.36968.7	black	0.693153	0.000173339	0.243141	0.252276	0.291911	0.166331	-0.340824	0.103149	-0.340824	0.103149	-0.326357	0.119605	-0.38888	0.0603663	-0.632192	0.000918742	-0.345711	0.0979868	-0.580576	0.00293458	-0.189757	0.374487	0.0964097	0.654051	0.607972	0.00162373	0.80652	1.94e-06	0.955171	4.11e-13	0.707495	0.000110384	0.565728	0.00396081	0.302219	0.15119	0.251862	0.235127	0.584054	0.0027299	-0.000484941	0.998206
MSTRG.36968.4	black	0.604133	0.00176976	0.313308	0.136019	0.132806	0.536158	-0.246542	0.245493	-0.246542	0.245493	-0.246542	0.245493	-0.281993	0.181872	-0.494253	0.0140897	-0.312216	0.137462	-0.421432	0.040264	-0.185207	0.38626	0.0471067	0.82698	0.314917	0.133913	0.665062	0.000391484	0.723892	6.37e-05	0.576234	0.00320819	0.373715	0.0720327	0.0906972	0.673408	0.140782	0.511727	0.393917	0.0568319	-0.111162	0.605074
MSTRG.36968.5	black	0.698717	0.000145943	0.320318	0.127011	0.237213	0.264385	-0.325762	0.120321	-0.337473	0.106802	-0.361397	0.0827122	-0.412389	0.0452234	-0.633204	0.000896205	-0.37796	0.0686071	-0.550995	0.00526304	-0.224831	0.290857	0.0680551	0.752026	0.607183	0.00165285	0.81405	1.3e-06	0.941813	6.81e-12	0.753536	2.13e-05	0.512687	0.0104161	0.171155	0.423913	0.225733	0.288876	0.543832	0.00601564	-0.028662	0.894237
MSTRG.36968.8	black	0.654573	0.000519602	0.155011	0.469529	0.348915	0.0947084	-0.284778	0.177411	-0.284778	0.177411	-0.284778	0.177411	-0.299863	0.15456	-0.537007	0.00681452	-0.32633	0.119637	-0.483722	0.0166259	-0.189368	0.375486	0.0899419	0.675983	0.618931	0.00126209	0.721018	7.04e-05	0.841589	2.56e-07	0.6414	0.000730626	0.447444	0.0283526	0.186094	0.383949	0.312452	0.13715	0.583596	0.00275616	0.0203498	0.924807
MSTRG.14993.1	black	0.544241	0.00597041	0.0464173	0.829476	-0.178124	0.404995	-0.168773	0.430487	-0.175891	0.411006	-0.17962	0.400998	-0.259979	0.21987	-0.405546	0.0492843	-0.246608	0.245365	-0.313616	0.135614	-0.183018	0.391997	0.0262569	0.903069	0.775832	8.4e-06	0.521994	0.00888688	0.515565	0.00992161	0.403943	0.0502756	0.306187	0.145628	-0.0579431	0.78798	-0.137015	0.523199	0.00505246	0.981307	0.103472	0.630417
MSTRG.14993.2	black	0.454731	0.0255805	0.347739	0.0959023	0.210068	0.32451	-0.350972	0.092647	-0.38429	0.0637315	-0.377096	0.0692941	-0.46495	0.022064	-0.643553	0.000691783	-0.192014	0.368728	-0.612051	0.00147995	0.00853367	0.968432	0.176432	0.409545	0.388287	0.0607928	0.6065	0.00167844	0.938517	1.23e-11	0.606485	0.00167903	0.777552	7.79e-06	0.198599	0.352213	0.207298	0.331076	0.539042	0.00656755	-0.100043	0.64185
MSTRG.17402.1	black	-0.348791	0.0948336	-0.418622	0.0417572	-0.341106	0.102845	0.413851	0.0443908	0.380293	0.0667778	0.331717	0.113299	0.391354	0.0586097	0.598228	0.00201625	0.119331	0.578634	0.680224	0.000254923	-0.0335935	0.876166	-0.155014	0.469521	-0.366303	0.0783244	-0.521535	0.00895765	-0.956577	2.92e-13	-0.601935	0.00185834	-0.823594	7.65e-07	-0.336747	0.107606	-0.316651	0.131668	-0.682819	0.000236291	0.0815668	0.704766
MSTRG.38879.1	black	-0.168682	0.430741	-0.257907	0.2237	-0.165311	0.440142	-0.493306	0.014304	0.493285	0.0143088	0.380791	0.0663924	0.457328	0.0246467	0.931965	3.63e-11	0.626097	0.00106497	-0.192628	0.367169	-0.424006	0.0389341	-0.820059	9.35e-07	-0.190548	0.372462	-0.278317	0.187879	-0.551749	0.00518862	-0.303119	0.149915	-0.524076	0.00857149	-0.193436	0.365124	-0.166997	0.435424	-0.316942	0.131294	0.19507	0.361008
MSTRG.46759.6	black	0.493379	0.0142872	0.491237	0.0147811	0.122629	0.568102	-0.257795	0.223908	-0.360618	0.0834251	-0.329373	0.116025	-0.399725	0.0529582	-0.704843	0.000120224	-0.360226	0.0837863	-0.533665	0.00723687	-0.139817	0.514655	0.151062	0.481058	0.517308	0.00963164	0.655552	0.00050627	0.937449	1.48e-11	0.750352	2.41e-05	0.62522	0.00108758	0.0751939	0.726937	0.175518	0.412016	0.501672	0.0125008	-0.006704	0.975198
MSTRG.46759.5	black	0.495636	0.0137817	0.320423	0.12688	0.47806	0.018136	-0.336562	0.107811	-0.370691	0.0745512	-0.313882	0.135264	-0.355036	0.0886737	-0.609977	0.00155164	-0.245944	0.246679	-0.601039	0.00189551	-0.0525657	0.807278	0.160552	0.453594	0.515339	0.0099598	0.623543	0.00113196	0.945285	3.52e-12	0.645136	0.00066436	0.666125	0.00038018	0.548409	0.0055251	0.427695	0.0370884	0.757014	1.85e-05	-0.0449419	0.834822
MSTRG.42159.1	black	0.582587	0.00281471	0.439814	0.031508	0.26932	0.20315	-0.254967	0.229211	-0.396348	0.0551846	-0.312412	0.137203	-0.389717	0.0597671	-0.724326	6.28e-05	-0.435308	0.0334988	-0.532086	0.00744388	-0.190598	0.372335	0.152086	0.478054	0.547284	0.0056424	0.74291	3.21e-05	0.979277	9.47e-17	0.799965	2.71e-06	0.562813	0.00419424	0.271171	0.199941	0.250166	0.238401	0.618683	0.00126944	-0.0169145	0.937474
MSTRG.21883.1	black	0.291536	0.166901	0.414575	0.0439827	0.406774	0.0485355	-0.362683	0.0815443	-0.318282	0.129582	-0.453472	0.0260432	-0.47348	0.0194379	-0.533015	0.00732145	-0.143339	0.504012	-0.577877	0.00310223	-0.0213282	0.921202	0.10677	0.619496	0.403828	0.0503475	0.481069	0.01732	0.881587	1.27e-08	0.646546	0.00064074	0.671381	0.00032836	0.219482	0.302788	0.262859	0.21462	0.680789	0.000250765	-0.0794239	0.712196
MSTRG.12629.1	black	0.549193	0.00544452	0.304377	0.148147	0.369226	0.0757958	-0.189611	0.374864	-0.453951	0.0258664	-0.304018	0.14865	-0.400587	0.0524009	-0.718411	7.69e-05	-0.416149	0.0431063	-0.474943	0.0190141	-0.110218	0.608164	0.223985	0.292726	0.409145	0.0471144	0.693707	0.000170426	0.92867	6.01e-11	0.712865	9.26e-05	0.567952	0.00379017	0.4273	0.0372827	0.330237	0.115015	0.652599	0.000547381	-0.102534	0.633535
MSTRG.12629.4	black	0.676252	0.000285922	-0.0569045	0.791698	0.259174	0.221352	-0.201296	0.345577	-0.324981	0.121264	-0.133672	0.533479	-0.233425	0.272313	-0.537663	0.00673406	-0.320671	0.12657	-0.397476	0.0544327	-0.0635764	0.767894	0.185253	0.386139	0.588244	0.00249958	0.694061	0.000168581	0.721915	6.82e-05	0.438862	0.0319205	0.456418	0.0249707	0.371074	0.0742287	0.133542	0.533882	0.400022	0.0527658	-0.0385364	0.858113
MSTRG.6260.1	black	0.47891	0.0179026	0.407894	0.0478601	0.311349	0.138616	-0.292657	0.165201	-0.34752	0.0961257	-0.421094	0.0404414	-0.455377	0.0253456	-0.707943	0.000108792	-0.296199	0.159908	-0.564369	0.00406823	-0.0051364	0.980996	0.225787	0.288756	0.484406	0.0164504	0.641675	0.000725558	0.978218	1.63e-16	0.670024	0.000341114	0.740335	3.53e-05	0.233823	0.271473	0.288311	0.17186	0.635358	0.000849833	-0.0557767	0.795741
MSTRG.31654.1	black	0.477215	0.0183707	0.281391	0.182847	0.424406	0.0387305	-0.180202	0.399447	-0.358954	0.084965	-0.229953	0.279712	-0.232583	0.274096	-0.682329	0.000239716	-0.410086	0.0465597	-0.444894	0.0293776	-0.0818021	0.703952	0.22353	0.293732	0.587121	0.00255961	0.595441	0.00214241	0.872176	2.81e-08	0.675362	0.000293295	0.540485	0.00639697	0.391449	0.058543	0.402402	0.0512429	0.662419	0.00042086	-0.0169974	0.937168
MSTRG.9265.1	black	-0.459104	0.0240243	-0.251422	0.235973	-0.036981	0.863787	-0.0115279	0.957364	-0.0947954	0.6595	0.461636	0.0231586	0.384405	0.0636454	0.637176	0.000812324	0.530353	0.00767673	0.145012	0.498994	0.159004	0.458018	-0.209646	0.325506	-0.436361	0.0330246	-0.575795	0.00323699	-0.624394	0.00110924	-0.584195	0.0027219	-0.282249	0.181459	0.175589	0.411821	0.0798234	0.710809	-0.224219	0.292207	-0.158757	0.458725
MSTRG.22948.2	black	0.386641	0.0619899	0.53985	0.00647163	-0.183227	0.391446	-0.0159351	0.941088	-0.364984	0.0794865	-0.300552	0.153569	-0.446091	0.0288929	-0.697948	0.000149486	-0.429202	0.0363548	-0.268606	0.204395	-0.0790572	0.71347	0.261661	0.216795	0.516998	0.00968281	0.53803	0.00668936	0.715836	8.39e-05	0.581199	0.00289697	0.479792	0.0176626	-0.108373	0.614216	-0.189848	0.374255	0.185533	0.38541	-0.0401768	0.852137
MSTRG.27453.1	black	0.637999	0.000795814	0.187	0.381596	0.294328	0.16269	-0.239676	0.25931	-0.327994	0.117652	-0.165601	0.439327	-0.24879	0.241078	-0.451098	0.0269338	-0.370234	0.0749383	-0.411084	0.0459769	-0.357221	0.0865908	-0.010958	0.95947	0.681173	0.000247968	0.728614	5.4e-05	0.736167	4.12e-05	0.655102	0.00051236	0.240812	0.25699	0.24477	0.249013	0.146337	0.495036	0.500278	0.0127875	0.116902	0.586442
MSTRG.18110.1	black	0.222497	0.296026	0.344897	0.0988328	0.497488	0.0133777	-0.487474	0.0156827	-0.335538	0.108955	-0.372317	0.0731889	-0.41032	0.0464224	-0.438257	0.0321849	0.0879099	0.682928	-0.713432	9.09e-05	0.154304	0.471581	0.130679	0.542764	0.281264	0.183053	0.372406	0.0731147	0.877832	1.75e-08	0.447713	0.0282462	0.872333	2.77e-08	0.474485	0.0191457	0.429737	0.0360971	0.774474	8.92e-06	-0.0958354	0.655987
MSTRG.1554.2	black	0.582699	0.00280818	0.251721	0.235397	0.332359	0.11256	-0.343998	0.0997731	-0.299393	0.155239	-0.31296	0.136477	-0.344044	0.0997248	-0.632321	0.000915845	-0.251865	0.235121	-0.588731	0.00247392	-0.0226201	0.916445	0.185804	0.384705	0.538883	0.00658658	0.701863	0.000132191	0.946091	3e-12	0.590571	0.00237896	0.718287	7.72e-05	0.186308	0.383393	0.344451	0.0992988	0.611332	0.00150446	-0.01646	0.939151
MSTRG.1554.4	black	0.855473	9.99e-08	-0.0776785	0.718267	0.0326704	0.879544	-0.2351	0.26879	-0.405436	0.0493521	-0.057538	0.78943	-0.204491	0.337812	-0.480569	0.0174535	-0.441082	0.0309648	-0.398228	0.0539361	-0.444915	0.0293691	-0.0677357	0.753155	0.673736	0.000307203	0.888686	6.64e-09	0.693743	0.000170235	0.642169	0.000716542	0.172392	0.420522	0.0751967	0.726927	-0.0339684	0.874794	0.204309	0.338251	-0.0316327	0.883344
MSTRG.3461.1	black	-0.403889	0.0503093	-0.335009	0.109548	-0.21337	0.316786	-0.160834	0.452793	0.50519	0.0118008	0.508975	0.011084	0.611392	0.00150242	0.925269	9.87e-11	0.558527	0.00455851	0.153598	0.473638	-0.182778	0.39263	-0.576818	0.00317018	-0.431256	0.0353735	-0.554414	0.00493268	-0.832505	4.52e-07	-0.562524	0.00421801	-0.639035	0.000775449	-0.210443	0.323626	-0.149563	0.485472	-0.457354	0.0246377	0.166414	0.437054
MSTRG.46744.1	black	0.29391	0.163316	0.335685	0.10879	0.536701	0.00685233	-0.407952	0.0478254	-0.364665	0.0797698	-0.109723	0.609784	-0.153236	0.474692	-0.508383	0.0111935	-0.0783819	0.715818	-0.664902	0.000393211	0.0609339	0.777299	0.167745	0.433342	0.311109	0.138936	0.433576	0.0342902	0.88931	6.26e-09	0.512279	0.0104878	0.773943	9.13e-06	0.515487	0.00993473	0.528577	0.0079216	0.832523	4.52e-07	0.00341241	0.987374
MSTRG.37183.1	black	0.452954	0.0262356	-0.112884	0.599461	-0.0144867	0.946435	-0.717391	7.96e-05	0.050328	0.815341	-0.081153	0.706199	-0.0572434	0.790485	0.0695368	0.746798	0.345092	0.0986295	-0.731599	4.86e-05	-0.124499	0.562169	-0.342961	0.100867	0.294134	0.162979	0.43957	0.031613	0.457239	0.0246783	0.130521	0.543258	0.484286	0.0164811	-0.00230585	0.991468	0.0765685	0.722136	0.135257	0.528593	0.0734507	0.733039
MSTRG.27306.1	black	-0.394212	0.0566304	-0.339234	0.10487	-0.302115	0.151336	0.122004	0.57009	0.554095	0.00496273	0.225549	0.289279	0.305693	0.146313	0.777294	7.88e-06	0.352701	0.0909402	0.43839	0.0321266	-0.115757	0.590138	-0.392755	0.0576328	-0.408341	0.0475928	-0.540597	0.00638389	-0.902241	1.7e-09	-0.556906	0.00470295	-0.751941	2.27e-05	-0.284699	0.177537	-0.319451	0.128101	-0.603021	0.00181409	0.265374	0.210105
MSTRG.16828.1	black	0.571842	0.00350664	0.339885	0.104163	0.288711	0.171241	-0.392801	0.0576006	-0.371578	0.0738057	-0.322416	0.124402	-0.393102	0.0573928	-0.637449	0.000806822	-0.250525	0.237705	-0.653989	0.000527689	-0.102642	0.633177	0.116078	0.589102	0.539713	0.0064878	0.715562	8.46e-05	0.987057	5.54e-19	0.677964	0.000272181	0.708374	0.00010728	0.284395	0.17802	0.255952	0.227354	0.615269	0.00137433	-0.0553781	0.797171
MSTRG.46757.1	black	-0.449276	0.027634	-0.386791	0.06188	-0.238888	0.260927	-0.022445	0.91709	0.437032	0.0327254	0.378373	0.0682807	0.440222	0.0313325	0.871919	2.87e-08	0.540908	0.00634777	0.302761	0.15042	-0.0229503	0.91523	-0.427452	0.037208	-0.433905	0.0341387	-0.61302	0.00144745	-0.897004	2.94e-09	-0.670678	0.000334907	-0.605588	0.00171316	-0.255941	0.227376	-0.16373	0.444587	-0.545679	0.00581345	0.125149	0.560114
MSTRG.20157.2	black	-0.327155	0.11865	-0.327155	0.11865	-0.272867	0.197032	-0.0870168	0.685989	0.560225	0.00441118	0.498372	0.0131884	0.584525	0.00270319	0.831615	4.77e-07	0.422485	0.0397158	0.194498	0.362445	-0.277875	0.188609	-0.548276	0.0055388	-0.350156	0.0934609	-0.468207	0.0210293	-0.793002	3.81e-06	-0.483234	0.0167516	-0.689595	0.000193121	-0.200625	0.34722	-0.241711	0.255164	-0.496012	0.0136987	0.224684	0.291181
MSTRG.20157.1	black	-0.383663	0.0642019	-0.30674	0.144866	-0.254245	0.230577	-0.0115085	0.957436	0.464574	0.022186	0.488423	0.0154513	0.557823	0.00462079	0.831475	4.81e-07	0.400515	0.0524474	0.295707	0.160636	-0.215634	0.311556	-0.493541	0.0142506	-0.384077	0.063891	-0.516766	0.00972109	-0.845183	2.02e-07	-0.502302	0.012373	-0.72932	5.27e-05	-0.327725	0.117971	-0.218805	0.30432	-0.501368	0.0125629	0.288947	0.170875
MSTRG.14773.1	black	-0.572717	0.00344532	-0.448188	0.0280591	-0.0190487	0.929602	0.519487	0.00927919	0.298504	0.156529	0.0192762	0.928764	0.0966005	0.653408	0.434016	0.0340877	0.249276	0.24013	0.737947	3.86e-05	0.531104	0.0075751	0.258531	0.222543	-0.567104	0.00385447	-0.722494	6.69e-05	-0.864383	5.18e-08	-0.828347	5.8e-07	-0.389792	0.059714	-0.0981861	0.648074	-0.0884529	0.68107	-0.426272	0.037792	-0.0155877	0.94237
[truncated: 25,873 more rows]
