# Supplementary material for: Genome-wide analysis of long noncoding RNAs in response to salt stress in Nicotiana tabacum
Source: BMC Plant Biol. 2023 Dec 15;23:646. doi: 10.1186/s12870-023-04659-0 (PMC10722832; doi:10.1186/s12870-023-04659-0)
Supplement: Supplementary file 10 — Additional file 10: Table S10. Lists of lncRNA-miRNA-mRNA interaction triples in roots and leaves. [file 12870_2023_4659_MOESM10_ESM.xlsx]

## Sheet: root lncRNA-miRNA-mRNA triples
Table S10. Lists of lncRNA-miRNA-mRNA interaction triples in roots and leaves (roots).
lncRNA	mRNA	miRNA	Correlation	Pvalue
MSTRG.10179.1	MSTRG.11637.1	nta-miR482b-5p	0.913163	3.35638e-05
MSTRG.10179.1	MSTRG.13400.1	nta-miR482b-5p	0.917594	2.60276e-05
MSTRG.10179.1	MSTRG.17264.1	nta-miR482b-5p	0.918938	2.40286e-05
MSTRG.10179.1	MSTRG.22962.1	nta-miR482b-5p	0.901904	6.05545e-05
MSTRG.10179.1	MSTRG.28621.3	nta-miR482b-5p	0.908766	4.26403e-05
MSTRG.10179.1	MSTRG.32096.1	nta-miR482b-5p	0.921679	2.03278e-05
MSTRG.10179.1	MSTRG.5685.1	nta-miR482b-5p	0.90271	5.81879e-05
MSTRG.10247.5	MSTRG.29362.4	nta-miR479b	0.900271	6.55799e-05
MSTRG.10247.5	MSTRG.44741.2	nta-miR479b	0.920147	2.23367e-05
MSTRG.10247.5	MSTRG.34935.4	nta-miR6151f	0.950968	2.05509e-06
MSTRG.1033.1	MSTRG.17206.1	nta-miR6020a-3p	0.901746	6.10275e-05
MSTRG.1033.1	MSTRG.37408.1	nta-miR6020a-3p	0.929979	1.17768e-05
MSTRG.1033.1	MSTRG.20260.1	nta-miR6025c	0.924898	1.65711e-05
MSTRG.1033.1	MSTRG.48435.1	nta-miR6025c	0.923705	1.78934e-05
MSTRG.1033.1	MSTRG.48622.1	nta-miR6025c	0.938615	6.18861e-06
MSTRG.1033.1	MSTRG.6750.1	nta-miR6025c	0.913844	3.23061e-05
MSTRG.10574.1	MSTRG.37822.1	nta-miR482b-3p	0.908829	4.24985e-05
MSTRG.10574.1	MSTRG.42371.1	nta-miR482b-3p	0.91922	2.36261e-05
MSTRG.10574.1	MSTRG.5010.3	nta-miR482b-3p	0.911415	3.69685e-05
MSTRG.10574.1	MSTRG.5010.4	nta-miR482b-3p	0.908751	4.2675e-05
MSTRG.10574.1	MSTRG.5734.1	nta-miR482b-3p	0.928974	1.2625e-05
MSTRG.10574.1	MSTRG.10008.3	nta-miR6159	0.913447	3.30344e-05
MSTRG.10574.1	MSTRG.15103.2	nta-miR6159	0.917101	2.6794e-05
MSTRG.10574.1	MSTRG.18638.4	nta-miR6159	0.947389	2.90524e-06
MSTRG.10574.1	MSTRG.21831.1	nta-miR6159	0.943463	4.13576e-06
MSTRG.10574.1	MSTRG.23861.3	nta-miR6159	0.903011	5.73244e-05
MSTRG.10574.1	MSTRG.28972.1	nta-miR6159	0.937693	6.65711e-06
MSTRG.10574.1	MSTRG.4440.1	nta-miR6159	0.909537	4.09244e-05
MSTRG.10709.1	MSTRG.24681.1	nta-miR1446	0.907262	4.61534e-05
MSTRG.10709.1	MSTRG.3057.2	nta-miR1446	0.917733	2.5815e-05
MSTRG.10709.1	MSTRG.43108.2	nta-miR1446	0.93473	8.35573e-06
MSTRG.1098.2	MSTRG.15881.6	nta-miR395a	0.904061	5.43859e-05
MSTRG.1098.2	MSTRG.9865.2	nta-miR395a	0.947028	3.00426e-06
MSTRG.1098.2	MSTRG.15881.6	nta-miR395b	0.904061	5.43859e-05
MSTRG.1098.2	MSTRG.9865.2	nta-miR395b	0.947028	3.00426e-06
MSTRG.1098.2	MSTRG.15881.6	nta-miR395c	0.904061	5.43859e-05
MSTRG.1098.2	MSTRG.9865.2	nta-miR395c	0.947028	3.00426e-06
MSTRG.11016.1	MSTRG.107.5	nta-miR6020a-5p	0.930459	1.1388e-05
MSTRG.11016.1	MSTRG.11859.4	nta-miR6020a-5p	0.960442	7.13824e-07
MSTRG.11016.1	MSTRG.17526.2	nta-miR6020a-5p	0.915469	2.94543e-05
MSTRG.11016.1	MSTRG.18237.2	nta-miR6020a-5p	0.926659	1.47625e-05
MSTRG.11016.1	MSTRG.1905.1	nta-miR6020a-5p	0.940948	5.11914e-06
MSTRG.11016.1	MSTRG.30806.2	nta-miR6020a-5p	0.925184	1.62662e-05
MSTRG.11016.1	MSTRG.47139.2	nta-miR6020a-5p	0.923482	1.81493e-05
MSTRG.11016.1	MSTRG.49579.2	nta-miR6020a-5p	0.973334	1.01542e-07
MSTRG.11139.1	MSTRG.11055.1	nta-miR156f	0.95392	1.51405e-06
MSTRG.11139.1	MSTRG.12153.2	nta-miR156f	0.935488	7.89156e-06
MSTRG.11139.1	MSTRG.18559.1	nta-miR156f	0.925	1.64623e-05
MSTRG.11139.1	MSTRG.2965.1	nta-miR156f	0.956238	1.17429e-06
MSTRG.11139.1	MSTRG.37036.1	nta-miR156f	0.935219	8.0543e-06
MSTRG.11139.1	MSTRG.41708.1	nta-miR156f	0.968552	2.29777e-07
MSTRG.11139.1	MSTRG.13372.1	nta-miR172a	0.905151	5.14639e-05
MSTRG.11139.1	MSTRG.32883.1	nta-miR172a	0.967367	2.75918e-07
MSTRG.11139.1	MSTRG.4694.1	nta-miR172a	0.96355	4.76635e-07
MSTRG.11139.1	MSTRG.6786.1	nta-miR172a	0.98826	1.72186e-09
MSTRG.11139.1	MSTRG.7337.1	nta-miR172a	0.924562	1.69358e-05
MSTRG.11139.1	MSTRG.769.1	nta-miR172a	0.962215	5.69237e-07
MSTRG.11139.1	MSTRG.12153.2	nta-miR172b	0.935488	7.89156e-06
MSTRG.11139.1	MSTRG.13372.1	nta-miR172b	0.905151	5.14639e-05
MSTRG.11139.1	MSTRG.4694.1	nta-miR172b	0.96355	4.76635e-07
MSTRG.11139.1	MSTRG.7337.1	nta-miR172b	0.924562	1.69358e-05
MSTRG.11139.1	MSTRG.11028.1	nta-miR172c	0.920047	2.24727e-05
MSTRG.11139.1	MSTRG.13372.1	nta-miR172c	0.905151	5.14639e-05
MSTRG.11139.1	MSTRG.31805.1	nta-miR172c	0.938422	6.28477e-06
MSTRG.11139.1	MSTRG.32883.1	nta-miR172c	0.967367	2.75918e-07
MSTRG.11139.1	MSTRG.4694.1	nta-miR172c	0.96355	4.76635e-07
MSTRG.11139.1	MSTRG.6786.1	nta-miR172c	0.98826	1.72186e-09
MSTRG.11139.1	MSTRG.7337.1	nta-miR172c	0.924562	1.69358e-05
MSTRG.11139.1	MSTRG.8596.1	nta-miR172c	0.909116	4.1854e-05
MSTRG.11139.1	MSTRG.8596.2	nta-miR172c	0.936107	7.52853e-06
MSTRG.11139.1	MSTRG.11028.1	nta-miR172d	0.920047	2.24727e-05
MSTRG.11139.1	MSTRG.13372.1	nta-miR172d	0.905151	5.14639e-05
MSTRG.11139.1	MSTRG.31805.1	nta-miR172d	0.938422	6.28477e-06
MSTRG.11139.1	MSTRG.32883.1	nta-miR172d	0.967367	2.75918e-07
MSTRG.11139.1	MSTRG.4694.1	nta-miR172d	0.96355	4.76635e-07
MSTRG.11139.1	MSTRG.6786.1	nta-miR172d	0.98826	1.72186e-09
MSTRG.11139.1	MSTRG.7337.1	nta-miR172d	0.924562	1.69358e-05
MSTRG.11139.1	MSTRG.8596.1	nta-miR172d	0.909116	4.1854e-05
MSTRG.11139.1	MSTRG.8596.2	nta-miR172d	0.936107	7.52853e-06
MSTRG.11139.1	MSTRG.11028.1	nta-miR172e	0.920047	2.24727e-05
MSTRG.11139.1	MSTRG.13372.1	nta-miR172e	0.905151	5.14639e-05
MSTRG.11139.1	MSTRG.31805.1	nta-miR172e	0.938422	6.28477e-06
MSTRG.11139.1	MSTRG.32883.1	nta-miR172e	0.967367	2.75918e-07
MSTRG.11139.1	MSTRG.4694.1	nta-miR172e	0.96355	4.76635e-07
MSTRG.11139.1	MSTRG.6786.1	nta-miR172e	0.98826	1.72186e-09
MSTRG.11139.1	MSTRG.7337.1	nta-miR172e	0.924562	1.69358e-05
MSTRG.11139.1	MSTRG.8596.1	nta-miR172e	0.909116	4.1854e-05
MSTRG.11139.1	MSTRG.8596.2	nta-miR172e	0.936107	7.52853e-06
MSTRG.11139.1	MSTRG.11028.1	nta-miR172f	0.920047	2.24727e-05
MSTRG.11139.1	MSTRG.13372.1	nta-miR172f	0.905151	5.14639e-05
MSTRG.11139.1	MSTRG.31805.1	nta-miR172f	0.938422	6.28477e-06
MSTRG.11139.1	MSTRG.32883.1	nta-miR172f	0.967367	2.75918e-07
MSTRG.11139.1	MSTRG.4694.1	nta-miR172f	0.96355	4.76635e-07
MSTRG.11139.1	MSTRG.6786.1	nta-miR172f	0.98826	1.72186e-09
MSTRG.11139.1	MSTRG.7337.1	nta-miR172f	0.924562	1.69358e-05
MSTRG.11139.1	MSTRG.8596.1	nta-miR172f	0.909116	4.1854e-05
MSTRG.11139.1	MSTRG.8596.2	nta-miR172f	0.936107	7.52853e-06
MSTRG.11139.1	MSTRG.11028.1	nta-miR172g	0.920047	2.24727e-05
MSTRG.11139.1	MSTRG.13372.1	nta-miR172g	0.905151	5.14639e-05
MSTRG.11139.1	MSTRG.31805.1	nta-miR172g	0.938422	6.28477e-06
MSTRG.11139.1	MSTRG.32883.1	nta-miR172g	0.967367	2.75918e-07
MSTRG.11139.1	MSTRG.4694.1	nta-miR172g	0.96355	4.76635e-07
MSTRG.11139.1	MSTRG.6786.1	nta-miR172g	0.98826	1.72186e-09
MSTRG.11139.1	MSTRG.7337.1	nta-miR172g	0.924562	1.69358e-05
MSTRG.11139.1	MSTRG.8596.1	nta-miR172g	0.909116	4.1854e-05
MSTRG.11139.1	MSTRG.8596.2	nta-miR172g	0.936107	7.52853e-06
MSTRG.11139.1	MSTRG.11028.1	nta-miR172h	0.920047	2.24727e-05
MSTRG.11139.1	MSTRG.13372.1	nta-miR172h	0.905151	5.14639e-05
MSTRG.11139.1	MSTRG.31805.1	nta-miR172h	0.938422	6.28477e-06
MSTRG.11139.1	MSTRG.32883.1	nta-miR172h	0.967367	2.75918e-07
MSTRG.11139.1	MSTRG.4694.1	nta-miR172h	0.96355	4.76635e-07
MSTRG.11139.1	MSTRG.6786.1	nta-miR172h	0.98826	1.72186e-09
MSTRG.11139.1	MSTRG.7337.1	nta-miR172h	0.924562	1.69358e-05
MSTRG.11139.1	MSTRG.8596.1	nta-miR172h	0.909116	4.1854e-05
MSTRG.11139.1	MSTRG.8596.2	nta-miR172h	0.936107	7.52853e-06
MSTRG.11139.1	MSTRG.11028.1	nta-miR172i	0.920047	2.24727e-05
MSTRG.11139.1	MSTRG.13372.1	nta-miR172i	0.905151	5.14639e-05
MSTRG.11139.1	MSTRG.31805.1	nta-miR172i	0.938422	6.28477e-06
MSTRG.11139.1	MSTRG.32883.1	nta-miR172i	0.967367	2.75918e-07
MSTRG.11139.1	MSTRG.4694.1	nta-miR172i	0.96355	4.76635e-07
MSTRG.11139.1	MSTRG.6786.1	nta-miR172i	0.98826	1.72186e-09
MSTRG.11139.1	MSTRG.7337.1	nta-miR172i	0.924562	1.69358e-05
MSTRG.11139.1	MSTRG.8596.1	nta-miR172i	0.909116	4.1854e-05
MSTRG.11139.1	MSTRG.8596.2	nta-miR172i	0.936107	7.52853e-06
MSTRG.11139.1	MSTRG.11028.1	nta-miR172j	0.920047	2.24727e-05
MSTRG.11139.1	MSTRG.13372.1	nta-miR172j	0.905151	5.14639e-05
MSTRG.11139.1	MSTRG.26719.1	nta-miR172j	0.914842	3.0529e-05
MSTRG.11139.1	MSTRG.28390.1	nta-miR172j	0.964821	3.99958e-07
MSTRG.11139.1	MSTRG.31805.1	nta-miR172j	0.938422	6.28477e-06
MSTRG.11139.1	MSTRG.36873.1	nta-miR172j	0.936569	7.26578e-06
MSTRG.11139.1	MSTRG.4694.1	nta-miR172j	0.96355	4.76635e-07
MSTRG.11139.1	MSTRG.7337.1	nta-miR172j	0.924562	1.69358e-05
MSTRG.11139.1	MSTRG.8596.1	nta-miR172j	0.909116	4.1854e-05
MSTRG.11139.1	MSTRG.8596.2	nta-miR172j	0.936107	7.52853e-06
MSTRG.11139.1	MSTRG.24891.1	nta-miR6024	0.974794	7.68206e-08
MSTRG.11139.1	MSTRG.32921.2	nta-miR6024	0.915172	2.99594e-05
MSTRG.11139.1	MSTRG.42083.1	nta-miR6024	0.952868	1.69203e-06
MSTRG.11139.1	MSTRG.44662.1	nta-miR6024	0.927981	1.35088e-05
MSTRG.11139.1	MSTRG.48760.1	nta-miR6024	0.942457	4.50914e-06
MSTRG.11139.1	MSTRG.5081.1	nta-miR6024	0.911042	3.77293e-05
MSTRG.11139.1	MSTRG.17156.1	nta-miR6025c	0.941119	5.04673e-06
MSTRG.11139.1	MSTRG.20821.1	nta-miR6025c	0.958701	8.82745e-07
MSTRG.11139.1	MSTRG.24891.1	nta-miR6025c	0.974794	7.68206e-08
MSTRG.11139.1	MSTRG.30543.1	nta-miR6025c	0.947118	2.97936e-06
MSTRG.11139.1	MSTRG.37792.1	nta-miR6025c	0.915961	2.86302e-05
MSTRG.11139.1	MSTRG.41757.1	nta-miR6025c	0.944623	3.73567e-06
MSTRG.11139.1	MSTRG.1026.1	nta-miR6025d	0.911196	3.74129e-05
MSTRG.11139.1	MSTRG.14220.1	nta-miR6025d	0.954154	1.47674e-06
MSTRG.11139.1	MSTRG.14730.1	nta-miR6025d	0.916858	2.71777e-05
MSTRG.11139.1	MSTRG.22864.1	nta-miR6025d	0.934773	8.32844e-06
MSTRG.11139.1	MSTRG.22864.2	nta-miR6025d	0.924242	1.7288e-05
MSTRG.11139.1	MSTRG.24891.1	nta-miR6025d	0.974794	7.68206e-08
MSTRG.11139.1	MSTRG.30543.1	nta-miR6025d	0.947118	2.97936e-06
MSTRG.11139.1	MSTRG.3704.1	nta-miR6025d	0.958452	9.09287e-07
MSTRG.11139.1	MSTRG.37792.1	nta-miR6025d	0.915961	2.86302e-05
MSTRG.11139.1	MSTRG.17069.1	nta-miR6145e	0.924031	1.75239e-05
MSTRG.11139.1	MSTRG.25952.1	nta-miR6145e	0.913158	3.35724e-05
MSTRG.11139.1	MSTRG.44662.1	nta-miR6145e	0.927981	1.35088e-05
MSTRG.11182.1	MSTRG.23828.2	nta-miR172b	0.901119	6.29305e-05
MSTRG.11206.1	MSTRG.10599.1	nta-miR6150	0.962127	5.75828e-07
MSTRG.11206.1	MSTRG.15707.1	nta-miR6150	0.945206	3.54692e-06
MSTRG.11206.1	MSTRG.21899.1	nta-miR6150	0.951892	1.87144e-06
MSTRG.11206.1	MSTRG.24747.1	nta-miR6150	0.93923	5.89117e-06
MSTRG.11206.1	MSTRG.29579.1	nta-miR6150	0.948682	2.57082e-06
MSTRG.11206.1	MSTRG.33251.1	nta-miR6150	0.924481	1.70247e-05
MSTRG.11206.1	MSTRG.34850.1	nta-miR6150	0.927228	1.42119e-05
MSTRG.11206.1	MSTRG.39813.1	nta-miR6150	0.930483	1.13687e-05
MSTRG.11206.1	MSTRG.45883.4	nta-miR6150	0.925529	1.59038e-05
MSTRG.11206.1	MSTRG.47201.1	nta-miR6150	0.933665	9.04343e-06
MSTRG.11206.1	MSTRG.48760.1	nta-miR6150	0.969844	1.86704e-07
MSTRG.11206.1	MSTRG.6564.1	nta-miR6150	0.961681	6.10071e-07
MSTRG.11206.1	MSTRG.8200.1	nta-miR6150	0.951076	2.03282e-06
MSTRG.11206.1	MSTRG.8782.2	nta-miR6150	0.91918	2.36829e-05
MSTRG.11206.1	MSTRG.887.1	nta-miR6150	0.92316	1.85243e-05
MSTRG.11206.1	MSTRG.15870.1	nta-miR6161d	0.94727	2.93744e-06
MSTRG.11206.1	MSTRG.19586.1	nta-miR6161d	0.943032	4.2925e-06
MSTRG.11206.1	MSTRG.26789.3	nta-miR6161d	0.92129	2.08239e-05
MSTRG.11206.1	MSTRG.6680.1	nta-miR6161d	0.942921	4.33376e-06
MSTRG.11206.1	MSTRG.8887.1	nta-miR6161d	0.967834	2.56913e-07
MSTRG.11268.1	MSTRG.17069.1	nta-miR6145a	0.908546	4.31399e-05
MSTRG.11268.1	MSTRG.40681.1	nta-miR6145a	0.906986	4.68221e-05
MSTRG.11268.1	MSTRG.46269.2	nta-miR6145a	0.914101	3.18408e-05
MSTRG.11344.1	MSTRG.11672.1	nta-miR164a	0.919987	2.25552e-05
MSTRG.11344.1	MSTRG.14003.1	nta-miR164a	0.952891	1.68804e-06
MSTRG.11344.1	MSTRG.16826.1	nta-miR164a	0.905317	5.10289e-05
MSTRG.11344.1	MSTRG.21273.1	nta-miR164a	0.918384	2.48379e-05
MSTRG.11344.1	MSTRG.24674.1	nta-miR164a	0.914934	3.03694e-05
MSTRG.11344.1	MSTRG.25819.1	nta-miR164a	0.936245	7.44934e-06
MSTRG.11344.1	MSTRG.26367.1	nta-miR164a	0.926801	1.46234e-05
MSTRG.11344.1	MSTRG.29523.1	nta-miR164a	0.942045	4.66951e-06
MSTRG.11344.1	MSTRG.31988.1	nta-miR164a	0.911645	3.65053e-05
MSTRG.11344.1	MSTRG.3251.1	nta-miR164a	0.950237	2.21017e-06
MSTRG.11344.1	MSTRG.33685.2	nta-miR164a	0.964822	3.99891e-07
MSTRG.11344.1	MSTRG.42843.2	nta-miR164a	0.920863	2.13796e-05
MSTRG.11344.1	MSTRG.44050.1	nta-miR164a	0.926001	1.54188e-05
MSTRG.11344.1	MSTRG.46364.1	nta-miR164a	0.905136	5.1503e-05
MSTRG.11344.1	MSTRG.48812.1	nta-miR164a	0.909331	4.13768e-05
MSTRG.11344.1	MSTRG.11672.1	nta-miR164b	0.919987	2.25552e-05
MSTRG.11344.1	MSTRG.14003.1	nta-miR164b	0.952891	1.68804e-06
MSTRG.11344.1	MSTRG.16826.1	nta-miR164b	0.905317	5.10289e-05
MSTRG.11344.1	MSTRG.21273.1	nta-miR164b	0.918384	2.48379e-05
MSTRG.11344.1	MSTRG.24674.1	nta-miR164b	0.914934	3.03694e-05
MSTRG.11344.1	MSTRG.25819.1	nta-miR164b	0.936245	7.44934e-06
MSTRG.11344.1	MSTRG.26367.1	nta-miR164b	0.926801	1.46234e-05
MSTRG.11344.1	MSTRG.29523.1	nta-miR164b	0.942045	4.66951e-06
MSTRG.11344.1	MSTRG.31988.1	nta-miR164b	0.911645	3.65053e-05
MSTRG.11344.1	MSTRG.3251.1	nta-miR164b	0.950237	2.21017e-06
MSTRG.11344.1	MSTRG.33685.2	nta-miR164b	0.964822	3.99891e-07
MSTRG.11344.1	MSTRG.42843.2	nta-miR164b	0.920863	2.13796e-05
MSTRG.11344.1	MSTRG.44050.1	nta-miR164b	0.926001	1.54188e-05
MSTRG.11344.1	MSTRG.46364.1	nta-miR164b	0.905136	5.1503e-05
MSTRG.11344.1	MSTRG.48812.1	nta-miR164b	0.909331	4.13768e-05
MSTRG.11470.1	MSTRG.13044.2	nta-miR156g	0.904084	5.43237e-05
MSTRG.11470.1	MSTRG.3414.1	nta-miR156g	0.958142	9.432e-07
MSTRG.11470.1	MSTRG.13044.2	nta-miR156h	0.904084	5.43237e-05
MSTRG.11470.1	MSTRG.3414.1	nta-miR156h	0.958142	9.432e-07
MSTRG.11470.1	MSTRG.13044.2	nta-miR156i	0.904084	5.43237e-05
MSTRG.11470.1	MSTRG.3414.1	nta-miR156i	0.958142	9.432e-07
MSTRG.11470.1	MSTRG.13044.2	nta-miR156j	0.904084	5.43237e-05
MSTRG.11470.1	MSTRG.3414.1	nta-miR156j	0.958142	9.432e-07
MSTRG.11531.1	MSTRG.12435.4	nta-miR390b	0.912363	3.50895e-05
MSTRG.11531.1	MSTRG.21469.1	nta-miR390b	0.987204	2.64476e-09
MSTRG.11531.1	MSTRG.34618.1	nta-miR390b	0.91737	2.63738e-05
MSTRG.11531.1	MSTRG.43509.1	nta-miR390b	0.950095	2.24137e-06
MSTRG.11531.1	MSTRG.12435.4	nta-miR390c	0.912363	3.50895e-05
MSTRG.11531.1	MSTRG.21469.1	nta-miR390c	0.987204	2.64476e-09
MSTRG.11531.1	MSTRG.34618.1	nta-miR390c	0.91737	2.63738e-05
MSTRG.11531.1	MSTRG.43509.1	nta-miR390c	0.950095	2.24137e-06
MSTRG.11608.1	MSTRG.13981.2	nta-miR1446	0.915334	2.96836e-05
MSTRG.11608.1	MSTRG.3057.2	nta-miR1446	0.967464	2.71875e-07
MSTRG.11608.1	MSTRG.41639.4	nta-miR1446	0.973853	9.21169e-08
MSTRG.11608.1	MSTRG.43108.2	nta-miR1446	0.93041	1.14272e-05
MSTRG.11608.1	MSTRG.18000.1	nta-miR164c	0.946585	3.12978e-06
MSTRG.11608.1	MSTRG.19971.1	nta-miR164c	0.943125	4.2583e-06
MSTRG.11608.1	MSTRG.25130.1	nta-miR164c	0.920685	2.16146e-05
MSTRG.11608.1	MSTRG.34749.1	nta-miR164c	0.903056	5.71946e-05
MSTRG.11608.1	MSTRG.34951.33	nta-miR164c	0.912565	3.46989e-05
MSTRG.11608.1	MSTRG.49787.2	nta-miR164c	0.941636	4.83338e-06
MSTRG.11608.1	MSTRG.8372.4	nta-miR164c	0.970027	1.81154e-07
MSTRG.11608.1	MSTRG.8372.5	nta-miR164c	0.90245	5.89432e-05
MSTRG.11608.1	MSTRG.9775.1	nta-miR164c	0.914166	3.17232e-05
MSTRG.11704.2	MSTRG.26536.2	nta-miR1446	0.946068	3.28127e-06
MSTRG.11775.1	MSTRG.48068.1	nta-miR390a	0.902729	5.81345e-05
MSTRG.11775.1	MSTRG.17320.2	nta-miR482b-5p	0.926004	1.54156e-05
MSTRG.11775.1	MSTRG.2170.1	nta-miR6020a-5p	0.907272	4.61294e-05
MSTRG.11775.1	MSTRG.2170.1	nta-miR6020b	0.907272	4.61294e-05
MSTRG.11775.1	MSTRG.22276.2	nta-miR6150	0.905389	5.08417e-05
MSTRG.11775.1	MSTRG.7222.1	nta-miR6151f	0.938094	6.45021e-06
MSTRG.11908.2	MSTRG.38919.4	nta-miR319a	0.935572	7.84195e-06
MSTRG.11908.2	MSTRG.6426.2	nta-miR319a	0.948643	2.58053e-06
MSTRG.11908.2	MSTRG.38919.4	nta-miR319b	0.935572	7.84195e-06
MSTRG.11908.2	MSTRG.6426.2	nta-miR319b	0.948643	2.58053e-06
MSTRG.11926.2	MSTRG.21808.1	nta-miR166a	0.918114	2.524e-05
MSTRG.11926.2	MSTRG.22864.1	nta-miR166a	0.906365	4.83544e-05
MSTRG.11926.2	MSTRG.22864.2	nta-miR166a	0.907876	4.46925e-05
MSTRG.11926.2	MSTRG.29360.1	nta-miR166a	0.934613	8.429e-06
MSTRG.11926.2	MSTRG.21808.1	nta-miR166b	0.918114	2.524e-05
MSTRG.11926.2	MSTRG.22864.1	nta-miR166b	0.906365	4.83544e-05
MSTRG.11926.2	MSTRG.22864.2	nta-miR166b	0.907876	4.46925e-05
MSTRG.11926.2	MSTRG.29360.1	nta-miR166b	0.934613	8.429e-06
MSTRG.11926.2	MSTRG.21808.1	nta-miR166c	0.918114	2.524e-05
MSTRG.11926.2	MSTRG.22864.1	nta-miR166c	0.906365	4.83544e-05
MSTRG.11926.2	MSTRG.22864.2	nta-miR166c	0.907876	4.46925e-05
MSTRG.11926.2	MSTRG.29360.1	nta-miR166c	0.934613	8.429e-06
MSTRG.11926.2	MSTRG.21808.1	nta-miR166d	0.918114	2.524e-05
MSTRG.11926.2	MSTRG.22864.1	nta-miR166d	0.906365	4.83544e-05
MSTRG.11926.2	MSTRG.22864.2	nta-miR166d	0.907876	4.46925e-05
MSTRG.11926.2	MSTRG.29360.1	nta-miR166d	0.934613	8.429e-06
MSTRG.11926.2	MSTRG.21808.1	nta-miR166e	0.918114	2.524e-05
MSTRG.11926.2	MSTRG.22864.1	nta-miR166e	0.906365	4.83544e-05
MSTRG.11926.2	MSTRG.22864.2	nta-miR166e	0.907876	4.46925e-05
MSTRG.11926.2	MSTRG.29360.1	nta-miR166e	0.934613	8.429e-06
MSTRG.11926.2	MSTRG.21808.1	nta-miR166f	0.918114	2.524e-05
MSTRG.11926.2	MSTRG.22864.1	nta-miR166f	0.906365	4.83544e-05
MSTRG.11926.2	MSTRG.22864.2	nta-miR166f	0.907876	4.46925e-05
MSTRG.11926.2	MSTRG.29360.1	nta-miR166f	0.934613	8.429e-06
MSTRG.11926.2	MSTRG.21808.1	nta-miR166g	0.918114	2.524e-05
MSTRG.11926.2	MSTRG.22864.1	nta-miR166g	0.906365	4.83544e-05
MSTRG.11926.2	MSTRG.22864.2	nta-miR166g	0.907876	4.46925e-05
MSTRG.11926.2	MSTRG.29360.1	nta-miR166g	0.934613	8.429e-06
MSTRG.11926.2	MSTRG.21808.1	nta-miR166h	0.918114	2.524e-05
MSTRG.11926.2	MSTRG.22864.1	nta-miR166h	0.906365	4.83544e-05
MSTRG.11926.2	MSTRG.22864.2	nta-miR166h	0.907876	4.46925e-05
MSTRG.11926.2	MSTRG.29360.1	nta-miR166h	0.934613	8.429e-06
MSTRG.12049.2	MSTRG.5267.9	nta-miR156f	0.908581	4.30604e-05
MSTRG.12049.2	MSTRG.24581.2	nta-miR168a	0.924106	1.74398e-05
MSTRG.12049.2	MSTRG.25951.2	nta-miR168a	0.905037	5.17638e-05
MSTRG.12049.2	MSTRG.24581.2	nta-miR168b	0.924106	1.74398e-05
MSTRG.12049.2	MSTRG.25951.2	nta-miR168b	0.905037	5.17638e-05
MSTRG.12049.2	MSTRG.24581.2	nta-miR168c	0.924106	1.74398e-05
MSTRG.12049.2	MSTRG.25951.2	nta-miR168c	0.905037	5.17638e-05
MSTRG.12049.2	MSTRG.24581.2	nta-miR168d	0.924106	1.74398e-05
MSTRG.12049.2	MSTRG.25951.2	nta-miR168d	0.905037	5.17638e-05
MSTRG.12049.2	MSTRG.24581.2	nta-miR168e	0.924106	1.74398e-05
MSTRG.12049.2	MSTRG.25951.2	nta-miR168e	0.905037	5.17638e-05
MSTRG.12065.1	MSTRG.18801.1	nta-miR156a	0.926422	1.49958e-05
MSTRG.12065.1	MSTRG.1908.1	nta-miR156a	0.938661	6.16603e-06
MSTRG.12065.1	MSTRG.21164.1	nta-miR156a	0.956662	1.11929e-06
MSTRG.12065.1	MSTRG.26796.1	nta-miR156a	0.979856	2.52573e-08
MSTRG.12065.1	MSTRG.42947.3	nta-miR156a	0.90253	5.87091e-05
MSTRG.12065.1	MSTRG.18801.1	nta-miR156b	0.926422	1.49958e-05
MSTRG.12065.1	MSTRG.1908.1	nta-miR156b	0.938661	6.16603e-06
MSTRG.12065.1	MSTRG.21164.1	nta-miR156b	0.956662	1.11929e-06
MSTRG.12065.1	MSTRG.26796.1	nta-miR156b	0.979856	2.52573e-08
MSTRG.12065.1	MSTRG.42947.3	nta-miR156b	0.90253	5.87091e-05
MSTRG.12065.1	MSTRG.18801.1	nta-miR156c	0.926422	1.49958e-05
MSTRG.12065.1	MSTRG.1908.1	nta-miR156c	0.938661	6.16603e-06
MSTRG.12065.1	MSTRG.21164.1	nta-miR156c	0.956662	1.11929e-06
MSTRG.12065.1	MSTRG.26796.1	nta-miR156c	0.979856	2.52573e-08
MSTRG.12065.1	MSTRG.42947.3	nta-miR156c	0.90253	5.87091e-05
MSTRG.12065.1	MSTRG.18801.1	nta-miR156d	0.926422	1.49958e-05
MSTRG.12065.1	MSTRG.1908.1	nta-miR156d	0.938661	6.16603e-06
MSTRG.12065.1	MSTRG.21164.1	nta-miR156d	0.956662	1.11929e-06
MSTRG.12065.1	MSTRG.26796.1	nta-miR156d	0.979856	2.52573e-08
MSTRG.12065.1	MSTRG.42947.3	nta-miR156d	0.90253	5.87091e-05
MSTRG.12065.1	MSTRG.18801.1	nta-miR156e	0.926422	1.49958e-05
MSTRG.12065.1	MSTRG.1908.1	nta-miR156e	0.938661	6.16603e-06
MSTRG.12065.1	MSTRG.21164.1	nta-miR156e	0.956662	1.11929e-06
MSTRG.12065.1	MSTRG.26796.1	nta-miR156e	0.979856	2.52573e-08
MSTRG.12065.1	MSTRG.42947.3	nta-miR156e	0.90253	5.87091e-05
MSTRG.12065.1	MSTRG.107.1	nta-miR6020a-5p	0.961682	6.10011e-07
MSTRG.12065.1	MSTRG.16678.1	nta-miR6020a-5p	0.951964	1.85771e-06
MSTRG.12065.1	MSTRG.20508.5	nta-miR6020a-5p	0.943133	4.25537e-06
MSTRG.12065.1	MSTRG.20508.6	nta-miR6020a-5p	0.915523	2.93617e-05
MSTRG.12065.1	MSTRG.2807.2	nta-miR6020a-5p	0.923258	1.841e-05
MSTRG.12065.1	MSTRG.35029.3	nta-miR6020a-5p	0.96288	5.21473e-07
MSTRG.12065.1	MSTRG.39642.1	nta-miR6020a-5p	0.90645	4.81424e-05
MSTRG.12065.1	MSTRG.4645.2	nta-miR6020a-5p	0.923582	1.80347e-05
MSTRG.12065.1	MSTRG.12194.1	nta-miR6025c	0.956033	1.20167e-06
MSTRG.12065.1	MSTRG.20371.4	nta-miR6025c	0.943223	4.22233e-06
MSTRG.12065.1	MSTRG.32785.1	nta-miR6025c	0.918231	2.50643e-05
MSTRG.12065.1	MSTRG.39358.1	nta-miR6025c	0.932664	9.72981e-06
MSTRG.12065.1	MSTRG.48053.1	nta-miR6025c	0.917625	2.59806e-05
MSTRG.12065.1	MSTRG.41687.1	nta-miR6148b	0.945925	3.32407e-06
MSTRG.12065.1	MSTRG.6092.1	nta-miR6148b	0.914396	3.1313e-05
MSTRG.12065.2	MSTRG.16678.1	nta-miR6020a-5p	0.924212	1.73222e-05
MSTRG.12065.2	MSTRG.19917.1	nta-miR6020a-5p	0.925347	1.60947e-05
MSTRG.12065.2	MSTRG.18120.1	nta-miR6025c	0.928652	1.29066e-05
MSTRG.12065.2	MSTRG.1919.1	nta-miR6025c	0.934982	8.1989e-06
MSTRG.12065.2	MSTRG.21103.2	nta-miR6025c	0.920681	2.16188e-05
MSTRG.12065.2	MSTRG.32785.1	nta-miR6025c	0.924688	1.67986e-05
MSTRG.12065.2	MSTRG.42340.3	nta-miR6025c	0.907255	4.61703e-05
MSTRG.12065.2	MSTRG.48053.1	nta-miR6025c	0.900114	6.60792e-05
MSTRG.12206.1	MSTRG.37165.1	nta-miR6162	0.901599	6.14704e-05
MSTRG.12351.2	MSTRG.16757.1	nta-miR395a	0.913978	3.20627e-05
MSTRG.12351.2	MSTRG.18663.1	nta-miR395a	0.928285	1.32334e-05
MSTRG.12351.2	MSTRG.16757.1	nta-miR395b	0.913978	3.20627e-05
MSTRG.12351.2	MSTRG.18663.1	nta-miR395b	0.928285	1.32334e-05
MSTRG.12351.2	MSTRG.16757.1	nta-miR395c	0.913978	3.20627e-05
MSTRG.12351.2	MSTRG.18663.1	nta-miR395c	0.928285	1.32334e-05
MSTRG.12351.2	MSTRG.37165.1	nta-miR6162	0.914441	3.12331e-05
MSTRG.12351.2	MSTRG.2249.3	nta-miR827	0.906133	4.89366e-05
MSTRG.12351.2	MSTRG.39341.1	nta-miR827	0.908823	4.25127e-05
MSTRG.12351.2	MSTRG.48840.1	nta-miR827	0.916399	2.79141e-05
MSTRG.12489.1	MSTRG.16924.1	nta-miR6148b	0.923	1.87133e-05
MSTRG.12489.1	MSTRG.41396.1	nta-miR6148b	0.972619	1.15774e-07
MSTRG.12489.1	MSTRG.45148.1	nta-miR6148b	0.973108	1.05881e-07
MSTRG.12489.1	MSTRG.45489.1	nta-miR6148b	0.902362	5.92015e-05
MSTRG.12489.1	MSTRG.47088.1	nta-miR6148b	0.926163	1.52546e-05
MSTRG.12489.1	MSTRG.49579.2	nta-miR6148b	0.967533	2.69024e-07
MSTRG.12489.1	MSTRG.7670.1	nta-miR6148b	0.935571	7.84218e-06
MSTRG.12489.1	MSTRG.8591.1	nta-miR6148b	0.932293	9.99502e-06
MSTRG.12520.1	MSTRG.28650.2	nta-miR390b	0.908281	4.37502e-05
MSTRG.12520.1	MSTRG.28650.2	nta-miR390c	0.908281	4.37502e-05
MSTRG.12520.2	MSTRG.12729.1	nta-miR390a	0.907967	4.44806e-05
MSTRG.12520.2	MSTRG.27135.1	nta-miR390a	0.935564	7.84667e-06
MSTRG.12520.2	MSTRG.37828.1	nta-miR390a	0.920644	2.16683e-05
MSTRG.12520.2	MSTRG.46347.1	nta-miR390a	0.924265	1.72627e-05
MSTRG.12520.2	MSTRG.12729.1	nta-miR390b	0.907967	4.44806e-05
MSTRG.12520.2	MSTRG.27135.1	nta-miR390b	0.935564	7.84667e-06
MSTRG.12520.2	MSTRG.37828.1	nta-miR390b	0.920644	2.16683e-05
MSTRG.12520.2	MSTRG.46347.1	nta-miR390b	0.924265	1.72627e-05
MSTRG.12520.2	MSTRG.12729.1	nta-miR390c	0.907967	4.44806e-05
MSTRG.12520.2	MSTRG.27135.1	nta-miR390c	0.935564	7.84667e-06
MSTRG.12520.2	MSTRG.37828.1	nta-miR390c	0.920644	2.16683e-05
MSTRG.12520.2	MSTRG.46347.1	nta-miR390c	0.924265	1.72627e-05
MSTRG.12520.2	MSTRG.15770.5	nta-miR482b-5p	0.949853	2.29518e-06
MSTRG.12520.2	MSTRG.16828.1	nta-miR482b-5p	0.923793	1.77932e-05
MSTRG.12520.2	MSTRG.17151.2	nta-miR482b-5p	0.919496	2.32364e-05
MSTRG.12520.2	MSTRG.21962.1	nta-miR482b-5p	0.926174	1.52439e-05
MSTRG.12520.2	MSTRG.2333.2	nta-miR482b-5p	0.915507	2.93896e-05
MSTRG.12520.2	MSTRG.29707.6	nta-miR482b-5p	0.932171	1.00827e-05
MSTRG.12520.2	MSTRG.36475.1	nta-miR482b-5p	0.927504	1.39508e-05
MSTRG.12520.2	MSTRG.27849.1	nta-miR6161c	0.919917	2.26509e-05
MSTRG.12571.1	MSTRG.24329.1	nta-miR6146a	0.925524	1.59092e-05
MSTRG.12571.1	MSTRG.36767.1	nta-miR6146a	0.953883	1.52016e-06
MSTRG.12571.1	MSTRG.46934.1	nta-miR6146a	0.916947	2.70354e-05
MSTRG.12571.1	MSTRG.15469.1	nta-miR6146b	0.903216	5.67399e-05
MSTRG.12571.1	MSTRG.16566.3	nta-miR6146b	0.902631	5.84172e-05
MSTRG.12571.1	MSTRG.27752.1	nta-miR6146b	0.900606	6.45239e-05
MSTRG.12571.1	MSTRG.27855.1	nta-miR6146b	0.913765	3.24498e-05
MSTRG.12571.1	MSTRG.46934.1	nta-miR6146b	0.916947	2.70354e-05
MSTRG.1273.2	MSTRG.18727.1	nta-miR159	0.936509	7.29958e-06
MSTRG.1273.2	MSTRG.20451.2	nta-miR159	0.933218	9.3454e-06
MSTRG.1273.2	MSTRG.25130.1	nta-miR159	0.906662	4.76174e-05
MSTRG.1273.2	MSTRG.35117.5	nta-miR159	0.922589	1.92041e-05
MSTRG.1273.2	MSTRG.38690.1	nta-miR159	0.912072	3.56575e-05
MSTRG.1273.2	MSTRG.40497.2	nta-miR159	0.936225	7.4608e-06
MSTRG.1273.2	MSTRG.5479.6	nta-miR159	0.957821	9.79335e-07
MSTRG.1273.2	MSTRG.6540.1	nta-miR159	0.911484	3.68292e-05
MSTRG.1273.2	MSTRG.19971.1	nta-miR164a	0.901041	6.31703e-05
MSTRG.1273.2	MSTRG.20390.1	nta-miR164a	0.912309	3.51948e-05
MSTRG.1273.2	MSTRG.27809.2	nta-miR164a	0.949519	2.37124e-06
MSTRG.1273.2	MSTRG.30688.1	nta-miR164a	0.900999	6.33017e-05
MSTRG.1273.2	MSTRG.34253.2	nta-miR164a	0.92268	1.90947e-05
MSTRG.1273.2	MSTRG.34749.1	nta-miR164a	0.913884	3.22318e-05
MSTRG.1273.2	MSTRG.8372.4	nta-miR164a	0.929485	1.21877e-05
MSTRG.1273.2	MSTRG.19971.1	nta-miR164b	0.901041	6.31703e-05
MSTRG.1273.2	MSTRG.20390.1	nta-miR164b	0.912309	3.51948e-05
MSTRG.1273.2	MSTRG.27809.2	nta-miR164b	0.949519	2.37124e-06
MSTRG.1273.2	MSTRG.30688.1	nta-miR164b	0.900999	6.33017e-05
MSTRG.1273.2	MSTRG.34253.2	nta-miR164b	0.92268	1.90947e-05
MSTRG.1273.2	MSTRG.34749.1	nta-miR164b	0.913884	3.22318e-05
MSTRG.1273.2	MSTRG.8372.4	nta-miR164b	0.929485	1.21877e-05
MSTRG.1273.2	MSTRG.10309.2	nta-miR6156	0.915257	2.98143e-05
MSTRG.1273.2	MSTRG.1628.1	nta-miR6156	0.924667	1.68213e-05
MSTRG.1273.2	MSTRG.23072.2	nta-miR6156	0.956817	1.0998e-06
MSTRG.1273.2	MSTRG.27931.1	nta-miR6156	0.920273	2.21658e-05
MSTRG.1273.2	MSTRG.31380.2	nta-miR6156	0.911049	3.77154e-05
MSTRG.1273.2	MSTRG.42035.2	nta-miR6156	0.936416	7.35182e-06
MSTRG.1273.2	MSTRG.7056.6	nta-miR6156	0.911787	3.62224e-05
MSTRG.12802.1	MSTRG.16971.1	nta-miR390a	0.916899	2.7112e-05
MSTRG.12802.1	MSTRG.16971.1	nta-miR390b	0.916899	2.7112e-05
MSTRG.12802.1	MSTRG.16971.1	nta-miR390c	0.916899	2.7112e-05
MSTRG.12883.1	MSTRG.19885.1	nta-miR164c	0.95009	2.2423e-06
MSTRG.12883.1	MSTRG.2247.4	nta-miR164c	0.941841	4.75088e-06
MSTRG.12883.1	MSTRG.34253.2	nta-miR164c	0.902541	5.86779e-05
MSTRG.12883.1	MSTRG.4820.1	nta-miR164c	0.924298	1.72266e-05
MSTRG.12883.1	MSTRG.4820.2	nta-miR164c	0.917209	2.66247e-05
MSTRG.13180.1	MSTRG.27135.1	nta-miR390a	0.9011	6.29884e-05
MSTRG.13180.1	MSTRG.27157.2	nta-miR390a	0.904366	5.35565e-05
MSTRG.13180.1	MSTRG.39358.1	nta-miR6025c	0.941085	5.06135e-06
MSTRG.13198.1	MSTRG.18227.1	nta-miR6148b	0.916355	2.79852e-05
MSTRG.13198.1	MSTRG.30630.1	nta-miR6148b	0.909888	4.01604e-05
MSTRG.13198.1	MSTRG.41687.2	nta-miR6148b	0.902164	5.97844e-05
MSTRG.13198.1	MSTRG.41687.3	nta-miR6148b	0.962032	5.82959e-07
MSTRG.13198.1	MSTRG.21469.1	nta-miR6150	0.934086	8.76646e-06
MSTRG.13198.1	MSTRG.21941.1	nta-miR6150	0.937994	6.50155e-06
MSTRG.13198.1	MSTRG.29834.1	nta-miR6150	0.966159	3.30208e-07
MSTRG.13198.1	MSTRG.37056.1	nta-miR6150	0.915541	2.93322e-05
MSTRG.13198.1	MSTRG.40729.3	nta-miR6150	0.931345	1.06967e-05
MSTRG.13198.1	MSTRG.44563.1	nta-miR6150	0.937698	6.65472e-06
MSTRG.13198.1	MSTRG.47085.1	nta-miR6150	0.920198	2.22669e-05
MSTRG.13198.1	MSTRG.8614.1	nta-miR6150	0.904455	5.33139e-05
MSTRG.13198.1	MSTRG.9676.1	nta-miR6150	0.924766	1.67137e-05
MSTRG.13205.1	MSTRG.26719.1	nta-miR172j	0.942989	4.3084e-06
MSTRG.13205.1	MSTRG.36873.1	nta-miR172j	0.965687	3.53644e-07
MSTRG.13205.1	MSTRG.8596.1	nta-miR172j	0.93787	6.56526e-06
MSTRG.13205.1	MSTRG.8596.2	nta-miR172j	0.962057	5.81129e-07
MSTRG.13205.1	MSTRG.26822.2	nta-miR6158a	0.902242	5.95543e-05
MSTRG.13205.1	MSTRG.34148.1	nta-miR6158a	0.933638	9.0615e-06
MSTRG.13205.1	MSTRG.37615.1	nta-miR6158a	0.963759	4.63245e-07
MSTRG.13205.1	MSTRG.26822.2	nta-miR6158b	0.902242	5.95543e-05
MSTRG.13205.1	MSTRG.34148.1	nta-miR6158b	0.933638	9.0615e-06
MSTRG.13205.1	MSTRG.37615.1	nta-miR6158b	0.963759	4.63245e-07
MSTRG.13205.1	MSTRG.26822.2	nta-miR6158c	0.902242	5.95543e-05
MSTRG.13205.1	MSTRG.34148.1	nta-miR6158c	0.933638	9.0615e-06
MSTRG.13205.1	MSTRG.37615.1	nta-miR6158c	0.963759	4.63245e-07
MSTRG.13318.3	MSTRG.12514.1	nta-miR166a	0.940892	5.14282e-06
MSTRG.13318.3	MSTRG.5624.4	nta-miR166a	0.97179	1.34192e-07
MSTRG.13318.3	MSTRG.6910.1	nta-miR166a	0.927253	1.41885e-05
MSTRG.13318.3	MSTRG.12514.1	nta-miR166b	0.940892	5.14282e-06
MSTRG.13318.3	MSTRG.5624.4	nta-miR166b	0.97179	1.34192e-07
MSTRG.13318.3	MSTRG.6910.1	nta-miR166b	0.927253	1.41885e-05
MSTRG.13318.3	MSTRG.12514.1	nta-miR166c	0.940892	5.14282e-06
MSTRG.13318.3	MSTRG.5624.4	nta-miR166c	0.97179	1.34192e-07
MSTRG.13318.3	MSTRG.6910.1	nta-miR166c	0.927253	1.41885e-05
MSTRG.13318.3	MSTRG.12514.1	nta-miR166d	0.940892	5.14282e-06
MSTRG.13318.3	MSTRG.5624.4	nta-miR166d	0.97179	1.34192e-07
MSTRG.13318.3	MSTRG.6910.1	nta-miR166d	0.927253	1.41885e-05
MSTRG.13318.3	MSTRG.12514.1	nta-miR166e	0.940892	5.14282e-06
MSTRG.13318.3	MSTRG.5624.4	nta-miR166e	0.97179	1.34192e-07
MSTRG.13318.3	MSTRG.6910.1	nta-miR166e	0.927253	1.41885e-05
MSTRG.13318.3	MSTRG.12514.1	nta-miR166f	0.940892	5.14282e-06
MSTRG.13318.3	MSTRG.5624.4	nta-miR166f	0.97179	1.34192e-07
MSTRG.13318.3	MSTRG.6910.1	nta-miR166f	0.927253	1.41885e-05
MSTRG.13318.3	MSTRG.12514.1	nta-miR166g	0.940892	5.14282e-06
MSTRG.13318.3	MSTRG.5624.4	nta-miR166g	0.97179	1.34192e-07
MSTRG.13318.3	MSTRG.6910.1	nta-miR166g	0.927253	1.41885e-05
MSTRG.13318.3	MSTRG.12514.1	nta-miR166h	0.940892	5.14282e-06
MSTRG.13318.3	MSTRG.5624.4	nta-miR166h	0.97179	1.34192e-07
MSTRG.13318.3	MSTRG.6910.1	nta-miR166h	0.927253	1.41885e-05
MSTRG.13318.3	MSTRG.33020.1	nta-miR171a	0.911482	3.68338e-05
MSTRG.13318.3	MSTRG.35103.1	nta-miR171a	0.959623	7.89745e-07
MSTRG.13318.3	MSTRG.35103.2	nta-miR171a	0.935267	8.02484e-06
MSTRG.13318.3	MSTRG.5991.1	nta-miR171a	0.969024	2.13208e-07
MSTRG.13318.3	MSTRG.2838.2	nta-miR6162	0.911083	3.76443e-05
MSTRG.13318.3	MSTRG.35529.1	nta-miR6162	0.900713	6.41887e-05
MSTRG.13318.3	MSTRG.38904.1	nta-miR6162	0.94933	2.41521e-06
MSTRG.13318.3	MSTRG.42541.1	nta-miR6162	0.923442	1.81958e-05
MSTRG.13318.3	MSTRG.8857.1	nta-miR6162	0.914951	3.03402e-05
MSTRG.13325.2	MSTRG.16442.1	nta-miR6148b	0.924505	1.69982e-05
MSTRG.13366.1	MSTRG.3393.1	nta-miR159	0.953727	1.54561e-06
MSTRG.13366.1	MSTRG.41691.1	nta-miR159	0.904523	5.31305e-05
MSTRG.13366.1	MSTRG.45155.1	nta-miR159	0.923102	1.85928e-05
MSTRG.13366.1	MSTRG.11940.1	nta-miR319a	0.934009	8.81682e-06
MSTRG.13366.1	MSTRG.3393.1	nta-miR319a	0.953727	1.54561e-06
MSTRG.13366.1	MSTRG.36792.1	nta-miR319a	0.933119	9.41292e-06
MSTRG.13366.1	MSTRG.47970.1	nta-miR319a	0.956899	1.08946e-06
MSTRG.13366.1	MSTRG.11940.1	nta-miR319b	0.934009	8.81682e-06
MSTRG.13366.1	MSTRG.3393.1	nta-miR319b	0.953727	1.54561e-06
MSTRG.13366.1	MSTRG.36792.1	nta-miR319b	0.933119	9.41292e-06
MSTRG.13366.1	MSTRG.47970.1	nta-miR319b	0.956899	1.08946e-06
MSTRG.13366.2	MSTRG.301.4	nta-miR159	0.925033	1.64271e-05
MSTRG.13366.2	MSTRG.38249.1	nta-miR159	0.921832	2.0135e-05
MSTRG.13366.2	MSTRG.301.4	nta-miR319a	0.925033	1.64271e-05
MSTRG.13366.2	MSTRG.38249.1	nta-miR319a	0.921832	2.0135e-05
MSTRG.13366.2	MSTRG.301.4	nta-miR319b	0.925033	1.64271e-05
MSTRG.13366.2	MSTRG.38249.1	nta-miR319b	0.921832	2.0135e-05
MSTRG.13366.2	MSTRG.15164.1	nta-miR6148b	0.910018	3.98797e-05
MSTRG.13366.2	MSTRG.21740.1	nta-miR6148b	0.936734	7.17399e-06
MSTRG.13366.2	MSTRG.36860.1	nta-miR6148b	0.927032	1.43996e-05
MSTRG.13498.1	MSTRG.11532.1	nta-miR156a	0.901884	6.06136e-05
MSTRG.13498.1	MSTRG.12151.3	nta-miR156a	0.921007	2.11907e-05
MSTRG.13498.1	MSTRG.20435.1	nta-miR156a	0.972583	1.16526e-07
MSTRG.13498.1	MSTRG.21748.1	nta-miR156a	0.908975	4.21689e-05
MSTRG.13498.1	MSTRG.21831.1	nta-miR156a	0.939564	5.73406e-06
MSTRG.13498.1	MSTRG.21873.1	nta-miR156a	0.958783	8.74131e-07
MSTRG.13498.1	MSTRG.25838.1	nta-miR156a	0.950958	2.05714e-06
MSTRG.13498.1	MSTRG.32456.1	nta-miR156a	0.909155	4.17676e-05
MSTRG.13498.1	MSTRG.11532.1	nta-miR156b	0.901884	6.06136e-05
MSTRG.13498.1	MSTRG.12151.3	nta-miR156b	0.921007	2.11907e-05
MSTRG.13498.1	MSTRG.20435.1	nta-miR156b	0.972583	1.16526e-07
MSTRG.13498.1	MSTRG.21748.1	nta-miR156b	0.908975	4.21689e-05
MSTRG.13498.1	MSTRG.21831.1	nta-miR156b	0.939564	5.73406e-06
MSTRG.13498.1	MSTRG.21873.1	nta-miR156b	0.958783	8.74131e-07
MSTRG.13498.1	MSTRG.25838.1	nta-miR156b	0.950958	2.05714e-06
MSTRG.13498.1	MSTRG.32456.1	nta-miR156b	0.909155	4.17676e-05
MSTRG.13498.1	MSTRG.11532.1	nta-miR156c	0.901884	6.06136e-05
MSTRG.13498.1	MSTRG.12151.3	nta-miR156c	0.921007	2.11907e-05
MSTRG.13498.1	MSTRG.20435.1	nta-miR156c	0.972583	1.16526e-07
MSTRG.13498.1	MSTRG.21748.1	nta-miR156c	0.908975	4.21689e-05
MSTRG.13498.1	MSTRG.21831.1	nta-miR156c	0.939564	5.73406e-06
MSTRG.13498.1	MSTRG.21873.1	nta-miR156c	0.958783	8.74131e-07
MSTRG.13498.1	MSTRG.25838.1	nta-miR156c	0.950958	2.05714e-06
MSTRG.13498.1	MSTRG.32456.1	nta-miR156c	0.909155	4.17676e-05
MSTRG.13498.1	MSTRG.11532.1	nta-miR156d	0.901884	6.06136e-05
MSTRG.13498.1	MSTRG.12151.3	nta-miR156d	0.921007	2.11907e-05
MSTRG.13498.1	MSTRG.20435.1	nta-miR156d	0.972583	1.16526e-07
MSTRG.13498.1	MSTRG.21748.1	nta-miR156d	0.908975	4.21689e-05
MSTRG.13498.1	MSTRG.21831.1	nta-miR156d	0.939564	5.73406e-06
MSTRG.13498.1	MSTRG.21873.1	nta-miR156d	0.958783	8.74131e-07
MSTRG.13498.1	MSTRG.25838.1	nta-miR156d	0.950958	2.05714e-06
MSTRG.13498.1	MSTRG.32456.1	nta-miR156d	0.909155	4.17676e-05
MSTRG.13498.1	MSTRG.11532.1	nta-miR156e	0.901884	6.06136e-05
MSTRG.13498.1	MSTRG.12151.3	nta-miR156e	0.921007	2.11907e-05
MSTRG.13498.1	MSTRG.20435.1	nta-miR156e	0.972583	1.16526e-07
MSTRG.13498.1	MSTRG.21748.1	nta-miR156e	0.908975	4.21689e-05
MSTRG.13498.1	MSTRG.21831.1	nta-miR156e	0.939564	5.73406e-06
MSTRG.13498.1	MSTRG.21873.1	nta-miR156e	0.958783	8.74131e-07
MSTRG.13498.1	MSTRG.25838.1	nta-miR156e	0.950958	2.05714e-06
MSTRG.13498.1	MSTRG.32456.1	nta-miR156e	0.909155	4.17676e-05
MSTRG.13555.2	MSTRG.2369.1	nta-miR395a	0.911236	3.73315e-05
MSTRG.13555.2	MSTRG.2369.1	nta-miR395b	0.911236	3.73315e-05
MSTRG.13555.2	MSTRG.2369.1	nta-miR395c	0.911236	3.73315e-05
MSTRG.1359.1	MSTRG.27153.4	nta-miR394	0.907865	4.47181e-05
MSTRG.1359.1	MSTRG.42330.1	nta-miR394	0.915034	3.0197e-05
MSTRG.1359.1	MSTRG.14941.1	nta-miR397	0.913886	3.22295e-05
MSTRG.1359.1	MSTRG.23270.1	nta-miR397	0.907734	4.50266e-05
MSTRG.1359.1	MSTRG.46168.1	nta-miR397	0.912023	3.57544e-05
MSTRG.1359.1	MSTRG.12008.1	nta-miR6019a	0.90366	5.54946e-05
MSTRG.1359.1	MSTRG.21164.1	nta-miR6019a	0.904721	5.26012e-05
MSTRG.1359.1	MSTRG.35029.3	nta-miR6019a	0.918514	2.46458e-05
MSTRG.1359.1	MSTRG.38580.1	nta-miR6019a	0.902034	6.01677e-05
MSTRG.1359.1	MSTRG.12008.1	nta-miR6019b	0.90366	5.54946e-05
MSTRG.1359.1	MSTRG.21164.1	nta-miR6019b	0.904721	5.26012e-05
MSTRG.1359.1	MSTRG.35029.3	nta-miR6019b	0.918514	2.46458e-05
MSTRG.1359.1	MSTRG.38580.1	nta-miR6019b	0.902034	6.01677e-05
MSTRG.1359.1	MSTRG.27153.4	nta-miR6024	0.907865	4.47181e-05
MSTRG.1359.1	MSTRG.12194.1	nta-miR6162	0.904116	5.42367e-05
MSTRG.1359.1	MSTRG.36210.1	nta-miR6162	0.914047	3.19374e-05
MSTRG.13607.1	MSTRG.12194.1	nta-miR398	0.92121	2.09273e-05
MSTRG.13607.1	MSTRG.2780.1	nta-miR398	0.904225	5.39375e-05
MSTRG.13686.1	MSTRG.11332.1	nta-miR156g	0.900271	6.55799e-05
MSTRG.13686.1	MSTRG.12487.4	nta-miR156g	0.917605	2.60116e-05
MSTRG.13686.1	MSTRG.19426.2	nta-miR156g	0.90151	6.17377e-05
MSTRG.13686.1	MSTRG.20435.1	nta-miR156g	0.933251	9.32267e-06
MSTRG.13686.1	MSTRG.21092.1	nta-miR156g	0.904766	5.248e-05
MSTRG.13686.1	MSTRG.45028.1	nta-miR156g	0.910295	3.92891e-05
MSTRG.13686.1	MSTRG.11332.1	nta-miR156h	0.900271	6.55799e-05
MSTRG.13686.1	MSTRG.12487.4	nta-miR156h	0.917605	2.60116e-05
MSTRG.13686.1	MSTRG.19426.2	nta-miR156h	0.90151	6.17377e-05
MSTRG.13686.1	MSTRG.20435.1	nta-miR156h	0.933251	9.32267e-06
MSTRG.13686.1	MSTRG.21092.1	nta-miR156h	0.904766	5.248e-05
MSTRG.13686.1	MSTRG.45028.1	nta-miR156h	0.910295	3.92891e-05
MSTRG.13686.1	MSTRG.11332.1	nta-miR156i	0.900271	6.55799e-05
MSTRG.13686.1	MSTRG.12487.4	nta-miR156i	0.917605	2.60116e-05
MSTRG.13686.1	MSTRG.19426.2	nta-miR156i	0.90151	6.17377e-05
MSTRG.13686.1	MSTRG.20435.1	nta-miR156i	0.933251	9.32267e-06
MSTRG.13686.1	MSTRG.21092.1	nta-miR156i	0.904766	5.248e-05
MSTRG.13686.1	MSTRG.45028.1	nta-miR156i	0.910295	3.92891e-05
MSTRG.13686.1	MSTRG.11332.1	nta-miR156j	0.900271	6.55799e-05
MSTRG.13686.1	MSTRG.12487.4	nta-miR156j	0.917605	2.60116e-05
MSTRG.13686.1	MSTRG.19426.2	nta-miR156j	0.90151	6.17377e-05
MSTRG.13686.1	MSTRG.20435.1	nta-miR156j	0.933251	9.32267e-06
MSTRG.13686.1	MSTRG.21092.1	nta-miR156j	0.904766	5.248e-05
MSTRG.13686.1	MSTRG.45028.1	nta-miR156j	0.910295	3.92891e-05
MSTRG.13686.1	MSTRG.3281.3	nta-miR6151g	0.938424	6.28344e-06
MSTRG.13686.1	MSTRG.43398.1	nta-miR6151g	0.902304	5.93702e-05
MSTRG.13686.1	MSTRG.5761.2	nta-miR6151g	0.92125	2.08748e-05
MSTRG.13686.1	MSTRG.3281.3	nta-miR6151h	0.938424	6.28344e-06
MSTRG.13686.1	MSTRG.43398.1	nta-miR6151h	0.902304	5.93702e-05
MSTRG.13686.1	MSTRG.5761.2	nta-miR6151h	0.92125	2.08748e-05
MSTRG.13686.1	MSTRG.3281.3	nta-miR6151i	0.938424	6.28344e-06
MSTRG.13686.1	MSTRG.43398.1	nta-miR6151i	0.902304	5.93702e-05
MSTRG.13686.1	MSTRG.5761.2	nta-miR6151i	0.92125	2.08748e-05
MSTRG.13723.1	MSTRG.18095.14	nta-miR156g	0.926035	1.53846e-05
MSTRG.13723.1	MSTRG.18095.21	nta-miR156g	0.903288	5.6536e-05
MSTRG.13723.1	MSTRG.18095.14	nta-miR156h	0.926035	1.53846e-05
MSTRG.13723.1	MSTRG.18095.21	nta-miR156h	0.903288	5.6536e-05
MSTRG.13723.1	MSTRG.18095.14	nta-miR156i	0.926035	1.53846e-05
MSTRG.13723.1	MSTRG.18095.21	nta-miR156i	0.903288	5.6536e-05
MSTRG.13723.1	MSTRG.18095.14	nta-miR156j	0.926035	1.53846e-05
MSTRG.13723.1	MSTRG.18095.21	nta-miR156j	0.903288	5.6536e-05
MSTRG.13723.1	MSTRG.29618.6	nta-miR395a	0.944162	3.89103e-06
MSTRG.13723.1	MSTRG.29618.6	nta-miR395b	0.944162	3.89103e-06
MSTRG.13723.1	MSTRG.29618.6	nta-miR395c	0.944162	3.89103e-06
MSTRG.13723.1	MSTRG.22273.2	nta-miR6025e	0.918679	2.44044e-05
MSTRG.13827.1	MSTRG.16007.1	nta-miR6025c	0.96439	4.24766e-07
MSTRG.13827.1	MSTRG.18056.3	nta-miR6025c	0.981813	1.52016e-08
MSTRG.13827.1	MSTRG.41808.3	nta-miR6025c	0.925557	1.58751e-05
MSTRG.13827.1	MSTRG.48592.2	nta-miR6025c	0.941194	5.01532e-06
MSTRG.13827.1	MSTRG.11449.2	nta-miR6164a	0.963003	5.13007e-07
MSTRG.13827.1	MSTRG.17663.1	nta-miR6164a	0.952897	1.68689e-06
MSTRG.13827.1	MSTRG.21301.2	nta-miR6164a	0.936965	7.04672e-06
MSTRG.13827.1	MSTRG.23732.1	nta-miR6164a	0.942682	4.42337e-06
MSTRG.13827.1	MSTRG.24448.2	nta-miR6164a	0.904616	5.28828e-05
MSTRG.13827.1	MSTRG.32789.8	nta-miR6164a	0.905478	5.06108e-05
MSTRG.13827.1	MSTRG.44928.1	nta-miR6164a	0.971507	1.41003e-07
MSTRG.13827.1	MSTRG.6913.3	nta-miR6164a	0.979343	2.86116e-08
MSTRG.13827.1	MSTRG.7619.1	nta-miR6164a	0.906903	4.70235e-05
MSTRG.13827.1	MSTRG.9512.2	nta-miR6164a	0.984141	7.69283e-09
MSTRG.13827.1	MSTRG.9512.3	nta-miR6164a	0.960276	7.28662e-07
MSTRG.13827.1	MSTRG.11449.2	nta-miR6164b	0.963003	5.13007e-07
MSTRG.13827.1	MSTRG.17663.1	nta-miR6164b	0.952897	1.68689e-06
MSTRG.13827.1	MSTRG.21301.2	nta-miR6164b	0.936965	7.04672e-06
MSTRG.13827.1	MSTRG.23732.1	nta-miR6164b	0.942682	4.42337e-06
MSTRG.13827.1	MSTRG.24448.2	nta-miR6164b	0.904616	5.28828e-05
MSTRG.13827.1	MSTRG.32789.8	nta-miR6164b	0.905478	5.06108e-05
MSTRG.13827.1	MSTRG.44928.1	nta-miR6164b	0.971507	1.41003e-07
MSTRG.13827.1	MSTRG.6913.3	nta-miR6164b	0.979343	2.86116e-08
MSTRG.13827.1	MSTRG.7619.1	nta-miR6164b	0.906903	4.70235e-05
MSTRG.13827.1	MSTRG.9512.2	nta-miR6164b	0.984141	7.69283e-09
MSTRG.13827.1	MSTRG.9512.3	nta-miR6164b	0.960276	7.28662e-07
MSTRG.13897.1	MSTRG.26702.1	nta-miR6164a	0.924014	1.75428e-05
MSTRG.13897.1	MSTRG.27254.1	nta-miR6164a	0.944202	3.87719e-06
MSTRG.13897.1	MSTRG.46003.11	nta-miR6164a	0.916894	2.71201e-05
MSTRG.13897.1	MSTRG.46003.3	nta-miR6164a	0.924926	1.65416e-05
MSTRG.13897.1	MSTRG.46003.5	nta-miR6164a	0.920177	2.22952e-05
MSTRG.13897.1	MSTRG.46003.6	nta-miR6164a	0.956418	1.1507e-06
MSTRG.13897.1	MSTRG.26702.1	nta-miR6164b	0.924014	1.75428e-05
MSTRG.13897.1	MSTRG.27254.1	nta-miR6164b	0.944202	3.87719e-06
MSTRG.13897.1	MSTRG.46003.11	nta-miR6164b	0.916894	2.71201e-05
MSTRG.13897.1	MSTRG.46003.3	nta-miR6164b	0.924926	1.65416e-05
MSTRG.13897.1	MSTRG.46003.5	nta-miR6164b	0.920177	2.22952e-05
MSTRG.13897.1	MSTRG.46003.6	nta-miR6164b	0.956418	1.1507e-06
MSTRG.13931.1	MSTRG.29681.3	nta-miR6145a	0.944134	3.90047e-06
MSTRG.13976.1	MSTRG.20449.1	nta-miR6157	0.935558	7.85001e-06
MSTRG.13976.1	MSTRG.42035.2	nta-miR6157	0.904492	5.32144e-05
MSTRG.13976.1	MSTRG.46283.2	nta-miR6157	0.92446	1.70477e-05
MSTRG.13976.3	MSTRG.48909.1	nta-miR6157	0.946025	3.2942e-06
MSTRG.13976.4	MSTRG.16387.1	nta-miR6145a	0.970042	1.80707e-07
MSTRG.13976.4	MSTRG.17180.1	nta-miR6145a	0.900613	6.44999e-05
MSTRG.13976.4	MSTRG.23811.3	nta-miR6145a	0.93561	7.81906e-06
MSTRG.13976.4	MSTRG.33548.2	nta-miR6145a	0.926613	1.48069e-05
MSTRG.13976.4	MSTRG.12941.2	nta-miR6145b	0.923117	1.85752e-05
MSTRG.13976.4	MSTRG.28545.3	nta-miR6145b	0.940165	5.46017e-06
MSTRG.13976.4	MSTRG.5158.4	nta-miR6145b	0.919433	2.33242e-05
MSTRG.13976.4	MSTRG.36020.1	nta-miR6157	0.926433	1.49847e-05
MSTRG.13976.5	MSTRG.16387.1	nta-miR6145a	0.901855	6.07016e-05
MSTRG.13976.5	MSTRG.17180.1	nta-miR6145a	0.907284	4.60994e-05
MSTRG.13976.5	MSTRG.19854.1	nta-miR6145a	0.908501	4.32438e-05
MSTRG.13976.5	MSTRG.23811.3	nta-miR6145a	0.909146	4.17867e-05
MSTRG.13976.5	MSTRG.23811.4	nta-miR6145a	0.933928	8.86947e-06
MSTRG.13976.5	MSTRG.3680.1	nta-miR6145a	0.902578	5.85716e-05
MSTRG.13976.5	MSTRG.18619.3	nta-miR6157	0.97347	9.8998e-08
MSTRG.13976.5	MSTRG.20257.5	nta-miR6157	0.915752	2.89778e-05
MSTRG.13976.5	MSTRG.35901.1	nta-miR6157	0.918675	2.4411e-05
MSTRG.13976.5	MSTRG.36020.1	nta-miR6157	0.923843	1.77362e-05
MSTRG.13976.5	MSTRG.46283.2	nta-miR6157	0.911921	3.59555e-05
MSTRG.14028.1	MSTRG.26805.2	nta-miR6025b	0.9131	3.3682e-05
MSTRG.14028.1	MSTRG.35008.3	nta-miR6025b	0.959553	7.96491e-07
MSTRG.14028.1	MSTRG.37174.1	nta-miR6025b	0.908464	4.33278e-05
MSTRG.14028.1	MSTRG.43108.2	nta-miR6025b	0.911856	3.60847e-05
MSTRG.14028.1	MSTRG.50107.1	nta-miR6025b	0.97812	3.80675e-08
MSTRG.14030.2	MSTRG.5200.2	nta-miR6156	0.912571	3.46879e-05
MSTRG.14204.4	MSTRG.36716.1	nta-miR6025a	0.933687	9.0286e-06
MSTRG.14204.4	MSTRG.36716.1	nta-miR6025d	0.933687	9.0286e-06
MSTRG.14204.4	MSTRG.23533.2	nta-miR6157	0.916227	2.81941e-05
MSTRG.14204.4	MSTRG.37806.1	nta-miR6161a	0.932672	9.72457e-06
MSTRG.14204.4	MSTRG.37806.1	nta-miR6161b	0.932672	9.72457e-06
MSTRG.14204.5	MSTRG.11731.2	nta-miR164a	0.900789	6.395e-05
MSTRG.14204.5	MSTRG.23132.1	nta-miR164a	0.933899	8.88873e-06
MSTRG.14204.5	MSTRG.25096.1	nta-miR164a	0.921689	2.03158e-05
MSTRG.14204.5	MSTRG.2642.1	nta-miR164a	0.954252	1.46119e-06
MSTRG.14204.5	MSTRG.34253.2	nta-miR164a	0.948549	2.60375e-06
MSTRG.14204.5	MSTRG.34749.1	nta-miR164a	0.904761	5.24952e-05
MSTRG.14204.5	MSTRG.4820.1	nta-miR164a	0.918502	2.46633e-05
MSTRG.14204.5	MSTRG.4820.2	nta-miR164a	0.912587	3.46562e-05
MSTRG.14204.5	MSTRG.49834.1	nta-miR164a	0.900795	6.39327e-05
MSTRG.14204.5	MSTRG.11731.2	nta-miR164b	0.900789	6.395e-05
MSTRG.14204.5	MSTRG.23132.1	nta-miR164b	0.933899	8.88873e-06
MSTRG.14204.5	MSTRG.25096.1	nta-miR164b	0.921689	2.03158e-05
MSTRG.14204.5	MSTRG.2642.1	nta-miR164b	0.954252	1.46119e-06
MSTRG.14204.5	MSTRG.34253.2	nta-miR164b	0.948549	2.60375e-06
MSTRG.14204.5	MSTRG.34749.1	nta-miR164b	0.904761	5.24952e-05
MSTRG.14204.5	MSTRG.4820.1	nta-miR164b	0.918502	2.46633e-05
MSTRG.14204.5	MSTRG.4820.2	nta-miR164b	0.912587	3.46562e-05
MSTRG.14204.5	MSTRG.49834.1	nta-miR164b	0.900795	6.39327e-05
MSTRG.14204.5	MSTRG.10230.1	nta-miR164c	0.90167	6.12554e-05
MSTRG.14204.5	MSTRG.11731.2	nta-miR164c	0.900789	6.395e-05
MSTRG.14204.5	MSTRG.18000.1	nta-miR164c	0.909288	4.14714e-05
MSTRG.14204.5	MSTRG.23132.1	nta-miR164c	0.933899	8.88873e-06
MSTRG.14204.5	MSTRG.25096.1	nta-miR164c	0.921689	2.03158e-05
MSTRG.14204.5	MSTRG.34253.2	nta-miR164c	0.948549	2.60375e-06
MSTRG.14204.5	MSTRG.34749.1	nta-miR164c	0.904761	5.24952e-05
MSTRG.14204.5	MSTRG.4820.1	nta-miR164c	0.918502	2.46633e-05
MSTRG.14204.5	MSTRG.4820.2	nta-miR164c	0.912587	3.46562e-05
MSTRG.14204.5	MSTRG.49787.2	nta-miR164c	0.927799	1.36767e-05
MSTRG.14204.5	MSTRG.49834.1	nta-miR164c	0.900795	6.39327e-05
MSTRG.14204.5	MSTRG.13764.4	nta-miR6025a	0.916983	2.69795e-05
MSTRG.14204.5	MSTRG.36716.1	nta-miR6025a	0.906184	4.88076e-05
MSTRG.14204.5	MSTRG.48053.1	nta-miR6025a	0.962044	5.82043e-07
MSTRG.14204.5	MSTRG.36716.1	nta-miR6025d	0.906184	4.88076e-05
MSTRG.14204.5	MSTRG.48053.1	nta-miR6025d	0.962044	5.82043e-07
MSTRG.14204.5	MSTRG.20955.2	nta-miR6156	0.907876	4.46934e-05
MSTRG.14204.5	MSTRG.31380.2	nta-miR6156	0.95269	1.72374e-06
MSTRG.14204.5	MSTRG.18619.3	nta-miR6157	0.921341	2.07588e-05
MSTRG.14204.5	MSTRG.20449.1	nta-miR6157	0.909008	4.20951e-05
MSTRG.14204.5	MSTRG.46283.2	nta-miR6157	0.956746	1.10865e-06
MSTRG.14204.5	MSTRG.4758.1	nta-miR6157	0.902007	6.02476e-05
MSTRG.14204.7	MSTRG.28854.1	nta-miR6025a	0.950842	2.08117e-06
MSTRG.14204.7	MSTRG.44660.1	nta-miR6025a	0.932286	9.9995e-06
MSTRG.14204.7	MSTRG.48053.1	nta-miR6025a	0.908893	4.23552e-05
MSTRG.14204.7	MSTRG.5177.1	nta-miR6025a	0.907095	4.6556e-05
MSTRG.14204.7	MSTRG.23435.1	nta-miR6025d	0.957894	9.7106e-07
MSTRG.14204.7	MSTRG.28854.1	nta-miR6025d	0.950842	2.08117e-06
MSTRG.14204.7	MSTRG.34433.1	nta-miR6025d	0.952805	1.70326e-06
MSTRG.14204.7	MSTRG.44660.1	nta-miR6025d	0.932286	9.9995e-06
MSTRG.14204.7	MSTRG.46306.1	nta-miR6025d	0.96222	5.68905e-07
MSTRG.14204.7	MSTRG.48053.1	nta-miR6025d	0.908893	4.23552e-05
MSTRG.14204.7	MSTRG.42035.2	nta-miR6157	0.969053	2.12242e-07
MSTRG.14204.7	MSTRG.6178.1	nta-miR6157	0.944022	3.93908e-06
MSTRG.14204.7	MSTRG.11952.1	nta-miR6161a	0.94201	4.68356e-06
MSTRG.14204.7	MSTRG.3057.2	nta-miR6161a	0.92258	1.92151e-05
MSTRG.14204.7	MSTRG.33609.1	nta-miR6161a	0.91201	3.57798e-05
MSTRG.14204.7	MSTRG.35117.5	nta-miR6161a	0.917315	2.64592e-05
MSTRG.14204.7	MSTRG.46901.1	nta-miR6161a	0.962411	5.54826e-07
MSTRG.14204.7	MSTRG.9676.1	nta-miR6161a	0.926104	1.53149e-05
MSTRG.14204.7	MSTRG.11952.1	nta-miR6161b	0.94201	4.68356e-06
MSTRG.14204.7	MSTRG.3057.2	nta-miR6161b	0.92258	1.92151e-05
MSTRG.14204.7	MSTRG.33609.1	nta-miR6161b	0.91201	3.57798e-05
MSTRG.14204.7	MSTRG.35117.5	nta-miR6161b	0.917315	2.64592e-05
MSTRG.14204.7	MSTRG.46901.1	nta-miR6161b	0.962411	5.54826e-07
MSTRG.14204.7	MSTRG.9676.1	nta-miR6161b	0.926104	1.53149e-05
MSTRG.14223.2	MSTRG.10956.1	nta-miR162a	0.947571	2.85599e-06
MSTRG.14223.2	MSTRG.14752.1	nta-miR162a	0.911491	3.68139e-05
MSTRG.14223.2	MSTRG.14752.2	nta-miR162a	0.94262	4.44694e-06
MSTRG.14223.2	MSTRG.14752.3	nta-miR162a	0.900516	6.48063e-05
MSTRG.14223.2	MSTRG.21410.1	nta-miR162a	0.904617	5.28779e-05
MSTRG.14223.2	MSTRG.10956.1	nta-miR162b	0.947571	2.85599e-06
MSTRG.14223.2	MSTRG.14752.1	nta-miR162b	0.911491	3.68139e-05
MSTRG.14223.2	MSTRG.14752.2	nta-miR162b	0.94262	4.44694e-06
MSTRG.14223.2	MSTRG.14752.3	nta-miR162b	0.900516	6.48063e-05
MSTRG.14223.2	MSTRG.21410.1	nta-miR162b	0.904617	5.28779e-05
MSTRG.14240.4	MSTRG.18095.14	nta-miR156g	0.922924	1.88023e-05
MSTRG.14240.4	MSTRG.2124.1	nta-miR156g	0.947617	2.84376e-06
MSTRG.14240.4	MSTRG.18095.14	nta-miR156h	0.922924	1.88023e-05
MSTRG.14240.4	MSTRG.2124.1	nta-miR156h	0.947617	2.84376e-06
MSTRG.14240.4	MSTRG.18095.14	nta-miR156i	0.922924	1.88023e-05
MSTRG.14240.4	MSTRG.2124.1	nta-miR156i	0.947617	2.84376e-06
MSTRG.14240.4	MSTRG.18095.14	nta-miR156j	0.922924	1.88023e-05
MSTRG.14240.4	MSTRG.2124.1	nta-miR156j	0.947617	2.84376e-06
MSTRG.14240.4	MSTRG.29618.6	nta-miR395a	0.901981	6.03253e-05
MSTRG.14240.4	MSTRG.29618.6	nta-miR395b	0.901981	6.03253e-05
MSTRG.14240.4	MSTRG.29618.6	nta-miR395c	0.901981	6.03253e-05
MSTRG.14313.2	MSTRG.13044.1	nta-miR156a	0.907762	4.49619e-05
MSTRG.14313.2	MSTRG.13044.1	nta-miR156b	0.907762	4.49619e-05
MSTRG.14313.2	MSTRG.13044.1	nta-miR156c	0.907762	4.49619e-05
MSTRG.14313.2	MSTRG.13044.1	nta-miR156d	0.907762	4.49619e-05
MSTRG.14313.2	MSTRG.13044.1	nta-miR156e	0.907762	4.49619e-05
MSTRG.14313.2	MSTRG.13044.1	nta-miR156f	0.907762	4.49619e-05
MSTRG.14340.1	MSTRG.26646.1	nta-miR166a	0.934146	8.72757e-06
MSTRG.14340.1	MSTRG.26646.1	nta-miR166b	0.934146	8.72757e-06
MSTRG.14340.1	MSTRG.26646.1	nta-miR166c	0.934146	8.72757e-06
MSTRG.14340.1	MSTRG.26646.1	nta-miR166d	0.934146	8.72757e-06
MSTRG.14340.1	MSTRG.26646.1	nta-miR166e	0.934146	8.72757e-06
MSTRG.14340.1	MSTRG.26646.1	nta-miR166f	0.934146	8.72757e-06
MSTRG.14340.1	MSTRG.26646.1	nta-miR166g	0.934146	8.72757e-06
MSTRG.14340.1	MSTRG.26646.1	nta-miR166h	0.934146	8.72757e-06
MSTRG.1458.1	MSTRG.15415.1	nta-miR6151g	0.95449	1.4241e-06
MSTRG.1458.1	MSTRG.15415.1	nta-miR6151h	0.95449	1.4241e-06
MSTRG.1458.1	MSTRG.15415.1	nta-miR6151i	0.95449	1.4241e-06
MSTRG.1458.2	MSTRG.11205.1	nta-miR482a	0.923491	1.81393e-05
MSTRG.1458.2	MSTRG.17591.3	nta-miR482a	0.900743	6.40937e-05
MSTRG.1458.2	MSTRG.247.1	nta-miR482a	0.933176	9.37357e-06
MSTRG.1458.2	MSTRG.32447.1	nta-miR482a	0.966674	3.06132e-07
MSTRG.1458.2	MSTRG.42220.1	nta-miR482a	0.974173	8.66637e-08
MSTRG.1458.2	MSTRG.45039.1	nta-miR482a	0.935392	7.94917e-06
MSTRG.1458.2	MSTRG.11205.1	nta-miR482c	0.923491	1.81393e-05
MSTRG.1458.2	MSTRG.17591.3	nta-miR482c	0.900743	6.40937e-05
MSTRG.1458.2	MSTRG.247.1	nta-miR482c	0.933176	9.37357e-06
MSTRG.1458.2	MSTRG.32447.1	nta-miR482c	0.966674	3.06132e-07
MSTRG.1458.2	MSTRG.42220.1	nta-miR482c	0.974173	8.66637e-08
MSTRG.1458.2	MSTRG.45039.1	nta-miR482c	0.935392	7.94917e-06
MSTRG.1458.2	MSTRG.12506.1	nta-miR6150	0.943702	4.05056e-06
MSTRG.1458.2	MSTRG.27801.1	nta-miR6150	0.91945	2.33003e-05
MSTRG.1458.2	MSTRG.31904.2	nta-miR6150	0.938976	6.01279e-06
MSTRG.1458.2	MSTRG.44750.1	nta-miR6150	0.960668	6.9389e-07
MSTRG.1458.2	MSTRG.48313.1	nta-miR6150	0.966767	3.01941e-07
MSTRG.1458.2	MSTRG.49716.1	nta-miR6150	0.936992	7.03171e-06
MSTRG.1458.2	MSTRG.14764.1	nta-miR6151f	0.971729	1.35634e-07
MSTRG.1458.2	MSTRG.372.1	nta-miR6151f	0.981866	1.49832e-08
MSTRG.1458.2	MSTRG.14764.1	nta-miR6151g	0.971729	1.35634e-07
MSTRG.1458.2	MSTRG.32380.1	nta-miR6151g	0.947068	2.99335e-06
MSTRG.1458.2	MSTRG.14764.1	nta-miR6151h	0.971729	1.35634e-07
MSTRG.1458.2	MSTRG.32380.1	nta-miR6151h	0.947068	2.99335e-06
MSTRG.1458.2	MSTRG.14764.1	nta-miR6151i	0.971729	1.35634e-07
MSTRG.1458.2	MSTRG.32380.1	nta-miR6151i	0.947068	2.99335e-06
MSTRG.1458.2	MSTRG.14764.1	nta-miR6155	0.971729	1.35634e-07
MSTRG.1458.2	MSTRG.19752.1	nta-miR6155	0.963655	4.69865e-07
MSTRG.1458.2	MSTRG.27658.1	nta-miR6155	0.908389	4.35014e-05
MSTRG.1458.2	MSTRG.30626.1	nta-miR6155	0.927	1.44301e-05
MSTRG.1458.2	MSTRG.48019.1	nta-miR6155	0.910712	3.84111e-05
MSTRG.1458.2	MSTRG.12506.1	nta-miR6161a	0.943702	4.05056e-06
MSTRG.1458.2	MSTRG.12506.1	nta-miR6161b	0.943702	4.05056e-06
MSTRG.14771.1	MSTRG.3083.1	nta-miR827	0.903492	5.59636e-05
MSTRG.14771.1	MSTRG.31417.1	nta-miR827	0.943675	4.06004e-06
MSTRG.14771.1	MSTRG.37859.1	nta-miR827	0.909748	4.04639e-05
MSTRG.14771.1	MSTRG.41489.2	nta-miR827	0.937877	6.56177e-06
MSTRG.14771.1	MSTRG.44350.1	nta-miR827	0.944745	3.69556e-06
MSTRG.14771.1	MSTRG.47041.1	nta-miR827	0.984289	7.34314e-09
MSTRG.14911.2	MSTRG.19426.2	nta-miR156g	0.919859	2.27313e-05
MSTRG.14911.2	MSTRG.3906.5	nta-miR156g	0.901793	6.08849e-05
MSTRG.14911.2	MSTRG.19426.2	nta-miR156h	0.919859	2.27313e-05
MSTRG.14911.2	MSTRG.3906.5	nta-miR156h	0.901793	6.08849e-05
MSTRG.14911.2	MSTRG.19426.2	nta-miR156i	0.919859	2.27313e-05
MSTRG.14911.2	MSTRG.3906.5	nta-miR156i	0.901793	6.08849e-05
MSTRG.14911.2	MSTRG.19426.2	nta-miR156j	0.919859	2.27313e-05
MSTRG.14911.2	MSTRG.3906.5	nta-miR156j	0.901793	6.08849e-05
MSTRG.14964.1	MSTRG.15164.1	nta-miR6164a	0.957433	1.02463e-06
MSTRG.14964.1	MSTRG.15164.1	nta-miR6164b	0.957433	1.02463e-06
MSTRG.15082.3	MSTRG.14925.1	nta-miR6164a	0.913381	3.31553e-05
MSTRG.15082.3	MSTRG.18366.1	nta-miR6164a	0.967398	2.74614e-07
MSTRG.15082.3	MSTRG.18987.1	nta-miR6164a	0.923197	1.84807e-05
MSTRG.15082.3	MSTRG.27095.3	nta-miR6164a	0.910138	3.96223e-05
MSTRG.15082.3	MSTRG.29289.2	nta-miR6164a	0.911399	3.7e-05
MSTRG.15082.3	MSTRG.34163.1	nta-miR6164a	0.915376	2.96114e-05
MSTRG.15082.3	MSTRG.8246.1	nta-miR6164a	0.905184	5.13776e-05
MSTRG.15082.3	MSTRG.14925.1	nta-miR6164b	0.913381	3.31553e-05
MSTRG.15082.3	MSTRG.18366.1	nta-miR6164b	0.967398	2.74614e-07
MSTRG.15082.3	MSTRG.18987.1	nta-miR6164b	0.923197	1.84807e-05
MSTRG.15082.3	MSTRG.27095.3	nta-miR6164b	0.910138	3.96223e-05
MSTRG.15082.3	MSTRG.29289.2	nta-miR6164b	0.911399	3.7e-05
MSTRG.15082.3	MSTRG.34163.1	nta-miR6164b	0.915376	2.96114e-05
MSTRG.15082.3	MSTRG.8246.1	nta-miR6164b	0.905184	5.13776e-05
MSTRG.15113.1	MSTRG.11189.1	nta-miR159	0.912968	3.39298e-05
MSTRG.15113.1	MSTRG.18727.1	nta-miR159	0.903689	5.54135e-05
MSTRG.15229.1	MSTRG.38919.2	nta-miR6150	0.901294	6.23939e-05
MSTRG.15229.3	MSTRG.23890.4	nta-miR399a	0.927918	1.35667e-05
MSTRG.15229.3	MSTRG.23890.4	nta-miR399b	0.927918	1.35667e-05
MSTRG.15229.3	MSTRG.23890.4	nta-miR399c	0.927918	1.35667e-05
MSTRG.15229.3	MSTRG.23890.4	nta-miR399d	0.927918	1.35667e-05
MSTRG.15229.3	MSTRG.23890.4	nta-miR399e	0.927918	1.35667e-05
MSTRG.15229.3	MSTRG.23890.4	nta-miR399f	0.927918	1.35667e-05
MSTRG.15229.3	MSTRG.23890.4	nta-miR399g	0.927918	1.35667e-05
MSTRG.15229.4	MSTRG.25053.2	nta-miR399a	0.944378	3.81771e-06
MSTRG.15229.4	MSTRG.41049.1	nta-miR399a	0.953681	1.55325e-06
MSTRG.15229.4	MSTRG.4801.1	nta-miR399a	0.95894	8.57812e-07
MSTRG.15229.4	MSTRG.25053.2	nta-miR399b	0.944378	3.81771e-06
MSTRG.15229.4	MSTRG.41049.1	nta-miR399b	0.953681	1.55325e-06
MSTRG.15229.4	MSTRG.4801.1	nta-miR399b	0.95894	8.57812e-07
MSTRG.15229.4	MSTRG.25053.2	nta-miR399c	0.944378	3.81771e-06
MSTRG.15229.4	MSTRG.41049.1	nta-miR399c	0.953681	1.55325e-06
MSTRG.15229.4	MSTRG.4801.1	nta-miR399c	0.95894	8.57812e-07
MSTRG.15229.4	MSTRG.25053.2	nta-miR399d	0.944378	3.81771e-06
MSTRG.15229.4	MSTRG.41049.1	nta-miR399d	0.953681	1.55325e-06
MSTRG.15229.4	MSTRG.4801.1	nta-miR399d	0.95894	8.57812e-07
MSTRG.15229.4	MSTRG.25053.2	nta-miR399e	0.944378	3.81771e-06
MSTRG.15229.4	MSTRG.41049.1	nta-miR399e	0.953681	1.55325e-06
MSTRG.15229.4	MSTRG.4801.1	nta-miR399e	0.95894	8.57812e-07
MSTRG.15229.4	MSTRG.25053.2	nta-miR399f	0.944378	3.81771e-06
MSTRG.15229.4	MSTRG.41049.1	nta-miR399f	0.953681	1.55325e-06
MSTRG.15229.4	MSTRG.4801.1	nta-miR399f	0.95894	8.57812e-07
MSTRG.15229.4	MSTRG.25053.2	nta-miR399g	0.944378	3.81771e-06
MSTRG.15229.4	MSTRG.41049.1	nta-miR399g	0.953681	1.55325e-06
MSTRG.15229.4	MSTRG.4801.1	nta-miR399g	0.95894	8.57812e-07
MSTRG.15229.4	MSTRG.21941.1	nta-miR6150	0.974707	7.81311e-08
MSTRG.15229.4	MSTRG.23793.1	nta-miR6150	0.906985	4.68248e-05
MSTRG.15229.4	MSTRG.29834.1	nta-miR6150	0.92184	2.01252e-05
MSTRG.15229.4	MSTRG.3237.1	nta-miR6150	0.951294	1.98865e-06
MSTRG.15229.4	MSTRG.44563.1	nta-miR6150	0.958299	9.25834e-07
MSTRG.15229.4	MSTRG.47085.1	nta-miR6150	0.922072	1.98363e-05
MSTRG.15229.4	MSTRG.8614.1	nta-miR6150	0.916866	2.7165e-05
MSTRG.15229.4	MSTRG.9676.1	nta-miR6150	0.946379	3.18944e-06
MSTRG.15229.5	MSTRG.23406.3	nta-miR399a	0.900583	6.45954e-05
MSTRG.15229.5	MSTRG.25053.2	nta-miR399a	0.921353	2.0743e-05
MSTRG.15229.5	MSTRG.23406.3	nta-miR399b	0.900583	6.45954e-05
MSTRG.15229.5	MSTRG.25053.2	nta-miR399b	0.921353	2.0743e-05
MSTRG.15229.5	MSTRG.23406.3	nta-miR399c	0.900583	6.45954e-05
MSTRG.15229.5	MSTRG.25053.2	nta-miR399c	0.921353	2.0743e-05
MSTRG.15229.5	MSTRG.23406.3	nta-miR399d	0.900583	6.45954e-05
MSTRG.15229.5	MSTRG.25053.2	nta-miR399d	0.921353	2.0743e-05
MSTRG.15229.5	MSTRG.23406.3	nta-miR399e	0.900583	6.45954e-05
MSTRG.15229.5	MSTRG.25053.2	nta-miR399e	0.921353	2.0743e-05
MSTRG.15229.5	MSTRG.23406.3	nta-miR399f	0.900583	6.45954e-05
MSTRG.15229.5	MSTRG.25053.2	nta-miR399f	0.921353	2.0743e-05
MSTRG.15229.5	MSTRG.23406.3	nta-miR399g	0.900583	6.45954e-05
MSTRG.15229.5	MSTRG.25053.2	nta-miR399g	0.921353	2.0743e-05
MSTRG.15229.5	MSTRG.3237.1	nta-miR6150	0.906845	4.71659e-05
MSTRG.15231.1	MSTRG.21077.2	nta-miR319a	0.913976	3.20655e-05
MSTRG.15231.1	MSTRG.25918.1	nta-miR319a	0.921079	2.10965e-05
MSTRG.15231.1	MSTRG.27367.1	nta-miR319a	0.906487	4.80501e-05
MSTRG.15231.1	MSTRG.36792.1	nta-miR319a	0.923297	1.83637e-05
MSTRG.15231.1	MSTRG.37415.1	nta-miR319a	0.902486	5.88395e-05
MSTRG.15231.1	MSTRG.39667.1	nta-miR319a	0.900017	6.63915e-05
MSTRG.15231.1	MSTRG.41780.1	nta-miR319a	0.912121	3.55613e-05
MSTRG.15231.1	MSTRG.21077.2	nta-miR319b	0.913976	3.20655e-05
MSTRG.15231.1	MSTRG.25918.1	nta-miR319b	0.921079	2.10965e-05
MSTRG.15231.1	MSTRG.27367.1	nta-miR319b	0.906487	4.80501e-05
MSTRG.15231.1	MSTRG.36792.1	nta-miR319b	0.923297	1.83637e-05
MSTRG.15231.1	MSTRG.37415.1	nta-miR319b	0.902486	5.88395e-05
MSTRG.15231.1	MSTRG.39667.1	nta-miR319b	0.900017	6.63915e-05
MSTRG.15231.1	MSTRG.41780.1	nta-miR319b	0.912121	3.55613e-05
MSTRG.15582.2	MSTRG.12083.1	nta-miR172a	0.934829	8.29359e-06
MSTRG.15582.2	MSTRG.1443.1	nta-miR172a	0.929343	1.23075e-05
MSTRG.15582.2	MSTRG.1714.1	nta-miR172a	0.928284	1.32347e-05
MSTRG.15582.2	MSTRG.32044.1	nta-miR172a	0.925475	1.59598e-05
MSTRG.15582.2	MSTRG.6055.1	nta-miR172a	0.915285	2.97659e-05
MSTRG.15582.2	MSTRG.12083.1	nta-miR172c	0.934829	8.29359e-06
MSTRG.15582.2	MSTRG.1443.1	nta-miR172c	0.929343	1.23075e-05
MSTRG.15582.2	MSTRG.1714.1	nta-miR172c	0.928284	1.32347e-05
MSTRG.15582.2	MSTRG.24481.1	nta-miR172c	0.90064	6.4416e-05
MSTRG.15582.2	MSTRG.32044.1	nta-miR172c	0.925475	1.59598e-05
MSTRG.15582.2	MSTRG.12083.1	nta-miR172d	0.934829	8.29359e-06
MSTRG.15582.2	MSTRG.1443.1	nta-miR172d	0.929343	1.23075e-05
MSTRG.15582.2	MSTRG.1714.1	nta-miR172d	0.928284	1.32347e-05
MSTRG.15582.2	MSTRG.24481.1	nta-miR172d	0.90064	6.4416e-05
MSTRG.15582.2	MSTRG.32044.1	nta-miR172d	0.925475	1.59598e-05
MSTRG.15582.2	MSTRG.12083.1	nta-miR172e	0.934829	8.29359e-06
MSTRG.15582.2	MSTRG.1443.1	nta-miR172e	0.929343	1.23075e-05
MSTRG.15582.2	MSTRG.1714.1	nta-miR172e	0.928284	1.32347e-05
MSTRG.15582.2	MSTRG.24481.1	nta-miR172e	0.90064	6.4416e-05
MSTRG.15582.2	MSTRG.32044.1	nta-miR172e	0.925475	1.59598e-05
MSTRG.15582.2	MSTRG.12083.1	nta-miR172f	0.934829	8.29359e-06
MSTRG.15582.2	MSTRG.1443.1	nta-miR172f	0.929343	1.23075e-05
MSTRG.15582.2	MSTRG.1714.1	nta-miR172f	0.928284	1.32347e-05
MSTRG.15582.2	MSTRG.24481.1	nta-miR172f	0.90064	6.4416e-05
MSTRG.15582.2	MSTRG.32044.1	nta-miR172f	0.925475	1.59598e-05
MSTRG.15582.2	MSTRG.12083.1	nta-miR172g	0.934829	8.29359e-06
MSTRG.15582.2	MSTRG.1443.1	nta-miR172g	0.929343	1.23075e-05
MSTRG.15582.2	MSTRG.1714.1	nta-miR172g	0.928284	1.32347e-05
MSTRG.15582.2	MSTRG.24481.1	nta-miR172g	0.90064	6.4416e-05
MSTRG.15582.2	MSTRG.32044.1	nta-miR172g	0.925475	1.59598e-05
MSTRG.15582.2	MSTRG.12083.1	nta-miR172h	0.934829	8.29359e-06
MSTRG.15582.2	MSTRG.1443.1	nta-miR172h	0.929343	1.23075e-05
MSTRG.15582.2	MSTRG.1714.1	nta-miR172h	0.928284	1.32347e-05
MSTRG.15582.2	MSTRG.24481.1	nta-miR172h	0.90064	6.4416e-05
MSTRG.15582.2	MSTRG.32044.1	nta-miR172h	0.925475	1.59598e-05
MSTRG.15582.2	MSTRG.12083.1	nta-miR172i	0.934829	8.29359e-06
MSTRG.15582.2	MSTRG.1443.1	nta-miR172i	0.929343	1.23075e-05
MSTRG.15582.2	MSTRG.1714.1	nta-miR172i	0.928284	1.32347e-05
MSTRG.15582.2	MSTRG.24481.1	nta-miR172i	0.90064	6.4416e-05
MSTRG.15582.2	MSTRG.32044.1	nta-miR172i	0.925475	1.59598e-05
MSTRG.15582.2	MSTRG.12083.1	nta-miR172j	0.934829	8.29359e-06
MSTRG.15582.2	MSTRG.1443.1	nta-miR172j	0.929343	1.23075e-05
MSTRG.15582.2	MSTRG.32044.1	nta-miR172j	0.925475	1.59598e-05
MSTRG.15582.2	MSTRG.34501.1	nta-miR172j	0.920809	2.14503e-05
MSTRG.15582.2	MSTRG.10554.1	nta-miR6025d	0.909871	4.01975e-05
MSTRG.15582.2	MSTRG.1456.1	nta-miR6025d	0.930163	1.16266e-05
MSTRG.15582.2	MSTRG.16511.1	nta-miR6025d	0.975131	7.18613e-08
MSTRG.15582.2	MSTRG.20260.1	nta-miR6025d	0.936992	7.03196e-06
MSTRG.15582.2	MSTRG.22076.1	nta-miR6025d	0.914635	3.08914e-05
MSTRG.15582.2	MSTRG.37794.1	nta-miR6025d	0.932373	9.93702e-06
MSTRG.15582.2	MSTRG.44890.1	nta-miR6025d	0.943263	4.20804e-06
MSTRG.15582.2	MSTRG.4985.1	nta-miR6025d	0.930671	1.12195e-05
MSTRG.15582.2	MSTRG.6055.1	nta-miR6025d	0.915285	2.97659e-05
MSTRG.15582.2	MSTRG.7588.2	nta-miR6025d	0.934633	8.41626e-06
MSTRG.15582.2	MSTRG.16511.1	nta-miR6153	0.975131	7.18613e-08
MSTRG.15582.2	MSTRG.24054.1	nta-miR6153	0.911669	3.64566e-05
MSTRG.15582.2	MSTRG.28368.1	nta-miR6153	0.931449	1.0618e-05
MSTRG.15582.2	MSTRG.31032.1	nta-miR6153	0.917832	2.5665e-05
MSTRG.15582.2	MSTRG.41220.1	nta-miR6153	0.944869	3.65497e-06
MSTRG.15582.2	MSTRG.7511.1	nta-miR6153	0.947444	2.89023e-06
MSTRG.15657.1	MSTRG.14419.1	nta-miR6021	0.965663	3.5484e-07
MSTRG.15658.1	MSTRG.13044.1	nta-miR156a	0.957294	1.04118e-06
MSTRG.15658.1	MSTRG.21876.1	nta-miR156a	0.906631	4.76928e-05
MSTRG.15658.1	MSTRG.23175.1	nta-miR156a	0.912745	3.4353e-05
MSTRG.15658.1	MSTRG.28211.1	nta-miR156a	0.971494	1.41319e-07
MSTRG.15658.1	MSTRG.47201.1	nta-miR156a	0.925175	1.62753e-05
MSTRG.15658.1	MSTRG.13044.1	nta-miR156b	0.957294	1.04118e-06
MSTRG.15658.1	MSTRG.21876.1	nta-miR156b	0.906631	4.76928e-05
MSTRG.15658.1	MSTRG.23175.1	nta-miR156b	0.912745	3.4353e-05
MSTRG.15658.1	MSTRG.28211.1	nta-miR156b	0.971494	1.41319e-07
MSTRG.15658.1	MSTRG.47201.1	nta-miR156b	0.925175	1.62753e-05
MSTRG.15658.1	MSTRG.13044.1	nta-miR156c	0.957294	1.04118e-06
MSTRG.15658.1	MSTRG.21876.1	nta-miR156c	0.906631	4.76928e-05
MSTRG.15658.1	MSTRG.23175.1	nta-miR156c	0.912745	3.4353e-05
MSTRG.15658.1	MSTRG.28211.1	nta-miR156c	0.971494	1.41319e-07
MSTRG.15658.1	MSTRG.47201.1	nta-miR156c	0.925175	1.62753e-05
MSTRG.15658.1	MSTRG.13044.1	nta-miR156d	0.957294	1.04118e-06
MSTRG.15658.1	MSTRG.21876.1	nta-miR156d	0.906631	4.76928e-05
MSTRG.15658.1	MSTRG.23175.1	nta-miR156d	0.912745	3.4353e-05
MSTRG.15658.1	MSTRG.28211.1	nta-miR156d	0.971494	1.41319e-07
MSTRG.15658.1	MSTRG.47201.1	nta-miR156d	0.925175	1.62753e-05
MSTRG.15658.1	MSTRG.13044.1	nta-miR156e	0.957294	1.04118e-06
MSTRG.15658.1	MSTRG.21876.1	nta-miR156e	0.906631	4.76928e-05
MSTRG.15658.1	MSTRG.23175.1	nta-miR156e	0.912745	3.4353e-05
MSTRG.15658.1	MSTRG.28211.1	nta-miR156e	0.971494	1.41319e-07
MSTRG.15658.1	MSTRG.47201.1	nta-miR156e	0.925175	1.62753e-05
MSTRG.15658.1	MSTRG.10324.1	nta-miR156g	0.924034	1.75204e-05
MSTRG.15658.1	MSTRG.13044.1	nta-miR156g	0.957294	1.04118e-06
MSTRG.15658.1	MSTRG.20907.1	nta-miR156g	0.921775	2.02065e-05
MSTRG.15658.1	MSTRG.34255.1	nta-miR156g	0.904867	5.22129e-05
MSTRG.15658.1	MSTRG.42604.1	nta-miR156g	0.903658	5.54986e-05
MSTRG.15658.1	MSTRG.47201.1	nta-miR156g	0.925175	1.62753e-05
MSTRG.15658.1	MSTRG.10324.1	nta-miR156h	0.924034	1.75204e-05
MSTRG.15658.1	MSTRG.13044.1	nta-miR156h	0.957294	1.04118e-06
MSTRG.15658.1	MSTRG.20907.1	nta-miR156h	0.921775	2.02065e-05
MSTRG.15658.1	MSTRG.34255.1	nta-miR156h	0.904867	5.22129e-05
MSTRG.15658.1	MSTRG.42604.1	nta-miR156h	0.903658	5.54986e-05
MSTRG.15658.1	MSTRG.47201.1	nta-miR156h	0.925175	1.62753e-05
MSTRG.15658.1	MSTRG.10324.1	nta-miR156i	0.924034	1.75204e-05
MSTRG.15658.1	MSTRG.13044.1	nta-miR156i	0.957294	1.04118e-06
MSTRG.15658.1	MSTRG.20907.1	nta-miR156i	0.921775	2.02065e-05
MSTRG.15658.1	MSTRG.34255.1	nta-miR156i	0.904867	5.22129e-05
MSTRG.15658.1	MSTRG.42604.1	nta-miR156i	0.903658	5.54986e-05
MSTRG.15658.1	MSTRG.47201.1	nta-miR156i	0.925175	1.62753e-05
MSTRG.15658.1	MSTRG.10324.1	nta-miR156j	0.924034	1.75204e-05
MSTRG.15658.1	MSTRG.13044.1	nta-miR156j	0.957294	1.04118e-06
MSTRG.15658.1	MSTRG.20907.1	nta-miR156j	0.921775	2.02065e-05
MSTRG.15658.1	MSTRG.34255.1	nta-miR156j	0.904867	5.22129e-05
MSTRG.15658.1	MSTRG.42604.1	nta-miR156j	0.903658	5.54986e-05
MSTRG.15658.1	MSTRG.47201.1	nta-miR156j	0.925175	1.62753e-05
MSTRG.15658.1	MSTRG.3489.1	nta-miR171c	0.915586	2.92568e-05
MSTRG.15658.1	MSTRG.46745.1	nta-miR171c	0.928888	1.26992e-05
MSTRG.15685.3	MSTRG.106.1	nta-miR172b	0.922113	1.97856e-05
MSTRG.15685.3	MSTRG.12073.1	nta-miR172b	0.910957	3.79042e-05
MSTRG.15685.3	MSTRG.14446.1	nta-miR172b	0.908675	4.28483e-05
MSTRG.15685.3	MSTRG.1596.4	nta-miR172b	0.916239	2.81738e-05
MSTRG.15685.3	MSTRG.3760.7	nta-miR172b	0.906708	4.75022e-05
MSTRG.15685.3	MSTRG.30891.1	nta-miR479b	0.941787	4.77234e-06
MSTRG.15685.3	MSTRG.7643.3	nta-miR479b	0.911027	3.77601e-05
MSTRG.15685.3	MSTRG.7643.4	nta-miR479b	0.934546	8.47124e-06
MSTRG.15685.3	MSTRG.8910.1	nta-miR479b	0.952146	1.82333e-06
MSTRG.15685.3	MSTRG.1919.1	nta-miR6025e	0.902108	5.99484e-05
MSTRG.15685.3	MSTRG.34749.1	nta-miR6025e	0.916507	2.77391e-05
MSTRG.15685.3	MSTRG.10151.1	nta-miR6161c	0.922605	1.91851e-05
MSTRG.15685.3	MSTRG.24077.1	nta-miR6161c	0.903106	5.70523e-05
MSTRG.15685.3	MSTRG.24186.3	nta-miR6161c	0.924464	1.70431e-05
MSTRG.15685.3	MSTRG.43378.1	nta-miR6161c	0.912708	3.44247e-05
MSTRG.15685.3	MSTRG.46283.2	nta-miR6161c	0.924231	1.73011e-05
MSTRG.15697.1	MSTRG.20535.1	nta-miR394	0.926485	1.49331e-05
MSTRG.15697.1	MSTRG.37585.1	nta-miR396a	0.905507	5.05362e-05
MSTRG.15697.1	MSTRG.37585.1	nta-miR396b	0.905507	5.05362e-05
MSTRG.15697.1	MSTRG.37585.1	nta-miR396c	0.905507	5.05362e-05
MSTRG.15697.1	MSTRG.12360.1	nta-miR6019a	0.915157	2.99846e-05
MSTRG.15697.1	MSTRG.12360.1	nta-miR6019b	0.915157	2.99846e-05
MSTRG.15697.1	MSTRG.13372.1	nta-miR6164a	0.909584	4.08198e-05
MSTRG.15697.1	MSTRG.46003.11	nta-miR6164a	0.906833	4.71968e-05
MSTRG.15697.1	MSTRG.49278.1	nta-miR6164a	0.908846	4.24599e-05
MSTRG.15697.1	MSTRG.13372.1	nta-miR6164b	0.909584	4.08198e-05
MSTRG.15697.1	MSTRG.46003.11	nta-miR6164b	0.906833	4.71968e-05
MSTRG.15697.1	MSTRG.49278.1	nta-miR6164b	0.908846	4.24599e-05
MSTRG.15697.2	MSTRG.38611.1	nta-miR6146b	0.912388	3.5041e-05
MSTRG.15697.2	MSTRG.43353.1	nta-miR6146b	0.905754	4.98999e-05
MSTRG.15697.2	MSTRG.45883.4	nta-miR6146b	0.984953	5.92269e-09
MSTRG.15697.2	MSTRG.8041.1	nta-miR6146b	0.924584	1.69113e-05
MSTRG.15697.2	MSTRG.913.2	nta-miR6146b	0.937147	6.94733e-06
MSTRG.15697.2	MSTRG.13372.1	nta-miR6164a	0.936322	7.40503e-06
MSTRG.15697.2	MSTRG.17804.1	nta-miR6164a	0.924253	1.72763e-05
MSTRG.15697.2	MSTRG.26702.1	nta-miR6164a	0.94446	3.79009e-06
MSTRG.15697.2	MSTRG.27254.1	nta-miR6164a	0.972726	1.13531e-07
MSTRG.15697.2	MSTRG.33987.2	nta-miR6164a	0.921955	1.99812e-05
MSTRG.15697.2	MSTRG.46003.11	nta-miR6164a	0.915478	2.94392e-05
MSTRG.15697.2	MSTRG.48421.1	nta-miR6164a	0.938458	6.26684e-06
MSTRG.15697.2	MSTRG.49278.1	nta-miR6164a	0.948057	2.72837e-06
MSTRG.15697.2	MSTRG.13372.1	nta-miR6164b	0.936322	7.40503e-06
MSTRG.15697.2	MSTRG.17804.1	nta-miR6164b	0.924253	1.72763e-05
MSTRG.15697.2	MSTRG.26702.1	nta-miR6164b	0.94446	3.79009e-06
MSTRG.15697.2	MSTRG.27254.1	nta-miR6164b	0.972726	1.13531e-07
MSTRG.15697.2	MSTRG.33987.2	nta-miR6164b	0.921955	1.99812e-05
MSTRG.15697.2	MSTRG.46003.11	nta-miR6164b	0.915478	2.94392e-05
MSTRG.15697.2	MSTRG.48421.1	nta-miR6164b	0.938458	6.26684e-06
MSTRG.15697.2	MSTRG.49278.1	nta-miR6164b	0.948057	2.72837e-06
MSTRG.15698.1	MSTRG.33319.1	nta-miR172a	0.901581	6.15248e-05
MSTRG.15698.1	MSTRG.44979.1	nta-miR6150	0.903965	5.46495e-05
MSTRG.15698.1	MSTRG.40448.1	nta-miR6153	0.949862	2.29326e-06
MSTRG.15842.1	MSTRG.17744.1	nta-miR482b-5p	0.934786	8.32073e-06
MSTRG.15842.1	MSTRG.20601.1	nta-miR482b-5p	0.961403	6.32196e-07
MSTRG.15842.1	MSTRG.26599.1	nta-miR482b-5p	0.946204	3.24092e-06
MSTRG.15842.1	MSTRG.1905.6	nta-miR6020a-5p	0.923821	1.77611e-05
MSTRG.15842.1	MSTRG.19917.1	nta-miR6020a-5p	0.942073	4.65849e-06
MSTRG.15842.1	MSTRG.47139.1	nta-miR6020a-5p	0.9289	1.26887e-05
MSTRG.15897.2	MSTRG.21138.1	nta-miR482a	0.915313	2.97188e-05
MSTRG.15897.2	MSTRG.35029.3	nta-miR482a	0.919847	2.27471e-05
MSTRG.15897.2	MSTRG.21138.1	nta-miR482c	0.915313	2.97188e-05
MSTRG.15897.2	MSTRG.35029.3	nta-miR482c	0.919847	2.27471e-05
MSTRG.15910.1	MSTRG.787.1	nta-miR6163	0.926109	1.53097e-05
MSTRG.15927.1	MSTRG.9910.1	nta-miR6151g	0.90108	6.30513e-05
MSTRG.15927.1	MSTRG.9910.1	nta-miR6151h	0.90108	6.30513e-05
MSTRG.15927.1	MSTRG.9910.1	nta-miR6151i	0.90108	6.30513e-05
MSTRG.15985.1	MSTRG.15127.1	nta-miR159	0.92402	1.75359e-05
MSTRG.15985.1	MSTRG.21462.1	nta-miR159	0.904549	5.30625e-05
MSTRG.15985.1	MSTRG.21766.1	nta-miR159	0.940445	5.33615e-06
MSTRG.15985.1	MSTRG.29779.1	nta-miR159	0.929199	1.24307e-05
MSTRG.15985.1	MSTRG.8208.1	nta-miR159	0.912343	3.51278e-05
MSTRG.15985.1	MSTRG.1125.1	nta-miR319a	0.939988	5.54008e-06
MSTRG.15985.1	MSTRG.11644.1	nta-miR319a	0.908939	4.22508e-05
MSTRG.15985.1	MSTRG.15127.1	nta-miR319a	0.92402	1.75359e-05
MSTRG.15985.1	MSTRG.21156.1	nta-miR319a	0.916302	2.80717e-05
MSTRG.15985.1	MSTRG.21462.1	nta-miR319a	0.904549	5.30625e-05
MSTRG.15985.1	MSTRG.21766.1	nta-miR319a	0.940445	5.33615e-06
MSTRG.15985.1	MSTRG.23035.1	nta-miR319a	0.908641	4.29245e-05
MSTRG.15985.1	MSTRG.47209.1	nta-miR319a	0.902689	5.82504e-05
MSTRG.15985.1	MSTRG.47467.1	nta-miR319a	0.903744	5.52612e-05
MSTRG.15985.1	MSTRG.1125.1	nta-miR319b	0.939988	5.54008e-06
MSTRG.15985.1	MSTRG.11644.1	nta-miR319b	0.908939	4.22508e-05
MSTRG.15985.1	MSTRG.15127.1	nta-miR319b	0.92402	1.75359e-05
MSTRG.15985.1	MSTRG.21156.1	nta-miR319b	0.916302	2.80717e-05
MSTRG.15985.1	MSTRG.21462.1	nta-miR319b	0.904549	5.30625e-05
MSTRG.15985.1	MSTRG.21766.1	nta-miR319b	0.940445	5.33615e-06
MSTRG.15985.1	MSTRG.23035.1	nta-miR319b	0.908641	4.29245e-05
MSTRG.15985.1	MSTRG.47209.1	nta-miR319b	0.902689	5.82504e-05
MSTRG.15985.1	MSTRG.47467.1	nta-miR319b	0.903744	5.52612e-05
MSTRG.16015.1	MSTRG.16158.2	nta-miR6147	0.910384	3.90996e-05
MSTRG.16015.1	MSTRG.16675.2	nta-miR6147	0.932975	9.51255e-06
MSTRG.16015.1	MSTRG.2171.1	nta-miR6147	0.960718	6.89572e-07
MSTRG.16015.1	MSTRG.32091.1	nta-miR6147	0.945263	3.52872e-06
MSTRG.16015.1	MSTRG.36972.2	nta-miR6147	0.923357	1.8294e-05
MSTRG.16015.1	MSTRG.20955.2	nta-miR6156	0.926211	1.52067e-05
MSTRG.16015.1	MSTRG.21111.1	nta-miR6156	0.947135	2.97471e-06
MSTRG.16015.1	MSTRG.31380.2	nta-miR6156	0.964245	4.33412e-07
MSTRG.16015.1	MSTRG.8718.2	nta-miR6156	0.917538	2.61144e-05
MSTRG.16015.1	MSTRG.10243.2	nta-miR6162	0.935677	7.77909e-06
MSTRG.16015.1	MSTRG.20360.2	nta-miR6162	0.939909	5.57583e-06
MSTRG.16015.1	MSTRG.23597.2	nta-miR6162	0.954902	1.36183e-06
MSTRG.16015.1	MSTRG.24744.1	nta-miR6162	0.937557	6.72854e-06
MSTRG.16015.1	MSTRG.3075.4	nta-miR6162	0.909728	4.05069e-05
MSTRG.16092.1	MSTRG.17815.1	nta-miR6150	0.928751	1.28191e-05
MSTRG.16092.1	MSTRG.20763.1	nta-miR6150	0.960689	6.92062e-07
MSTRG.16092.1	MSTRG.25504.1	nta-miR6150	0.925673	1.57545e-05
MSTRG.16092.1	MSTRG.27211.1	nta-miR6150	0.924376	1.71397e-05
MSTRG.16092.1	MSTRG.30764.1	nta-miR6150	0.908408	4.34576e-05
MSTRG.16092.1	MSTRG.6021.1	nta-miR6150	0.959014	8.50263e-07
MSTRG.16092.1	MSTRG.13439.1	nta-miR6156	0.916996	2.69594e-05
MSTRG.16092.1	MSTRG.18143.1	nta-miR6156	0.910702	3.84324e-05
MSTRG.16092.1	MSTRG.18813.1	nta-miR6156	0.918963	2.39937e-05
MSTRG.16092.1	MSTRG.21642.1	nta-miR6156	0.935295	8.0077e-06
MSTRG.16092.1	MSTRG.22900.1	nta-miR6156	0.904462	5.32962e-05
MSTRG.16092.1	MSTRG.27211.1	nta-miR6156	0.924376	1.71397e-05
MSTRG.16092.1	MSTRG.32311.1	nta-miR6156	0.930008	1.1753e-05
MSTRG.16092.1	MSTRG.19860.1	nta-miR6157	0.933118	9.41358e-06
MSTRG.16092.1	MSTRG.25264.1	nta-miR6157	0.941232	4.99945e-06
MSTRG.16092.1	MSTRG.41691.1	nta-miR6157	0.91757	2.60646e-05
MSTRG.16092.1	MSTRG.616.1	nta-miR6157	0.93931	5.85337e-06
MSTRG.16092.1	MSTRG.7211.1	nta-miR6157	0.973933	9.07265e-08
MSTRG.16092.1	MSTRG.7841.1	nta-miR6157	0.981182	1.80095e-08
MSTRG.16146.2	MSTRG.9412.1	nta-miR159	0.900687	6.42695e-05
MSTRG.16169.1	MSTRG.15091.1	nta-miR6148b	0.932609	9.76858e-06
MSTRG.16169.1	MSTRG.41687.2	nta-miR6148b	0.920814	2.14436e-05
MSTRG.16169.1	MSTRG.38956.4	nta-miR6158a	0.919208	2.36427e-05
MSTRG.16169.1	MSTRG.38956.4	nta-miR6158b	0.919208	2.36427e-05
MSTRG.16169.1	MSTRG.38956.4	nta-miR6158c	0.919208	2.36427e-05
MSTRG.16169.2	MSTRG.18227.1	nta-miR6148b	0.913788	3.24077e-05
MSTRG.16169.2	MSTRG.41687.1	nta-miR6148b	0.91115	3.75075e-05
MSTRG.16250.2	MSTRG.21164.1	nta-miR156a	0.919385	2.33926e-05
MSTRG.16250.2	MSTRG.26796.1	nta-miR156a	0.921017	2.11781e-05
MSTRG.16250.2	MSTRG.21164.1	nta-miR156b	0.919385	2.33926e-05
MSTRG.16250.2	MSTRG.26796.1	nta-miR156b	0.921017	2.11781e-05
MSTRG.16250.2	MSTRG.21164.1	nta-miR156c	0.919385	2.33926e-05
MSTRG.16250.2	MSTRG.26796.1	nta-miR156c	0.921017	2.11781e-05
MSTRG.16250.2	MSTRG.21164.1	nta-miR156d	0.919385	2.33926e-05
MSTRG.16250.2	MSTRG.26796.1	nta-miR156d	0.921017	2.11781e-05
MSTRG.16250.2	MSTRG.21164.1	nta-miR156e	0.919385	2.33926e-05
MSTRG.16250.2	MSTRG.26796.1	nta-miR156e	0.921017	2.11781e-05
MSTRG.16250.2	MSTRG.35386.1	nta-miR6145d	0.923045	1.86596e-05
MSTRG.16250.2	MSTRG.44689.2	nta-miR6145d	0.911131	3.75461e-05
MSTRG.16591.1	MSTRG.18141.3	nta-miR159	0.988684	1.43414e-09
MSTRG.16591.1	MSTRG.36165.1	nta-miR319a	0.909266	4.15203e-05
MSTRG.16591.1	MSTRG.36165.1	nta-miR319b	0.909266	4.15203e-05
MSTRG.16591.1	MSTRG.47514.4	nta-miR6157	0.928884	1.27029e-05
MSTRG.16677.1	MSTRG.17756.1	nta-miR390a	0.905093	5.16148e-05
MSTRG.16677.1	MSTRG.21808.1	nta-miR390a	0.90756	4.54405e-05
MSTRG.16677.1	MSTRG.29152.1	nta-miR390a	0.904879	5.21809e-05
MSTRG.16677.1	MSTRG.38353.1	nta-miR390a	0.940954	5.11659e-06
MSTRG.16677.1	MSTRG.40214.1	nta-miR390a	0.900074	6.62063e-05
MSTRG.16677.1	MSTRG.44353.1	nta-miR390a	0.91546	2.94682e-05
MSTRG.16677.1	MSTRG.44914.1	nta-miR390a	0.942396	4.53283e-06
MSTRG.16677.1	MSTRG.833.1	nta-miR390a	0.904903	5.2116e-05
MSTRG.16677.1	MSTRG.9077.1	nta-miR390a	0.919162	2.37088e-05
MSTRG.16677.1	MSTRG.14419.1	nta-miR390b	0.915998	2.85689e-05
MSTRG.16677.1	MSTRG.21357.1	nta-miR390b	0.936866	7.10086e-06
MSTRG.16677.1	MSTRG.21808.1	nta-miR390b	0.90756	4.54405e-05
MSTRG.16677.1	MSTRG.29152.1	nta-miR390b	0.904879	5.21809e-05
MSTRG.16677.1	MSTRG.40214.1	nta-miR390b	0.900074	6.62063e-05
MSTRG.16677.1	MSTRG.44353.1	nta-miR390b	0.91546	2.94682e-05
MSTRG.16677.1	MSTRG.833.1	nta-miR390b	0.904903	5.2116e-05
MSTRG.16677.1	MSTRG.9077.1	nta-miR390b	0.919162	2.37088e-05
MSTRG.16677.1	MSTRG.14419.1	nta-miR390c	0.915998	2.85689e-05
MSTRG.16677.1	MSTRG.21357.1	nta-miR390c	0.936866	7.10086e-06
MSTRG.16677.1	MSTRG.21808.1	nta-miR390c	0.90756	4.54405e-05
MSTRG.16677.1	MSTRG.29152.1	nta-miR390c	0.904879	5.21809e-05
MSTRG.16677.1	MSTRG.40214.1	nta-miR390c	0.900074	6.62063e-05
MSTRG.16677.1	MSTRG.44353.1	nta-miR390c	0.91546	2.94682e-05
MSTRG.16677.1	MSTRG.833.1	nta-miR390c	0.904903	5.2116e-05
MSTRG.16677.1	MSTRG.9077.1	nta-miR390c	0.919162	2.37088e-05
MSTRG.16677.1	MSTRG.32645.1	nta-miR477a	0.907496	4.55933e-05
MSTRG.16677.1	MSTRG.33896.1	nta-miR477a	0.931355	1.06891e-05
MSTRG.16677.1	MSTRG.33949.2	nta-miR477a	0.906117	4.89758e-05
MSTRG.16677.1	MSTRG.5577.1	nta-miR477a	0.910356	3.91602e-05
MSTRG.16677.1	MSTRG.150.1	nta-miR6019a	0.947328	2.9216e-06
MSTRG.16677.1	MSTRG.17013.1	nta-miR6019a	0.907404	4.58121e-05
MSTRG.16677.1	MSTRG.33949.2	nta-miR6019a	0.906117	4.89758e-05
MSTRG.16677.1	MSTRG.35311.1	nta-miR6019a	0.907111	4.6518e-05
MSTRG.16677.1	MSTRG.35633.1	nta-miR6019a	0.971859	1.32589e-07
MSTRG.16677.1	MSTRG.40532.1	nta-miR6019a	0.930184	1.16093e-05
MSTRG.16677.1	MSTRG.5387.1	nta-miR6019a	0.909805	4.03387e-05
MSTRG.16677.1	MSTRG.150.1	nta-miR6019b	0.947328	2.9216e-06
MSTRG.16677.1	MSTRG.17013.1	nta-miR6019b	0.907404	4.58121e-05
MSTRG.16677.1	MSTRG.33949.2	nta-miR6019b	0.906117	4.89758e-05
MSTRG.16677.1	MSTRG.35311.1	nta-miR6019b	0.907111	4.6518e-05
MSTRG.16677.1	MSTRG.35633.1	nta-miR6019b	0.971859	1.32589e-07
MSTRG.16677.1	MSTRG.40532.1	nta-miR6019b	0.930184	1.16093e-05
MSTRG.16677.1	MSTRG.5387.1	nta-miR6019b	0.909805	4.03387e-05
MSTRG.16677.1	MSTRG.17013.1	nta-miR6149a	0.907404	4.58121e-05
MSTRG.16677.1	MSTRG.23070.1	nta-miR6149a	0.939156	5.9261e-06
MSTRG.16677.1	MSTRG.41440.1	nta-miR6149a	0.918101	2.52596e-05
MSTRG.16677.1	MSTRG.7700.1	nta-miR6149a	0.924722	1.67611e-05
MSTRG.16677.1	MSTRG.17013.1	nta-miR6149b	0.907404	4.58121e-05
MSTRG.16677.1	MSTRG.23070.1	nta-miR6149b	0.939156	5.9261e-06
MSTRG.16677.1	MSTRG.41440.1	nta-miR6149b	0.918101	2.52596e-05
MSTRG.16677.1	MSTRG.7700.1	nta-miR6149b	0.924722	1.67611e-05
MSTRG.16713.1	MSTRG.38940.1	nta-miR6145f	0.927171	1.42666e-05
MSTRG.16713.1	MSTRG.41446.1	nta-miR6145f	0.908273	4.37677e-05
MSTRG.16714.2	MSTRG.3255.1	nta-miR6151a	0.904308	5.37129e-05
MSTRG.16714.2	MSTRG.39479.1	nta-miR6151a	0.95964	7.8804e-07
MSTRG.16714.2	MSTRG.39500.2	nta-miR6151a	0.903918	5.47782e-05
MSTRG.16714.2	MSTRG.45020.1	nta-miR6151a	0.918126	2.52225e-05
MSTRG.16714.2	MSTRG.4541.1	nta-miR6151a	0.95848	9.06204e-07
MSTRG.16714.2	MSTRG.3255.1	nta-miR6151b	0.904308	5.37129e-05
MSTRG.16714.2	MSTRG.39479.1	nta-miR6151b	0.95964	7.8804e-07
MSTRG.16714.2	MSTRG.39500.2	nta-miR6151b	0.903918	5.47782e-05
MSTRG.16714.2	MSTRG.45020.1	nta-miR6151b	0.918126	2.52225e-05
MSTRG.16714.2	MSTRG.4541.1	nta-miR6151b	0.95848	9.06204e-07
MSTRG.16714.2	MSTRG.3255.1	nta-miR6151c	0.904308	5.37129e-05
MSTRG.16714.2	MSTRG.39479.1	nta-miR6151c	0.95964	7.8804e-07
MSTRG.16714.2	MSTRG.39500.2	nta-miR6151c	0.903918	5.47782e-05
MSTRG.16714.2	MSTRG.45020.1	nta-miR6151c	0.918126	2.52225e-05
MSTRG.16714.2	MSTRG.4541.1	nta-miR6151c	0.95848	9.06204e-07
MSTRG.16714.2	MSTRG.3255.1	nta-miR6151d	0.904308	5.37129e-05
MSTRG.16714.2	MSTRG.39479.1	nta-miR6151d	0.95964	7.8804e-07
MSTRG.16714.2	MSTRG.39500.2	nta-miR6151d	0.903918	5.47782e-05
MSTRG.16714.2	MSTRG.45020.1	nta-miR6151d	0.918126	2.52225e-05
MSTRG.16714.2	MSTRG.4541.1	nta-miR6151d	0.95848	9.06204e-07
MSTRG.16714.2	MSTRG.3255.1	nta-miR6151e	0.904308	5.37129e-05
MSTRG.16714.2	MSTRG.39479.1	nta-miR6151e	0.95964	7.8804e-07
MSTRG.16714.2	MSTRG.39500.2	nta-miR6151e	0.903918	5.47782e-05
MSTRG.16714.2	MSTRG.45020.1	nta-miR6151e	0.918126	2.52225e-05
MSTRG.16714.2	MSTRG.4541.1	nta-miR6151e	0.95848	9.06204e-07
MSTRG.16714.2	MSTRG.36945.1	nta-miR6151f	0.928612	1.29419e-05
MSTRG.16714.2	MSTRG.39500.2	nta-miR6151f	0.903918	5.47782e-05
MSTRG.16849.8	MSTRG.20435.1	nta-miR156g	0.941295	4.97345e-06
MSTRG.16849.8	MSTRG.21092.1	nta-miR156g	0.924195	1.73402e-05
MSTRG.16849.8	MSTRG.21873.1	nta-miR156g	0.935132	8.10694e-06
MSTRG.16849.8	MSTRG.25659.1	nta-miR156g	0.916444	2.784e-05
MSTRG.16849.8	MSTRG.27953.4	nta-miR156g	0.901582	6.15217e-05
MSTRG.16849.8	MSTRG.33043.1	nta-miR156g	0.91981	2.27991e-05
MSTRG.16849.8	MSTRG.45028.1	nta-miR156g	0.928346	1.31789e-05
MSTRG.16849.8	MSTRG.20435.1	nta-miR156h	0.941295	4.97345e-06
MSTRG.16849.8	MSTRG.21092.1	nta-miR156h	0.924195	1.73402e-05
MSTRG.16849.8	MSTRG.21873.1	nta-miR156h	0.935132	8.10694e-06
MSTRG.16849.8	MSTRG.25659.1	nta-miR156h	0.916444	2.784e-05
MSTRG.16849.8	MSTRG.27953.4	nta-miR156h	0.901582	6.15217e-05
MSTRG.16849.8	MSTRG.33043.1	nta-miR156h	0.91981	2.27991e-05
MSTRG.16849.8	MSTRG.45028.1	nta-miR156h	0.928346	1.31789e-05
MSTRG.16849.8	MSTRG.20435.1	nta-miR156i	0.941295	4.97345e-06
MSTRG.16849.8	MSTRG.21092.1	nta-miR156i	0.924195	1.73402e-05
MSTRG.16849.8	MSTRG.21873.1	nta-miR156i	0.935132	8.10694e-06
MSTRG.16849.8	MSTRG.25659.1	nta-miR156i	0.916444	2.784e-05
MSTRG.16849.8	MSTRG.27953.4	nta-miR156i	0.901582	6.15217e-05
MSTRG.16849.8	MSTRG.33043.1	nta-miR156i	0.91981	2.27991e-05
MSTRG.16849.8	MSTRG.45028.1	nta-miR156i	0.928346	1.31789e-05
MSTRG.16849.8	MSTRG.20435.1	nta-miR156j	0.941295	4.97345e-06
MSTRG.16849.8	MSTRG.21092.1	nta-miR156j	0.924195	1.73402e-05
MSTRG.16849.8	MSTRG.21873.1	nta-miR156j	0.935132	8.10694e-06
MSTRG.16849.8	MSTRG.25659.1	nta-miR156j	0.916444	2.784e-05
MSTRG.16849.8	MSTRG.27953.4	nta-miR156j	0.901582	6.15217e-05
MSTRG.16849.8	MSTRG.33043.1	nta-miR156j	0.91981	2.27991e-05
MSTRG.16849.8	MSTRG.45028.1	nta-miR156j	0.928346	1.31789e-05
MSTRG.16849.8	MSTRG.107.2	nta-miR6020a-5p	0.920982	2.1223e-05
MSTRG.16849.8	MSTRG.17488.1	nta-miR6020a-5p	0.953908	1.51614e-06
MSTRG.16849.8	MSTRG.17526.1	nta-miR6020a-5p	0.950875	2.07423e-06
MSTRG.16849.8	MSTRG.30806.2	nta-miR6020a-5p	0.913961	3.20923e-05
MSTRG.16849.8	MSTRG.36392.1	nta-miR6020a-5p	0.918184	2.51349e-05
MSTRG.16849.8	MSTRG.7346.1	nta-miR6020a-5p	0.943504	4.12107e-06
MSTRG.16849.8	MSTRG.19517.4	nta-miR6020b	0.900392	6.51962e-05
MSTRG.16849.8	MSTRG.30806.2	nta-miR6020b	0.913961	3.20923e-05
MSTRG.16849.8	MSTRG.40266.2	nta-miR6020b	0.952964	1.67513e-06
MSTRG.16849.8	MSTRG.7346.1	nta-miR6020b	0.943504	4.12107e-06
MSTRG.16868.1	MSTRG.146.3	nta-miR160a	0.916952	2.70273e-05
MSTRG.16868.1	MSTRG.146.3	nta-miR160b	0.916952	2.70273e-05
MSTRG.16868.1	MSTRG.146.3	nta-miR160c	0.916952	2.70273e-05
MSTRG.16868.1	MSTRG.15234.1	nta-miR171c	0.930877	1.1058e-05
MSTRG.16868.1	MSTRG.3489.1	nta-miR171c	0.906439	4.8169e-05
MSTRG.16868.1	MSTRG.3793.1	nta-miR171c	0.933607	9.08218e-06
MSTRG.16868.1	MSTRG.22900.1	nta-miR6156	0.911604	3.6587e-05
MSTRG.16868.1	MSTRG.30958.1	nta-miR6156	0.941475	4.89921e-06
MSTRG.16868.1	MSTRG.31327.1	nta-miR6156	0.93091	1.10322e-05
MSTRG.16868.1	MSTRG.36622.1	nta-miR6156	0.939703	5.67012e-06
MSTRG.17001.1	MSTRG.21111.1	nta-miR6156	0.9219	2.00497e-05
MSTRG.17001.1	MSTRG.4083.1	nta-miR6158a	0.915066	3.0141e-05
MSTRG.17001.1	MSTRG.4083.2	nta-miR6158a	0.904876	5.21881e-05
MSTRG.17001.1	MSTRG.42159.1	nta-miR6158a	0.924168	1.73711e-05
MSTRG.17001.1	MSTRG.4083.1	nta-miR6158b	0.915066	3.0141e-05
MSTRG.17001.1	MSTRG.4083.2	nta-miR6158b	0.904876	5.21881e-05
MSTRG.17001.1	MSTRG.42159.1	nta-miR6158b	0.924168	1.73711e-05
MSTRG.17001.1	MSTRG.4083.1	nta-miR6158c	0.915066	3.0141e-05
MSTRG.17001.1	MSTRG.4083.2	nta-miR6158c	0.904876	5.21881e-05
MSTRG.17001.1	MSTRG.42159.1	nta-miR6158c	0.924168	1.73711e-05
MSTRG.17037.1	MSTRG.28968.1	nta-miR6146b	0.931145	1.08498e-05
MSTRG.17037.1	MSTRG.43353.1	nta-miR6146b	0.944239	3.86446e-06
MSTRG.17037.1	MSTRG.8041.1	nta-miR6146b	0.911649	3.64977e-05
MSTRG.17037.1	MSTRG.913.2	nta-miR6146b	0.948306	2.66489e-06
MSTRG.17192.1	MSTRG.26789.3	nta-miR6161d	0.935312	7.9976e-06
MSTRG.17192.1	MSTRG.27552.2	nta-miR6161d	0.920438	2.19428e-05
MSTRG.17192.1	MSTRG.41174.1	nta-miR6161d	0.91229	3.5231e-05
MSTRG.17192.1	MSTRG.45445.1	nta-miR6161d	0.925673	1.57551e-05
MSTRG.17199.1	MSTRG.18727.1	nta-miR159	0.934257	8.65588e-06
MSTRG.17199.1	MSTRG.23458.1	nta-miR159	0.953765	1.5393e-06
MSTRG.17199.1	MSTRG.25130.1	nta-miR159	0.905907	4.95084e-05
MSTRG.17199.1	MSTRG.37544.1	nta-miR159	0.957267	1.0445e-06
MSTRG.17199.1	MSTRG.40497.2	nta-miR159	0.941504	4.88726e-06
MSTRG.17199.1	MSTRG.36691.1	nta-miR482b-3p	0.907247	4.61901e-05
MSTRG.17199.1	MSTRG.42996.1	nta-miR482b-3p	0.970316	1.72672e-07
MSTRG.17199.1	MSTRG.2329.1	nta-miR6145b	0.918041	2.53494e-05
MSTRG.17199.1	MSTRG.42518.2	nta-miR6145b	0.902175	5.97498e-05
MSTRG.17199.1	MSTRG.46539.1	nta-miR6145b	0.909756	4.04471e-05
MSTRG.17199.1	MSTRG.48469.1	nta-miR6145b	0.92046	2.19132e-05
MSTRG.17199.1	MSTRG.6108.1	nta-miR6145b	0.919671	2.29914e-05
MSTRG.17199.1	MSTRG.25475.1	nta-miR6153	0.9206	2.17264e-05
MSTRG.17199.1	MSTRG.37751.1	nta-miR6153	0.952716	1.71898e-06
MSTRG.17199.1	MSTRG.39998.1	nta-miR6153	0.964138	4.39841e-07
MSTRG.17199.1	MSTRG.39998.2	nta-miR6153	0.932116	1.01229e-05
MSTRG.17199.1	MSTRG.41049.2	nta-miR6153	0.912044	3.57122e-05
MSTRG.17199.1	MSTRG.554.1	nta-miR6153	0.975616	6.51676e-08
MSTRG.17294.1	MSTRG.11644.1	nta-miR6152a	0.921241	2.08875e-05
MSTRG.17294.1	MSTRG.16919.1	nta-miR6152a	0.908978	4.21624e-05
MSTRG.17294.1	MSTRG.19268.1	nta-miR6152a	0.947792	2.79752e-06
MSTRG.17294.1	MSTRG.26845.1	nta-miR6152a	0.974272	8.50249e-08
MSTRG.17294.1	MSTRG.43998.1	nta-miR6152a	0.907123	4.64882e-05
MSTRG.17294.1	MSTRG.45743.1	nta-miR6152a	0.910904	3.80126e-05
MSTRG.17294.1	MSTRG.11644.1	nta-miR6152b	0.921241	2.08875e-05
MSTRG.17294.1	MSTRG.16919.1	nta-miR6152b	0.908978	4.21624e-05
MSTRG.17294.1	MSTRG.19268.1	nta-miR6152b	0.947792	2.79752e-06
MSTRG.17294.1	MSTRG.26845.1	nta-miR6152b	0.974272	8.50249e-08
MSTRG.17294.1	MSTRG.43998.1	nta-miR6152b	0.907123	4.64882e-05
MSTRG.17294.1	MSTRG.45743.1	nta-miR6152b	0.910904	3.80126e-05
MSTRG.17314.2	MSTRG.14557.1	nta-miR6158a	0.96328	4.94293e-07
MSTRG.17314.2	MSTRG.26715.1	nta-miR6158a	0.957954	9.64311e-07
MSTRG.17314.2	MSTRG.14557.1	nta-miR6158b	0.96328	4.94293e-07
MSTRG.17314.2	MSTRG.26715.1	nta-miR6158b	0.957954	9.64311e-07
MSTRG.17314.2	MSTRG.14557.1	nta-miR6158c	0.96328	4.94293e-07
MSTRG.17314.2	MSTRG.26715.1	nta-miR6158c	0.957954	9.64311e-07
MSTRG.17584.3	MSTRG.17584.2	nta-miR6150	0.980491	2.15378e-08
MSTRG.17584.3	MSTRG.2895.2	nta-miR6150	0.985764	4.49694e-09
MSTRG.17715.1	MSTRG.11637.1	nta-miR482b-5p	0.902201	5.96729e-05
MSTRG.17715.1	MSTRG.13400.1	nta-miR482b-5p	0.926545	1.4874e-05
MSTRG.17715.1	MSTRG.13917.1	nta-miR482b-5p	0.90394	5.47172e-05
MSTRG.17715.1	MSTRG.29294.1	nta-miR482b-5p	0.911698	3.63983e-05
MSTRG.17715.1	MSTRG.32096.1	nta-miR482b-5p	0.949101	2.46943e-06
MSTRG.17715.1	MSTRG.5799.1	nta-miR482b-5p	0.900424	6.50966e-05
MSTRG.17715.1	MSTRG.6125.1	nta-miR482b-5p	0.910342	3.91892e-05
MSTRG.17715.1	MSTRG.8462.2	nta-miR482b-5p	0.913153	3.35824e-05
MSTRG.17715.1	MSTRG.9362.1	nta-miR482b-5p	0.93501	8.18178e-06
MSTRG.1781.3	MSTRG.17689.1	nta-miR395a	0.916482	2.77795e-05
MSTRG.1781.3	MSTRG.17689.1	nta-miR395b	0.916482	2.77795e-05
MSTRG.1781.3	MSTRG.17689.1	nta-miR395c	0.916482	2.77795e-05
MSTRG.1781.3	MSTRG.20257.3	nta-miR6164a	0.974294	8.467e-08
MSTRG.1781.3	MSTRG.32789.3	nta-miR6164a	0.939889	5.585e-06
MSTRG.1781.3	MSTRG.20257.3	nta-miR6164b	0.974294	8.467e-08
MSTRG.1781.3	MSTRG.32789.3	nta-miR6164b	0.939889	5.585e-06
MSTRG.18130.1	MSTRG.24549.1	nta-miR5303a	0.933565	9.1101e-06
MSTRG.18130.1	MSTRG.26894.1	nta-miR5303a	0.926164	1.52543e-05
MSTRG.18130.1	MSTRG.49954.2	nta-miR5303a	0.950103	2.23946e-06
MSTRG.18130.1	MSTRG.24549.1	nta-miR5303b	0.933565	9.1101e-06
MSTRG.18130.1	MSTRG.26894.1	nta-miR5303b	0.926164	1.52543e-05
MSTRG.18130.1	MSTRG.49954.2	nta-miR5303b	0.950103	2.23946e-06
MSTRG.18267.1	MSTRG.25891.6	nta-miR171b	0.908496	4.32549e-05
MSTRG.18267.1	MSTRG.38894.1	nta-miR171b	0.918296	2.49688e-05
MSTRG.18279.1	MSTRG.11942.1	nta-miR167a	0.948179	2.69719e-06
MSTRG.18279.1	MSTRG.14292.1	nta-miR167a	0.906894	4.70457e-05
MSTRG.18279.1	MSTRG.16158.2	nta-miR167a	0.957183	1.05454e-06
MSTRG.18279.1	MSTRG.19238.2	nta-miR167a	0.901992	6.02933e-05
MSTRG.18279.1	MSTRG.20449.1	nta-miR167a	0.922594	1.91985e-05
MSTRG.18279.1	MSTRG.26111.1	nta-miR167a	0.939861	5.5974e-06
MSTRG.18279.1	MSTRG.33272.1	nta-miR167a	0.915439	2.95042e-05
MSTRG.18279.1	MSTRG.36666.1	nta-miR167a	0.913297	3.33125e-05
MSTRG.18279.1	MSTRG.46695.1	nta-miR167a	0.94137	4.94245e-06
MSTRG.18279.1	MSTRG.47042.1	nta-miR167a	0.931022	1.0945e-05
MSTRG.18279.1	MSTRG.47265.1	nta-miR167a	0.903898	5.4833e-05
MSTRG.18279.1	MSTRG.11942.1	nta-miR167b	0.948179	2.69719e-06
MSTRG.18279.1	MSTRG.14292.1	nta-miR167b	0.906894	4.70457e-05
MSTRG.18279.1	MSTRG.16158.2	nta-miR167b	0.957183	1.05454e-06
MSTRG.18279.1	MSTRG.19238.2	nta-miR167b	0.901992	6.02933e-05
MSTRG.18279.1	MSTRG.20449.1	nta-miR167b	0.922594	1.91985e-05
MSTRG.18279.1	MSTRG.26111.1	nta-miR167b	0.939861	5.5974e-06
MSTRG.18279.1	MSTRG.33272.1	nta-miR167b	0.915439	2.95042e-05
MSTRG.18279.1	MSTRG.36666.1	nta-miR167b	0.913297	3.33125e-05
MSTRG.18279.1	MSTRG.46695.1	nta-miR167b	0.94137	4.94245e-06
MSTRG.18279.1	MSTRG.47042.1	nta-miR167b	0.931022	1.0945e-05
MSTRG.18279.1	MSTRG.47265.1	nta-miR167b	0.903898	5.4833e-05
MSTRG.18279.1	MSTRG.11942.1	nta-miR167c	0.948179	2.69719e-06
MSTRG.18279.1	MSTRG.14292.1	nta-miR167c	0.906894	4.70457e-05
MSTRG.18279.1	MSTRG.16158.2	nta-miR167c	0.957183	1.05454e-06
MSTRG.18279.1	MSTRG.19238.2	nta-miR167c	0.901992	6.02933e-05
MSTRG.18279.1	MSTRG.20449.1	nta-miR167c	0.922594	1.91985e-05
MSTRG.18279.1	MSTRG.26111.1	nta-miR167c	0.939861	5.5974e-06
MSTRG.18279.1	MSTRG.33272.1	nta-miR167c	0.915439	2.95042e-05
MSTRG.18279.1	MSTRG.36666.1	nta-miR167c	0.913297	3.33125e-05
MSTRG.18279.1	MSTRG.46695.1	nta-miR167c	0.94137	4.94245e-06
MSTRG.18279.1	MSTRG.47042.1	nta-miR167c	0.931022	1.0945e-05
MSTRG.18279.1	MSTRG.47265.1	nta-miR167c	0.903898	5.4833e-05
MSTRG.18279.1	MSTRG.11046.1	nta-miR167d	0.927584	1.38766e-05
MSTRG.18279.1	MSTRG.11942.1	nta-miR167d	0.948179	2.69719e-06
MSTRG.18279.1	MSTRG.16158.2	nta-miR167d	0.957183	1.05454e-06
MSTRG.18279.1	MSTRG.24744.1	nta-miR167d	0.965841	3.4585e-07
MSTRG.18279.1	MSTRG.26111.1	nta-miR167d	0.939861	5.5974e-06
MSTRG.18279.1	MSTRG.33272.1	nta-miR167d	0.915439	2.95042e-05
MSTRG.18279.1	MSTRG.36666.1	nta-miR167d	0.913297	3.33125e-05
MSTRG.18279.1	MSTRG.41043.1	nta-miR167d	0.917238	2.6579e-05
MSTRG.18279.1	MSTRG.46695.1	nta-miR167d	0.94137	4.94245e-06
MSTRG.18279.1	MSTRG.47042.1	nta-miR167d	0.931022	1.0945e-05
MSTRG.18279.1	MSTRG.47265.1	nta-miR167d	0.903898	5.4833e-05
MSTRG.18279.1	MSTRG.11046.1	nta-miR167e	0.927584	1.38766e-05
MSTRG.18279.1	MSTRG.11942.1	nta-miR167e	0.948179	2.69719e-06
MSTRG.18279.1	MSTRG.16158.2	nta-miR167e	0.957183	1.05454e-06
MSTRG.18279.1	MSTRG.24744.1	nta-miR167e	0.965841	3.4585e-07
MSTRG.18279.1	MSTRG.26111.1	nta-miR167e	0.939861	5.5974e-06
MSTRG.18279.1	MSTRG.33272.1	nta-miR167e	0.915439	2.95042e-05
MSTRG.18279.1	MSTRG.36666.1	nta-miR167e	0.913297	3.33125e-05
MSTRG.18279.1	MSTRG.41043.1	nta-miR167e	0.917238	2.6579e-05
MSTRG.18279.1	MSTRG.46695.1	nta-miR167e	0.94137	4.94245e-06
MSTRG.18279.1	MSTRG.47042.1	nta-miR167e	0.931022	1.0945e-05
MSTRG.18279.1	MSTRG.47265.1	nta-miR167e	0.903898	5.4833e-05
MSTRG.18353.1	MSTRG.16500.4	nta-miR171a	0.904836	5.2295e-05
MSTRG.18353.1	MSTRG.20393.2	nta-miR171a	0.921867	2.00913e-05
MSTRG.18353.1	MSTRG.26324.1	nta-miR171a	0.921048	2.11371e-05
MSTRG.18381.2	MSTRG.46347.1	nta-miR390a	0.925529	1.59044e-05
MSTRG.18381.2	MSTRG.20508.5	nta-miR6151f	0.907339	4.5968e-05
MSTRG.18381.2	MSTRG.47008.1	nta-miR6151f	0.923651	1.79545e-05
MSTRG.18381.2	MSTRG.6528.1	nta-miR6151g	0.906747	4.74078e-05
MSTRG.18381.2	MSTRG.6528.1	nta-miR6151h	0.906747	4.74078e-05
MSTRG.18381.2	MSTRG.6528.1	nta-miR6151i	0.906747	4.74078e-05
MSTRG.18430.1	MSTRG.28952.1	nta-miR169t	0.915379	2.96063e-05
MSTRG.18430.1	MSTRG.38922.1	nta-miR169t	0.905192	5.13562e-05
MSTRG.18430.1	MSTRG.40130.1	nta-miR169t	0.954249	1.46164e-06
MSTRG.18430.1	MSTRG.44592.1	nta-miR169t	0.980743	2.01916e-08
MSTRG.18430.1	MSTRG.48760.1	nta-miR169t	0.909851	4.02409e-05
MSTRG.18430.1	MSTRG.49898.1	nta-miR169t	0.933958	8.85015e-06
MSTRG.18430.1	MSTRG.1034.1	nta-miR172a	0.969985	1.82414e-07
MSTRG.18430.1	MSTRG.12083.1	nta-miR172a	0.907663	4.51959e-05
MSTRG.18430.1	MSTRG.12930.1	nta-miR172a	0.925657	1.57713e-05
MSTRG.18430.1	MSTRG.1443.1	nta-miR172a	0.965975	3.39211e-07
MSTRG.18430.1	MSTRG.16208.1	nta-miR172a	0.953834	1.52805e-06
MSTRG.18430.1	MSTRG.1714.1	nta-miR172a	0.968687	2.24956e-07
MSTRG.18430.1	MSTRG.18862.1	nta-miR172a	0.935325	7.98974e-06
MSTRG.18430.1	MSTRG.22441.1	nta-miR172a	0.922804	1.89463e-05
MSTRG.18430.1	MSTRG.37988.1	nta-miR172a	0.919304	2.35067e-05
MSTRG.18430.1	MSTRG.38024.1	nta-miR172a	0.95716	1.05738e-06
MSTRG.18430.1	MSTRG.5770.1	nta-miR172a	0.927875	1.36068e-05
MSTRG.18430.1	MSTRG.6950.1	nta-miR172a	0.964983	3.90932e-07
MSTRG.18430.1	MSTRG.7337.1	nta-miR172a	0.910938	3.7943e-05
MSTRG.18430.1	MSTRG.769.1	nta-miR172a	0.903059	5.71857e-05
MSTRG.18430.1	MSTRG.1034.1	nta-miR172c	0.969985	1.82414e-07
MSTRG.18430.1	MSTRG.11028.1	nta-miR172c	0.919755	2.28747e-05
MSTRG.18430.1	MSTRG.12083.1	nta-miR172c	0.907663	4.51959e-05
MSTRG.18430.1	MSTRG.12930.1	nta-miR172c	0.925657	1.57713e-05
MSTRG.18430.1	MSTRG.1443.1	nta-miR172c	0.965975	3.39211e-07
MSTRG.18430.1	MSTRG.16208.1	nta-miR172c	0.953834	1.52805e-06
MSTRG.18430.1	MSTRG.1714.1	nta-miR172c	0.968687	2.24956e-07
MSTRG.18430.1	MSTRG.18862.1	nta-miR172c	0.935325	7.98974e-06
MSTRG.18430.1	MSTRG.23084.1	nta-miR172c	0.925581	1.58502e-05
MSTRG.18430.1	MSTRG.31805.1	nta-miR172c	0.92535	1.60914e-05
MSTRG.18430.1	MSTRG.37988.1	nta-miR172c	0.919304	2.35067e-05
MSTRG.18430.1	MSTRG.38024.1	nta-miR172c	0.95716	1.05738e-06
MSTRG.18430.1	MSTRG.5770.1	nta-miR172c	0.927875	1.36068e-05
MSTRG.18430.1	MSTRG.6950.1	nta-miR172c	0.964983	3.90932e-07
MSTRG.18430.1	MSTRG.7337.1	nta-miR172c	0.910938	3.7943e-05
MSTRG.18430.1	MSTRG.1034.1	nta-miR172d	0.969985	1.82414e-07
MSTRG.18430.1	MSTRG.11028.1	nta-miR172d	0.919755	2.28747e-05
MSTRG.18430.1	MSTRG.12083.1	nta-miR172d	0.907663	4.51959e-05
MSTRG.18430.1	MSTRG.12930.1	nta-miR172d	0.925657	1.57713e-05
MSTRG.18430.1	MSTRG.1443.1	nta-miR172d	0.965975	3.39211e-07
MSTRG.18430.1	MSTRG.16208.1	nta-miR172d	0.953834	1.52805e-06
MSTRG.18430.1	MSTRG.1714.1	nta-miR172d	0.968687	2.24956e-07
MSTRG.18430.1	MSTRG.18862.1	nta-miR172d	0.935325	7.98974e-06
MSTRG.18430.1	MSTRG.23084.1	nta-miR172d	0.925581	1.58502e-05
MSTRG.18430.1	MSTRG.31805.1	nta-miR172d	0.92535	1.60914e-05
MSTRG.18430.1	MSTRG.37988.1	nta-miR172d	0.919304	2.35067e-05
MSTRG.18430.1	MSTRG.38024.1	nta-miR172d	0.95716	1.05738e-06
MSTRG.18430.1	MSTRG.5770.1	nta-miR172d	0.927875	1.36068e-05
MSTRG.18430.1	MSTRG.6950.1	nta-miR172d	0.964983	3.90932e-07
MSTRG.18430.1	MSTRG.7337.1	nta-miR172d	0.910938	3.7943e-05
MSTRG.18430.1	MSTRG.1034.1	nta-miR172e	0.969985	1.82414e-07
MSTRG.18430.1	MSTRG.11028.1	nta-miR172e	0.919755	2.28747e-05
MSTRG.18430.1	MSTRG.12083.1	nta-miR172e	0.907663	4.51959e-05
MSTRG.18430.1	MSTRG.12930.1	nta-miR172e	0.925657	1.57713e-05
MSTRG.18430.1	MSTRG.1443.1	nta-miR172e	0.965975	3.39211e-07
MSTRG.18430.1	MSTRG.16208.1	nta-miR172e	0.953834	1.52805e-06
MSTRG.18430.1	MSTRG.1714.1	nta-miR172e	0.968687	2.24956e-07
MSTRG.18430.1	MSTRG.18862.1	nta-miR172e	0.935325	7.98974e-06
MSTRG.18430.1	MSTRG.23084.1	nta-miR172e	0.925581	1.58502e-05
MSTRG.18430.1	MSTRG.31805.1	nta-miR172e	0.92535	1.60914e-05
MSTRG.18430.1	MSTRG.37988.1	nta-miR172e	0.919304	2.35067e-05
MSTRG.18430.1	MSTRG.38024.1	nta-miR172e	0.95716	1.05738e-06
MSTRG.18430.1	MSTRG.5770.1	nta-miR172e	0.927875	1.36068e-05
MSTRG.18430.1	MSTRG.6950.1	nta-miR172e	0.964983	3.90932e-07
MSTRG.18430.1	MSTRG.7337.1	nta-miR172e	0.910938	3.7943e-05
MSTRG.18430.1	MSTRG.1034.1	nta-miR172f	0.969985	1.82414e-07
MSTRG.18430.1	MSTRG.11028.1	nta-miR172f	0.919755	2.28747e-05
MSTRG.18430.1	MSTRG.12083.1	nta-miR172f	0.907663	4.51959e-05
MSTRG.18430.1	MSTRG.12930.1	nta-miR172f	0.925657	1.57713e-05
MSTRG.18430.1	MSTRG.1443.1	nta-miR172f	0.965975	3.39211e-07
MSTRG.18430.1	MSTRG.16208.1	nta-miR172f	0.953834	1.52805e-06
MSTRG.18430.1	MSTRG.1714.1	nta-miR172f	0.968687	2.24956e-07
MSTRG.18430.1	MSTRG.18862.1	nta-miR172f	0.935325	7.98974e-06
MSTRG.18430.1	MSTRG.23084.1	nta-miR172f	0.925581	1.58502e-05
MSTRG.18430.1	MSTRG.31805.1	nta-miR172f	0.92535	1.60914e-05
MSTRG.18430.1	MSTRG.37988.1	nta-miR172f	0.919304	2.35067e-05
MSTRG.18430.1	MSTRG.38024.1	nta-miR172f	0.95716	1.05738e-06
MSTRG.18430.1	MSTRG.5770.1	nta-miR172f	0.927875	1.36068e-05
MSTRG.18430.1	MSTRG.6950.1	nta-miR172f	0.964983	3.90932e-07
MSTRG.18430.1	MSTRG.7337.1	nta-miR172f	0.910938	3.7943e-05
MSTRG.18430.1	MSTRG.1034.1	nta-miR172g	0.969985	1.82414e-07
MSTRG.18430.1	MSTRG.11028.1	nta-miR172g	0.919755	2.28747e-05
MSTRG.18430.1	MSTRG.12083.1	nta-miR172g	0.907663	4.51959e-05
MSTRG.18430.1	MSTRG.12930.1	nta-miR172g	0.925657	1.57713e-05
MSTRG.18430.1	MSTRG.1443.1	nta-miR172g	0.965975	3.39211e-07
MSTRG.18430.1	MSTRG.16208.1	nta-miR172g	0.953834	1.52805e-06
MSTRG.18430.1	MSTRG.1714.1	nta-miR172g	0.968687	2.24956e-07
MSTRG.18430.1	MSTRG.18862.1	nta-miR172g	0.935325	7.98974e-06
MSTRG.18430.1	MSTRG.23084.1	nta-miR172g	0.925581	1.58502e-05
MSTRG.18430.1	MSTRG.31805.1	nta-miR172g	0.92535	1.60914e-05
MSTRG.18430.1	MSTRG.37988.1	nta-miR172g	0.919304	2.35067e-05
MSTRG.18430.1	MSTRG.38024.1	nta-miR172g	0.95716	1.05738e-06
MSTRG.18430.1	MSTRG.5770.1	nta-miR172g	0.927875	1.36068e-05
MSTRG.18430.1	MSTRG.6950.1	nta-miR172g	0.964983	3.90932e-07
MSTRG.18430.1	MSTRG.7337.1	nta-miR172g	0.910938	3.7943e-05
MSTRG.18430.1	MSTRG.1034.1	nta-miR172h	0.969985	1.82414e-07
MSTRG.18430.1	MSTRG.11028.1	nta-miR172h	0.919755	2.28747e-05
MSTRG.18430.1	MSTRG.12083.1	nta-miR172h	0.907663	4.51959e-05
MSTRG.18430.1	MSTRG.12930.1	nta-miR172h	0.925657	1.57713e-05
MSTRG.18430.1	MSTRG.1443.1	nta-miR172h	0.965975	3.39211e-07
MSTRG.18430.1	MSTRG.16208.1	nta-miR172h	0.953834	1.52805e-06
MSTRG.18430.1	MSTRG.1714.1	nta-miR172h	0.968687	2.24956e-07
MSTRG.18430.1	MSTRG.18862.1	nta-miR172h	0.935325	7.98974e-06
MSTRG.18430.1	MSTRG.23084.1	nta-miR172h	0.925581	1.58502e-05
MSTRG.18430.1	MSTRG.31805.1	nta-miR172h	0.92535	1.60914e-05
MSTRG.18430.1	MSTRG.37988.1	nta-miR172h	0.919304	2.35067e-05
MSTRG.18430.1	MSTRG.38024.1	nta-miR172h	0.95716	1.05738e-06
MSTRG.18430.1	MSTRG.5770.1	nta-miR172h	0.927875	1.36068e-05
MSTRG.18430.1	MSTRG.6950.1	nta-miR172h	0.964983	3.90932e-07
MSTRG.18430.1	MSTRG.7337.1	nta-miR172h	0.910938	3.7943e-05
MSTRG.18430.1	MSTRG.1034.1	nta-miR172i	0.969985	1.82414e-07
MSTRG.18430.1	MSTRG.11028.1	nta-miR172i	0.919755	2.28747e-05
MSTRG.18430.1	MSTRG.12083.1	nta-miR172i	0.907663	4.51959e-05
MSTRG.18430.1	MSTRG.12930.1	nta-miR172i	0.925657	1.57713e-05
MSTRG.18430.1	MSTRG.1443.1	nta-miR172i	0.965975	3.39211e-07
MSTRG.18430.1	MSTRG.16208.1	nta-miR172i	0.953834	1.52805e-06
MSTRG.18430.1	MSTRG.1714.1	nta-miR172i	0.968687	2.24956e-07
MSTRG.18430.1	MSTRG.18862.1	nta-miR172i	0.935325	7.98974e-06
MSTRG.18430.1	MSTRG.23084.1	nta-miR172i	0.925581	1.58502e-05
MSTRG.18430.1	MSTRG.31805.1	nta-miR172i	0.92535	1.60914e-05
MSTRG.18430.1	MSTRG.37988.1	nta-miR172i	0.919304	2.35067e-05
MSTRG.18430.1	MSTRG.38024.1	nta-miR172i	0.95716	1.05738e-06
MSTRG.18430.1	MSTRG.5770.1	nta-miR172i	0.927875	1.36068e-05
MSTRG.18430.1	MSTRG.6950.1	nta-miR172i	0.964983	3.90932e-07
MSTRG.18430.1	MSTRG.7337.1	nta-miR172i	0.910938	3.7943e-05
MSTRG.18430.1	MSTRG.11644.1	nta-miR6152a	0.925311	1.61316e-05
MSTRG.18430.1	MSTRG.16919.1	nta-miR6152a	0.93678	7.14833e-06
MSTRG.18430.1	MSTRG.19268.1	nta-miR6152a	0.932166	1.00868e-05
MSTRG.18430.1	MSTRG.21156.1	nta-miR6152a	0.904448	5.33333e-05
MSTRG.18430.1	MSTRG.27596.1	nta-miR6152a	0.90377	5.51888e-05
MSTRG.18430.1	MSTRG.43998.1	nta-miR6152a	0.900318	6.5431e-05
MSTRG.18430.1	MSTRG.45743.1	nta-miR6152a	0.923081	1.86166e-05
MSTRG.18430.1	MSTRG.11644.1	nta-miR6152b	0.925311	1.61316e-05
MSTRG.18430.1	MSTRG.16919.1	nta-miR6152b	0.93678	7.14833e-06
MSTRG.18430.1	MSTRG.19268.1	nta-miR6152b	0.932166	1.00868e-05
MSTRG.18430.1	MSTRG.21156.1	nta-miR6152b	0.904448	5.33333e-05
MSTRG.18430.1	MSTRG.27596.1	nta-miR6152b	0.90377	5.51888e-05
MSTRG.18430.1	MSTRG.43998.1	nta-miR6152b	0.900318	6.5431e-05
MSTRG.18430.1	MSTRG.45743.1	nta-miR6152b	0.923081	1.86166e-05
MSTRG.18510.1	MSTRG.16800.1	nta-miR169t	0.946062	3.28301e-06
MSTRG.18696.2	MSTRG.20894.1	nta-miR6160	0.929414	1.22479e-05
MSTRG.18699.1	MSTRG.29294.1	nta-miR6146a	0.912708	3.44248e-05
MSTRG.18699.1	MSTRG.36767.1	nta-miR6146a	0.909805	4.03389e-05
MSTRG.18699.1	MSTRG.4040.1	nta-miR6146a	0.901531	6.16737e-05
MSTRG.18699.1	MSTRG.48327.1	nta-miR6146a	0.919627	2.30531e-05
MSTRG.18699.1	MSTRG.1941.1	nta-miR6146b	0.937189	6.92472e-06
MSTRG.18699.1	MSTRG.29294.1	nta-miR6146b	0.912708	3.44248e-05
MSTRG.18714.1	MSTRG.15415.1	nta-miR6151g	0.949561	2.36156e-06
MSTRG.18714.1	MSTRG.15415.1	nta-miR6151h	0.949561	2.36156e-06
MSTRG.18714.1	MSTRG.15415.1	nta-miR6151i	0.949561	2.36156e-06
MSTRG.18767.1	MSTRG.10324.1	nta-miR156g	0.91035	3.91724e-05
MSTRG.18767.1	MSTRG.30968.1	nta-miR156g	0.915846	2.88219e-05
MSTRG.18767.1	MSTRG.10324.1	nta-miR156h	0.91035	3.91724e-05
MSTRG.18767.1	MSTRG.30968.1	nta-miR156h	0.915846	2.88219e-05
MSTRG.18767.1	MSTRG.10324.1	nta-miR156i	0.91035	3.91724e-05
MSTRG.18767.1	MSTRG.30968.1	nta-miR156i	0.915846	2.88219e-05
MSTRG.18767.1	MSTRG.10324.1	nta-miR156j	0.91035	3.91724e-05
MSTRG.18767.1	MSTRG.30968.1	nta-miR156j	0.915846	2.88219e-05
MSTRG.18775.1	MSTRG.16613.1	nta-miR156a	0.904665	5.27494e-05
MSTRG.18775.1	MSTRG.26080.1	nta-miR156a	0.910008	3.99008e-05
MSTRG.18775.1	MSTRG.28211.1	nta-miR156a	0.916502	2.77466e-05
MSTRG.18775.1	MSTRG.28417.1	nta-miR156a	0.900699	6.42314e-05
MSTRG.18775.1	MSTRG.36887.1	nta-miR156a	0.935949	7.61973e-06
MSTRG.18775.1	MSTRG.16613.1	nta-miR156b	0.904665	5.27494e-05
MSTRG.18775.1	MSTRG.26080.1	nta-miR156b	0.910008	3.99008e-05
MSTRG.18775.1	MSTRG.28211.1	nta-miR156b	0.916502	2.77466e-05
MSTRG.18775.1	MSTRG.28417.1	nta-miR156b	0.900699	6.42314e-05
MSTRG.18775.1	MSTRG.36887.1	nta-miR156b	0.935949	7.61973e-06
MSTRG.18775.1	MSTRG.16613.1	nta-miR156c	0.904665	5.27494e-05
MSTRG.18775.1	MSTRG.26080.1	nta-miR156c	0.910008	3.99008e-05
MSTRG.18775.1	MSTRG.28211.1	nta-miR156c	0.916502	2.77466e-05
MSTRG.18775.1	MSTRG.28417.1	nta-miR156c	0.900699	6.42314e-05
MSTRG.18775.1	MSTRG.36887.1	nta-miR156c	0.935949	7.61973e-06
MSTRG.18775.1	MSTRG.16613.1	nta-miR156d	0.904665	5.27494e-05
MSTRG.18775.1	MSTRG.26080.1	nta-miR156d	0.910008	3.99008e-05
MSTRG.18775.1	MSTRG.28211.1	nta-miR156d	0.916502	2.77466e-05
MSTRG.18775.1	MSTRG.28417.1	nta-miR156d	0.900699	6.42314e-05
MSTRG.18775.1	MSTRG.36887.1	nta-miR156d	0.935949	7.61973e-06
MSTRG.18775.1	MSTRG.16613.1	nta-miR156e	0.904665	5.27494e-05
MSTRG.18775.1	MSTRG.26080.1	nta-miR156e	0.910008	3.99008e-05
MSTRG.18775.1	MSTRG.28211.1	nta-miR156e	0.916502	2.77466e-05
MSTRG.18775.1	MSTRG.28417.1	nta-miR156e	0.900699	6.42314e-05
MSTRG.18775.1	MSTRG.36887.1	nta-miR156e	0.935949	7.61973e-06
MSTRG.18775.1	MSTRG.19111.2	nta-miR164c	0.914441	3.12336e-05
MSTRG.18775.1	MSTRG.19887.1	nta-miR164c	0.909027	4.20532e-05
MSTRG.18775.1	MSTRG.28546.1	nta-miR164c	0.935621	7.81229e-06
MSTRG.18775.1	MSTRG.31456.1	nta-miR164c	0.901582	6.15204e-05
MSTRG.18775.1	MSTRG.34453.1	nta-miR164c	0.907508	4.55645e-05
MSTRG.18775.1	MSTRG.4076.1	nta-miR164c	0.913937	3.2137e-05
MSTRG.18775.1	MSTRG.48233.1	nta-miR164c	0.911222	3.7361e-05
MSTRG.18775.1	MSTRG.21005.1	nta-miR395a	0.918332	2.49152e-05
MSTRG.18775.1	MSTRG.46875.1	nta-miR395a	0.925028	1.64321e-05
MSTRG.18775.1	MSTRG.7852.1	nta-miR395a	0.907382	4.5865e-05
MSTRG.18775.1	MSTRG.21005.1	nta-miR395b	0.918332	2.49152e-05
MSTRG.18775.1	MSTRG.46875.1	nta-miR395b	0.925028	1.64321e-05
MSTRG.18775.1	MSTRG.7852.1	nta-miR395b	0.907382	4.5865e-05
MSTRG.18775.1	MSTRG.21005.1	nta-miR395c	0.918332	2.49152e-05
MSTRG.18775.1	MSTRG.46875.1	nta-miR395c	0.925028	1.64321e-05
MSTRG.18775.1	MSTRG.7852.1	nta-miR395c	0.907382	4.5865e-05
MSTRG.18775.1	MSTRG.15068.1	nta-miR6161c	0.915474	2.94451e-05
MSTRG.18775.1	MSTRG.33509.1	nta-miR6161c	0.907189	4.63296e-05
MSTRG.18775.1	MSTRG.34897.2	nta-miR6161c	0.909568	4.08551e-05
MSTRG.18775.1	MSTRG.45027.1	nta-miR6161c	0.906695	4.75339e-05
MSTRG.18775.1	MSTRG.47904.1	nta-miR6161c	0.900379	6.5238e-05
MSTRG.18789.3	MSTRG.34972.1	nta-miR6159	0.927423	1.40275e-05
MSTRG.18789.3	MSTRG.42766.1	nta-miR6159	0.919347	2.34455e-05
MSTRG.18789.4	MSTRG.15260.1	nta-miR156a	0.905315	5.10328e-05
MSTRG.18789.4	MSTRG.28055.1	nta-miR156a	0.90618	4.88188e-05
MSTRG.18789.4	MSTRG.49466.1	nta-miR156a	0.904248	5.38764e-05
MSTRG.18789.4	MSTRG.15260.1	nta-miR156b	0.905315	5.10328e-05
MSTRG.18789.4	MSTRG.28055.1	nta-miR156b	0.90618	4.88188e-05
MSTRG.18789.4	MSTRG.49466.1	nta-miR156b	0.904248	5.38764e-05
MSTRG.18789.4	MSTRG.15260.1	nta-miR156c	0.905315	5.10328e-05
MSTRG.18789.4	MSTRG.28055.1	nta-miR156c	0.90618	4.88188e-05
MSTRG.18789.4	MSTRG.49466.1	nta-miR156c	0.904248	5.38764e-05
MSTRG.18789.4	MSTRG.15260.1	nta-miR156d	0.905315	5.10328e-05
MSTRG.18789.4	MSTRG.28055.1	nta-miR156d	0.90618	4.88188e-05
MSTRG.18789.4	MSTRG.49466.1	nta-miR156d	0.904248	5.38764e-05
MSTRG.18789.4	MSTRG.15260.1	nta-miR156e	0.905315	5.10328e-05
MSTRG.18789.4	MSTRG.28055.1	nta-miR156e	0.90618	4.88188e-05
MSTRG.18789.4	MSTRG.49466.1	nta-miR156e	0.904248	5.38764e-05
MSTRG.18789.4	MSTRG.15260.1	nta-miR156f	0.905315	5.10328e-05
MSTRG.18789.4	MSTRG.28055.1	nta-miR156f	0.90618	4.88188e-05
MSTRG.18810.2	MSTRG.10226.1	nta-miR390b	0.938901	6.0489e-06
MSTRG.18810.2	MSTRG.11267.1	nta-miR390b	0.901673	6.12458e-05
MSTRG.18810.2	MSTRG.26255.1	nta-miR390b	0.919576	2.31239e-05
MSTRG.18810.2	MSTRG.36512.1	nta-miR390b	0.925087	1.63689e-05
MSTRG.18810.2	MSTRG.38043.2	nta-miR390b	0.981232	1.77691e-08
MSTRG.18810.2	MSTRG.5133.1	nta-miR390b	0.911015	3.77853e-05
MSTRG.18810.2	MSTRG.10226.1	nta-miR390c	0.938901	6.0489e-06
MSTRG.18810.2	MSTRG.11267.1	nta-miR390c	0.901673	6.12458e-05
MSTRG.18810.2	MSTRG.26255.1	nta-miR390c	0.919576	2.31239e-05
MSTRG.18810.2	MSTRG.36512.1	nta-miR390c	0.925087	1.63689e-05
MSTRG.18810.2	MSTRG.38043.2	nta-miR390c	0.981232	1.77691e-08
MSTRG.18810.2	MSTRG.5133.1	nta-miR390c	0.911015	3.77853e-05
MSTRG.18810.2	MSTRG.1244.1	nta-miR5303c	0.953608	1.56519e-06
MSTRG.18810.2	MSTRG.26432.1	nta-miR5303c	0.916888	2.71293e-05
MSTRG.18810.2	MSTRG.31843.1	nta-miR5303c	0.909783	4.0388e-05
MSTRG.18810.2	MSTRG.39828.1	nta-miR5303c	0.926048	1.53715e-05
MSTRG.19001.1	MSTRG.28234.1	nta-miR6156	0.917451	2.62488e-05
MSTRG.19001.2	MSTRG.39639.1	nta-miR395a	0.945165	3.55975e-06
MSTRG.19001.2	MSTRG.44869.1	nta-miR395a	0.913673	3.26173e-05
MSTRG.19001.2	MSTRG.8902.1	nta-miR395a	0.923828	1.7753e-05
MSTRG.19001.2	MSTRG.39639.1	nta-miR395b	0.945165	3.55975e-06
MSTRG.19001.2	MSTRG.44869.1	nta-miR395b	0.913673	3.26173e-05
MSTRG.19001.2	MSTRG.8902.1	nta-miR395b	0.923828	1.7753e-05
MSTRG.19001.2	MSTRG.39639.1	nta-miR395c	0.945165	3.55975e-06
MSTRG.19001.2	MSTRG.44869.1	nta-miR395c	0.913673	3.26173e-05
MSTRG.19001.2	MSTRG.8902.1	nta-miR395c	0.923828	1.7753e-05
MSTRG.19001.2	MSTRG.17303.1	nta-miR6156	0.940442	5.33766e-06
MSTRG.19001.2	MSTRG.28234.1	nta-miR6156	0.945101	3.58018e-06
MSTRG.19001.2	MSTRG.31105.1	nta-miR6156	0.913007	3.38562e-05
MSTRG.19001.2	MSTRG.40382.1	nta-miR6156	0.926886	1.45404e-05
MSTRG.19001.2	MSTRG.44684.1	nta-miR6156	0.910408	3.905e-05
MSTRG.19048.1	MSTRG.14419.1	nta-miR390b	0.906034	4.9186e-05
MSTRG.19048.1	MSTRG.16990.1	nta-miR390b	0.902083	6.00217e-05
MSTRG.19048.1	MSTRG.21029.1	nta-miR390b	0.907701	4.51046e-05
MSTRG.19048.1	MSTRG.21357.1	nta-miR390b	0.909326	4.13873e-05
MSTRG.19048.1	MSTRG.30591.2	nta-miR390b	0.951115	2.02495e-06
MSTRG.19048.1	MSTRG.14419.1	nta-miR390c	0.906034	4.9186e-05
MSTRG.19048.1	MSTRG.16990.1	nta-miR390c	0.902083	6.00217e-05
MSTRG.19048.1	MSTRG.21029.1	nta-miR390c	0.907701	4.51046e-05
MSTRG.19048.1	MSTRG.21357.1	nta-miR390c	0.909326	4.13873e-05
MSTRG.19048.1	MSTRG.30591.2	nta-miR390c	0.951115	2.02495e-06
MSTRG.19219.2	MSTRG.11536.1	nta-miR390a	0.920373	2.20307e-05
MSTRG.19219.2	MSTRG.11536.2	nta-miR390a	0.94171	4.8034e-06
MSTRG.19219.2	MSTRG.13780.1	nta-miR390a	0.951263	1.99493e-06
MSTRG.19219.2	MSTRG.2143.1	nta-miR390a	0.95451	1.42108e-06
MSTRG.19219.2	MSTRG.21469.1	nta-miR390a	0.921669	2.03398e-05
MSTRG.19219.2	MSTRG.32652.3	nta-miR390a	0.934847	8.28236e-06
MSTRG.19219.2	MSTRG.9003.1	nta-miR390a	0.903635	5.55637e-05
MSTRG.19219.2	MSTRG.11536.1	nta-miR390b	0.920373	2.20307e-05
MSTRG.19219.2	MSTRG.11536.2	nta-miR390b	0.94171	4.8034e-06
MSTRG.19219.2	MSTRG.13780.1	nta-miR390b	0.951263	1.99493e-06
MSTRG.19219.2	MSTRG.21469.1	nta-miR390b	0.921669	2.03398e-05
MSTRG.19219.2	MSTRG.32652.3	nta-miR390b	0.934847	8.28236e-06
MSTRG.19219.2	MSTRG.43509.1	nta-miR390b	0.902676	5.82881e-05
MSTRG.19219.2	MSTRG.11536.1	nta-miR390c	0.920373	2.20307e-05
MSTRG.19219.2	MSTRG.11536.2	nta-miR390c	0.94171	4.8034e-06
MSTRG.19219.2	MSTRG.13780.1	nta-miR390c	0.951263	1.99493e-06
MSTRG.19219.2	MSTRG.21469.1	nta-miR390c	0.921669	2.03398e-05
MSTRG.19219.2	MSTRG.32652.3	nta-miR390c	0.934847	8.28236e-06
MSTRG.19219.2	MSTRG.43509.1	nta-miR390c	0.902676	5.82881e-05
MSTRG.19219.2	MSTRG.26029.1	nta-miR827	0.920762	2.15122e-05
MSTRG.19219.2	MSTRG.28013.1	nta-miR827	0.94321	4.22712e-06
MSTRG.19219.2	MSTRG.36831.1	nta-miR827	0.939147	5.93066e-06
MSTRG.19219.2	MSTRG.37859.1	nta-miR827	0.967203	2.82822e-07
MSTRG.19219.2	MSTRG.38512.1	nta-miR827	0.946931	3.03158e-06
MSTRG.19219.2	MSTRG.48405.1	nta-miR827	0.928496	1.30446e-05
MSTRG.19219.2	MSTRG.6981.1	nta-miR827	0.904257	5.38503e-05
MSTRG.19219.2	MSTRG.7468.1	nta-miR827	0.922824	1.89219e-05
MSTRG.19221.1	MSTRG.48974.1	nta-miR5303a	0.940316	5.39296e-06
MSTRG.19221.1	MSTRG.7976.1	nta-miR5303a	0.924278	1.72483e-05
MSTRG.19221.1	MSTRG.48974.1	nta-miR5303b	0.940316	5.39296e-06
MSTRG.19221.1	MSTRG.7976.1	nta-miR5303b	0.924278	1.72483e-05
MSTRG.19224.4	MSTRG.13147.1	nta-miR6148b	0.904833	5.23022e-05
MSTRG.19224.4	MSTRG.13270.4	nta-miR6148b	0.908454	4.33512e-05
MSTRG.19224.4	MSTRG.41687.1	nta-miR6148b	0.907313	4.60318e-05
MSTRG.19247.1	MSTRG.13909.1	nta-miR482b-5p	0.900874	6.36887e-05
MSTRG.19247.1	MSTRG.15770.5	nta-miR482b-5p	0.915347	2.96602e-05
MSTRG.19247.1	MSTRG.1939.1	nta-miR482b-5p	0.915484	2.94285e-05
MSTRG.19247.1	MSTRG.19844.2	nta-miR482b-5p	0.926498	1.49207e-05
MSTRG.19247.1	MSTRG.21962.1	nta-miR482b-5p	0.939229	5.89131e-06
MSTRG.19247.1	MSTRG.30035.1	nta-miR482b-5p	0.976229	5.74372e-08
MSTRG.19247.1	MSTRG.47348.1	nta-miR482b-5p	0.926672	1.47489e-05
MSTRG.19247.1	MSTRG.21962.1	nta-miR5303c	0.939229	5.89131e-06
MSTRG.19247.1	MSTRG.28364.2	nta-miR5303c	0.926386	1.50318e-05
MSTRG.19247.1	MSTRG.30035.1	nta-miR5303c	0.976229	5.74372e-08
MSTRG.19247.1	MSTRG.35875.1	nta-miR5303c	0.933448	9.18919e-06
MSTRG.19247.2	MSTRG.17151.2	nta-miR482b-5p	0.92584	1.55832e-05
MSTRG.19247.2	MSTRG.8449.1	nta-miR482b-5p	0.915093	3.00955e-05
MSTRG.19345.1	MSTRG.48812.2	nta-miR164a	0.952354	1.78467e-06
MSTRG.19345.1	MSTRG.7073.1	nta-miR164a	0.902163	5.97852e-05
MSTRG.19345.1	MSTRG.48812.2	nta-miR164b	0.952354	1.78467e-06
MSTRG.19345.1	MSTRG.7073.1	nta-miR164b	0.902163	5.97852e-05
MSTRG.19345.1	MSTRG.15097.1	nta-miR164c	0.963458	4.826e-07
MSTRG.19345.1	MSTRG.48812.2	nta-miR164c	0.952354	1.78467e-06
MSTRG.19349.1	MSTRG.29545.1	nta-miR6145d	0.94003	5.521e-06
MSTRG.19397.2	MSTRG.17045.1	nta-miR6151f	0.93862	6.18621e-06
MSTRG.19487.2	MSTRG.29214.1	nta-miR172a	0.943111	4.26364e-06
MSTRG.19487.2	MSTRG.31411.2	nta-miR172a	0.964748	4.04081e-07
MSTRG.19487.2	MSTRG.33097.1	nta-miR172a	0.953074	1.65602e-06
MSTRG.19487.2	MSTRG.38902.1	nta-miR172a	0.904163	5.41069e-05
MSTRG.19487.2	MSTRG.40072.1	nta-miR172a	0.900487	6.48956e-05
MSTRG.19487.2	MSTRG.5204.1	nta-miR172a	0.927024	1.44071e-05
MSTRG.19487.2	MSTRG.6588.1	nta-miR172a	0.908903	4.23312e-05
MSTRG.19487.2	MSTRG.2817.2	nta-miR172c	0.912112	3.55786e-05
MSTRG.19487.2	MSTRG.29214.1	nta-miR172c	0.943111	4.26364e-06
MSTRG.19487.2	MSTRG.33097.1	nta-miR172c	0.953074	1.65602e-06
MSTRG.19487.2	MSTRG.2817.2	nta-miR172d	0.912112	3.55786e-05
MSTRG.19487.2	MSTRG.29214.1	nta-miR172d	0.943111	4.26364e-06
MSTRG.19487.2	MSTRG.33097.1	nta-miR172d	0.953074	1.65602e-06
MSTRG.19487.2	MSTRG.2817.2	nta-miR172e	0.912112	3.55786e-05
MSTRG.19487.2	MSTRG.29214.1	nta-miR172e	0.943111	4.26364e-06
MSTRG.19487.2	MSTRG.33097.1	nta-miR172e	0.953074	1.65602e-06
MSTRG.19487.2	MSTRG.2817.2	nta-miR172f	0.912112	3.55786e-05
MSTRG.19487.2	MSTRG.29214.1	nta-miR172f	0.943111	4.26364e-06
MSTRG.19487.2	MSTRG.33097.1	nta-miR172f	0.953074	1.65602e-06
MSTRG.19487.2	MSTRG.2817.2	nta-miR172g	0.912112	3.55786e-05
MSTRG.19487.2	MSTRG.29214.1	nta-miR172g	0.943111	4.26364e-06
MSTRG.19487.2	MSTRG.33097.1	nta-miR172g	0.953074	1.65602e-06
MSTRG.19487.2	MSTRG.2817.2	nta-miR172h	0.912112	3.55786e-05
MSTRG.19487.2	MSTRG.29214.1	nta-miR172h	0.943111	4.26364e-06
MSTRG.19487.2	MSTRG.33097.1	nta-miR172h	0.953074	1.65602e-06
MSTRG.19487.2	MSTRG.2817.2	nta-miR172i	0.912112	3.55786e-05
MSTRG.19487.2	MSTRG.29214.1	nta-miR172i	0.943111	4.26364e-06
MSTRG.19487.2	MSTRG.33097.1	nta-miR172i	0.953074	1.65602e-06
MSTRG.19487.2	MSTRG.2205.3	nta-miR172j	0.901244	6.25477e-05
MSTRG.19487.2	MSTRG.2817.2	nta-miR172j	0.912112	3.55786e-05
MSTRG.19487.2	MSTRG.31608.1	nta-miR172j	0.945663	3.40411e-06
MSTRG.19487.2	MSTRG.34749.1	nta-miR172j	0.941919	4.71974e-06
MSTRG.19536.1	MSTRG.41955.1	nta-miR166a	0.916814	2.72467e-05
MSTRG.19536.1	MSTRG.43228.1	nta-miR166a	0.90136	6.21948e-05
MSTRG.19536.1	MSTRG.41955.1	nta-miR166b	0.916814	2.72467e-05
MSTRG.19536.1	MSTRG.43228.1	nta-miR166b	0.90136	6.21948e-05
MSTRG.19536.1	MSTRG.41955.1	nta-miR166c	0.916814	2.72467e-05
MSTRG.19536.1	MSTRG.43228.1	nta-miR166c	0.90136	6.21948e-05
MSTRG.19536.1	MSTRG.41955.1	nta-miR166d	0.916814	2.72467e-05
MSTRG.19536.1	MSTRG.43228.1	nta-miR166d	0.90136	6.21948e-05
MSTRG.19536.1	MSTRG.41955.1	nta-miR166e	0.916814	2.72467e-05
MSTRG.19536.1	MSTRG.43228.1	nta-miR166e	0.90136	6.21948e-05
MSTRG.19536.1	MSTRG.41955.1	nta-miR166f	0.916814	2.72467e-05
MSTRG.19536.1	MSTRG.43228.1	nta-miR166f	0.90136	6.21948e-05
MSTRG.19536.1	MSTRG.41955.1	nta-miR166g	0.916814	2.72467e-05
MSTRG.19536.1	MSTRG.43228.1	nta-miR166g	0.90136	6.21948e-05
MSTRG.19536.1	MSTRG.41955.1	nta-miR166h	0.916814	2.72467e-05
MSTRG.19536.1	MSTRG.43228.1	nta-miR166h	0.90136	6.21948e-05
MSTRG.19558.1	MSTRG.35633.1	nta-miR6019a	0.91261	3.46115e-05
MSTRG.19558.1	MSTRG.36812.1	nta-miR6019a	0.918516	2.46434e-05
MSTRG.19558.1	MSTRG.40532.1	nta-miR6019a	0.937748	6.62833e-06
MSTRG.19558.1	MSTRG.49878.1	nta-miR6019a	0.92496	1.65051e-05
MSTRG.19558.1	MSTRG.5387.1	nta-miR6019a	0.938959	6.02059e-06
MSTRG.19558.1	MSTRG.35633.1	nta-miR6019b	0.91261	3.46115e-05
MSTRG.19558.1	MSTRG.36812.1	nta-miR6019b	0.918516	2.46434e-05
MSTRG.19558.1	MSTRG.40532.1	nta-miR6019b	0.937748	6.62833e-06
MSTRG.19558.1	MSTRG.49878.1	nta-miR6019b	0.92496	1.65051e-05
MSTRG.19558.1	MSTRG.5387.1	nta-miR6019b	0.938959	6.02059e-06
MSTRG.19558.1	MSTRG.10776.1	nta-miR6020b	0.969354	2.02215e-07
MSTRG.19558.1	MSTRG.11500.1	nta-miR6020b	0.91424	3.15918e-05
MSTRG.19558.1	MSTRG.12930.1	nta-miR6020b	0.91509	3.01008e-05
MSTRG.19558.1	MSTRG.13041.1	nta-miR6020b	0.912858	3.4138e-05
MSTRG.19558.1	MSTRG.14045.1	nta-miR6020b	0.933403	9.21955e-06
MSTRG.19558.1	MSTRG.16759.1	nta-miR6020b	0.919741	2.28939e-05
MSTRG.19558.1	MSTRG.20438.1	nta-miR6020b	0.939163	5.92291e-06
MSTRG.19558.1	MSTRG.22078.1	nta-miR6020b	0.94589	3.33461e-06
MSTRG.19558.1	MSTRG.24999.1	nta-miR6020b	0.931334	1.07052e-05
MSTRG.19558.1	MSTRG.28325.1	nta-miR6020b	0.938294	6.34855e-06
MSTRG.19558.1	MSTRG.41792.1	nta-miR6020b	0.921592	2.0438e-05
MSTRG.19558.1	MSTRG.42031.1	nta-miR6020b	0.917148	2.67204e-05
MSTRG.19558.1	MSTRG.42464.1	nta-miR6020b	0.937126	6.9588e-06
MSTRG.19558.1	MSTRG.43783.1	nta-miR6020b	0.945316	3.51188e-06
MSTRG.19558.1	MSTRG.7109.1	nta-miR6020b	0.902082	6.00249e-05
MSTRG.19558.1	MSTRG.8261.2	nta-miR6020b	0.938431	6.28032e-06
MSTRG.19558.1	MSTRG.8483.1	nta-miR6020b	0.941189	5.01743e-06
MSTRG.19563.2	MSTRG.19749.1	nta-miR159	0.901051	6.31408e-05
MSTRG.19563.2	MSTRG.41090.1	nta-miR159	0.964028	4.46533e-07
MSTRG.19563.2	MSTRG.6184.1	nta-miR159	0.918296	2.49679e-05
MSTRG.19563.2	MSTRG.8594.1	nta-miR159	0.946277	3.21936e-06
MSTRG.19608.1	MSTRG.11150.1	nta-miR156f	0.909341	4.13554e-05
MSTRG.19608.1	MSTRG.13138.1	nta-miR156f	0.914636	3.08901e-05
MSTRG.19608.1	MSTRG.18237.2	nta-miR156f	0.918983	2.39641e-05
MSTRG.19608.1	MSTRG.201.1	nta-miR156f	0.926554	1.48649e-05
MSTRG.19608.1	MSTRG.21873.1	nta-miR156f	0.967956	2.52135e-07
MSTRG.19608.1	MSTRG.24082.1	nta-miR156f	0.95419	1.4709e-06
MSTRG.19608.1	MSTRG.44567.1	nta-miR156f	0.94066	5.24259e-06
MSTRG.19608.1	MSTRG.11219.1	nta-miR390a	0.91645	2.78304e-05
MSTRG.19608.1	MSTRG.2373.2	nta-miR390a	0.954046	1.49389e-06
MSTRG.19608.1	MSTRG.24011.1	nta-miR390a	0.931492	1.05857e-05
MSTRG.19608.1	MSTRG.24325.2	nta-miR390a	0.914058	3.19176e-05
MSTRG.19608.1	MSTRG.27567.3	nta-miR390a	0.927909	1.35752e-05
MSTRG.19608.1	MSTRG.3613.2	nta-miR390a	0.950324	2.19121e-06
MSTRG.19608.1	MSTRG.36329.3	nta-miR390a	0.953948	1.50968e-06
MSTRG.19608.1	MSTRG.11219.1	nta-miR390b	0.91645	2.78304e-05
MSTRG.19608.1	MSTRG.24011.1	nta-miR390b	0.931492	1.05857e-05
MSTRG.19608.1	MSTRG.27567.3	nta-miR390b	0.927909	1.35752e-05
MSTRG.19608.1	MSTRG.28650.3	nta-miR390b	0.927288	1.41547e-05
MSTRG.19608.1	MSTRG.36329.3	nta-miR390b	0.953948	1.50968e-06
MSTRG.19608.1	MSTRG.11219.1	nta-miR390c	0.91645	2.78304e-05
MSTRG.19608.1	MSTRG.24011.1	nta-miR390c	0.931492	1.05857e-05
MSTRG.19608.1	MSTRG.27567.3	nta-miR390c	0.927909	1.35752e-05
MSTRG.19608.1	MSTRG.28650.3	nta-miR390c	0.927288	1.41547e-05
MSTRG.19608.1	MSTRG.36329.3	nta-miR390c	0.953948	1.50968e-06
MSTRG.19608.1	MSTRG.16215.1	nta-miR6148a	0.964197	4.36263e-07
MSTRG.19608.1	MSTRG.25604.3	nta-miR6148a	0.912483	3.48563e-05
MSTRG.19608.1	MSTRG.30759.2	nta-miR6148a	0.941071	5.06706e-06
MSTRG.19608.1	MSTRG.30818.1	nta-miR6148a	0.933803	8.95197e-06
MSTRG.19608.1	MSTRG.37639.1	nta-miR6148a	0.980601	2.09418e-08
MSTRG.19608.1	MSTRG.40520.1	nta-miR6148a	0.918307	2.49516e-05
MSTRG.19608.1	MSTRG.40521.5	nta-miR6148a	0.958054	9.53053e-07
MSTRG.19608.1	MSTRG.44702.2	nta-miR6148a	0.934674	8.39075e-06
MSTRG.19608.1	MSTRG.45698.1	nta-miR6148a	0.942095	4.64995e-06
MSTRG.19608.1	MSTRG.45698.4	nta-miR6148a	0.952311	1.79278e-06
MSTRG.19608.1	MSTRG.45698.5	nta-miR6148a	0.904912	5.20918e-05
MSTRG.19608.1	MSTRG.7670.1	nta-miR6148a	0.947737	2.81197e-06
MSTRG.19608.1	MSTRG.16924.1	nta-miR6148b	0.951877	1.8744e-06
MSTRG.19608.1	MSTRG.41396.1	nta-miR6148b	0.946435	3.17306e-06
MSTRG.19608.1	MSTRG.45148.1	nta-miR6148b	0.965788	3.48528e-07
MSTRG.19608.1	MSTRG.47088.1	nta-miR6148b	0.900244	6.5665e-05
MSTRG.19608.1	MSTRG.49579.2	nta-miR6148b	0.974854	7.59165e-08
MSTRG.19608.1	MSTRG.7670.1	nta-miR6148b	0.947737	2.81197e-06
MSTRG.19608.1	MSTRG.8591.1	nta-miR6148b	0.914274	3.15312e-05
MSTRG.19678.1	MSTRG.11500.1	nta-miR6020a-5p	0.919072	2.38362e-05
MSTRG.19678.1	MSTRG.13041.1	nta-miR6020a-5p	0.94079	5.18665e-06
MSTRG.19678.1	MSTRG.14045.1	nta-miR6020a-5p	0.921393	2.06913e-05
MSTRG.19678.1	MSTRG.19724.1	nta-miR6020a-5p	0.965736	3.5115e-07
MSTRG.19678.1	MSTRG.20590.1	nta-miR6020a-5p	0.930817	1.11047e-05
MSTRG.19678.1	MSTRG.21656.1	nta-miR6020a-5p	0.970728	1.61138e-07
MSTRG.19678.1	MSTRG.24519.1	nta-miR6020a-5p	0.922992	1.87227e-05
MSTRG.19678.1	MSTRG.30029.1	nta-miR6020a-5p	0.952701	1.7218e-06
MSTRG.19678.1	MSTRG.30127.1	nta-miR6020a-5p	0.923229	1.84437e-05
MSTRG.19678.1	MSTRG.31787.1	nta-miR6020a-5p	0.915245	2.98353e-05
MSTRG.19678.1	MSTRG.32831.1	nta-miR6020a-5p	0.937294	6.86841e-06
MSTRG.19678.1	MSTRG.43783.1	nta-miR6020a-5p	0.965074	3.85979e-07
MSTRG.19678.1	MSTRG.45349.1	nta-miR6020a-5p	0.915667	2.91206e-05
MSTRG.19678.1	MSTRG.46745.1	nta-miR6020a-5p	0.944728	3.70106e-06
MSTRG.19678.1	MSTRG.5577.1	nta-miR6020a-5p	0.911899	3.59986e-05
MSTRG.19706.1	MSTRG.12080.1	nta-miR156a	0.917042	2.68856e-05
MSTRG.19706.1	MSTRG.13977.1	nta-miR156a	0.906472	4.80881e-05
MSTRG.19706.1	MSTRG.26080.1	nta-miR156a	0.902628	5.84258e-05
MSTRG.19706.1	MSTRG.29061.1	nta-miR156a	0.900996	6.33113e-05
MSTRG.19706.1	MSTRG.12080.1	nta-miR156b	0.917042	2.68856e-05
MSTRG.19706.1	MSTRG.13977.1	nta-miR156b	0.906472	4.80881e-05
MSTRG.19706.1	MSTRG.26080.1	nta-miR156b	0.902628	5.84258e-05
MSTRG.19706.1	MSTRG.29061.1	nta-miR156b	0.900996	6.33113e-05
MSTRG.19706.1	MSTRG.12080.1	nta-miR156c	0.917042	2.68856e-05
MSTRG.19706.1	MSTRG.13977.1	nta-miR156c	0.906472	4.80881e-05
MSTRG.19706.1	MSTRG.26080.1	nta-miR156c	0.902628	5.84258e-05
MSTRG.19706.1	MSTRG.29061.1	nta-miR156c	0.900996	6.33113e-05
MSTRG.19706.1	MSTRG.12080.1	nta-miR156d	0.917042	2.68856e-05
MSTRG.19706.1	MSTRG.13977.1	nta-miR156d	0.906472	4.80881e-05
MSTRG.19706.1	MSTRG.26080.1	nta-miR156d	0.902628	5.84258e-05
MSTRG.19706.1	MSTRG.29061.1	nta-miR156d	0.900996	6.33113e-05
MSTRG.19706.1	MSTRG.12080.1	nta-miR156e	0.917042	2.68856e-05
MSTRG.19706.1	MSTRG.13977.1	nta-miR156e	0.906472	4.80881e-05
MSTRG.19706.1	MSTRG.26080.1	nta-miR156e	0.902628	5.84258e-05
MSTRG.19706.1	MSTRG.29061.1	nta-miR156e	0.900996	6.33113e-05
MSTRG.19706.1	MSTRG.12080.1	nta-miR156f	0.917042	2.68856e-05
MSTRG.19706.1	MSTRG.13977.1	nta-miR156f	0.906472	4.80881e-05
MSTRG.19706.1	MSTRG.24762.1	nta-miR156f	0.908765	4.26425e-05
MSTRG.19706.1	MSTRG.29061.1	nta-miR156f	0.900996	6.33113e-05
MSTRG.19706.1	MSTRG.11692.1	nta-miR164a	0.91551	2.93846e-05
MSTRG.19706.1	MSTRG.11692.1	nta-miR164b	0.91551	2.93846e-05
MSTRG.19706.1	MSTRG.10501.1	nta-miR164c	0.922704	1.90655e-05
MSTRG.19706.1	MSTRG.13210.1	nta-miR6145c	0.919401	2.33693e-05
MSTRG.19706.1	MSTRG.22146.1	nta-miR6145c	0.900484	6.49073e-05
MSTRG.19706.1	MSTRG.34458.1	nta-miR6145c	0.929934	1.18134e-05
MSTRG.19706.1	MSTRG.36526.1	nta-miR6145c	0.907274	4.61247e-05
MSTRG.19706.1	MSTRG.38749.1	nta-miR6145c	0.901403	6.20639e-05
MSTRG.19706.1	MSTRG.24009.1	nta-miR6164a	0.922737	1.90259e-05
MSTRG.19706.1	MSTRG.3746.1	nta-miR6164a	0.902543	5.86738e-05
MSTRG.19706.1	MSTRG.24009.1	nta-miR6164b	0.922737	1.90259e-05
MSTRG.19706.1	MSTRG.3746.1	nta-miR6164b	0.902543	5.86738e-05
MSTRG.19890.1	MSTRG.13696.1	nta-miR6025c	0.92274	1.90219e-05
MSTRG.19890.1	MSTRG.25152.1	nta-miR6025c	0.908953	4.22184e-05
MSTRG.19890.1	MSTRG.40840.2	nta-miR6025c	0.908143	4.40696e-05
MSTRG.20004.5	MSTRG.8335.1	nta-miR156g	0.910585	3.86774e-05
MSTRG.20004.5	MSTRG.8335.1	nta-miR156h	0.910585	3.86774e-05
MSTRG.20004.5	MSTRG.8335.1	nta-miR156i	0.910585	3.86774e-05
MSTRG.20004.5	MSTRG.8335.1	nta-miR156j	0.910585	3.86774e-05
MSTRG.20004.5	MSTRG.18048.2	nta-miR6151f	0.922263	1.96009e-05
MSTRG.20004.5	MSTRG.24760.2	nta-miR6151f	0.918385	2.48372e-05
MSTRG.20004.5	MSTRG.26465.1	nta-miR6151f	0.913496	3.29432e-05
MSTRG.20004.5	MSTRG.5897.2	nta-miR6151f	0.902231	5.95858e-05
MSTRG.20004.5	MSTRG.6317.5	nta-miR6151f	0.919547	2.31645e-05
MSTRG.20004.5	MSTRG.7242.1	nta-miR6151f	0.905643	5.01855e-05
MSTRG.20004.5	MSTRG.8609.1	nta-miR6151f	0.944922	3.63778e-06
MSTRG.20132.1	MSTRG.1926.1	nta-miR6021	0.9002	6.5805e-05
MSTRG.20165.1	MSTRG.15315.1	nta-miR6156	0.903756	5.52268e-05
MSTRG.20165.1	MSTRG.25725.1	nta-miR6156	0.906905	4.70199e-05
MSTRG.20165.1	MSTRG.28234.1	nta-miR6156	0.908439	4.3385e-05
MSTRG.20165.1	MSTRG.36512.1	nta-miR6156	0.92295	1.87714e-05
MSTRG.20242.1	MSTRG.17689.2	nta-miR395a	0.985108	5.62684e-09
MSTRG.20242.1	MSTRG.2373.2	nta-miR395a	0.908699	4.27921e-05
MSTRG.20242.1	MSTRG.38686.1	nta-miR395a	0.992701	1.6116e-10
MSTRG.20242.1	MSTRG.42005.4	nta-miR395a	0.920965	2.12459e-05
MSTRG.20242.1	MSTRG.50178.2	nta-miR395a	0.918962	2.39945e-05
MSTRG.20242.1	MSTRG.17689.2	nta-miR395b	0.985108	5.62684e-09
MSTRG.20242.1	MSTRG.2373.2	nta-miR395b	0.908699	4.27921e-05
MSTRG.20242.1	MSTRG.38686.1	nta-miR395b	0.992701	1.6116e-10
MSTRG.20242.1	MSTRG.42005.4	nta-miR395b	0.920965	2.12459e-05
MSTRG.20242.1	MSTRG.50178.2	nta-miR395b	0.918962	2.39945e-05
MSTRG.20242.1	MSTRG.17689.2	nta-miR395c	0.985108	5.62684e-09
MSTRG.20242.1	MSTRG.2373.2	nta-miR395c	0.908699	4.27921e-05
MSTRG.20242.1	MSTRG.38686.1	nta-miR395c	0.992701	1.6116e-10
MSTRG.20242.1	MSTRG.42005.4	nta-miR395c	0.920965	2.12459e-05
MSTRG.20242.1	MSTRG.50178.2	nta-miR395c	0.918962	2.39945e-05
MSTRG.20242.1	MSTRG.17429.1	nta-miR5303a	0.97482	7.64154e-08
MSTRG.20242.1	MSTRG.48974.1	nta-miR5303a	0.912195	3.5417e-05
MSTRG.20242.1	MSTRG.17429.1	nta-miR5303b	0.97482	7.64154e-08
MSTRG.20242.1	MSTRG.48974.1	nta-miR5303b	0.912195	3.5417e-05
MSTRG.2027.1	MSTRG.12463.2	nta-miR397	0.910464	3.89323e-05
MSTRG.2027.1	MSTRG.14941.2	nta-miR397	0.905907	4.95095e-05
MSTRG.2027.1	MSTRG.2524.1	nta-miR397	0.924219	1.7314e-05
MSTRG.2027.1	MSTRG.34238.1	nta-miR397	0.93935	5.83428e-06
MSTRG.2027.1	MSTRG.37062.1	nta-miR397	0.938916	6.04157e-06
MSTRG.2027.1	MSTRG.41537.5	nta-miR397	0.923288	1.83746e-05
MSTRG.20360.4	MSTRG.11332.1	nta-miR156g	0.914521	3.10925e-05
MSTRG.20360.4	MSTRG.20243.1	nta-miR156g	0.936319	7.40714e-06
MSTRG.20360.4	MSTRG.20435.1	nta-miR156g	0.917481	2.62024e-05
MSTRG.20360.4	MSTRG.21092.1	nta-miR156g	0.936348	7.39074e-06
MSTRG.20360.4	MSTRG.21809.1	nta-miR156g	0.964062	4.44425e-07
MSTRG.20360.4	MSTRG.24761.1	nta-miR156g	0.947183	2.96135e-06
MSTRG.20360.4	MSTRG.48718.1	nta-miR156g	0.931044	1.0928e-05
MSTRG.20360.4	MSTRG.11332.1	nta-miR156h	0.914521	3.10925e-05
[truncated: 9,566 more rows]

## Sheet: leaf lncRNA-miRNA-mRNA triples
Table S10. Lists of lncRNA-miRNA-mRNA interaction triples in roots and leaves (leaves).
lncRNA	mRNA	miRNA	Correlation	Pvalue
MSTRG.10503.1	MSTRG.7121.1	nta-miR156g	0.904404	5.34532e-05
MSTRG.10503.1	MSTRG.7121.1	nta-miR156h	0.904404	5.34532e-05
MSTRG.10503.1	MSTRG.7121.1	nta-miR156i	0.904404	5.34532e-05
MSTRG.10503.1	MSTRG.7121.1	nta-miR156j	0.904404	5.34532e-05
MSTRG.10644.2	MSTRG.32429.1	nta-miR164c	0.911894	3.60099e-05
MSTRG.11531.1	MSTRG.29830.1	nta-miR390b	0.919505	2.32236e-05
MSTRG.11531.1	MSTRG.29830.1	nta-miR390c	0.919505	2.32236e-05
MSTRG.12120.10	MSTRG.4828.2	nta-miR6146a	0.939978	5.54452e-06
MSTRG.12120.10	MSTRG.25436.1	nta-miR6146b	0.902335	5.92794e-05
MSTRG.12120.10	MSTRG.4828.2	nta-miR6146b	0.939978	5.54452e-06
MSTRG.12645.3	MSTRG.24442.1	nta-miR6025d	0.90938	4.12689e-05
MSTRG.13260.8	MSTRG.4966.1	nta-miR6156	0.906505	4.80041e-05
MSTRG.13260.8	MSTRG.23131.1	nta-miR6162	0.905256	5.11876e-05
MSTRG.13260.8	MSTRG.763.1	nta-miR6162	0.935243	8.03948e-06
MSTRG.13295.1	MSTRG.14116.1	nta-miR6020a-5p	0.929333	1.23163e-05
MSTRG.13723.1	MSTRG.2124.1	nta-miR156g	0.951245	1.99866e-06
MSTRG.13723.1	MSTRG.48027.1	nta-miR156g	0.93586	7.67178e-06
MSTRG.13723.1	MSTRG.8481.2	nta-miR156g	0.914093	3.18553e-05
MSTRG.13723.1	MSTRG.2124.1	nta-miR156h	0.951245	1.99866e-06
MSTRG.13723.1	MSTRG.48027.1	nta-miR156h	0.93586	7.67178e-06
MSTRG.13723.1	MSTRG.8481.2	nta-miR156h	0.914093	3.18553e-05
MSTRG.13723.1	MSTRG.2124.1	nta-miR156i	0.951245	1.99866e-06
MSTRG.13723.1	MSTRG.48027.1	nta-miR156i	0.93586	7.67178e-06
MSTRG.13723.1	MSTRG.8481.2	nta-miR156i	0.914093	3.18553e-05
MSTRG.13723.1	MSTRG.2124.1	nta-miR156j	0.951245	1.99866e-06
MSTRG.13723.1	MSTRG.48027.1	nta-miR156j	0.93586	7.67178e-06
MSTRG.13723.1	MSTRG.8481.2	nta-miR156j	0.914093	3.18553e-05
MSTRG.13723.1	MSTRG.21644.1	nta-miR395a	0.950881	2.07307e-06
MSTRG.13723.1	MSTRG.9568.1	nta-miR395a	0.959402	8.11306e-07
MSTRG.13723.1	MSTRG.21644.1	nta-miR395b	0.950881	2.07307e-06
MSTRG.13723.1	MSTRG.9568.1	nta-miR395b	0.959402	8.11306e-07
MSTRG.13723.1	MSTRG.21644.1	nta-miR395c	0.950881	2.07307e-06
MSTRG.13723.1	MSTRG.9568.1	nta-miR395c	0.959402	8.11306e-07
MSTRG.13897.1	MSTRG.15969.1	nta-miR6164a	0.934168	8.71299e-06
MSTRG.13897.1	MSTRG.18494.1	nta-miR6164a	0.903506	5.5925e-05
MSTRG.13897.1	MSTRG.34136.2	nta-miR6164a	0.921556	2.04833e-05
MSTRG.13897.1	MSTRG.15969.1	nta-miR6164b	0.934168	8.71299e-06
MSTRG.13897.1	MSTRG.18494.1	nta-miR6164b	0.903506	5.5925e-05
MSTRG.13897.1	MSTRG.34136.2	nta-miR6164b	0.921556	2.04833e-05
MSTRG.14051.1	MSTRG.376.1	nta-miR6024	0.913465	3.3001e-05
MSTRG.14051.3	MSTRG.35607.1	nta-miR396a	0.912271	3.52691e-05
MSTRG.14051.3	MSTRG.35607.1	nta-miR396b	0.912271	3.52691e-05
MSTRG.14051.3	MSTRG.35607.1	nta-miR396c	0.912271	3.52691e-05
MSTRG.14051.3	MSTRG.20185.1	nta-miR6024	0.925426	1.60113e-05
MSTRG.14240.2	MSTRG.28487.2	nta-miR172j	0.928937	1.26571e-05
MSTRG.14240.2	MSTRG.10558.1	nta-miR395a	0.909148	4.17833e-05
MSTRG.14240.2	MSTRG.10558.1	nta-miR395b	0.909148	4.17833e-05
MSTRG.14240.2	MSTRG.10558.1	nta-miR395c	0.909148	4.17833e-05
MSTRG.14240.2	MSTRG.23043.1	nta-miR6158a	0.910269	3.93435e-05
MSTRG.14240.2	MSTRG.23043.1	nta-miR6158b	0.910269	3.93435e-05
MSTRG.14240.2	MSTRG.23043.1	nta-miR6158c	0.910269	3.93435e-05
MSTRG.1458.2	MSTRG.21005.1	nta-miR395a	0.952326	1.78987e-06
MSTRG.1458.2	MSTRG.41965.1	nta-miR395a	0.916751	2.73468e-05
MSTRG.1458.2	MSTRG.6675.1	nta-miR395a	0.9061	4.90207e-05
MSTRG.1458.2	MSTRG.21005.1	nta-miR395b	0.952326	1.78987e-06
MSTRG.1458.2	MSTRG.41965.1	nta-miR395b	0.916751	2.73468e-05
MSTRG.1458.2	MSTRG.6675.1	nta-miR395b	0.9061	4.90207e-05
MSTRG.1458.2	MSTRG.21005.1	nta-miR395c	0.952326	1.78987e-06
MSTRG.1458.2	MSTRG.41965.1	nta-miR395c	0.916751	2.73468e-05
MSTRG.1458.2	MSTRG.6675.1	nta-miR395c	0.9061	4.90207e-05
MSTRG.1458.2	MSTRG.24820.1	nta-miR482a	0.920149	2.23334e-05
MSTRG.1458.2	MSTRG.24820.1	nta-miR482c	0.920149	2.23334e-05
MSTRG.1458.2	MSTRG.22276.3	nta-miR6150	0.911506	3.67845e-05
MSTRG.1458.2	MSTRG.14983.2	nta-miR6151a	0.904781	5.24414e-05
MSTRG.1458.2	MSTRG.9242.2	nta-miR6151a	0.944068	3.92305e-06
MSTRG.1458.2	MSTRG.14983.2	nta-miR6151b	0.904781	5.24414e-05
MSTRG.1458.2	MSTRG.9242.2	nta-miR6151b	0.944068	3.92305e-06
MSTRG.1458.2	MSTRG.14983.2	nta-miR6151c	0.904781	5.24414e-05
MSTRG.1458.2	MSTRG.9242.2	nta-miR6151c	0.944068	3.92305e-06
MSTRG.1458.2	MSTRG.14983.2	nta-miR6151d	0.904781	5.24414e-05
MSTRG.1458.2	MSTRG.9242.2	nta-miR6151d	0.944068	3.92305e-06
MSTRG.1458.2	MSTRG.14983.2	nta-miR6151e	0.904781	5.24414e-05
MSTRG.1458.2	MSTRG.9242.2	nta-miR6151e	0.944068	3.92305e-06
MSTRG.1458.2	MSTRG.14983.2	nta-miR6151f	0.904781	5.24414e-05
MSTRG.1458.2	MSTRG.14983.2	nta-miR6151g	0.904781	5.24414e-05
MSTRG.1458.2	MSTRG.39082.1	nta-miR6151g	0.903008	5.73328e-05
MSTRG.1458.2	MSTRG.9242.2	nta-miR6151g	0.944068	3.92305e-06
MSTRG.1458.2	MSTRG.14983.2	nta-miR6151h	0.904781	5.24414e-05
MSTRG.1458.2	MSTRG.39082.1	nta-miR6151h	0.903008	5.73328e-05
MSTRG.1458.2	MSTRG.9242.2	nta-miR6151h	0.944068	3.92305e-06
MSTRG.1458.2	MSTRG.14983.2	nta-miR6151i	0.904781	5.24414e-05
MSTRG.1458.2	MSTRG.39082.1	nta-miR6151i	0.903008	5.73328e-05
MSTRG.1458.2	MSTRG.9242.2	nta-miR6151i	0.944068	3.92305e-06
MSTRG.1458.2	MSTRG.13989.1	nta-miR6155	0.906122	4.89637e-05
MSTRG.1458.2	MSTRG.25718.1	nta-miR6155	0.9025	5.87965e-05
MSTRG.1458.2	MSTRG.5680.1	nta-miR6155	0.955062	1.33819e-06
MSTRG.1458.2	MSTRG.7368.1	nta-miR6155	0.906431	4.81889e-05
MSTRG.1458.2	MSTRG.31364.1	nta-miR6161a	0.924791	1.66862e-05
MSTRG.1458.2	MSTRG.31364.1	nta-miR6161b	0.924791	1.66862e-05
MSTRG.14849.2	MSTRG.14083.1	nta-miR6144	0.943805	4.01451e-06
MSTRG.14849.2	MSTRG.2047.1	nta-miR6144	0.935048	8.15857e-06
MSTRG.14849.2	MSTRG.2172.1	nta-miR6144	0.976499	5.42748e-08
MSTRG.14849.2	MSTRG.22204.1	nta-miR6144	0.973764	9.36878e-08
MSTRG.14849.2	MSTRG.23174.1	nta-miR6144	0.944475	3.7852e-06
MSTRG.14849.2	MSTRG.2627.1	nta-miR6144	0.94901	2.49109e-06
MSTRG.14849.2	MSTRG.2839.1	nta-miR6144	0.94803	2.7355e-06
MSTRG.14849.2	MSTRG.32283.1	nta-miR6144	0.915875	2.87727e-05
MSTRG.14849.2	MSTRG.36716.1	nta-miR6144	0.961132	6.54442e-07
MSTRG.14849.2	MSTRG.36716.2	nta-miR6144	0.971717	1.35919e-07
MSTRG.14849.2	MSTRG.38046.1	nta-miR6144	0.963333	4.90805e-07
MSTRG.14849.2	MSTRG.41616.1	nta-miR6144	0.921767	2.02163e-05
MSTRG.14849.2	MSTRG.41932.1	nta-miR6144	0.954985	1.34951e-06
MSTRG.14849.2	MSTRG.47041.1	nta-miR6144	0.972159	1.25714e-07
MSTRG.14849.2	MSTRG.6549.1	nta-miR6144	0.918777	2.42622e-05
MSTRG.14849.2	MSTRG.11909.3	nta-miR6151f	0.935496	7.88693e-06
MSTRG.14849.2	MSTRG.15631.1	nta-miR6151f	0.974416	8.26904e-08
MSTRG.14849.2	MSTRG.20628.1	nta-miR6151f	0.966796	3.00638e-07
MSTRG.14849.2	MSTRG.22921.1	nta-miR6151f	0.95222	1.80949e-06
MSTRG.14849.2	MSTRG.27027.1	nta-miR6151f	0.926661	1.47599e-05
MSTRG.14849.2	MSTRG.27551.1	nta-miR6151f	0.932565	9.79994e-06
MSTRG.14849.2	MSTRG.27551.2	nta-miR6151f	0.926236	1.51811e-05
MSTRG.14849.2	MSTRG.30273.1	nta-miR6151f	0.956388	1.15463e-06
MSTRG.14849.2	MSTRG.31308.1	nta-miR6151f	0.922035	1.98826e-05
MSTRG.14849.2	MSTRG.3384.1	nta-miR6151f	0.919085	2.38188e-05
MSTRG.14849.2	MSTRG.36835.1	nta-miR6151f	0.927967	1.35219e-05
MSTRG.14849.2	MSTRG.37246.1	nta-miR6151f	0.970587	1.65016e-07
MSTRG.14849.2	MSTRG.376.1	nta-miR6151f	0.963634	4.71207e-07
MSTRG.14849.2	MSTRG.40304.1	nta-miR6151f	0.933893	8.89266e-06
MSTRG.14849.2	MSTRG.40655.1	nta-miR6151f	0.962964	5.1564e-07
MSTRG.14849.2	MSTRG.47352.1	nta-miR6151f	0.928991	1.26102e-05
MSTRG.14849.2	MSTRG.590.1	nta-miR6151f	0.933813	8.94551e-06
MSTRG.15079.2	MSTRG.44669.1	nta-miR156g	0.901838	6.07518e-05
MSTRG.15079.2	MSTRG.44669.1	nta-miR156h	0.901838	6.07518e-05
MSTRG.15079.2	MSTRG.44669.1	nta-miR156i	0.901838	6.07518e-05
MSTRG.15079.2	MSTRG.44669.1	nta-miR156j	0.901838	6.07518e-05
MSTRG.15079.2	MSTRG.10253.1	nta-miR159	0.964925	3.94167e-07
MSTRG.15079.2	MSTRG.20614.1	nta-miR159	0.940281	5.40845e-06
MSTRG.15079.2	MSTRG.23889.1	nta-miR159	0.917161	2.66987e-05
MSTRG.15079.2	MSTRG.3014.2	nta-miR159	0.929672	1.20305e-05
MSTRG.15079.2	MSTRG.44647.1	nta-miR159	0.936969	7.04462e-06
MSTRG.15079.2	MSTRG.44669.1	nta-miR159	0.901838	6.07518e-05
MSTRG.15079.2	MSTRG.48047.1	nta-miR159	0.951433	1.96106e-06
MSTRG.15079.2	MSTRG.20614.1	nta-miR319a	0.940281	5.40845e-06
MSTRG.15079.2	MSTRG.44647.1	nta-miR319a	0.936969	7.04462e-06
MSTRG.15079.2	MSTRG.48047.1	nta-miR319a	0.951433	1.96106e-06
MSTRG.15079.2	MSTRG.20614.1	nta-miR319b	0.940281	5.40845e-06
MSTRG.15079.2	MSTRG.44647.1	nta-miR319b	0.936969	7.04462e-06
MSTRG.15079.2	MSTRG.48047.1	nta-miR319b	0.951433	1.96106e-06
MSTRG.15079.2	MSTRG.10390.1	nta-miR390a	0.91313	3.36244e-05
MSTRG.15079.2	MSTRG.11219.1	nta-miR390a	0.964805	4.0089e-07
MSTRG.15079.2	MSTRG.1453.1	nta-miR390a	0.96401	4.47625e-07
MSTRG.15079.2	MSTRG.2204.2	nta-miR390a	0.923614	1.79975e-05
MSTRG.15079.2	MSTRG.11219.1	nta-miR390b	0.964805	4.0089e-07
MSTRG.15079.2	MSTRG.1453.1	nta-miR390b	0.96401	4.47625e-07
MSTRG.15079.2	MSTRG.11219.1	nta-miR390c	0.964805	4.0089e-07
MSTRG.15079.2	MSTRG.1453.1	nta-miR390c	0.96401	4.47625e-07
MSTRG.15079.2	MSTRG.2204.2	nta-miR6019a	0.923614	1.79975e-05
MSTRG.15079.2	MSTRG.48482.1	nta-miR6019a	0.935391	7.95005e-06
MSTRG.15079.2	MSTRG.2204.2	nta-miR6019b	0.923614	1.79975e-05
MSTRG.15079.2	MSTRG.48482.1	nta-miR6019b	0.935391	7.95005e-06
MSTRG.15079.2	MSTRG.24591.1	nta-miR6161d	0.938173	6.41017e-06
MSTRG.15079.2	MSTRG.13264.1	nta-miR827	0.936464	7.3247e-06
MSTRG.15079.2	MSTRG.43680.1	nta-miR827	0.942341	4.5539e-06
MSTRG.15079.2	MSTRG.9255.1	nta-miR827	0.918291	2.49758e-05
MSTRG.15081.6	MSTRG.19416.2	nta-miR6025c	0.94037	5.36912e-06
MSTRG.15086.1	MSTRG.2220.4	nta-miR827	0.945922	3.32501e-06
MSTRG.15685.3	MSTRG.20367.1	nta-miR172b	0.911122	3.75645e-05
MSTRG.15685.3	MSTRG.26280.1	nta-miR172b	0.910426	3.90122e-05
MSTRG.15685.3	MSTRG.26863.3	nta-miR479b	0.939417	5.80297e-06
MSTRG.15685.3	MSTRG.3340.6	nta-miR6025e	0.911194	3.74173e-05
MSTRG.16369.2	MSTRG.29224.1	nta-miR159	0.910957	3.79031e-05
MSTRG.18267.1	MSTRG.10226.1	nta-miR171b	0.95648	1.14265e-06
MSTRG.18267.1	MSTRG.6986.1	nta-miR171b	0.951117	2.02451e-06
MSTRG.18279.1	MSTRG.17690.1	nta-miR167a	0.907799	4.48729e-05
MSTRG.18279.1	MSTRG.29560.1	nta-miR167a	0.9323	9.98944e-06
MSTRG.18279.1	MSTRG.33565.1	nta-miR167a	0.957365	1.03271e-06
MSTRG.18279.1	MSTRG.35983.1	nta-miR167a	0.935675	7.78073e-06
MSTRG.18279.1	MSTRG.37259.2	nta-miR167a	0.926034	1.53854e-05
MSTRG.18279.1	MSTRG.4237.1	nta-miR167a	0.96591	3.42391e-07
MSTRG.18279.1	MSTRG.4237.5	nta-miR167a	0.979862	2.52195e-08
MSTRG.18279.1	MSTRG.4237.6	nta-miR167a	0.937439	6.79113e-06
MSTRG.18279.1	MSTRG.47265.1	nta-miR167a	0.947767	2.80413e-06
MSTRG.18279.1	MSTRG.6266.2	nta-miR167a	0.901885	6.06099e-05
MSTRG.18279.1	MSTRG.17690.1	nta-miR167b	0.907799	4.48729e-05
MSTRG.18279.1	MSTRG.29560.1	nta-miR167b	0.9323	9.98944e-06
MSTRG.18279.1	MSTRG.33565.1	nta-miR167b	0.957365	1.03271e-06
MSTRG.18279.1	MSTRG.35983.1	nta-miR167b	0.935675	7.78073e-06
MSTRG.18279.1	MSTRG.37259.2	nta-miR167b	0.926034	1.53854e-05
MSTRG.18279.1	MSTRG.4237.1	nta-miR167b	0.96591	3.42391e-07
MSTRG.18279.1	MSTRG.4237.5	nta-miR167b	0.979862	2.52195e-08
MSTRG.18279.1	MSTRG.4237.6	nta-miR167b	0.937439	6.79113e-06
MSTRG.18279.1	MSTRG.47265.1	nta-miR167b	0.947767	2.80413e-06
MSTRG.18279.1	MSTRG.6266.2	nta-miR167b	0.901885	6.06099e-05
MSTRG.18279.1	MSTRG.17690.1	nta-miR167c	0.907799	4.48729e-05
MSTRG.18279.1	MSTRG.29560.1	nta-miR167c	0.9323	9.98944e-06
MSTRG.18279.1	MSTRG.33565.1	nta-miR167c	0.957365	1.03271e-06
MSTRG.18279.1	MSTRG.35983.1	nta-miR167c	0.935675	7.78073e-06
MSTRG.18279.1	MSTRG.37259.2	nta-miR167c	0.926034	1.53854e-05
MSTRG.18279.1	MSTRG.4237.1	nta-miR167c	0.96591	3.42391e-07
MSTRG.18279.1	MSTRG.4237.5	nta-miR167c	0.979862	2.52195e-08
MSTRG.18279.1	MSTRG.4237.6	nta-miR167c	0.937439	6.79113e-06
MSTRG.18279.1	MSTRG.47265.1	nta-miR167c	0.947767	2.80413e-06
MSTRG.18279.1	MSTRG.6266.2	nta-miR167c	0.901885	6.06099e-05
MSTRG.18279.1	MSTRG.17690.1	nta-miR167d	0.907799	4.48729e-05
MSTRG.18279.1	MSTRG.29560.1	nta-miR167d	0.9323	9.98944e-06
MSTRG.18279.1	MSTRG.33565.1	nta-miR167d	0.957365	1.03271e-06
MSTRG.18279.1	MSTRG.35983.1	nta-miR167d	0.935675	7.78073e-06
MSTRG.18279.1	MSTRG.37259.2	nta-miR167d	0.926034	1.53854e-05
MSTRG.18279.1	MSTRG.4237.1	nta-miR167d	0.96591	3.42391e-07
MSTRG.18279.1	MSTRG.4237.5	nta-miR167d	0.979862	2.52195e-08
MSTRG.18279.1	MSTRG.4237.6	nta-miR167d	0.937439	6.79113e-06
MSTRG.18279.1	MSTRG.47265.1	nta-miR167d	0.947767	2.80413e-06
MSTRG.18279.1	MSTRG.6266.2	nta-miR167d	0.901885	6.06099e-05
MSTRG.18279.1	MSTRG.17690.1	nta-miR167e	0.907799	4.48729e-05
MSTRG.18279.1	MSTRG.29560.1	nta-miR167e	0.9323	9.98944e-06
MSTRG.18279.1	MSTRG.33565.1	nta-miR167e	0.957365	1.03271e-06
MSTRG.18279.1	MSTRG.35983.1	nta-miR167e	0.935675	7.78073e-06
MSTRG.18279.1	MSTRG.37259.2	nta-miR167e	0.926034	1.53854e-05
MSTRG.18279.1	MSTRG.4237.1	nta-miR167e	0.96591	3.42391e-07
MSTRG.18279.1	MSTRG.4237.5	nta-miR167e	0.979862	2.52195e-08
MSTRG.18279.1	MSTRG.4237.6	nta-miR167e	0.937439	6.79113e-06
MSTRG.18279.1	MSTRG.47265.1	nta-miR167e	0.947767	2.80413e-06
MSTRG.18279.1	MSTRG.6266.2	nta-miR167e	0.901885	6.06099e-05
MSTRG.18313.1	MSTRG.10916.1	nta-miR171a	0.908387	4.35046e-05
MSTRG.18313.1	MSTRG.25421.1	nta-miR171a	0.905008	5.18404e-05
MSTRG.18313.1	MSTRG.32588.1	nta-miR171a	0.90181	6.08358e-05
MSTRG.18569.1	MSTRG.10325.1	nta-miR6164a	0.939011	5.9959e-06
MSTRG.18569.1	MSTRG.42909.1	nta-miR6164a	0.910904	3.80129e-05
MSTRG.18569.1	MSTRG.9741.1	nta-miR6164a	0.956102	1.19249e-06
MSTRG.18569.1	MSTRG.10325.1	nta-miR6164b	0.939011	5.9959e-06
MSTRG.18569.1	MSTRG.42909.1	nta-miR6164b	0.910904	3.80129e-05
MSTRG.18569.1	MSTRG.9741.1	nta-miR6164b	0.956102	1.19249e-06
MSTRG.18658.2	MSTRG.12319.1	nta-miR159	0.914138	3.17743e-05
MSTRG.18789.1	MSTRG.8922.3	nta-miR156a	0.911861	3.60755e-05
MSTRG.18789.1	MSTRG.8922.3	nta-miR156b	0.911861	3.60755e-05
MSTRG.18789.1	MSTRG.8922.3	nta-miR156c	0.911861	3.60755e-05
MSTRG.18789.1	MSTRG.8922.3	nta-miR156d	0.911861	3.60755e-05
MSTRG.18789.1	MSTRG.8922.3	nta-miR156e	0.911861	3.60755e-05
MSTRG.18820.1	MSTRG.13968.1	nta-miR6025d	0.904041	5.44416e-05
MSTRG.18820.1	MSTRG.1888.1	nta-miR6025d	0.923835	1.77453e-05
MSTRG.18820.1	MSTRG.21199.1	nta-miR6025d	0.920649	2.16617e-05
MSTRG.18820.1	MSTRG.27026.1	nta-miR6025d	0.920199	2.22663e-05
MSTRG.18820.1	MSTRG.35391.1	nta-miR6025d	0.936314	7.40973e-06
MSTRG.18820.1	MSTRG.36716.1	nta-miR6025d	0.922456	1.93649e-05
MSTRG.18820.1	MSTRG.36716.2	nta-miR6025d	0.943799	4.01668e-06
MSTRG.18820.1	MSTRG.38291.1	nta-miR6025d	0.940964	5.11225e-06
MSTRG.18820.1	MSTRG.726.1	nta-miR6025d	0.906081	4.90665e-05
MSTRG.18820.1	MSTRG.7786.1	nta-miR6025d	0.90877	4.26315e-05
MSTRG.18820.1	MSTRG.934.1	nta-miR6025d	0.92846	1.30764e-05
MSTRG.18820.1	MSTRG.2084.1	nta-miR6150	0.918177	2.51458e-05
MSTRG.18820.1	MSTRG.27027.1	nta-miR6150	0.913734	3.25053e-05
MSTRG.18820.1	MSTRG.34506.1	nta-miR6150	0.920044	2.24766e-05
MSTRG.18820.1	MSTRG.39138.1	nta-miR6150	0.919452	2.32978e-05
MSTRG.18820.1	MSTRG.4450.1	nta-miR6150	0.905543	5.04417e-05
MSTRG.18820.1	MSTRG.10344.1	nta-miR6162	0.924192	1.73443e-05
MSTRG.18820.1	MSTRG.23980.1	nta-miR6162	0.933574	9.10393e-06
MSTRG.18820.1	MSTRG.30826.1	nta-miR6162	0.918798	2.42312e-05
MSTRG.18820.1	MSTRG.33055.1	nta-miR6162	0.904742	5.25455e-05
MSTRG.18820.1	MSTRG.34396.1	nta-miR6162	0.935314	7.99661e-06
MSTRG.18820.1	MSTRG.37165.1	nta-miR6162	0.905096	5.16064e-05
MSTRG.18820.1	MSTRG.43488.1	nta-miR6162	0.904466	5.32851e-05
MSTRG.18888.2	MSTRG.25053.1	nta-miR171c	0.921116	2.10488e-05
MSTRG.19001.1	MSTRG.25995.1	nta-miR395a	0.92524	1.62074e-05
MSTRG.19001.1	MSTRG.29952.1	nta-miR395a	0.921937	2.00038e-05
MSTRG.19001.1	MSTRG.47676.3	nta-miR395a	0.922051	1.98627e-05
MSTRG.19001.1	MSTRG.25995.1	nta-miR395b	0.92524	1.62074e-05
MSTRG.19001.1	MSTRG.29952.1	nta-miR395b	0.921937	2.00038e-05
MSTRG.19001.1	MSTRG.47676.3	nta-miR395b	0.922051	1.98627e-05
MSTRG.19001.1	MSTRG.25995.1	nta-miR395c	0.92524	1.62074e-05
MSTRG.19001.1	MSTRG.29952.1	nta-miR395c	0.921937	2.00038e-05
MSTRG.19001.1	MSTRG.47676.3	nta-miR395c	0.922051	1.98627e-05
MSTRG.19285.1	MSTRG.28211.1	nta-miR156a	0.925654	1.57747e-05
MSTRG.19285.1	MSTRG.35957.2	nta-miR156a	0.90361	5.56322e-05
MSTRG.19285.1	MSTRG.28211.1	nta-miR156b	0.925654	1.57747e-05
MSTRG.19285.1	MSTRG.35957.2	nta-miR156b	0.90361	5.56322e-05
MSTRG.19285.1	MSTRG.28211.1	nta-miR156c	0.925654	1.57747e-05
MSTRG.19285.1	MSTRG.35957.2	nta-miR156c	0.90361	5.56322e-05
MSTRG.19285.1	MSTRG.28211.1	nta-miR156d	0.925654	1.57747e-05
MSTRG.19285.1	MSTRG.35957.2	nta-miR156d	0.90361	5.56322e-05
MSTRG.19285.1	MSTRG.28211.1	nta-miR156e	0.925654	1.57747e-05
MSTRG.19285.1	MSTRG.35957.2	nta-miR156e	0.90361	5.56322e-05
MSTRG.19397.2	MSTRG.23515.1	nta-miR6020b	0.91596	2.86325e-05
MSTRG.19397.2	MSTRG.2627.3	nta-miR6020b	0.953029	1.66375e-06
MSTRG.19597.1	MSTRG.19887.1	nta-miR164c	0.942979	4.31221e-06
MSTRG.19597.1	MSTRG.23559.1	nta-miR164c	0.911672	3.64507e-05
MSTRG.19597.1	MSTRG.28410.1	nta-miR164c	0.937578	6.71772e-06
MSTRG.19597.1	MSTRG.30688.1	nta-miR164c	0.941039	5.08071e-06
MSTRG.19597.1	MSTRG.30875.1	nta-miR164c	0.900258	6.56223e-05
MSTRG.19597.1	MSTRG.32429.1	nta-miR164c	0.973237	1.0339e-07
MSTRG.19597.1	MSTRG.34390.1	nta-miR164c	0.960885	6.75243e-07
MSTRG.19597.1	MSTRG.42522.1	nta-miR164c	0.936001	7.58941e-06
MSTRG.19597.1	MSTRG.8447.1	nta-miR164c	0.920979	2.12277e-05
MSTRG.19597.1	MSTRG.14071.1	nta-miR479b	0.965335	3.71931e-07
MSTRG.19597.1	MSTRG.18173.1	nta-miR479b	0.922343	1.95029e-05
MSTRG.19597.1	MSTRG.2084.1	nta-miR479b	0.960266	7.29591e-07
MSTRG.19597.1	MSTRG.220.1	nta-miR479b	0.951881	1.8736e-06
MSTRG.19597.1	MSTRG.220.2	nta-miR479b	0.949432	2.39153e-06
MSTRG.19597.1	MSTRG.35245.1	nta-miR479b	0.90483	5.23094e-05
MSTRG.19597.1	MSTRG.38458.1	nta-miR479b	0.977383	4.48752e-08
MSTRG.19597.1	MSTRG.3971.1	nta-miR479b	0.974528	8.09217e-08
MSTRG.19597.1	MSTRG.47711.1	nta-miR479b	0.931782	1.03688e-05
MSTRG.19597.1	MSTRG.5846.1	nta-miR479b	0.940136	5.47333e-06
MSTRG.19597.1	MSTRG.25357.1	nta-miR6157	0.913699	3.25698e-05
MSTRG.19597.1	MSTRG.27795.1	nta-miR6157	0.919859	2.27308e-05
MSTRG.19597.1	MSTRG.29829.1	nta-miR6157	0.954175	1.47327e-06
MSTRG.19597.1	MSTRG.31839.1	nta-miR6157	0.941357	4.94752e-06
MSTRG.19597.1	MSTRG.35013.1	nta-miR6157	0.935097	8.12856e-06
MSTRG.19597.1	MSTRG.35563.1	nta-miR6157	0.93892	6.03987e-06
MSTRG.19597.1	MSTRG.36694.2	nta-miR6157	0.921555	2.04849e-05
MSTRG.19597.1	MSTRG.4384.1	nta-miR6157	0.909607	4.07698e-05
MSTRG.19597.1	MSTRG.46283.2	nta-miR6157	0.908313	4.36767e-05
MSTRG.19973.1	MSTRG.11574.1	nta-miR156g	0.933302	9.28793e-06
MSTRG.19973.1	MSTRG.11574.1	nta-miR156h	0.933302	9.28793e-06
MSTRG.19973.1	MSTRG.11574.1	nta-miR156i	0.933302	9.28793e-06
MSTRG.19973.1	MSTRG.11574.1	nta-miR156j	0.933302	9.28793e-06
MSTRG.2034.2	MSTRG.749.1	nta-miR396a	0.939287	5.86411e-06
MSTRG.2034.2	MSTRG.749.1	nta-miR396b	0.939287	5.86411e-06
MSTRG.2034.2	MSTRG.749.1	nta-miR396c	0.939287	5.86411e-06
MSTRG.2034.2	MSTRG.36098.1	nta-miR477b	0.92233	1.95184e-05
MSTRG.20612.2	MSTRG.15049.1	nta-miR164c	0.932126	1.01156e-05
MSTRG.20612.2	MSTRG.17286.3	nta-miR164c	0.911911	3.59758e-05
MSTRG.21341.1	MSTRG.20508.11	nta-miR6151g	0.925148	1.63044e-05
MSTRG.21341.1	MSTRG.20628.1	nta-miR6151g	0.913469	3.29934e-05
MSTRG.21341.1	MSTRG.32429.1	nta-miR6151g	0.922953	1.87685e-05
MSTRG.21341.1	MSTRG.36835.1	nta-miR6151g	0.937256	6.88865e-06
MSTRG.21341.1	MSTRG.37246.1	nta-miR6151g	0.902143	5.98451e-05
MSTRG.21341.1	MSTRG.20508.11	nta-miR6151h	0.925148	1.63044e-05
MSTRG.21341.1	MSTRG.20628.1	nta-miR6151h	0.913469	3.29934e-05
MSTRG.21341.1	MSTRG.32429.1	nta-miR6151h	0.922953	1.87685e-05
MSTRG.21341.1	MSTRG.36835.1	nta-miR6151h	0.937256	6.88865e-06
MSTRG.21341.1	MSTRG.37246.1	nta-miR6151h	0.902143	5.98451e-05
MSTRG.21341.1	MSTRG.20508.11	nta-miR6151i	0.925148	1.63044e-05
MSTRG.21341.1	MSTRG.20628.1	nta-miR6151i	0.913469	3.29934e-05
MSTRG.21341.1	MSTRG.32429.1	nta-miR6151i	0.922953	1.87685e-05
MSTRG.21341.1	MSTRG.36835.1	nta-miR6151i	0.937256	6.88865e-06
MSTRG.21341.1	MSTRG.37246.1	nta-miR6151i	0.902143	5.98451e-05
MSTRG.21675.1	MSTRG.13876.1	nta-miR6150	0.924917	1.6551e-05
MSTRG.21960.1	MSTRG.44367.1	nta-miR172a	0.92781	1.36667e-05
MSTRG.21960.1	MSTRG.44367.1	nta-miR172b	0.92781	1.36667e-05
MSTRG.21960.1	MSTRG.44367.1	nta-miR172c	0.92781	1.36667e-05
MSTRG.21960.1	MSTRG.44367.1	nta-miR172d	0.92781	1.36667e-05
MSTRG.21960.1	MSTRG.44367.1	nta-miR172e	0.92781	1.36667e-05
MSTRG.21960.1	MSTRG.44367.1	nta-miR172f	0.92781	1.36667e-05
MSTRG.21960.1	MSTRG.44367.1	nta-miR172g	0.92781	1.36667e-05
MSTRG.21960.1	MSTRG.44367.1	nta-miR172h	0.92781	1.36667e-05
MSTRG.21960.1	MSTRG.44367.1	nta-miR172i	0.92781	1.36667e-05
MSTRG.21960.1	MSTRG.44367.1	nta-miR172j	0.92781	1.36667e-05
MSTRG.21960.11	MSTRG.20889.2	nta-miR6025d	0.901436	6.19636e-05
MSTRG.21960.11	MSTRG.9593.2	nta-miR6025d	0.957753	9.87161e-07
MSTRG.22358.1	MSTRG.15934.1	nta-miR6020a-5p	0.913824	3.23415e-05
MSTRG.23286.1	MSTRG.10794.1	nta-miR6020a-5p	0.943349	4.17688e-06
MSTRG.23286.1	MSTRG.11959.2	nta-miR6020a-5p	0.915057	3.01578e-05
MSTRG.23286.1	MSTRG.12534.1	nta-miR6020a-5p	0.937436	6.79263e-06
MSTRG.23286.1	MSTRG.15151.1	nta-miR6020a-5p	0.938846	6.07537e-06
MSTRG.23286.1	MSTRG.17397.1	nta-miR6020a-5p	0.924132	1.74104e-05
MSTRG.23286.1	MSTRG.22029.1	nta-miR6020a-5p	0.922752	1.90085e-05
MSTRG.23286.1	MSTRG.22999.1	nta-miR6020a-5p	0.920591	2.17385e-05
MSTRG.23286.1	MSTRG.32456.1	nta-miR6020a-5p	0.94281	4.37506e-06
MSTRG.23286.1	MSTRG.33937.1	nta-miR6020a-5p	0.956398	1.15331e-06
MSTRG.23286.1	MSTRG.3445.1	nta-miR6020a-5p	0.975547	6.6095e-08
MSTRG.23286.1	MSTRG.36126.1	nta-miR6020a-5p	0.924872	1.65989e-05
MSTRG.23286.1	MSTRG.4072.1	nta-miR6020a-5p	0.922602	1.91888e-05
MSTRG.23286.1	MSTRG.42772.1	nta-miR6020a-5p	0.967588	2.66806e-07
MSTRG.23286.1	MSTRG.5419.1	nta-miR6020a-5p	0.945461	3.46666e-06
MSTRG.23286.1	MSTRG.6737.1	nta-miR6020a-5p	0.932798	9.63583e-06
MSTRG.23286.1	MSTRG.7193.1	nta-miR6020a-5p	0.919584	2.31122e-05
MSTRG.23286.1	MSTRG.9721.1	nta-miR6020a-5p	0.910796	3.82379e-05
MSTRG.23286.1	MSTRG.10794.1	nta-miR6020b	0.943349	4.17688e-06
MSTRG.23286.1	MSTRG.2032.1	nta-miR6020b	0.966813	2.99846e-07
MSTRG.23286.1	MSTRG.2065.1	nta-miR6020b	0.901801	6.08624e-05
MSTRG.23286.1	MSTRG.20679.1	nta-miR6020b	0.985219	5.42008e-09
MSTRG.23286.1	MSTRG.22654.1	nta-miR6020b	0.919219	2.36269e-05
MSTRG.23286.1	MSTRG.23515.1	nta-miR6020b	0.945091	3.58352e-06
MSTRG.23286.1	MSTRG.2627.1	nta-miR6020b	0.907191	4.63234e-05
MSTRG.23286.1	MSTRG.31441.1	nta-miR6020b	0.940779	5.19145e-06
MSTRG.23286.1	MSTRG.33937.1	nta-miR6020b	0.956398	1.15331e-06
MSTRG.23286.1	MSTRG.3445.1	nta-miR6020b	0.975547	6.6095e-08
MSTRG.23286.1	MSTRG.3579.1	nta-miR6020b	0.96359	4.74038e-07
MSTRG.23286.1	MSTRG.36716.1	nta-miR6020b	0.963965	4.50393e-07
MSTRG.23286.1	MSTRG.36716.2	nta-miR6020b	0.981669	1.5806e-08
MSTRG.23286.1	MSTRG.38794.1	nta-miR6020b	0.9113	3.72007e-05
MSTRG.23286.1	MSTRG.42464.1	nta-miR6020b	0.92846	1.30766e-05
MSTRG.23286.1	MSTRG.6737.1	nta-miR6020b	0.932798	9.63583e-06
MSTRG.23286.1	MSTRG.7367.2	nta-miR6020b	0.917485	2.61959e-05
MSTRG.23286.1	MSTRG.9042.1	nta-miR6020b	0.904124	5.42141e-05
MSTRG.23300.1	MSTRG.14229.2	nta-miR164c	0.903752	5.52388e-05
MSTRG.23434.2	MSTRG.27685.1	nta-miR6025a	0.920048	2.24708e-05
MSTRG.23552.3	MSTRG.41357.4	nta-miR397	0.927535	1.39222e-05
MSTRG.23552.3	MSTRG.41357.4	nta-miR479b	0.927535	1.39222e-05
MSTRG.24163.8	MSTRG.13876.1	nta-miR159	0.96508	3.85652e-07
MSTRG.24163.8	MSTRG.20733.2	nta-miR159	0.929356	1.2297e-05
MSTRG.24163.8	MSTRG.29528.1	nta-miR159	0.935187	8.07328e-06
MSTRG.24163.8	MSTRG.21819.1	nta-miR172b	0.900194	6.58249e-05
MSTRG.24163.8	MSTRG.28487.2	nta-miR172b	0.90703	4.67154e-05
MSTRG.24163.8	MSTRG.19579.1	nta-miR6025c	0.923562	1.80569e-05
MSTRG.24163.8	MSTRG.7625.1	nta-miR6025c	0.903832	5.50159e-05
MSTRG.24163.8	MSTRG.7625.1	nta-miR6025d	0.903832	5.50159e-05
MSTRG.2558.2	MSTRG.49254.1	nta-miR482b-5p	0.905239	5.12329e-05
MSTRG.25597.1	MSTRG.16408.1	nta-miR166a	0.914155	3.17439e-05
MSTRG.25597.1	MSTRG.16408.1	nta-miR166b	0.914155	3.17439e-05
MSTRG.25597.1	MSTRG.16408.1	nta-miR166c	0.914155	3.17439e-05
MSTRG.25597.1	MSTRG.16408.1	nta-miR166d	0.914155	3.17439e-05
MSTRG.25597.1	MSTRG.16408.1	nta-miR166e	0.914155	3.17439e-05
MSTRG.25597.1	MSTRG.16408.1	nta-miR166f	0.914155	3.17439e-05
MSTRG.25597.1	MSTRG.16408.1	nta-miR166g	0.914155	3.17439e-05
MSTRG.25597.1	MSTRG.16408.1	nta-miR166h	0.914155	3.17439e-05
MSTRG.25597.1	MSTRG.18128.1	nta-miR171a	0.905271	5.115e-05
MSTRG.25597.1	MSTRG.21839.1	nta-miR6025d	0.933364	9.24544e-06
MSTRG.25597.1	MSTRG.18128.1	nta-miR6146a	0.905271	5.115e-05
MSTRG.26883.2	MSTRG.35957.2	nta-miR156a	0.914832	3.05473e-05
MSTRG.26883.2	MSTRG.48792.1	nta-miR156a	0.913491	3.2953e-05
MSTRG.26883.2	MSTRG.5697.3	nta-miR156a	0.906307	4.84993e-05
MSTRG.26883.2	MSTRG.35957.2	nta-miR156b	0.914832	3.05473e-05
MSTRG.26883.2	MSTRG.48792.1	nta-miR156b	0.913491	3.2953e-05
MSTRG.26883.2	MSTRG.5697.3	nta-miR156b	0.906307	4.84993e-05
MSTRG.26883.2	MSTRG.35957.2	nta-miR156c	0.914832	3.05473e-05
MSTRG.26883.2	MSTRG.48792.1	nta-miR156c	0.913491	3.2953e-05
MSTRG.26883.2	MSTRG.5697.3	nta-miR156c	0.906307	4.84993e-05
MSTRG.26883.2	MSTRG.35957.2	nta-miR156d	0.914832	3.05473e-05
MSTRG.26883.2	MSTRG.48792.1	nta-miR156d	0.913491	3.2953e-05
MSTRG.26883.2	MSTRG.5697.3	nta-miR156d	0.906307	4.84993e-05
MSTRG.26883.2	MSTRG.35957.2	nta-miR156e	0.914832	3.05473e-05
MSTRG.26883.2	MSTRG.48792.1	nta-miR156e	0.913491	3.2953e-05
MSTRG.26883.2	MSTRG.5697.3	nta-miR156e	0.906307	4.84993e-05
MSTRG.26883.2	MSTRG.48792.1	nta-miR156f	0.913491	3.2953e-05
MSTRG.26883.2	MSTRG.5697.3	nta-miR156g	0.906307	4.84993e-05
MSTRG.26883.2	MSTRG.5697.3	nta-miR156h	0.906307	4.84993e-05
MSTRG.26883.2	MSTRG.5697.3	nta-miR156i	0.906307	4.84993e-05
MSTRG.26883.2	MSTRG.5697.3	nta-miR156j	0.906307	4.84993e-05
MSTRG.26883.2	MSTRG.17244.1	nta-miR482b-5p	0.908836	4.24816e-05
MSTRG.26883.7	MSTRG.26751.1	nta-miR156a	0.952695	1.72286e-06
MSTRG.26883.7	MSTRG.28211.1	nta-miR156a	0.902398	5.90952e-05
MSTRG.26883.7	MSTRG.26751.1	nta-miR156b	0.952695	1.72286e-06
MSTRG.26883.7	MSTRG.28211.1	nta-miR156b	0.902398	5.90952e-05
MSTRG.26883.7	MSTRG.26751.1	nta-miR156c	0.952695	1.72286e-06
MSTRG.26883.7	MSTRG.28211.1	nta-miR156c	0.902398	5.90952e-05
MSTRG.26883.7	MSTRG.26751.1	nta-miR156d	0.952695	1.72286e-06
MSTRG.26883.7	MSTRG.28211.1	nta-miR156d	0.902398	5.90952e-05
MSTRG.26883.7	MSTRG.26751.1	nta-miR156e	0.952695	1.72286e-06
MSTRG.26883.7	MSTRG.28211.1	nta-miR156e	0.902398	5.90952e-05
MSTRG.26883.7	MSTRG.17244.1	nta-miR482b-5p	0.907231	4.62292e-05
MSTRG.26883.7	MSTRG.35804.2	nta-miR6020a-5p	0.924064	1.74873e-05
MSTRG.27.1	MSTRG.12267.1	nta-miR6020a-5p	0.931615	1.0493e-05
MSTRG.27.1	MSTRG.24008.1	nta-miR6020a-5p	0.926246	1.51716e-05
MSTRG.27.1	MSTRG.26104.1	nta-miR6020a-5p	0.900171	6.58993e-05
MSTRG.27.1	MSTRG.33496.1	nta-miR6020a-5p	0.913872	3.22537e-05
MSTRG.27.1	MSTRG.5179.1	nta-miR6020a-5p	0.92716	1.42764e-05
MSTRG.27.1	MSTRG.28249.1	nta-miR6020b	0.927393	1.40556e-05
MSTRG.27.1	MSTRG.8655.1	nta-miR6020b	0.905047	5.17359e-05
MSTRG.27.1	MSTRG.9994.1	nta-miR6020b	0.928156	1.33495e-05
MSTRG.27.1	MSTRG.34111.1	nta-miR6155	0.908627	4.29566e-05
MSTRG.27.1	MSTRG.9994.1	nta-miR6155	0.928156	1.33495e-05
MSTRG.27330.2	MSTRG.22172.1	nta-miR6158a	0.927692	1.37753e-05
MSTRG.27330.2	MSTRG.6675.1	nta-miR6158a	0.926132	1.52865e-05
MSTRG.27330.2	MSTRG.22172.1	nta-miR6158b	0.927692	1.37753e-05
MSTRG.27330.2	MSTRG.6675.1	nta-miR6158b	0.926132	1.52865e-05
MSTRG.27330.2	MSTRG.22172.1	nta-miR6158c	0.927692	1.37753e-05
MSTRG.27330.2	MSTRG.6675.1	nta-miR6158c	0.926132	1.52865e-05
MSTRG.27330.2	MSTRG.23632.1	nta-miR6161c	0.943065	4.28053e-06
MSTRG.27330.2	MSTRG.5666.1	nta-miR6161c	0.933952	8.85406e-06
MSTRG.27436.1	MSTRG.11859.4	nta-miR156a	0.908041	4.43074e-05
MSTRG.27436.1	MSTRG.39337.1	nta-miR156a	0.944145	3.8967e-06
MSTRG.27436.1	MSTRG.43436.1	nta-miR156a	0.949602	2.35219e-06
MSTRG.27436.1	MSTRG.11859.4	nta-miR156b	0.908041	4.43074e-05
MSTRG.27436.1	MSTRG.39337.1	nta-miR156b	0.944145	3.8967e-06
MSTRG.27436.1	MSTRG.43436.1	nta-miR156b	0.949602	2.35219e-06
MSTRG.27436.1	MSTRG.11859.4	nta-miR156c	0.908041	4.43074e-05
MSTRG.27436.1	MSTRG.39337.1	nta-miR156c	0.944145	3.8967e-06
MSTRG.27436.1	MSTRG.43436.1	nta-miR156c	0.949602	2.35219e-06
MSTRG.27436.1	MSTRG.11859.4	nta-miR156d	0.908041	4.43074e-05
MSTRG.27436.1	MSTRG.39337.1	nta-miR156d	0.944145	3.8967e-06
MSTRG.27436.1	MSTRG.43436.1	nta-miR156d	0.949602	2.35219e-06
MSTRG.27436.1	MSTRG.11859.4	nta-miR156e	0.908041	4.43074e-05
MSTRG.27436.1	MSTRG.39337.1	nta-miR156e	0.944145	3.8967e-06
MSTRG.27436.1	MSTRG.43436.1	nta-miR156e	0.949602	2.35219e-06
MSTRG.27591.1	MSTRG.25015.2	nta-miR6164a	0.900219	6.57448e-05
MSTRG.27591.1	MSTRG.25015.2	nta-miR6164b	0.900219	6.57448e-05
MSTRG.28016.2	MSTRG.10129.1	nta-miR6161d	0.908466	4.33246e-05
MSTRG.28016.2	MSTRG.17773.1	nta-miR6161d	0.923633	1.79762e-05
MSTRG.28016.2	MSTRG.17872.1	nta-miR6161d	0.932678	9.72042e-06
MSTRG.28016.2	MSTRG.18252.1	nta-miR6161d	0.939703	5.66973e-06
MSTRG.28016.2	MSTRG.19586.1	nta-miR6161d	0.960778	6.84343e-07
MSTRG.28016.2	MSTRG.21479.1	nta-miR6161d	0.912779	3.42899e-05
MSTRG.28016.2	MSTRG.25420.1	nta-miR6161d	0.961582	6.1788e-07
MSTRG.28016.2	MSTRG.28268.1	nta-miR6161d	0.912597	3.46379e-05
MSTRG.28016.2	MSTRG.28828.1	nta-miR6161d	0.924687	1.67997e-05
MSTRG.28016.2	MSTRG.30130.1	nta-miR6161d	0.951643	1.91973e-06
MSTRG.28016.2	MSTRG.30273.1	nta-miR6161d	0.969597	1.94415e-07
MSTRG.28016.2	MSTRG.30626.1	nta-miR6161d	0.936866	7.10084e-06
MSTRG.28016.2	MSTRG.34839.1	nta-miR6161d	0.906763	4.73686e-05
MSTRG.28016.2	MSTRG.35206.1	nta-miR6161d	0.906042	4.9166e-05
MSTRG.28016.2	MSTRG.39865.1	nta-miR6161d	0.904081	5.43309e-05
MSTRG.28016.2	MSTRG.44540.1	nta-miR6161d	0.935638	7.80255e-06
MSTRG.28016.2	MSTRG.6937.1	nta-miR6161d	0.928435	1.30987e-05
MSTRG.28016.2	MSTRG.9700.1	nta-miR6161d	0.93369	9.02661e-06
MSTRG.28122.1	MSTRG.35836.1	nta-miR395a	0.90109	6.30199e-05
MSTRG.28122.1	MSTRG.47676.3	nta-miR395a	0.91978	2.28394e-05
MSTRG.28122.1	MSTRG.35836.1	nta-miR395b	0.90109	6.30199e-05
MSTRG.28122.1	MSTRG.47676.3	nta-miR395b	0.91978	2.28394e-05
MSTRG.28122.1	MSTRG.35836.1	nta-miR395c	0.90109	6.30199e-05
MSTRG.28122.1	MSTRG.47676.3	nta-miR395c	0.91978	2.28394e-05
MSTRG.28951.1	MSTRG.5527.1	nta-miR390a	0.918219	2.50826e-05
MSTRG.28951.1	MSTRG.5527.1	nta-miR6145c	0.918219	2.50826e-05
MSTRG.28951.1	MSTRG.33313.1	nta-miR6162	0.918206	2.51028e-05
MSTRG.28981.1	MSTRG.24683.1	nta-miR6024	0.904059	5.43922e-05
MSTRG.28981.1	MSTRG.34092.1	nta-miR6150	0.909415	4.11921e-05
MSTRG.29700.3	MSTRG.23435.2	nta-miR6025d	0.987399	2.44994e-09
MSTRG.29700.3	MSTRG.23435.4	nta-miR6025d	0.99529	1.81057e-11
MSTRG.29728.1	MSTRG.17690.1	nta-miR167a	0.900293	6.55088e-05
MSTRG.29728.1	MSTRG.37259.1	nta-miR167a	0.951843	1.8809e-06
MSTRG.29728.1	MSTRG.40821.1	nta-miR167a	0.966368	3.20289e-07
MSTRG.29728.1	MSTRG.17690.1	nta-miR167b	0.900293	6.55088e-05
MSTRG.29728.1	MSTRG.37259.1	nta-miR167b	0.951843	1.8809e-06
MSTRG.29728.1	MSTRG.40821.1	nta-miR167b	0.966368	3.20289e-07
MSTRG.29728.1	MSTRG.17690.1	nta-miR167c	0.900293	6.55088e-05
MSTRG.29728.1	MSTRG.37259.1	nta-miR167c	0.951843	1.8809e-06
MSTRG.29728.1	MSTRG.40821.1	nta-miR167c	0.966368	3.20289e-07
MSTRG.29728.1	MSTRG.17690.1	nta-miR167d	0.900293	6.55088e-05
MSTRG.29728.1	MSTRG.37259.1	nta-miR167d	0.951843	1.8809e-06
MSTRG.29728.1	MSTRG.40821.1	nta-miR167d	0.966368	3.20289e-07
MSTRG.29728.1	MSTRG.17690.1	nta-miR167e	0.900293	6.55088e-05
MSTRG.29728.1	MSTRG.37259.1	nta-miR167e	0.951843	1.8809e-06
MSTRG.29728.1	MSTRG.40821.1	nta-miR167e	0.966368	3.20289e-07
MSTRG.29728.1	MSTRG.19383.1	nta-miR6145a	0.910467	3.89245e-05
MSTRG.29728.1	MSTRG.20044.1	nta-miR6145a	0.957638	1.00052e-06
MSTRG.29728.1	MSTRG.29208.1	nta-miR6145a	0.976316	5.63993e-08
MSTRG.29728.1	MSTRG.30478.1	nta-miR6145a	0.924184	1.73531e-05
MSTRG.29728.1	MSTRG.39800.1	nta-miR6145a	0.901262	6.24937e-05
MSTRG.29728.1	MSTRG.44748.1	nta-miR6145a	0.91978	2.28398e-05
MSTRG.29857.2	MSTRG.10794.1	nta-miR6020a-5p	0.901373	6.21541e-05
MSTRG.29857.2	MSTRG.12534.1	nta-miR6020a-5p	0.928109	1.3393e-05
MSTRG.29857.2	MSTRG.15151.1	nta-miR6020a-5p	0.932163	1.00888e-05
MSTRG.29857.2	MSTRG.23545.1	nta-miR6020a-5p	0.920179	2.22926e-05
MSTRG.29857.2	MSTRG.4072.1	nta-miR6020a-5p	0.938959	6.02073e-06
MSTRG.29857.2	MSTRG.9721.1	nta-miR6020a-5p	0.971325	1.45502e-07
MSTRG.29857.2	MSTRG.10794.1	nta-miR6020b	0.901373	6.21541e-05
MSTRG.29857.2	MSTRG.2065.1	nta-miR6020b	0.941101	5.0546e-06
MSTRG.29857.2	MSTRG.20679.1	nta-miR6020b	0.920249	2.21982e-05
MSTRG.29857.2	MSTRG.38794.1	nta-miR6020b	0.904732	5.25725e-05
MSTRG.29927.2	MSTRG.11676.1	nta-miR6144	0.990868	4.92437e-10
MSTRG.29927.2	MSTRG.28558.1	nta-miR6144	0.992228	2.20385e-10
MSTRG.29927.2	MSTRG.34972.1	nta-miR6144	0.938224	6.38402e-06
MSTRG.30046.1	MSTRG.10325.1	nta-miR6164a	0.931485	1.05911e-05
MSTRG.30046.1	MSTRG.42909.1	nta-miR6164a	0.937096	6.97546e-06
MSTRG.30046.1	MSTRG.10325.1	nta-miR6164b	0.931485	1.05911e-05
MSTRG.30046.1	MSTRG.42909.1	nta-miR6164b	0.937096	6.97546e-06
MSTRG.30209.1	MSTRG.9152.1	nta-miR6020a-3p	0.90236	5.92062e-05
MSTRG.30209.1	MSTRG.33018.1	nta-miR6021	0.913786	3.24113e-05
MSTRG.30209.1	MSTRG.13318.2	nta-miR6162	0.908138	4.40815e-05
MSTRG.30442.2	MSTRG.12794.1	nta-miR172b	0.910386	3.90953e-05
MSTRG.30442.2	MSTRG.7054.1	nta-miR172b	0.904021	5.44951e-05
MSTRG.31135.1	MSTRG.11755.1	nta-miR156a	0.941283	4.97848e-06
MSTRG.31135.1	MSTRG.2238.1	nta-miR156a	0.959225	8.28826e-07
MSTRG.31135.1	MSTRG.28267.1	nta-miR156a	0.903148	5.69347e-05
MSTRG.31135.1	MSTRG.29014.1	nta-miR156a	0.964828	3.99585e-07
MSTRG.31135.1	MSTRG.36281.1	nta-miR156a	0.936548	7.27774e-06
MSTRG.31135.1	MSTRG.39199.1	nta-miR156a	0.919203	2.36495e-05
MSTRG.31135.1	MSTRG.42947.2	nta-miR156a	0.941621	4.83951e-06
MSTRG.31135.1	MSTRG.46917.1	nta-miR156a	0.957755	9.86906e-07
MSTRG.31135.1	MSTRG.48792.1	nta-miR156a	0.92128	2.08369e-05
MSTRG.31135.1	MSTRG.49555.2	nta-miR156a	0.914011	3.20024e-05
MSTRG.31135.1	MSTRG.8394.1	nta-miR156a	0.9075	4.55828e-05
MSTRG.31135.1	MSTRG.89.1	nta-miR156a	0.942913	4.33666e-06
MSTRG.31135.1	MSTRG.8922.2	nta-miR156a	0.973648	9.57448e-08
MSTRG.31135.1	MSTRG.11755.1	nta-miR156b	0.941283	4.97848e-06
MSTRG.31135.1	MSTRG.2238.1	nta-miR156b	0.959225	8.28826e-07
MSTRG.31135.1	MSTRG.28267.1	nta-miR156b	0.903148	5.69347e-05
MSTRG.31135.1	MSTRG.29014.1	nta-miR156b	0.964828	3.99585e-07
MSTRG.31135.1	MSTRG.36281.1	nta-miR156b	0.936548	7.27774e-06
MSTRG.31135.1	MSTRG.39199.1	nta-miR156b	0.919203	2.36495e-05
MSTRG.31135.1	MSTRG.42947.2	nta-miR156b	0.941621	4.83951e-06
MSTRG.31135.1	MSTRG.46917.1	nta-miR156b	0.957755	9.86906e-07
MSTRG.31135.1	MSTRG.48792.1	nta-miR156b	0.92128	2.08369e-05
MSTRG.31135.1	MSTRG.49555.2	nta-miR156b	0.914011	3.20024e-05
MSTRG.31135.1	MSTRG.8394.1	nta-miR156b	0.9075	4.55828e-05
MSTRG.31135.1	MSTRG.89.1	nta-miR156b	0.942913	4.33666e-06
MSTRG.31135.1	MSTRG.8922.2	nta-miR156b	0.973648	9.57448e-08
MSTRG.31135.1	MSTRG.11755.1	nta-miR156c	0.941283	4.97848e-06
MSTRG.31135.1	MSTRG.2238.1	nta-miR156c	0.959225	8.28826e-07
MSTRG.31135.1	MSTRG.28267.1	nta-miR156c	0.903148	5.69347e-05
MSTRG.31135.1	MSTRG.29014.1	nta-miR156c	0.964828	3.99585e-07
MSTRG.31135.1	MSTRG.36281.1	nta-miR156c	0.936548	7.27774e-06
MSTRG.31135.1	MSTRG.39199.1	nta-miR156c	0.919203	2.36495e-05
MSTRG.31135.1	MSTRG.42947.2	nta-miR156c	0.941621	4.83951e-06
MSTRG.31135.1	MSTRG.46917.1	nta-miR156c	0.957755	9.86906e-07
MSTRG.31135.1	MSTRG.48792.1	nta-miR156c	0.92128	2.08369e-05
MSTRG.31135.1	MSTRG.49555.2	nta-miR156c	0.914011	3.20024e-05
MSTRG.31135.1	MSTRG.8394.1	nta-miR156c	0.9075	4.55828e-05
MSTRG.31135.1	MSTRG.89.1	nta-miR156c	0.942913	4.33666e-06
MSTRG.31135.1	MSTRG.8922.2	nta-miR156c	0.973648	9.57448e-08
MSTRG.31135.1	MSTRG.11755.1	nta-miR156d	0.941283	4.97848e-06
MSTRG.31135.1	MSTRG.2238.1	nta-miR156d	0.959225	8.28826e-07
MSTRG.31135.1	MSTRG.28267.1	nta-miR156d	0.903148	5.69347e-05
MSTRG.31135.1	MSTRG.29014.1	nta-miR156d	0.964828	3.99585e-07
MSTRG.31135.1	MSTRG.36281.1	nta-miR156d	0.936548	7.27774e-06
MSTRG.31135.1	MSTRG.39199.1	nta-miR156d	0.919203	2.36495e-05
MSTRG.31135.1	MSTRG.42947.2	nta-miR156d	0.941621	4.83951e-06
MSTRG.31135.1	MSTRG.46917.1	nta-miR156d	0.957755	9.86906e-07
MSTRG.31135.1	MSTRG.48792.1	nta-miR156d	0.92128	2.08369e-05
MSTRG.31135.1	MSTRG.49555.2	nta-miR156d	0.914011	3.20024e-05
MSTRG.31135.1	MSTRG.8394.1	nta-miR156d	0.9075	4.55828e-05
MSTRG.31135.1	MSTRG.89.1	nta-miR156d	0.942913	4.33666e-06
MSTRG.31135.1	MSTRG.8922.2	nta-miR156d	0.973648	9.57448e-08
MSTRG.31135.1	MSTRG.11755.1	nta-miR156e	0.941283	4.97848e-06
MSTRG.31135.1	MSTRG.2238.1	nta-miR156e	0.959225	8.28826e-07
MSTRG.31135.1	MSTRG.28267.1	nta-miR156e	0.903148	5.69347e-05
MSTRG.31135.1	MSTRG.29014.1	nta-miR156e	0.964828	3.99585e-07
MSTRG.31135.1	MSTRG.36281.1	nta-miR156e	0.936548	7.27774e-06
MSTRG.31135.1	MSTRG.39199.1	nta-miR156e	0.919203	2.36495e-05
MSTRG.31135.1	MSTRG.42947.2	nta-miR156e	0.941621	4.83951e-06
MSTRG.31135.1	MSTRG.46917.1	nta-miR156e	0.957755	9.86906e-07
MSTRG.31135.1	MSTRG.48792.1	nta-miR156e	0.92128	2.08369e-05
MSTRG.31135.1	MSTRG.49555.2	nta-miR156e	0.914011	3.20024e-05
MSTRG.31135.1	MSTRG.8394.1	nta-miR156e	0.9075	4.55828e-05
MSTRG.31135.1	MSTRG.89.1	nta-miR156e	0.942913	4.33666e-06
MSTRG.31135.1	MSTRG.8922.2	nta-miR156e	0.973648	9.57448e-08
MSTRG.31135.1	MSTRG.27101.1	nta-miR408	0.923707	1.78912e-05
MSTRG.31135.1	MSTRG.28267.1	nta-miR408	0.903148	5.69347e-05
MSTRG.31135.1	MSTRG.4237.1	nta-miR408	0.971371	1.44349e-07
MSTRG.31135.1	MSTRG.4237.5	nta-miR408	0.9597	7.82317e-07
MSTRG.31135.1	MSTRG.4237.6	nta-miR408	0.953233	1.62855e-06
MSTRG.31135.1	MSTRG.43108.1	nta-miR408	0.938585	6.20365e-06
MSTRG.31135.1	MSTRG.45511.1	nta-miR408	0.905091	5.16214e-05
MSTRG.31215.2	MSTRG.34253.2	nta-miR6152a	0.908301	4.37046e-05
MSTRG.31215.2	MSTRG.34253.2	nta-miR6152b	0.908301	4.37046e-05
MSTRG.31831.1	MSTRG.22237.1	nta-miR395a	0.901617	6.14148e-05
MSTRG.31831.1	MSTRG.6675.1	nta-miR395a	0.930118	1.16628e-05
MSTRG.31831.1	MSTRG.22237.1	nta-miR395b	0.901617	6.14148e-05
MSTRG.31831.1	MSTRG.6675.1	nta-miR395b	0.930118	1.16628e-05
MSTRG.31831.1	MSTRG.22237.1	nta-miR395c	0.901617	6.14148e-05
MSTRG.31831.1	MSTRG.6675.1	nta-miR395c	0.930118	1.16628e-05
MSTRG.31831.1	MSTRG.24593.1	nta-miR396a	0.953502	1.58297e-06
MSTRG.31831.1	MSTRG.24687.1	nta-miR396a	0.941204	5.01143e-06
MSTRG.31831.1	MSTRG.27227.1	nta-miR396a	0.905137	5.14993e-05
MSTRG.31831.1	MSTRG.33157.1	nta-miR396a	0.941046	5.07742e-06
MSTRG.31831.1	MSTRG.27227.1	nta-miR396b	0.905137	5.14993e-05
MSTRG.31831.1	MSTRG.32944.1	nta-miR396b	0.902249	5.95322e-05
MSTRG.31831.1	MSTRG.33157.1	nta-miR396b	0.941046	5.07742e-06
MSTRG.31831.1	MSTRG.27227.1	nta-miR396c	0.905137	5.14993e-05
MSTRG.31831.1	MSTRG.32944.1	nta-miR396c	0.902249	5.95322e-05
MSTRG.31831.1	MSTRG.33157.1	nta-miR396c	0.941046	5.07742e-06
MSTRG.31831.1	MSTRG.6675.1	nta-miR6162	0.930118	1.16628e-05
MSTRG.31878.1	MSTRG.17244.1	nta-miR482b-5p	0.936116	7.52298e-06
MSTRG.32638.1	MSTRG.21014.1	nta-miR6024	0.901628	6.13812e-05
MSTRG.33112.1	MSTRG.27795.1	nta-miR6161c	0.909483	4.10424e-05
MSTRG.33112.1	MSTRG.35563.1	nta-miR6161c	0.904536	5.30964e-05
MSTRG.34035.1	MSTRG.3057.2	nta-miR6144	0.902253	5.95197e-05
MSTRG.3420.1	MSTRG.14368.1	nta-miR6025c	0.942425	4.52144e-06
MSTRG.3420.1	MSTRG.16970.1	nta-miR6025c	0.913302	3.33033e-05
MSTRG.3420.1	MSTRG.18863.1	nta-miR6025c	0.920981	2.12242e-05
MSTRG.3420.1	MSTRG.2692.1	nta-miR6025c	0.901136	6.28775e-05
MSTRG.3420.1	MSTRG.27026.1	nta-miR6025c	0.922164	1.97224e-05
MSTRG.3420.1	MSTRG.35807.2	nta-miR6025c	0.973592	9.67636e-08
MSTRG.3420.1	MSTRG.38291.1	nta-miR6025c	0.932571	9.79564e-06
MSTRG.3420.1	MSTRG.4604.1	nta-miR6025c	0.926265	1.51524e-05
MSTRG.3420.1	MSTRG.934.1	nta-miR6025c	0.922549	1.92523e-05
MSTRG.3420.1	MSTRG.24849.1	nta-miR6150	0.960463	7.11922e-07
MSTRG.3420.1	MSTRG.35694.1	nta-miR6150	0.95157	1.93385e-06
MSTRG.3420.1	MSTRG.39138.1	nta-miR6150	0.924754	1.67272e-05
MSTRG.3420.1	MSTRG.4450.1	nta-miR6150	0.950583	2.13568e-06
MSTRG.3420.1	MSTRG.45321.1	nta-miR6150	0.943736	4.03852e-06
MSTRG.3420.1	MSTRG.46635.1	nta-miR6150	0.92885	1.27323e-05
MSTRG.3420.1	MSTRG.8782.2	nta-miR6150	0.915904	2.87246e-05
MSTRG.3420.1	MSTRG.17773.1	nta-miR6161d	0.912758	3.43295e-05
MSTRG.3420.1	MSTRG.19586.1	nta-miR6161d	0.953489	1.58512e-06
MSTRG.3420.1	MSTRG.20805.1	nta-miR6161d	0.928001	1.34914e-05
MSTRG.3420.1	MSTRG.25420.1	nta-miR6161d	0.92017	2.23047e-05
MSTRG.3420.1	MSTRG.28268.1	nta-miR6161d	0.935467	7.90442e-06
MSTRG.3420.1	MSTRG.30130.1	nta-miR6161d	0.947267	2.93827e-06
MSTRG.3420.1	MSTRG.30273.1	nta-miR6161d	0.92381	1.77738e-05
MSTRG.3420.1	MSTRG.44540.1	nta-miR6161d	0.900168	6.5907e-05
MSTRG.3420.1	MSTRG.19410.1	nta-miR6164a	0.929358	1.2295e-05
MSTRG.3420.1	MSTRG.2692.1	nta-miR6164a	0.901136	6.28775e-05
MSTRG.3420.1	MSTRG.26967.1	nta-miR6164a	0.927587	1.38731e-05
MSTRG.3420.1	MSTRG.31214.3	nta-miR6164a	0.94097	5.10989e-06
MSTRG.3420.1	MSTRG.33235.1	nta-miR6164a	0.900754	6.40604e-05
MSTRG.3420.1	MSTRG.35807.2	nta-miR6164a	0.973592	9.67636e-08
MSTRG.3420.1	MSTRG.36716.1	nta-miR6164a	0.944445	3.79502e-06
MSTRG.3420.1	MSTRG.36716.2	nta-miR6164a	0.932232	1.00388e-05
MSTRG.3420.1	MSTRG.37441.1	nta-miR6164a	0.925711	1.57153e-05
MSTRG.3420.1	MSTRG.19410.1	nta-miR6164b	0.929358	1.2295e-05
MSTRG.3420.1	MSTRG.2692.1	nta-miR6164b	0.901136	6.28775e-05
MSTRG.3420.1	MSTRG.26967.1	nta-miR6164b	0.927587	1.38731e-05
MSTRG.3420.1	MSTRG.31214.3	nta-miR6164b	0.94097	5.10989e-06
MSTRG.3420.1	MSTRG.33235.1	nta-miR6164b	0.900754	6.40604e-05
MSTRG.3420.1	MSTRG.35807.2	nta-miR6164b	0.973592	9.67636e-08
MSTRG.3420.1	MSTRG.36716.1	nta-miR6164b	0.944445	3.79502e-06
MSTRG.3420.1	MSTRG.36716.2	nta-miR6164b	0.932232	1.00388e-05
MSTRG.3420.1	MSTRG.37441.1	nta-miR6164b	0.925711	1.57153e-05
MSTRG.3443.2	MSTRG.16199.1	nta-miR6151a	0.925835	1.5588e-05
MSTRG.3443.2	MSTRG.16199.1	nta-miR6151b	0.925835	1.5588e-05
MSTRG.3443.2	MSTRG.16199.1	nta-miR6151c	0.925835	1.5588e-05
MSTRG.3443.2	MSTRG.16199.1	nta-miR6151d	0.925835	1.5588e-05
MSTRG.3443.2	MSTRG.16199.1	nta-miR6151e	0.925835	1.5588e-05
MSTRG.34482.1	MSTRG.20590.1	nta-miR159	0.92424	1.72907e-05
MSTRG.34482.1	MSTRG.30705.1	nta-miR159	0.910051	3.98096e-05
MSTRG.34704.1	MSTRG.35836.1	nta-miR171c	0.914923	3.03895e-05
MSTRG.34704.1	MSTRG.22864.1	nta-miR6152a	0.931999	1.02088e-05
MSTRG.34704.1	MSTRG.22864.1	nta-miR6152b	0.931999	1.02088e-05
MSTRG.348.1	MSTRG.14894.1	nta-miR6150	0.900237	6.56888e-05
MSTRG.34951.26	MSTRG.41885.1	nta-miR827	0.903776	5.51719e-05
MSTRG.35222.1	MSTRG.45032.1	nta-miR172a	0.917553	2.60912e-05
MSTRG.35222.1	MSTRG.45032.1	nta-miR172c	0.917553	2.60912e-05
MSTRG.35222.1	MSTRG.45032.1	nta-miR172d	0.917553	2.60912e-05
MSTRG.35222.1	MSTRG.45032.1	nta-miR172e	0.917553	2.60912e-05
MSTRG.35222.1	MSTRG.45032.1	nta-miR172f	0.917553	2.60912e-05
MSTRG.35222.1	MSTRG.45032.1	nta-miR172g	0.917553	2.60912e-05
MSTRG.35222.1	MSTRG.45032.1	nta-miR172h	0.917553	2.60912e-05
MSTRG.35222.1	MSTRG.45032.1	nta-miR172i	0.917553	2.60912e-05
MSTRG.35222.1	MSTRG.17323.5	nta-miR172j	0.912901	3.40578e-05
MSTRG.35222.1	MSTRG.590.1	nta-miR6147	0.924131	1.74118e-05
MSTRG.36851.3	MSTRG.16330.1	nta-miR156a	0.939693	5.67455e-06
MSTRG.36851.3	MSTRG.35206.1	nta-miR156a	0.905366	5.09019e-05
MSTRG.36851.3	MSTRG.44870.1	nta-miR156a	0.954072	1.4897e-06
MSTRG.36851.3	MSTRG.16330.1	nta-miR156b	0.939693	5.67455e-06
MSTRG.36851.3	MSTRG.35206.1	nta-miR156b	0.905366	5.09019e-05
MSTRG.36851.3	MSTRG.44870.1	nta-miR156b	0.954072	1.4897e-06
MSTRG.36851.3	MSTRG.16330.1	nta-miR156c	0.939693	5.67455e-06
MSTRG.36851.3	MSTRG.35206.1	nta-miR156c	0.905366	5.09019e-05
MSTRG.36851.3	MSTRG.44870.1	nta-miR156c	0.954072	1.4897e-06
MSTRG.36851.3	MSTRG.16330.1	nta-miR156d	0.939693	5.67455e-06
MSTRG.36851.3	MSTRG.35206.1	nta-miR156d	0.905366	5.09019e-05
MSTRG.36851.3	MSTRG.44870.1	nta-miR156d	0.954072	1.4897e-06
MSTRG.36851.3	MSTRG.16330.1	nta-miR156e	0.939693	5.67455e-06
MSTRG.36851.3	MSTRG.35206.1	nta-miR156e	0.905366	5.09019e-05
MSTRG.36851.3	MSTRG.44870.1	nta-miR156e	0.954072	1.4897e-06
MSTRG.36851.3	MSTRG.38882.1	nta-miR6144	0.930058	1.1712e-05
MSTRG.36851.3	MSTRG.12394.1	nta-miR6151f	0.942675	4.42617e-06
MSTRG.36851.3	MSTRG.32867.1	nta-miR6151f	0.908007	4.43872e-05
MSTRG.36851.3	MSTRG.32867.1	nta-miR6151g	0.908007	4.43872e-05
MSTRG.36851.3	MSTRG.32867.1	nta-miR6151h	0.908007	4.43872e-05
MSTRG.36851.3	MSTRG.32867.1	nta-miR6151i	0.908007	4.43872e-05
MSTRG.36851.5	MSTRG.10294.1	nta-miR156a	0.929594	1.20962e-05
MSTRG.36851.5	MSTRG.20508.4	nta-miR156a	0.925008	1.64537e-05
MSTRG.36851.5	MSTRG.10294.1	nta-miR156b	0.929594	1.20962e-05
MSTRG.36851.5	MSTRG.20508.4	nta-miR156b	0.925008	1.64537e-05
MSTRG.36851.5	MSTRG.10294.1	nta-miR156c	0.929594	1.20962e-05
MSTRG.36851.5	MSTRG.20508.4	nta-miR156c	0.925008	1.64537e-05
MSTRG.36851.5	MSTRG.10294.1	nta-miR156d	0.929594	1.20962e-05
MSTRG.36851.5	MSTRG.20508.4	nta-miR156d	0.925008	1.64537e-05
MSTRG.36851.5	MSTRG.10294.1	nta-miR156e	0.929594	1.20962e-05
MSTRG.36851.5	MSTRG.20508.4	nta-miR156e	0.925008	1.64537e-05
MSTRG.36851.5	MSTRG.20508.4	nta-miR156f	0.925008	1.64537e-05
MSTRG.37.1	MSTRG.17390.1	nta-miR6020a-3p	0.909566	4.08609e-05
MSTRG.37.1	MSTRG.23394.1	nta-miR6020a-3p	0.924577	1.69195e-05
MSTRG.37.1	MSTRG.3014.2	nta-miR6020a-3p	0.977593	4.28458e-08
MSTRG.37.1	MSTRG.37887.2	nta-miR6020a-3p	0.924489	1.70156e-05
MSTRG.37.1	MSTRG.15373.1	nta-miR6020a-5p	0.953639	1.56004e-06
MSTRG.37.1	MSTRG.16631.1	nta-miR6025d	0.961114	6.55933e-07
MSTRG.37.1	MSTRG.24975.1	nta-miR6025d	0.950318	2.19259e-06
MSTRG.37.1	MSTRG.47525.1	nta-miR6025d	0.951417	1.96407e-06
MSTRG.37.1	MSTRG.6583.2	nta-miR6025d	0.947574	2.85535e-06
MSTRG.37.1	MSTRG.27882.1	nta-miR6148b	0.931742	1.03984e-05
MSTRG.37.1	MSTRG.37422.1	nta-miR6148b	0.922168	1.97171e-05
MSTRG.37232.1	MSTRG.20848.1	nta-miR156g	0.919134	2.37485e-05
MSTRG.37232.1	MSTRG.22298.1	nta-miR156g	0.918855	2.41493e-05
MSTRG.37232.1	MSTRG.28251.1	nta-miR156g	0.921897	2.00542e-05
MSTRG.37232.1	MSTRG.29106.1	nta-miR156g	0.92881	1.27673e-05
MSTRG.37232.1	MSTRG.46140.1	nta-miR156g	0.931871	1.03029e-05
MSTRG.37232.1	MSTRG.47742.1	nta-miR156g	0.970357	1.71503e-07
MSTRG.37232.1	MSTRG.20848.1	nta-miR156h	0.919134	2.37485e-05
MSTRG.37232.1	MSTRG.22298.1	nta-miR156h	0.918855	2.41493e-05
MSTRG.37232.1	MSTRG.28251.1	nta-miR156h	0.921897	2.00542e-05
MSTRG.37232.1	MSTRG.29106.1	nta-miR156h	0.92881	1.27673e-05
MSTRG.37232.1	MSTRG.46140.1	nta-miR156h	0.931871	1.03029e-05
MSTRG.37232.1	MSTRG.47742.1	nta-miR156h	0.970357	1.71503e-07
MSTRG.37232.1	MSTRG.20848.1	nta-miR156i	0.919134	2.37485e-05
MSTRG.37232.1	MSTRG.22298.1	nta-miR156i	0.918855	2.41493e-05
MSTRG.37232.1	MSTRG.28251.1	nta-miR156i	0.921897	2.00542e-05
MSTRG.37232.1	MSTRG.29106.1	nta-miR156i	0.92881	1.27673e-05
MSTRG.37232.1	MSTRG.46140.1	nta-miR156i	0.931871	1.03029e-05
MSTRG.37232.1	MSTRG.47742.1	nta-miR156i	0.970357	1.71503e-07
MSTRG.37232.1	MSTRG.20848.1	nta-miR156j	0.919134	2.37485e-05
MSTRG.37232.1	MSTRG.22298.1	nta-miR156j	0.918855	2.41493e-05
MSTRG.37232.1	MSTRG.28251.1	nta-miR156j	0.921897	2.00542e-05
MSTRG.37232.1	MSTRG.29106.1	nta-miR156j	0.92881	1.27673e-05
MSTRG.37232.1	MSTRG.46140.1	nta-miR156j	0.931871	1.03029e-05
MSTRG.37232.1	MSTRG.47742.1	nta-miR156j	0.970357	1.71503e-07
MSTRG.37232.1	MSTRG.15945.1	nta-miR6159	0.918722	2.4342e-05
MSTRG.37232.1	MSTRG.20733.2	nta-miR6159	0.922991	1.87235e-05
MSTRG.37232.1	MSTRG.40021.1	nta-miR6159	0.909096	4.1899e-05
MSTRG.37232.1	MSTRG.47975.1	nta-miR6159	0.917581	2.60486e-05
MSTRG.37256.1	MSTRG.46757.1	nta-miR6148b	0.934635	8.41493e-06
MSTRG.37613.1	MSTRG.20733.2	nta-miR319a	0.914775	3.06463e-05
MSTRG.37613.1	MSTRG.20733.2	nta-miR319b	0.914775	3.06463e-05
MSTRG.37613.1	MSTRG.10936.1	nta-miR6020a-5p	0.906863	4.71223e-05
MSTRG.37613.1	MSTRG.1260.4	nta-miR6020a-5p	0.96112	6.55408e-07
MSTRG.37613.1	MSTRG.27730.1	nta-miR6020a-5p	0.945739	3.38074e-06
MSTRG.37613.1	MSTRG.5373.1	nta-miR6020a-5p	0.93489	8.25609e-06
MSTRG.37613.1	MSTRG.10936.1	nta-miR6020b	0.906863	4.71223e-05
MSTRG.37613.1	MSTRG.32207.2	nta-miR6020b	0.925353	1.60879e-05
MSTRG.38571.1	MSTRG.11662.1	nta-miR164a	0.917255	2.65532e-05
MSTRG.38571.1	MSTRG.14229.2	nta-miR164a	0.906673	4.75889e-05
MSTRG.38571.1	MSTRG.14557.1	nta-miR164a	0.927517	1.39387e-05
MSTRG.38571.1	MSTRG.37351.1	nta-miR164a	0.903885	5.48691e-05
MSTRG.38571.1	MSTRG.11662.1	nta-miR164b	0.917255	2.65532e-05
MSTRG.38571.1	MSTRG.14229.2	nta-miR164b	0.906673	4.75889e-05
MSTRG.38571.1	MSTRG.14557.1	nta-miR164b	0.927517	1.39387e-05
MSTRG.38571.1	MSTRG.37351.1	nta-miR164b	0.903885	5.48691e-05
MSTRG.38571.1	MSTRG.14557.1	nta-miR6158a	0.927517	1.39387e-05
MSTRG.38571.1	MSTRG.17291.1	nta-miR6158a	0.948832	2.5342e-06
MSTRG.38571.1	MSTRG.29753.1	nta-miR6158a	0.910647	3.85476e-05
MSTRG.38571.1	MSTRG.8564.1	nta-miR6158a	0.914814	3.05789e-05
MSTRG.38571.1	MSTRG.14557.1	nta-miR6158b	0.927517	1.39387e-05
MSTRG.38571.1	MSTRG.17291.1	nta-miR6158b	0.948832	2.5342e-06
MSTRG.38571.1	MSTRG.29753.1	nta-miR6158b	0.910647	3.85476e-05
MSTRG.38571.1	MSTRG.8564.1	nta-miR6158b	0.914814	3.05789e-05
MSTRG.38571.1	MSTRG.14557.1	nta-miR6158c	0.927517	1.39387e-05
MSTRG.38571.1	MSTRG.17291.1	nta-miR6158c	0.948832	2.5342e-06
MSTRG.38571.1	MSTRG.29753.1	nta-miR6158c	0.910647	3.85476e-05
MSTRG.38571.1	MSTRG.8564.1	nta-miR6158c	0.914814	3.05789e-05
MSTRG.38984.2	MSTRG.20816.1	nta-miR6024	0.938046	6.47442e-06
MSTRG.38984.2	MSTRG.48469.1	nta-miR6024	0.915326	2.96959e-05
MSTRG.38984.2	MSTRG.13235.1	nta-miR6025c	0.926163	1.5255e-05
MSTRG.38984.2	MSTRG.16209.1	nta-miR6025c	0.909655	4.06647e-05
MSTRG.38984.2	MSTRG.16970.1	nta-miR6025c	0.909293	4.14607e-05
MSTRG.38984.2	MSTRG.35807.2	nta-miR6025c	0.921781	2.01991e-05
MSTRG.38984.2	MSTRG.41818.1	nta-miR6025c	0.90531	5.10475e-05
MSTRG.39967.1	MSTRG.32486.1	nta-miR171a	0.912581	3.46674e-05
MSTRG.40533.3	MSTRG.15430.2	nta-miR6152a	0.932531	9.82408e-06
MSTRG.40533.3	MSTRG.15430.2	nta-miR6152b	0.932531	9.82408e-06
MSTRG.41621.1	MSTRG.20465.1	nta-miR477b	0.903031	5.72671e-05
MSTRG.42099.1	MSTRG.24471.1	nta-miR156a	0.934969	8.20737e-06
MSTRG.42099.1	MSTRG.26751.1	nta-miR156a	0.924868	1.66037e-05
MSTRG.42099.1	MSTRG.24471.1	nta-miR156b	0.934969	8.20737e-06
MSTRG.42099.1	MSTRG.26751.1	nta-miR156b	0.924868	1.66037e-05
MSTRG.42099.1	MSTRG.24471.1	nta-miR156c	0.934969	8.20737e-06
MSTRG.42099.1	MSTRG.26751.1	nta-miR156c	0.924868	1.66037e-05
MSTRG.42099.1	MSTRG.24471.1	nta-miR156d	0.934969	8.20737e-06
MSTRG.42099.1	MSTRG.26751.1	nta-miR156d	0.924868	1.66037e-05
MSTRG.42099.1	MSTRG.24471.1	nta-miR156e	0.934969	8.20737e-06
MSTRG.42099.1	MSTRG.26751.1	nta-miR156e	0.924868	1.66037e-05
MSTRG.42099.1	MSTRG.3376.1	nta-miR6162	0.901509	6.17424e-05
MSTRG.42221.1	MSTRG.2172.1	nta-miR6144	0.916218	2.82077e-05
MSTRG.42221.1	MSTRG.37165.1	nta-miR6162	0.917161	2.66994e-05
MSTRG.42415.1	MSTRG.2959.3	nta-miR827	0.902745	5.8087e-05
MSTRG.42644.1	MSTRG.15674.1	nta-miR6151a	0.961394	6.32931e-07
MSTRG.42644.1	MSTRG.15674.1	nta-miR6151b	0.961394	6.32931e-07
MSTRG.42644.1	MSTRG.15674.1	nta-miR6151c	0.961394	6.32931e-07
MSTRG.42644.1	MSTRG.15674.1	nta-miR6151d	0.961394	6.32931e-07
MSTRG.42644.1	MSTRG.15674.1	nta-miR6151e	0.961394	6.32931e-07
MSTRG.42915.1	MSTRG.35805.1	nta-miR319a	0.939	6.00115e-06
MSTRG.42915.1	MSTRG.35805.1	nta-miR319b	0.939	6.00115e-06
MSTRG.4404.8	MSTRG.26863.3	nta-miR171b	0.923287	1.83759e-05
MSTRG.45281.11	MSTRG.1350.1	nta-miR390a	0.906999	4.67905e-05
MSTRG.45281.11	MSTRG.23944.1	nta-miR390a	0.901115	6.29432e-05
MSTRG.45281.11	MSTRG.16209.1	nta-miR6025d	0.920198	2.22676e-05
MSTRG.45281.11	MSTRG.18863.1	nta-miR6025d	0.911833	3.61295e-05
MSTRG.45281.11	MSTRG.39483.2	nta-miR6025d	0.918089	2.52768e-05
MSTRG.45281.11	MSTRG.5356.1	nta-miR6025d	0.925691	1.57359e-05
MSTRG.45281.11	MSTRG.39483.2	nta-miR6025e	0.918089	2.52768e-05
MSTRG.45281.11	MSTRG.38170.1	nta-miR6162	0.907422	4.57684e-05
MSTRG.45438.3	MSTRG.13876.1	nta-miR159	0.912374	3.50672e-05
MSTRG.45655.1	MSTRG.15915.1	nta-miR6161c	0.932644	9.74384e-06
MSTRG.45655.1	MSTRG.19881.1	nta-miR6161c	0.94415	3.8951e-06
MSTRG.45655.1	MSTRG.19887.1	nta-miR6161c	0.960449	7.13137e-07
MSTRG.45655.1	MSTRG.27045.1	nta-miR6161c	0.934442	8.53744e-06
MSTRG.45655.1	MSTRG.27795.1	nta-miR6161c	0.920686	2.16129e-05
MSTRG.45655.1	MSTRG.28640.1	nta-miR6161c	0.903347	5.63708e-05
MSTRG.45655.1	MSTRG.28695.1	nta-miR6161c	0.918306	2.49537e-05
MSTRG.45655.1	MSTRG.28828.1	nta-miR6161c	0.907599	4.53462e-05
MSTRG.45655.1	MSTRG.33937.1	nta-miR6161c	0.972944	1.0912e-07
MSTRG.45655.1	MSTRG.35563.1	nta-miR6161c	0.936945	7.05771e-06
MSTRG.45655.1	MSTRG.40719.1	nta-miR6161c	0.905632	5.02141e-05
MSTRG.45655.2	MSTRG.10129.1	nta-miR6161c	0.900766	6.40223e-05
MSTRG.45655.2	MSTRG.15915.1	nta-miR6161c	0.912437	3.49453e-05
MSTRG.45655.2	MSTRG.19881.1	nta-miR6161c	0.921263	2.0859e-05
MSTRG.45655.2	MSTRG.19887.1	nta-miR6161c	0.950297	2.19715e-06
MSTRG.45655.2	MSTRG.27045.1	nta-miR6161c	0.930864	1.10679e-05
MSTRG.45655.2	MSTRG.27795.1	nta-miR6161c	0.905678	5.00957e-05
MSTRG.45655.2	MSTRG.33937.1	nta-miR6161c	0.953708	1.5488e-06
MSTRG.45655.2	MSTRG.35563.1	nta-miR6161c	0.922128	1.97673e-05
MSTRG.45655.2	MSTRG.40719.1	nta-miR6161c	0.904543	5.30777e-05
MSTRG.45660.4	MSTRG.23656.1	nta-miR1446	0.902818	5.78771e-05
MSTRG.45660.4	MSTRG.33386.1	nta-miR1446	0.910839	3.81481e-05
MSTRG.45660.4	MSTRG.49292.1	nta-miR1446	0.958413	9.13521e-07
MSTRG.459.2	MSTRG.12368.2	nta-miR6146a	0.928985	1.26155e-05
MSTRG.459.2	MSTRG.19717.1	nta-miR6146a	0.904847	5.22658e-05
MSTRG.459.2	MSTRG.30826.1	nta-miR6146a	0.957913	9.68885e-07
MSTRG.459.2	MSTRG.42179.1	nta-miR6146a	0.918579	2.45515e-05
MSTRG.459.2	MSTRG.49852.1	nta-miR6146a	0.931774	1.03746e-05
MSTRG.459.2	MSTRG.8899.1	nta-miR6146a	0.939908	5.57599e-06
MSTRG.459.2	MSTRG.15094.1	nta-miR6146b	0.912313	3.51872e-05
MSTRG.459.2	MSTRG.18539.1	nta-miR6146b	0.912035	3.57302e-05
MSTRG.459.2	MSTRG.26800.1	nta-miR6146b	0.96137	6.34913e-07
MSTRG.459.2	MSTRG.37441.1	nta-miR6146b	0.925871	1.55508e-05
MSTRG.459.2	MSTRG.42179.1	nta-miR6146b	0.918579	2.45515e-05
MSTRG.459.2	MSTRG.49852.1	nta-miR6146b	0.931774	1.03746e-05
MSTRG.459.2	MSTRG.8699.1	nta-miR6146b	0.938751	6.1221e-06
MSTRG.459.2	MSTRG.8899.1	nta-miR6146b	0.939908	5.57599e-06
MSTRG.459.2	MSTRG.11866.1	nta-miR6164a	0.946778	3.07449e-06
MSTRG.459.2	MSTRG.18366.1	nta-miR6164a	0.90998	3.99627e-05
MSTRG.459.2	MSTRG.2480.1	nta-miR6164a	0.937281	6.87519e-06
MSTRG.459.2	MSTRG.2951.1	nta-miR6164a	0.928789	1.27858e-05
MSTRG.459.2	MSTRG.31214.1	nta-miR6164a	0.933865	8.91088e-06
MSTRG.459.2	MSTRG.31214.3	nta-miR6164a	0.907996	4.44118e-05
MSTRG.459.2	MSTRG.36716.2	nta-miR6164a	0.920403	2.19906e-05
MSTRG.459.2	MSTRG.37441.1	nta-miR6164a	0.925871	1.55508e-05
MSTRG.459.2	MSTRG.11866.1	nta-miR6164b	0.946778	3.07449e-06
MSTRG.459.2	MSTRG.18366.1	nta-miR6164b	0.90998	3.99627e-05
MSTRG.459.2	MSTRG.2480.1	nta-miR6164b	0.937281	6.87519e-06
MSTRG.459.2	MSTRG.2951.1	nta-miR6164b	0.928789	1.27858e-05
MSTRG.459.2	MSTRG.31214.1	nta-miR6164b	0.933865	8.91088e-06
MSTRG.459.2	MSTRG.31214.3	nta-miR6164b	0.907996	4.44118e-05
MSTRG.459.2	MSTRG.36716.2	nta-miR6164b	0.920403	2.19906e-05
MSTRG.459.2	MSTRG.37441.1	nta-miR6164b	0.925871	1.55508e-05
MSTRG.459.3	MSTRG.6913.4	nta-miR6164a	0.914224	3.16202e-05
MSTRG.459.3	MSTRG.6913.4	nta-miR6164b	0.914224	3.16202e-05
MSTRG.46715.2	MSTRG.15824.2	nta-miR164a	0.911911	3.59753e-05
MSTRG.46715.2	MSTRG.15824.2	nta-miR164b	0.911911	3.59753e-05
MSTRG.46715.2	MSTRG.35694.1	nta-miR394	0.907075	4.66064e-05
MSTRG.46715.2	MSTRG.48258.1	nta-miR394	0.909921	4.0088e-05
MSTRG.4697.2	MSTRG.24773.7	nta-miR5303a	0.93876	6.11759e-06
MSTRG.4697.2	MSTRG.24773.7	nta-miR5303b	0.93876	6.11759e-06
MSTRG.4743.1	MSTRG.21866.1	nta-miR6160	0.903518	5.5891e-05
MSTRG.47675.1	MSTRG.6253.1	nta-miR6158a	0.928224	1.32882e-05
MSTRG.47675.1	MSTRG.6253.1	nta-miR6158b	0.928224	1.32882e-05
MSTRG.47675.1	MSTRG.6253.1	nta-miR6158c	0.928224	1.32882e-05
MSTRG.48152.1	MSTRG.10368.2	nta-miR482b-5p	0.929878	1.18598e-05
MSTRG.48152.1	MSTRG.5178.3	nta-miR482b-5p	0.905602	5.02891e-05
MSTRG.48398.1	MSTRG.43114.1	nta-miR6152a	0.914087	3.18652e-05
MSTRG.48398.1	MSTRG.43114.1	nta-miR6152b	0.914087	3.18652e-05
MSTRG.48611.1	MSTRG.1315.1	nta-miR395a	0.941961	4.70297e-06
MSTRG.48611.1	MSTRG.1315.1	nta-miR395b	0.941961	4.70297e-06
MSTRG.48611.1	MSTRG.1315.1	nta-miR395c	0.941961	4.70297e-06
MSTRG.49257.1	MSTRG.35265.1	nta-miR6144	0.914693	3.07888e-05
MSTRG.49257.1	MSTRG.37416.1	nta-miR6144	0.914562	3.10192e-05
MSTRG.49685.3	MSTRG.10794.1	nta-miR6020a-5p	0.917764	2.57677e-05
MSTRG.49685.3	MSTRG.12534.1	nta-miR6020a-5p	0.911753	3.62892e-05
MSTRG.49685.3	MSTRG.15151.1	nta-miR6020a-5p	0.968445	2.33671e-07
MSTRG.49685.3	MSTRG.17397.1	nta-miR6020a-5p	0.928842	1.27399e-05
MSTRG.49685.3	MSTRG.22029.1	nta-miR6020a-5p	0.938199	6.39691e-06
MSTRG.49685.3	MSTRG.22999.1	nta-miR6020a-5p	0.921834	2.01324e-05
MSTRG.49685.3	MSTRG.25254.1	nta-miR6020a-5p	0.922599	1.91915e-05
MSTRG.49685.3	MSTRG.32456.1	nta-miR6020a-5p	0.940402	5.3554e-06
MSTRG.49685.3	MSTRG.33937.1	nta-miR6020a-5p	0.971269	1.46932e-07
MSTRG.49685.3	MSTRG.3445.1	nta-miR6020a-5p	0.999231	2.11926e-15
MSTRG.49685.3	MSTRG.36126.1	nta-miR6020a-5p	0.956608	1.12619e-06
MSTRG.49685.3	MSTRG.4072.1	nta-miR6020a-5p	0.907017	4.67472e-05
MSTRG.49685.3	MSTRG.42772.1	nta-miR6020a-5p	0.977101	4.77231e-08
MSTRG.49685.3	MSTRG.5419.1	nta-miR6020a-5p	0.915832	2.88451e-05
MSTRG.49685.3	MSTRG.7193.1	nta-miR6020a-5p	0.921021	2.11724e-05
MSTRG.49685.3	MSTRG.10129.1	nta-miR6161c	0.91577	2.89473e-05
MSTRG.49685.3	MSTRG.15915.1	nta-miR6161c	0.939572	5.73072e-06
MSTRG.49685.3	MSTRG.19881.1	nta-miR6161c	0.955643	1.25504e-06
MSTRG.49685.3	MSTRG.19887.1	nta-miR6161c	0.970649	1.63296e-07
MSTRG.49685.3	MSTRG.27045.1	nta-miR6161c	0.932078	1.01505e-05
MSTRG.49685.3	MSTRG.27795.1	nta-miR6161c	0.922122	1.97745e-05
MSTRG.49685.3	MSTRG.27895.1	nta-miR6161c	0.902824	5.78611e-05
MSTRG.49685.3	MSTRG.28640.1	nta-miR6161c	0.914301	3.14823e-05
MSTRG.49685.3	MSTRG.28695.1	nta-miR6161c	0.909297	4.14513e-05
MSTRG.49685.3	MSTRG.28828.1	nta-miR6161c	0.915023	3.02167e-05
MSTRG.49685.3	MSTRG.33937.1	nta-miR6161c	0.971269	1.46932e-07
MSTRG.49685.3	MSTRG.35563.1	nta-miR6161c	0.938823	6.08659e-06
MSTRG.4980.1	MSTRG.2204.13	nta-miR6164a	0.905093	5.1616e-05
MSTRG.4980.1	MSTRG.29284.2	nta-miR6164a	0.912595	3.46403e-05
MSTRG.4980.1	MSTRG.34951.32	nta-miR6164a	0.9459	3.33172e-06
MSTRG.4980.1	MSTRG.2204.13	nta-miR6164b	0.905093	5.1616e-05
MSTRG.4980.1	MSTRG.29284.2	nta-miR6164b	0.912595	3.46403e-05
MSTRG.4980.1	MSTRG.34951.32	nta-miR6164b	0.9459	3.33172e-06
MSTRG.49975.1	MSTRG.11755.1	nta-miR156a	0.958942	8.57651e-07
MSTRG.49975.1	MSTRG.13755.1	nta-miR156a	0.941079	5.0638e-06
MSTRG.49975.1	MSTRG.2206.1	nta-miR156a	0.902166	5.97769e-05
MSTRG.49975.1	MSTRG.2238.1	nta-miR156a	0.941856	4.74486e-06
MSTRG.49975.1	MSTRG.26143.1	nta-miR156a	0.908189	4.39619e-05
MSTRG.49975.1	MSTRG.26746.1	nta-miR156a	0.960079	7.46668e-07
MSTRG.49975.1	MSTRG.28267.1	nta-miR156a	0.908474	4.33061e-05
MSTRG.49975.1	MSTRG.3012.1	nta-miR156a	0.944797	3.67872e-06
MSTRG.49975.1	MSTRG.30671.1	nta-miR156a	0.930037	1.17289e-05
MSTRG.49975.1	MSTRG.35206.1	nta-miR156a	0.903158	5.69043e-05
MSTRG.49975.1	MSTRG.36281.1	nta-miR156a	0.930305	1.15119e-05
MSTRG.49975.1	MSTRG.46917.1	nta-miR156a	0.944809	3.67478e-06
MSTRG.49975.1	MSTRG.49555.2	nta-miR156a	0.95424	1.46304e-06
MSTRG.49975.1	MSTRG.8394.1	nta-miR156a	0.919884	2.26962e-05
MSTRG.49975.1	MSTRG.89.1	nta-miR156a	0.910159	3.9578e-05
MSTRG.49975.1	MSTRG.11755.1	nta-miR156b	0.958942	8.57651e-07
MSTRG.49975.1	MSTRG.13755.1	nta-miR156b	0.941079	5.0638e-06
MSTRG.49975.1	MSTRG.2206.1	nta-miR156b	0.902166	5.97769e-05
MSTRG.49975.1	MSTRG.2238.1	nta-miR156b	0.941856	4.74486e-06
MSTRG.49975.1	MSTRG.26143.1	nta-miR156b	0.908189	4.39619e-05
MSTRG.49975.1	MSTRG.26746.1	nta-miR156b	0.960079	7.46668e-07
MSTRG.49975.1	MSTRG.28267.1	nta-miR156b	0.908474	4.33061e-05
MSTRG.49975.1	MSTRG.3012.1	nta-miR156b	0.944797	3.67872e-06
MSTRG.49975.1	MSTRG.30671.1	nta-miR156b	0.930037	1.17289e-05
MSTRG.49975.1	MSTRG.35206.1	nta-miR156b	0.903158	5.69043e-05
MSTRG.49975.1	MSTRG.36281.1	nta-miR156b	0.930305	1.15119e-05
MSTRG.49975.1	MSTRG.46917.1	nta-miR156b	0.944809	3.67478e-06
MSTRG.49975.1	MSTRG.49555.2	nta-miR156b	0.95424	1.46304e-06
MSTRG.49975.1	MSTRG.8394.1	nta-miR156b	0.919884	2.26962e-05
MSTRG.49975.1	MSTRG.89.1	nta-miR156b	0.910159	3.9578e-05
MSTRG.49975.1	MSTRG.11755.1	nta-miR156c	0.958942	8.57651e-07
MSTRG.49975.1	MSTRG.13755.1	nta-miR156c	0.941079	5.0638e-06
MSTRG.49975.1	MSTRG.2206.1	nta-miR156c	0.902166	5.97769e-05
MSTRG.49975.1	MSTRG.2238.1	nta-miR156c	0.941856	4.74486e-06
MSTRG.49975.1	MSTRG.26143.1	nta-miR156c	0.908189	4.39619e-05
MSTRG.49975.1	MSTRG.26746.1	nta-miR156c	0.960079	7.46668e-07
MSTRG.49975.1	MSTRG.28267.1	nta-miR156c	0.908474	4.33061e-05
MSTRG.49975.1	MSTRG.3012.1	nta-miR156c	0.944797	3.67872e-06
MSTRG.49975.1	MSTRG.30671.1	nta-miR156c	0.930037	1.17289e-05
MSTRG.49975.1	MSTRG.35206.1	nta-miR156c	0.903158	5.69043e-05
MSTRG.49975.1	MSTRG.36281.1	nta-miR156c	0.930305	1.15119e-05
MSTRG.49975.1	MSTRG.46917.1	nta-miR156c	0.944809	3.67478e-06
MSTRG.49975.1	MSTRG.49555.2	nta-miR156c	0.95424	1.46304e-06
MSTRG.49975.1	MSTRG.8394.1	nta-miR156c	0.919884	2.26962e-05
MSTRG.49975.1	MSTRG.89.1	nta-miR156c	0.910159	3.9578e-05
MSTRG.49975.1	MSTRG.11755.1	nta-miR156d	0.958942	8.57651e-07
MSTRG.49975.1	MSTRG.13755.1	nta-miR156d	0.941079	5.0638e-06
MSTRG.49975.1	MSTRG.2206.1	nta-miR156d	0.902166	5.97769e-05
MSTRG.49975.1	MSTRG.2238.1	nta-miR156d	0.941856	4.74486e-06
MSTRG.49975.1	MSTRG.26143.1	nta-miR156d	0.908189	4.39619e-05
MSTRG.49975.1	MSTRG.26746.1	nta-miR156d	0.960079	7.46668e-07
MSTRG.49975.1	MSTRG.28267.1	nta-miR156d	0.908474	4.33061e-05
MSTRG.49975.1	MSTRG.3012.1	nta-miR156d	0.944797	3.67872e-06
MSTRG.49975.1	MSTRG.30671.1	nta-miR156d	0.930037	1.17289e-05
MSTRG.49975.1	MSTRG.35206.1	nta-miR156d	0.903158	5.69043e-05
MSTRG.49975.1	MSTRG.36281.1	nta-miR156d	0.930305	1.15119e-05
MSTRG.49975.1	MSTRG.46917.1	nta-miR156d	0.944809	3.67478e-06
MSTRG.49975.1	MSTRG.49555.2	nta-miR156d	0.95424	1.46304e-06
MSTRG.49975.1	MSTRG.8394.1	nta-miR156d	0.919884	2.26962e-05
MSTRG.49975.1	MSTRG.89.1	nta-miR156d	0.910159	3.9578e-05
MSTRG.49975.1	MSTRG.11755.1	nta-miR156e	0.958942	8.57651e-07
MSTRG.49975.1	MSTRG.13755.1	nta-miR156e	0.941079	5.0638e-06
MSTRG.49975.1	MSTRG.2206.1	nta-miR156e	0.902166	5.97769e-05
MSTRG.49975.1	MSTRG.2238.1	nta-miR156e	0.941856	4.74486e-06
MSTRG.49975.1	MSTRG.26143.1	nta-miR156e	0.908189	4.39619e-05
MSTRG.49975.1	MSTRG.26746.1	nta-miR156e	0.960079	7.46668e-07
MSTRG.49975.1	MSTRG.28267.1	nta-miR156e	0.908474	4.33061e-05
MSTRG.49975.1	MSTRG.3012.1	nta-miR156e	0.944797	3.67872e-06
MSTRG.49975.1	MSTRG.30671.1	nta-miR156e	0.930037	1.17289e-05
MSTRG.49975.1	MSTRG.35206.1	nta-miR156e	0.903158	5.69043e-05
MSTRG.49975.1	MSTRG.36281.1	nta-miR156e	0.930305	1.15119e-05
MSTRG.49975.1	MSTRG.46917.1	nta-miR156e	0.944809	3.67478e-06
MSTRG.49975.1	MSTRG.49555.2	nta-miR156e	0.95424	1.46304e-06
MSTRG.49975.1	MSTRG.8394.1	nta-miR156e	0.919884	2.26962e-05
MSTRG.49975.1	MSTRG.89.1	nta-miR156e	0.910159	3.9578e-05
MSTRG.49975.1	MSTRG.11733.1	nta-miR156f	0.948909	2.51559e-06
MSTRG.49975.1	MSTRG.11755.1	nta-miR156f	0.958942	8.57651e-07
MSTRG.49975.1	MSTRG.12368.2	nta-miR156f	0.915864	2.87919e-05
MSTRG.49975.1	MSTRG.13638.1	nta-miR156f	0.949222	2.44074e-06
MSTRG.49975.1	MSTRG.14083.1	nta-miR156f	0.910853	3.81181e-05
MSTRG.49975.1	MSTRG.20692.1	nta-miR156f	0.956639	1.12233e-06
MSTRG.49975.1	MSTRG.2084.1	nta-miR156f	0.924487	1.70179e-05
MSTRG.49975.1	MSTRG.2206.1	nta-miR156f	0.902166	5.97769e-05
MSTRG.49975.1	MSTRG.2238.1	nta-miR156f	0.941856	4.74486e-06
MSTRG.49975.1	MSTRG.28267.1	nta-miR156f	0.908474	4.33061e-05
MSTRG.49975.1	MSTRG.28719.1	nta-miR156f	0.910901	3.80198e-05
MSTRG.49975.1	MSTRG.30671.1	nta-miR156f	0.930037	1.17289e-05
MSTRG.49975.1	MSTRG.31441.1	nta-miR156f	0.939669	5.68552e-06
MSTRG.49975.1	MSTRG.33265.1	nta-miR156f	0.947637	2.83852e-06
MSTRG.49975.1	MSTRG.34253.2	nta-miR156f	0.928506	1.30358e-05
MSTRG.49975.1	MSTRG.36281.1	nta-miR156f	0.930305	1.15119e-05
MSTRG.49975.1	MSTRG.49555.2	nta-miR156f	0.95424	1.46304e-06
MSTRG.49975.1	MSTRG.6432.1	nta-miR156f	0.907838	4.47811e-05
MSTRG.49975.1	MSTRG.8394.1	nta-miR156f	0.919884	2.26962e-05
MSTRG.49975.1	MSTRG.19887.1	nta-miR164a	0.911711	3.63738e-05
MSTRG.49975.1	MSTRG.28410.1	nta-miR164a	0.948984	2.49739e-06
MSTRG.49975.1	MSTRG.30688.1	nta-miR164a	0.955029	1.34298e-06
MSTRG.49975.1	MSTRG.34253.2	nta-miR164a	0.928506	1.30358e-05
MSTRG.49975.1	MSTRG.34390.1	nta-miR164a	0.952568	1.74563e-06
MSTRG.49975.1	MSTRG.34453.1	nta-miR164a	0.962849	5.23607e-07
MSTRG.49975.1	MSTRG.41747.1	nta-miR164a	0.929854	1.18794e-05
MSTRG.49975.1	MSTRG.42522.1	nta-miR164a	0.934869	8.26888e-06
MSTRG.49975.1	MSTRG.4446.1	nta-miR164a	0.904978	5.19175e-05
MSTRG.49975.1	MSTRG.19887.1	nta-miR164b	0.911711	3.63738e-05
MSTRG.49975.1	MSTRG.28410.1	nta-miR164b	0.948984	2.49739e-06
MSTRG.49975.1	MSTRG.30688.1	nta-miR164b	0.955029	1.34298e-06
MSTRG.49975.1	MSTRG.34253.2	nta-miR164b	0.928506	1.30358e-05
MSTRG.49975.1	MSTRG.34390.1	nta-miR164b	0.952568	1.74563e-06
MSTRG.49975.1	MSTRG.34453.1	nta-miR164b	0.962849	5.23607e-07
MSTRG.49975.1	MSTRG.41747.1	nta-miR164b	0.929854	1.18794e-05
MSTRG.49975.1	MSTRG.42522.1	nta-miR164b	0.934869	8.26888e-06
MSTRG.49975.1	MSTRG.4446.1	nta-miR164b	0.904978	5.19175e-05
MSTRG.49975.1	MSTRG.20044.1	nta-miR6145a	0.905133	5.15094e-05
MSTRG.49975.1	MSTRG.22002.1	nta-miR6145a	0.921122	2.10411e-05
MSTRG.49975.1	MSTRG.33003.1	nta-miR6145a	0.960637	6.96601e-07
MSTRG.49975.1	MSTRG.33937.1	nta-miR6145a	0.904321	5.36779e-05
MSTRG.49975.1	MSTRG.36126.1	nta-miR6145a	0.908992	4.21325e-05
MSTRG.49975.1	MSTRG.37331.1	nta-miR6145a	0.990871	4.91739e-10
MSTRG.49975.1	MSTRG.39800.1	nta-miR6145a	0.922561	1.92373e-05
MSTRG.49975.1	MSTRG.44477.1	nta-miR6145a	0.933543	9.12522e-06
MSTRG.49975.1	MSTRG.44748.1	nta-miR6145a	0.923726	1.78688e-05
MSTRG.49975.1	MSTRG.8525.1	nta-miR6145a	0.95146	1.95557e-06
MSTRG.49975.1	MSTRG.13458.1	nta-miR6161c	0.90021	6.57722e-05
MSTRG.49975.1	MSTRG.19887.1	nta-miR6161c	0.911711	3.63738e-05
MSTRG.49975.1	MSTRG.28828.1	nta-miR6161c	0.94368	4.05852e-06
MSTRG.49975.1	MSTRG.33937.1	nta-miR6161c	0.904321	5.36779e-05
MSTRG.49975.1	MSTRG.10699.1	nta-miR6164a	0.911399	3.70009e-05
MSTRG.49975.1	MSTRG.18366.1	nta-miR6164a	0.943624	4.07809e-06
MSTRG.49975.1	MSTRG.19410.1	nta-miR6164a	0.974307	8.44645e-08
MSTRG.49975.1	MSTRG.2480.1	nta-miR6164a	0.916356	2.79828e-05
MSTRG.49975.1	MSTRG.2627.1	nta-miR6164a	0.913865	3.22675e-05
MSTRG.49975.1	MSTRG.2692.1	nta-miR6164a	0.936331	7.40011e-06
MSTRG.49975.1	MSTRG.2951.1	nta-miR6164a	0.9309	1.10394e-05
MSTRG.49975.1	MSTRG.31198.1	nta-miR6164a	0.902529	5.87138e-05
MSTRG.49975.1	MSTRG.31214.1	nta-miR6164a	0.908287	4.37353e-05
MSTRG.49975.1	MSTRG.31214.3	nta-miR6164a	0.950503	2.15258e-06
MSTRG.49975.1	MSTRG.34253.2	nta-miR6164a	0.928506	1.30358e-05
MSTRG.49975.1	MSTRG.35807.2	nta-miR6164a	0.918644	2.44555e-05
MSTRG.49975.1	MSTRG.36716.1	nta-miR6164a	0.931567	1.05293e-05
MSTRG.49975.1	MSTRG.36716.2	nta-miR6164a	0.928296	1.32231e-05
MSTRG.49975.1	MSTRG.37441.1	nta-miR6164a	0.957	1.07701e-06
MSTRG.49975.1	MSTRG.10699.1	nta-miR6164b	0.911399	3.70009e-05
MSTRG.49975.1	MSTRG.18366.1	nta-miR6164b	0.943624	4.07809e-06
MSTRG.49975.1	MSTRG.19410.1	nta-miR6164b	0.974307	8.44645e-08
MSTRG.49975.1	MSTRG.2480.1	nta-miR6164b	0.916356	2.79828e-05
MSTRG.49975.1	MSTRG.2627.1	nta-miR6164b	0.913865	3.22675e-05
MSTRG.49975.1	MSTRG.2692.1	nta-miR6164b	0.936331	7.40011e-06
MSTRG.49975.1	MSTRG.2951.1	nta-miR6164b	0.9309	1.10394e-05
MSTRG.49975.1	MSTRG.31198.1	nta-miR6164b	0.902529	5.87138e-05
MSTRG.49975.1	MSTRG.31214.1	nta-miR6164b	0.908287	4.37353e-05
MSTRG.49975.1	MSTRG.31214.3	nta-miR6164b	0.950503	2.15258e-06
MSTRG.49975.1	MSTRG.34253.2	nta-miR6164b	0.928506	1.30358e-05
MSTRG.49975.1	MSTRG.35807.2	nta-miR6164b	0.918644	2.44555e-05
MSTRG.49975.1	MSTRG.36716.1	nta-miR6164b	0.931567	1.05293e-05
MSTRG.49975.1	MSTRG.36716.2	nta-miR6164b	0.928296	1.32231e-05
MSTRG.49975.1	MSTRG.37441.1	nta-miR6164b	0.957	1.07701e-06
MSTRG.51374.1	MSTRG.1630.1	nta-miR482b-5p	0.906477	4.80744e-05
MSTRG.51374.1	MSTRG.21198.1	nta-miR482b-5p	0.95715	1.05856e-06
MSTRG.51374.1	MSTRG.220.1	nta-miR482b-5p	0.953726	1.54575e-06
MSTRG.51374.1	MSTRG.220.2	nta-miR482b-5p	0.956125	1.18931e-06
MSTRG.51374.1	MSTRG.28501.1	nta-miR482b-5p	0.932907	9.55966e-06
MSTRG.51374.1	MSTRG.30035.1	nta-miR482b-5p	0.91117	3.74671e-05
MSTRG.51374.1	MSTRG.31834.1	nta-miR482b-5p	0.977417	4.45355e-08
MSTRG.51374.1	MSTRG.32084.1	nta-miR482b-5p	0.967334	2.77305e-07
MSTRG.51374.1	MSTRG.32842.1	nta-miR482b-5p	0.94523	3.53933e-06
MSTRG.51374.1	MSTRG.3372.1	nta-miR482b-5p	0.926895	1.45321e-05
MSTRG.51374.1	MSTRG.363.1	nta-miR482b-5p	0.917122	2.67604e-05
MSTRG.51374.1	MSTRG.40932.1	nta-miR482b-5p	0.924511	1.69916e-05
MSTRG.51374.1	MSTRG.42662.1	nta-miR482b-5p	0.936015	7.58159e-06
MSTRG.51374.1	MSTRG.43496.1	nta-miR482b-5p	0.907124	4.64858e-05
MSTRG.51374.1	MSTRG.47352.1	nta-miR482b-5p	0.927859	1.3621e-05
MSTRG.51374.1	MSTRG.6485.1	nta-miR482b-5p	0.915055	3.01608e-05
MSTRG.51374.1	MSTRG.8919.1	nta-miR482b-5p	0.923217	1.84575e-05
MSTRG.51374.1	MSTRG.12624.1	nta-miR6021	0.907946	4.45283e-05
MSTRG.51374.1	MSTRG.14977.1	nta-miR6021	0.960454	7.12694e-07
MSTRG.51374.1	MSTRG.15631.1	nta-miR6021	0.974368	8.34732e-08
MSTRG.51374.1	MSTRG.33018.1	nta-miR6021	0.930097	1.16804e-05
MSTRG.51374.1	MSTRG.34839.1	nta-miR6021	0.927399	1.40497e-05
MSTRG.51374.1	MSTRG.35321.1	nta-miR6021	0.912448	3.49237e-05
MSTRG.51374.1	MSTRG.37246.1	nta-miR6021	0.985761	4.50061e-09
MSTRG.51374.1	MSTRG.41463.1	nta-miR6021	0.956815	1.1e-06
MSTRG.51374.1	MSTRG.4450.1	nta-miR6021	0.993058	1.25542e-10
MSTRG.51374.1	MSTRG.46635.1	nta-miR6021	0.9189	2.40839e-05
MSTRG.51374.1	MSTRG.47728.1	nta-miR6021	0.935283	8.01494e-06
MSTRG.51374.1	MSTRG.48912.1	nta-miR6021	0.920013	2.25193e-05
MSTRG.51457.1	MSTRG.718.1	nta-miR171a	0.910146	3.96056e-05
MSTRG.51457.1	MSTRG.7588.1	nta-miR6025d	0.914516	3.11011e-05
MSTRG.52133.1	MSTRG.23656.1	nta-miR1446	0.913968	3.20795e-05
MSTRG.52133.1	MSTRG.2692.1	nta-miR1446	0.906983	4.6828e-05
MSTRG.52133.1	MSTRG.33386.1	nta-miR1446	0.901746	6.1028e-05
MSTRG.52133.1	MSTRG.13968.1	nta-miR6025d	0.916233	2.81834e-05
MSTRG.52133.1	MSTRG.2692.1	nta-miR6025d	0.906983	4.6828e-05
MSTRG.52133.1	MSTRG.27026.1	nta-miR6025d	0.9235	1.81284e-05
MSTRG.52133.1	MSTRG.36716.2	nta-miR6025d	0.912371	3.50734e-05
MSTRG.52133.1	MSTRG.36716.4	nta-miR6025d	0.915402	2.95676e-05
MSTRG.52133.1	MSTRG.38291.1	nta-miR6025d	0.930262	1.15464e-05
MSTRG.52133.1	MSTRG.934.1	nta-miR6025d	0.927538	1.39197e-05
MSTRG.52133.1	MSTRG.11425.1	nta-miR6146a	0.905054	5.17168e-05
MSTRG.52133.1	MSTRG.19717.1	nta-miR6146a	0.904423	5.34022e-05
MSTRG.52133.1	MSTRG.30826.1	nta-miR6146a	0.931131	1.08606e-05
MSTRG.52133.1	MSTRG.49852.1	nta-miR6146a	0.910147	3.96051e-05
MSTRG.52133.1	MSTRG.11425.1	nta-miR6146b	0.905054	5.17168e-05
MSTRG.52133.1	MSTRG.26800.1	nta-miR6146b	0.93457	8.45651e-06
MSTRG.52133.1	MSTRG.37441.1	nta-miR6146b	0.915951	2.86472e-05
MSTRG.52133.1	MSTRG.49852.1	nta-miR6146b	0.910147	3.96051e-05
MSTRG.52133.1	MSTRG.21198.1	nta-miR6162	0.917286	2.65034e-05
MSTRG.52133.1	MSTRG.23980.1	nta-miR6162	0.903896	5.48389e-05
MSTRG.52133.1	MSTRG.29129.1	nta-miR6162	0.935197	8.06745e-06
MSTRG.52133.1	MSTRG.29637.1	nta-miR6162	0.92412	1.7424e-05
MSTRG.52133.1	MSTRG.30826.1	nta-miR6162	0.931131	1.08606e-05
MSTRG.53199.1	MSTRG.17546.1	nta-miR171a	0.980373	2.21945e-08
MSTRG.53199.1	MSTRG.1764.1	nta-miR171a	0.981855	1.50278e-08
MSTRG.53199.1	MSTRG.37254.2	nta-miR171a	0.941351	4.95008e-06
MSTRG.53199.1	MSTRG.49579.1	nta-miR6020a-5p	0.929692	1.20145e-05
MSTRG.535.1	MSTRG.6266.2	nta-miR390a	0.91263	3.45747e-05
MSTRG.53544.1	MSTRG.39768.1	nta-miR6021	0.961682	6.09994e-07
MSTRG.53671.1	MSTRG.22831.1	nta-miR482a	0.948016	2.73901e-06
MSTRG.53671.1	MSTRG.31881.1	nta-miR482a	0.93774	6.63247e-06
MSTRG.53671.1	MSTRG.22831.1	nta-miR482c	0.948016	2.73901e-06
MSTRG.53671.1	MSTRG.31881.1	nta-miR482c	0.93774	6.63247e-06
MSTRG.54330.1	MSTRG.13147.1	nta-miR6148b	0.907227	4.62387e-05
MSTRG.54330.1	MSTRG.19997.1	nta-miR6148b	0.970073	1.79806e-07
MSTRG.54330.1	MSTRG.23199.1	nta-miR6148b	0.922737	1.90259e-05
MSTRG.54330.1	MSTRG.23872.1	nta-miR6148b	0.95939	8.12471e-07
MSTRG.54330.1	MSTRG.23895.1	nta-miR6148b	0.905202	5.13287e-05
MSTRG.54330.1	MSTRG.25421.1	nta-miR6148b	0.913474	3.29836e-05
MSTRG.54330.1	MSTRG.30630.1	nta-miR6148b	0.91835	2.48887e-05
MSTRG.54330.1	MSTRG.30826.1	nta-miR6148b	0.92452	1.69814e-05
MSTRG.54330.1	MSTRG.32429.1	nta-miR6148b	0.950319	2.19227e-06
MSTRG.54330.1	MSTRG.3405.1	nta-miR6148b	0.945786	3.36622e-06
MSTRG.54330.1	MSTRG.38458.1	nta-miR6148b	0.966839	2.98713e-07
MSTRG.54330.1	MSTRG.40089.1	nta-miR6148b	0.91458	3.09888e-05
MSTRG.54330.1	MSTRG.42271.1	nta-miR6148b	0.914321	3.14473e-05
MSTRG.54330.1	MSTRG.46924.1	nta-miR6148b	0.951828	1.88373e-06
MSTRG.54330.1	MSTRG.47815.1	nta-miR6148b	0.972137	1.26215e-07
MSTRG.54740.2	MSTRG.1309.4	nta-miR408	0.905666	5.01266e-05
MSTRG.54740.2	MSTRG.34951.13	nta-miR408	0.909975	3.99726e-05
MSTRG.54740.2	MSTRG.16907.2	nta-miR6146a	0.903069	5.71586e-05
MSTRG.5504.1	MSTRG.18731.1	nta-miR159	0.977352	4.51776e-08
MSTRG.5504.1	MSTRG.36165.1	nta-miR159	0.94893	2.51042e-06
MSTRG.5504.1	MSTRG.9568.1	nta-miR159	0.937626	6.69212e-06
MSTRG.5504.1	MSTRG.26904.2	nta-miR399a	0.939378	5.82132e-06
MSTRG.5504.1	MSTRG.45108.1	nta-miR399a	0.906853	4.71473e-05
MSTRG.5504.1	MSTRG.26904.2	nta-miR399b	0.939378	5.82132e-06
MSTRG.5504.1	MSTRG.45108.1	nta-miR399b	0.906853	4.71473e-05
MSTRG.5504.1	MSTRG.26904.2	nta-miR399c	0.939378	5.82132e-06
MSTRG.5504.1	MSTRG.45108.1	nta-miR399c	0.906853	4.71473e-05
MSTRG.5504.1	MSTRG.26904.2	nta-miR399d	0.939378	5.82132e-06
MSTRG.5504.1	MSTRG.45108.1	nta-miR399d	0.906853	4.71473e-05
MSTRG.5504.1	MSTRG.26904.2	nta-miR399e	0.939378	5.82132e-06
MSTRG.5504.1	MSTRG.45108.1	nta-miR399e	0.906853	4.71473e-05
MSTRG.5504.1	MSTRG.26904.2	nta-miR399f	0.939378	5.82132e-06
MSTRG.5504.1	MSTRG.45108.1	nta-miR399f	0.906853	4.71473e-05
MSTRG.5504.1	MSTRG.26904.2	nta-miR399g	0.939378	5.82132e-06
MSTRG.5504.1	MSTRG.45108.1	nta-miR399g	0.906853	4.71473e-05
MSTRG.5504.1	MSTRG.48740.1	nta-miR477b	0.954842	1.37072e-06
MSTRG.5504.1	MSTRG.9568.1	nta-miR477b	0.937626	6.69212e-06
MSTRG.5504.1	MSTRG.402.1	nta-miR6148b	0.925406	1.60322e-05
MSTRG.5504.1	MSTRG.45044.1	nta-miR6148b	0.929284	1.2358e-05
MSTRG.5504.1	MSTRG.188.2	nta-miR6157	0.922488	1.93268e-05
MSTRG.5504.1	MSTRG.24259.9	nta-miR6157	0.941687	4.81267e-06
MSTRG.56526.1	MSTRG.31887.1	nta-miR6163	0.908189	4.39619e-05
MSTRG.5683.3	MSTRG.28343.1	nta-miR159	0.932371	9.93826e-06
MSTRG.5683.3	MSTRG.4239.1	nta-miR159	0.904638	5.28221e-05
MSTRG.5683.3	MSTRG.35321.1	nta-miR6021	0.928612	1.29419e-05
MSTRG.5683.3	MSTRG.41463.1	nta-miR6021	0.940631	5.25503e-06
MSTRG.5683.3	MSTRG.48011.1	nta-miR6021	0.917665	2.59198e-05
MSTRG.5683.3	MSTRG.10500.1	nta-miR6025d	0.938933	6.0335e-06
MSTRG.5683.3	MSTRG.13968.1	nta-miR6025d	0.909455	4.1103e-05
MSTRG.5683.3	MSTRG.18863.1	nta-miR6025d	0.911855	3.6086e-05
MSTRG.5683.3	MSTRG.1888.1	nta-miR6025d	0.917063	2.68533e-05
MSTRG.5683.3	MSTRG.19742.1	nta-miR6025d	0.926665	1.47563e-05
MSTRG.5683.3	MSTRG.24663.1	nta-miR6025d	0.917858	2.56259e-05
MSTRG.5683.3	MSTRG.2692.1	nta-miR6025d	0.91247	3.4882e-05
MSTRG.5683.3	MSTRG.38291.1	nta-miR6025d	0.919854	2.27381e-05
MSTRG.5683.3	MSTRG.4384.1	nta-miR6025d	0.926921	1.45067e-05
MSTRG.5683.3	MSTRG.15094.1	nta-miR6146b	0.905782	4.9829e-05
MSTRG.5683.3	MSTRG.26800.1	nta-miR6146b	0.9132	3.34942e-05
MSTRG.5683.3	MSTRG.320.1	nta-miR6146b	0.904935	5.2031e-05
MSTRG.5683.3	MSTRG.3399.1	nta-miR6146b	0.938364	6.31379e-06
MSTRG.5683.3	MSTRG.35469.1	nta-miR6146b	0.956087	1.19449e-06
MSTRG.5683.3	MSTRG.37441.1	nta-miR6146b	0.941483	4.89589e-06
MSTRG.5683.3	MSTRG.49852.1	nta-miR6146b	0.932718	9.69207e-06
MSTRG.5683.3	MSTRG.9505.1	nta-miR6146b	0.913879	3.22421e-05
MSTRG.5683.3	MSTRG.13147.1	nta-miR6148b	0.956302	1.16597e-06
MSTRG.5683.3	MSTRG.25421.1	nta-miR6148b	0.917669	2.59128e-05
MSTRG.5683.3	MSTRG.30557.1	nta-miR6148b	0.90375	5.5243e-05
MSTRG.5683.3	MSTRG.30826.1	nta-miR6148b	0.91221	3.5387e-05
MSTRG.5683.3	MSTRG.32429.1	nta-miR6148b	0.905236	5.12389e-05
MSTRG.5683.3	MSTRG.38666.1	nta-miR6148b	0.93428	8.64127e-06
MSTRG.5683.3	MSTRG.40089.1	nta-miR6148b	0.916824	2.72308e-05
MSTRG.5683.3	MSTRG.42271.1	nta-miR6148b	0.908337	4.36206e-05
MSTRG.5683.3	MSTRG.12240.1	nta-miR6152a	0.923138	1.85498e-05
MSTRG.5683.3	MSTRG.34253.2	nta-miR6152a	0.956532	1.13599e-06
MSTRG.5683.3	MSTRG.35669.1	nta-miR6152a	0.904761	5.24935e-05
MSTRG.5683.3	MSTRG.45317.2	nta-miR6152a	0.91135	3.7099e-05
MSTRG.5683.3	MSTRG.8791.1	nta-miR6152a	0.911678	3.64386e-05
MSTRG.5683.3	MSTRG.12240.1	nta-miR6152b	0.923138	1.85498e-05
MSTRG.5683.3	MSTRG.34253.2	nta-miR6152b	0.956532	1.13599e-06
MSTRG.5683.3	MSTRG.35669.1	nta-miR6152b	0.904761	5.24935e-05
MSTRG.5683.3	MSTRG.45317.2	nta-miR6152b	0.91135	3.7099e-05
MSTRG.5683.3	MSTRG.8791.1	nta-miR6152b	0.911678	3.64386e-05
MSTRG.5683.3	MSTRG.11408.1	nta-miR6156	0.973929	9.07976e-08
MSTRG.5683.3	MSTRG.11909.3	nta-miR6156	0.91022	3.94486e-05
MSTRG.5683.3	MSTRG.13380.1	nta-miR6156	0.942771	4.38998e-06
MSTRG.56954.2	MSTRG.25891.7	nta-miR6164a	0.958997	8.51992e-07
MSTRG.56954.2	MSTRG.43436.1	nta-miR6164a	0.940313	5.39435e-06
MSTRG.56954.2	MSTRG.25891.7	nta-miR6164b	0.958997	8.51992e-07
MSTRG.56954.2	MSTRG.43436.1	nta-miR6164b	0.940313	5.39435e-06
MSTRG.57014.2	MSTRG.45421.1	nta-miR6146b	0.901079	6.30528e-05
MSTRG.57450.1	MSTRG.15381.1	nta-miR6021	0.903699	5.53848e-05
MSTRG.57984.1	MSTRG.46745.1	nta-miR6020a-5p	0.943531	4.11116e-06
MSTRG.57984.1	MSTRG.46745.1	nta-miR6020b	0.943531	4.11116e-06
MSTRG.61511.1	MSTRG.9741.1	nta-miR6164a	0.952478	1.76207e-06
MSTRG.61511.1	MSTRG.9741.1	nta-miR6164b	0.952478	1.76207e-06
MSTRG.62967.1	MSTRG.11291.1	nta-miR159	0.908753	4.26692e-05
MSTRG.62967.1	MSTRG.28249.1	nta-miR159	0.900954	6.34388e-05
MSTRG.62967.1	MSTRG.29224.1	nta-miR159	0.922701	1.90692e-05
MSTRG.62967.1	MSTRG.30705.1	nta-miR159	0.905381	5.08612e-05
MSTRG.62967.1	MSTRG.37854.1	nta-miR159	0.903129	5.69886e-05
MSTRG.62967.1	MSTRG.46148.1	nta-miR159	0.94883	2.53466e-06
MSTRG.66891.1	MSTRG.39979.1	nta-miR6145d	0.976936	4.9449e-08
MSTRG.66891.1	MSTRG.39979.1	nta-miR6145e	0.976936	4.9449e-08
MSTRG.66891.1	MSTRG.42825.1	nta-miR6145e	0.94333	4.18341e-06
MSTRG.7096.1	MSTRG.11785.1	nta-miR1446	0.925301	1.6143e-05
MSTRG.7480.1	MSTRG.10489.1	nta-miR6020a-5p	0.912266	3.52776e-05
MSTRG.7480.1	MSTRG.29313.1	nta-miR6020a-5p	0.907062	4.66362e-05
MSTRG.7480.1	MSTRG.46430.1	nta-miR6020a-5p	0.905905	4.95145e-05
MSTRG.8830.3	MSTRG.24186.3	nta-miR6025d	0.924213	1.73203e-05
MSTRG.9342.1	MSTRG.30557.1	nta-miR6146a	0.927677	1.37896e-05
MSTRG.9405.1	MSTRG.12080.1	nta-miR156f	0.938762	6.11654e-06
MSTRG.9405.1	MSTRG.1726.1	nta-miR156f	0.90593	4.94516e-05
MSTRG.9405.1	MSTRG.24350.1	nta-miR156f	0.965454	3.65669e-07
MSTRG.9405.1	MSTRG.33202.1	nta-miR156f	0.908092	4.41885e-05
MSTRG.9405.1	MSTRG.35064.1	nta-miR156f	0.904535	5.30996e-05
MSTRG.9405.1	MSTRG.21819.1	nta-miR172b	0.900459	6.49837e-05
MSTRG.9405.1	MSTRG.24008.1	nta-miR172b	0.965605	3.57832e-07
MSTRG.9405.1	MSTRG.24350.1	nta-miR172b	0.965454	3.65669e-07
MSTRG.9405.1	MSTRG.20831.1	nta-miR6154a	0.938796	6.09973e-06
MSTRG.9405.1	MSTRG.35477.1	nta-miR6154a	0.911504	3.67888e-05
MSTRG.9405.1	MSTRG.36063.1	nta-miR6154a	0.907555	4.54527e-05
MSTRG.9405.1	MSTRG.40378.1	nta-miR6154a	0.946766	3.07808e-06
MSTRG.9405.1	MSTRG.20831.1	nta-miR6154b	0.938796	6.09973e-06
MSTRG.9405.1	MSTRG.35477.1	nta-miR6154b	0.911504	3.67888e-05
MSTRG.9405.1	MSTRG.36063.1	nta-miR6154b	0.907555	4.54527e-05
MSTRG.9405.1	MSTRG.40378.1	nta-miR6154b	0.946766	3.07808e-06
MSTRG.9438.2	MSTRG.44167.1	nta-miR482b-3p	0.905082	5.16452e-05
MSTRG.9756.1	MSTRG.13777.1	nta-miR6158a	0.901029	6.32087e-05
MSTRG.9756.1	MSTRG.19717.1	nta-miR6158a	0.944767	3.68839e-06
MSTRG.9756.1	MSTRG.20816.1	nta-miR6158a	0.966688	3.055e-07
MSTRG.9756.1	MSTRG.2711.1	nta-miR6158a	0.904391	5.34868e-05
MSTRG.9756.1	MSTRG.29129.1	nta-miR6158a	0.934076	8.77273e-06
MSTRG.9756.1	MSTRG.32842.1	nta-miR6158a	0.949767	2.31459e-06
MSTRG.9756.1	MSTRG.42994.1	nta-miR6158a	0.917726	2.5826e-05
MSTRG.9756.1	MSTRG.46917.1	nta-miR6158a	0.905911	4.94986e-05
MSTRG.9756.1	MSTRG.47030.1	nta-miR6158a	0.914892	3.04427e-05
MSTRG.9756.1	MSTRG.8625.1	nta-miR6158a	0.942213	4.60362e-06
MSTRG.9756.1	MSTRG.13777.1	nta-miR6158b	0.901029	6.32087e-05
MSTRG.9756.1	MSTRG.19717.1	nta-miR6158b	0.944767	3.68839e-06
MSTRG.9756.1	MSTRG.20816.1	nta-miR6158b	0.966688	3.055e-07
MSTRG.9756.1	MSTRG.2711.1	nta-miR6158b	0.904391	5.34868e-05
MSTRG.9756.1	MSTRG.29129.1	nta-miR6158b	0.934076	8.77273e-06
MSTRG.9756.1	MSTRG.32842.1	nta-miR6158b	0.949767	2.31459e-06
MSTRG.9756.1	MSTRG.42994.1	nta-miR6158b	0.917726	2.5826e-05
MSTRG.9756.1	MSTRG.46917.1	nta-miR6158b	0.905911	4.94986e-05
MSTRG.9756.1	MSTRG.47030.1	nta-miR6158b	0.914892	3.04427e-05
MSTRG.9756.1	MSTRG.8625.1	nta-miR6158b	0.942213	4.60362e-06
MSTRG.9756.1	MSTRG.13777.1	nta-miR6158c	0.901029	6.32087e-05
MSTRG.9756.1	MSTRG.19717.1	nta-miR6158c	0.944767	3.68839e-06
MSTRG.9756.1	MSTRG.20816.1	nta-miR6158c	0.966688	3.055e-07
MSTRG.9756.1	MSTRG.2711.1	nta-miR6158c	0.904391	5.34868e-05
MSTRG.9756.1	MSTRG.29129.1	nta-miR6158c	0.934076	8.77273e-06
MSTRG.9756.1	MSTRG.32842.1	nta-miR6158c	0.949767	2.31459e-06
MSTRG.9756.1	MSTRG.42994.1	nta-miR6158c	0.917726	2.5826e-05
MSTRG.9756.1	MSTRG.46917.1	nta-miR6158c	0.905911	4.94986e-05
MSTRG.9756.1	MSTRG.47030.1	nta-miR6158c	0.914892	3.04427e-05
MSTRG.9756.1	MSTRG.8625.1	nta-miR6158c	0.942213	4.60362e-06
MSTRG.987.1	MSTRG.3613.1	nta-miR156a	0.907311	4.60352e-05
MSTRG.987.1	MSTRG.43688.1	nta-miR156a	0.91209	3.56226e-05
MSTRG.987.1	MSTRG.3613.1	nta-miR156b	0.907311	4.60352e-05
MSTRG.987.1	MSTRG.43688.1	nta-miR156b	0.91209	3.56226e-05
MSTRG.987.1	MSTRG.3613.1	nta-miR156c	0.907311	4.60352e-05
MSTRG.987.1	MSTRG.43688.1	nta-miR156c	0.91209	3.56226e-05
MSTRG.987.1	MSTRG.3613.1	nta-miR156d	0.907311	4.60352e-05
MSTRG.987.1	MSTRG.43688.1	nta-miR156d	0.91209	3.56226e-05
MSTRG.987.1	MSTRG.3613.1	nta-miR156e	0.907311	4.60352e-05
MSTRG.987.1	MSTRG.43688.1	nta-miR156e	0.91209	3.56226e-05
MSTRG.987.1	MSTRG.29900.1	nta-miR156g	0.928159	1.33469e-05
MSTRG.987.1	MSTRG.29900.1	nta-miR156h	0.928159	1.33469e-05
MSTRG.987.1	MSTRG.29900.1	nta-miR156i	0.928159	1.33469e-05
MSTRG.987.1	MSTRG.29900.1	nta-miR156j	0.928159	1.33469e-05
MSTRG.987.1	MSTRG.29366.4	nta-miR164a	0.938364	6.31361e-06
MSTRG.987.1	MSTRG.29366.4	nta-miR164b	0.938364	6.31361e-06
MSTRG.987.1	MSTRG.2417.1	nta-miR482b-5p	0.904495	5.32058e-05
MSTRG.987.1	MSTRG.29366.4	nta-miR482b-5p	0.938364	6.31361e-06
MSTRG.987.1	MSTRG.30822.1	nta-miR482b-5p	0.926477	1.49419e-05
MSTRG.987.1	MSTRG.48379.1	nta-miR482b-5p	0.929728	1.1984e-05
